# Supplementary material for: Global analysis of fungal morphology exposes mechanisms of host cell escape
Source: Nat Commun. 2015 Mar 31;6:6741. doi: 10.1038/ncomms7741 (PMC4382923; doi:10.1038/ncomms7741)
Supplement: Supplementary Data 1 — Essentiality data [file ncomms7741-s2.xls]

## Sheet: List of essential genes
Supplementary Data 1: Essentiality data
Sheet 1: List of essential genes identified in this study
Sheet 2: Essentiality scores
orf19 name	Common	Description
orf19.1064	ACS2	Acetyl-CoA synthetase; antigenic during human and murine infection; induced by Efg1; macrophage-induced protein; soluble protein in hyphae; gene contains intron; flow model and Spider biofilm repressed
orf19.5964	ARF2	Putative ADP-ribosylation factor; mutation confers hypersensitivity to Brefeldin A; Spider biofilm repressed
orf19.1986	ARO2	Putative chorismate synthase; fungal-specific (no human or murine homolog); protein level decreased in stationary phase yeast cultures; GlcNAc-induced protein
orf19.1386		Ortholog(s) have SNAP receptor activity and role in ER to Golgi vesicle-mediated transport, retrograde vesicle-mediated transport, Golgi to ER, vesicle fusion
orf19.7563	BET2	Putative Type II geranylgeranyltransferase beta subunit; transcript regulated by Mig1
orf19.5577		Putative pantothenate kinase; ortholog of S. cerevisiae Cab1; transposon mutation affects filamentous growth; repressed in core stress response
orf19.1833		Ortholog(s) have pseudouridine synthase activity
orf19.1402	CCT2	Chaperonin of the cytosolic TCP1 ring complex; protein present in exponential and stationary-phase yeast cells, but higher amounts in stationary phase; GlcNAc-induced protein
orf19.3126	CCT6	Putative cytosolic chaperonin Cct ring complex subunit; mutation confers hypersensitivity to cytochalasin D; GlcNAc-induced protein; Spider biofilm repressed
orf19.3206	CCT7	Cytosolic chaperonin Cct ring complex; protein is present in exponential and stationary growth phase yeast cultures; sumoylation target
orf19.3575	CDC19	Pyruvate kinase at yeast cell surface; Gcn4/Hog1/GlcNAc regulated; Hap43/polystyrene adherence induced; repressed by phagocytosis/farnesol; hyphal growth role; stationary phase enriched; flow model biofilm induced; Spider biofilm repressed
orf19.3174	CDC24	GDP-GTP exchange factor for Cdc42p; phosphorylated; required for maintenance of hyphal growth; misexpression blocks hyphal growth and causes avirulence in a mouse model of systemic infection; antigenic during human oral infection
orf19.3496		Clathrin heavy chain; subunit of the major coat protein; role in intracellular protein transport and endocytosis; flow model and rat catheter biofilm repressed
orf19.6052	CNS1	Putative co-chaperone; Hap43p-induced gene; mutation confers hypersensitivity to radicicol
orf19.395	ENO1	Enolase; glycolysis and gluconeogenesis; major cell-surface antigen; binds host plasmin/plasminogen; immunoprotective; Hap43, phagocytosis induced; farnesol-repressed; flow model biofilm induced; Spider biofilm repressed; may be essential
orf19.406	ERG1	Squalene epoxidase, epoxidation of squalene to 2,3(S)-oxidosqualene; ergosterol biosynthesis; allylamine antifungal drug target; NADH reducing cofactor but S. cerevisiae Erg1 uses NADPH; flow model biofilm induced; Spider biofilm repressed
orf19.1591	ERG10	Acetyl-CoA acetyltransferase; role in ergosterol biosynthesis; soluble in hyphae; changes in protein abundance associated with azole resistance; fluconazole or ketoconazole induced; macrophage-downregulated protein; GlcNAc-induced protein
orf19.7312	ERG13	3-hydroxy-3-methylglutaryl coenzyme A synthase; ergosterol biosynthesis; sumoylation target; Tn mutation affects filamentation; amphotericin B, caspofungin repressed; exponential, stationary growth phase expressed; Spider biofilm repressed
orf19.4491	ERG20	Putative farnesyl pyrophosphate synthetase involved in isoprenoid and sterol biosynthesis, based on similarity to S. cerevisiae Erg20p; likely to be essential for growth, based on an insertional mutagenesis strategy
orf19.4618	FBA1	Fructose-bisphosphate aldolase; glycolytic enzyme; antigenic in murine/human infection; regulated by yeast-hypha switch; induced by Efg1, Gcn4, Hog1, fluconazole; phagocytosis-repressed; flow model biofilm induced; Spider biofilm repressed
orf19.4223	GCD11	Gamma subunit of translation initiation factor eIF2; involved in identification of the start codon; likely essential for growth, based on an insertional mutagenesis strategy; Spider biofilm repressed
orf19.2677		Putative GPI transamidase component; possibly an essential gene, disruptants not obtained by UAU1 method
orf19.538		Subunit of the GPI-N-acetylglucosaminyl transferase (GPI-GnT) that catalyzes the first step in GPI anchor biosynthesis
orf19.2929	GSC1	Essential beta-1,3-glucan synthase subunit; gsc1 allele determines resistance/sensitivity to echinocandins; 16 predicted membrane-spanning regions; mRNA abundance declines after yeast-to-hypha transition; Spider biofilm induced
orf19.5493	GSP1	Small RAN G-protein; essential; no prenylation predicted; can rescue S. cerevisiae gsp1 viability; macrophage/pseudohyphal-induced; transcript not regulated by white-opaque, yeast-hypha switching; GlcNAc-induced; Spider biofilm repressed
orf19.1031	HMG1	HMG-CoA reductase; enzyme of sterol pathway; inhibited by lovastatin; gene not transcriptionally regulated in response to lovastatin and fluconazole
orf19.717	HSP60	Heat shock protein; soluble in hyphae; regulated by Nrg1 and by iron; induced in high iron; heavy metal (cadmium) stress-induced; sumoylation target; protein present in exponential and stationary phase cells; Hap43-repressed
orf19.3681		Ortholog(s) have Ran guanyl-nucleotide exchange factor activity, protein transporter activity
orf19.5861	KRE9	Protein of beta-1,6-glucan biosynthesis; required for serum-induced hyphal growth; required for efficient utilization of galactose and for growth on glucose; similar to S. cerevisiae Kre9p and Knh1p; O-glycosylated by Pmt1p
orf19.3026	MAS1	Putative mitochondrial processing protease; Hap43-repressed; transcript regulated by Nrg1; oxidative stress-induced via Cap1
orf19.329		Putative pre-mRNA branch point binding protein; role in mRNA splicing via spliceosome; Spider biofilm repressed
orf19.1199	NOP5	Ortholog of S. cerevisiae Nop58; involved in pre-rRNA process; Tn mutation affects filamentous growth; macrophage/pseudohyphal-induced; physically interacts with TAP-tagged Nop1; Spider biofilm repressed
orf19.6988	OST1	Alpha subunit of the oligosaccharyltransferase complex of the ER lumen; catalyzes asparagine-linked glycosylation of newly synthesized proteins; Spider biofilm repressed
orf19.6190	SRB1	Essential GDP-mannose pyrophosphorylase; makes GDP-mannose for protein glycosylation; functional in S. cerevisiae psa1; on yeast-form, not hyphal cell surface; alkaline induced; induced on adherence to polystyrene; Spider biofilm repressed
orf19.3276	PWP2	Putative 90S pre-ribosomal component; repressed in core stress response; repressed by prostaglandins; physically interacts with TAP-tagged Nop1; Hap43-induced
orf19.2267	RFA2	Putative DNA replication factor A; RNA abundance regulated by cell cycle, tyrosol and cell density
orf19.6541	RPL5	Ribosomal protein; repressed upon phagocytosis by murine macrophages; Hap43-induced; Spider biofilm repressed
orf19.3103		Ortholog(s) have RNA polymerase III activity, role in tRNA transcription from RNA polymerase III promoter and DNA-directed RNA polymerase III complex, cytoplasm localization
orf19.6041	RPO41	Putative mitochondrial RNA polymerase; repressed in core stress response; Spider biofilm induced
orf19.3334	RPS21	Protein component of the small (40S) subunit; repressed upon phagocytosis by murine macrophage; positively regulated by Tbf1; Spider biofilm repressed
orf19.6375	RPS20	Putative ribosomal protein; repressed upon phagocytosis by murine macrophage; transcript positively regulated by Tbf1; Spider biofilm repressed
orf19.4336	RPS5	Ribosomal protein S5; macrophage/pseudohyphal-induced after 16 h; downregulated upon phagocytosis by murine macrophage; Hap43-induced; Spider biofilm repressed
orf19.3129		Putative chromatin remodelling complex protein; heterozygous null mutant displays sensitivity to virgineone; Spider biofilm repressed
orf19.3086		Ortholog(s) have role in Golgi to plasma membrane transport, cytokinetic cell separation, exocytosis and cell cortex of cell tip, cell division site, cytosol, exocyst, mating projection tip, mitotic spindle pole body, nucleus localization
orf19.2518		Ortholog(s) have ATPase activator activity, soluble NSF attachment protein activity
orf19.4732	SEC24	Protein with a possible role in ER to Golgi transport; induced upon yeast-hyphal switch; sumoylation target; Spider biofilm repressed
orf19.528	SEC26	Secretory vesicles coatomer complex protein
orf19.3467		Ortholog(s) have ubiquitin binding activity
orf19.2571	SEC4	Small GTPase of Rab family; role in post-Golgi secretion; possible C-terminal palmitoylation; downregulated on adherence to polystyrene; localizes to the Spitzenkorper during hyphal growth; functional homolog of S. cerevisiae Sec4p
orf19.5463	SEC6	Predicted subunit of the exocyst complex, involved in exocytosis; localizes to a crescent on the surface of the hyphal tip; Hap43p-repressed gene, overlaps orf19.5464 and orf19.5465
orf19.6176	SEC61	ER protein-translocation complex subunit; essential; 10 predicted transmembrane regions; chimeric mutant partially functionally complements S. cerevisiae sec61 defects; Spider biofilm repressed
orf19.491		Endoplasmic reticulum (ER) protein-translocation complex subunit
orf19.117		t-SNARE protein required for secretory vesicle-membrane fusion
orf19.3409	SEC12	Putative guanyl-nucleotide exchange factor; induced in high iron; Hap43-repressed
orf19.6039		Ortholog(s) have SNAP receptor activity and role in ER to Golgi vesicle-mediated transport, Golgi organization, intra-Golgi vesicle-mediated transport, vesicle fusion with Golgi apparatus
orf19.7673		Ortholog(s) have mRNA binding activity, role in mRNA splicing, via spliceosome and U1 snRNP, U2-type prespliceosome, U4/U6 x U5 tri-snRNP complex, U5 snRNP, commitment complex, cytosol localization
orf19.4146	SMD3	Putative core snRNP protein; induced upon adherence to polystyrene
orf19.4205.1		Ortholog(s) have role in mRNA splicing, via spliceosome and U1 snRNP, U2 snRNP, U2-type prespliceosome, U4/U6 x U5 tri-snRNP complex, U5 snRNP, cytosol localization
orf19.4930	SPC3	Essential protein; similar to S. cerevisiae Spc3p, a component of the signal peptidase complex required for signal peptidase activity; predicted integral ER membrane protein; complements spc3 and suppresses sec61 S. cerevisiae mutants
orf19.1896	SSC1	Heat shock protein; at yeast-form cell surface, not hyphae; antigenic; Gcn4-regulated; induced by amino acid starvation (3-AT) or by adherence to polystyrene; macrophage-repressed; sumoylation target; possibly essential
orf19.1478	STT3	Putative oligosaccharyltransferase complex component; flow model and rat catheter biofilm repressed
orf19.3060		OPutative dolichyl-diphosphooligosaccharide-protein glycotransferase; role in protein N-linked glycosylation; Spider biofilm repressed
orf19.401	TCP1	Chaperonin-containing T-complex subunit, induced by alpha pheromone in SpiderM medium; stationary phase enriched protein
orf19.5685	THS1	Putative threonyl-tRNA synthetase; transcript regulated by Mig1 and Tup1; repressed upon phagocytosis by murine macrophages; stationary phase enriched protein; Spider biofilm repressed
orf19.2967	TIF34	Putative translation initiation factor eIF3, p39 subunit; mutation confers hypersensitivity to roridin A, verrucarin A; downregulated upon phagocytosis by murine macrophages; Spider biofilm repressed
orf19.7236	TIF35	Putative translation initiation factor; repressed upon phagocytosis by murine macrophage; Spider biofilm repressed
orf19.1361	TIM23	Protein involved in mitochondrial matrix protein import
orf19.4003	TIP20	Protein interacting with Sec20p, possibly involved in retrograde transport between the Golgi and the endoplasmic reticulum; similar to S. cerevisiae Tip20p
orf19.6094	VPS53	Ortholog(s) have role in Golgi to vacuole transport, retrograde transport, endosome to Golgi and GARP complex localization
orf19.2298	WBP1	Putative oligosaccharyltransferase subunit; Spider biofilm repressed
orf19.4152	CEF3	Translation elongation factor 3; antigenic in humans; predicted C-term nucleotide-binding active site; protein on surface of yeast, not hyphae; polystyrene adherence induced; higher protein amount in stationary phase; possibly essential
orf19.2425.2	RPL28	Putative ribosomal protein; Plc1-regulated; downregulated upon phagocytosis by murine macrophage; Spider biofilm repressed
orf19.4283		Ortholog(s) have role in translational initiation and cytosol, eukaryotic 43S preinitiation complex, eukaryotic translation initiation factor 3 complex, eIF3e, eukaryotic translation initiation factor 3 complex, eIF3m, nucleus localization
orf19.6716	ABD1	SAM-dependent RNA methyltransferase; methylates mRNA 5' cap; binds phosphorylated RNA Pol II C-term domain peptide; does not bind mRNA TPase and mRNA GTase (Cet1,Cgt1); functional homolog of S. cerevisiae Abd1; rat catheter biofilm induced
orf19.4827	ADE12	Adenylosuccinate synthase; upregulated in biofilm; decreased expression in hyphae vs yeast-form cells; not induced during GCN response, in contrast to S. cerevisiae ADE12, which is induced by Gcn4p; stationary phase-enriched protein
orf19.5746	ALA1	Alanyl-tRNA synthetase; translational regulation generates cytoplasmic and mitochondrial forms; Gcn4p-regulated; repressed by amino acid starvation (3-AT); translation-related genes downregulated upon phagocytosis by murine macrophages
orf19.4410	ALG1	Protein similar to S. cerevisiae Alg1p, a mannosyltransferase involved in N-linked protein glycosylation; likely to be essential for growth, based on an insertional mutagenesis strategy
orf19.5363		Component of UDP-GlcNAc transferase; required for the 2nd step of dolichyl-linked oligosaccharide synthesis; Spider biofilm induced
orf19.2187	ALG7	Protein involved in cell wall mannan biosynthesis; mutation confers hypersensitivity to tunicamycin; transcript elevated in chk1, nik1, and sln1 homozygous null mutants; possibly essential gene, disruptants not obtained by UAU1 method
orf19.6151	ARC15	Putative ARP2/3 complex subunit; mutation confers hypersensitivity to cytochalasin D
orf19.121	ARC18	Putative ARP2/3 complex subunit; mutation confers hypersensitivity to cytochalasin D
orf19.3251	ARC19	Putative ARP2/3 complex subunit; Hap43-induced gene; mutation confers hypersensitivity to cytochalasin D; rat catheter biofilm repressed
orf19.2437	ARC35	Putative ARP2/3 complex subunit; shows colony morphology-related gene regulation by Ssn6p; mutation confers hypersensitivity to cytochalasin D
orf19.3873	ARC40	Protein similar to S. cerevisiae Arc40; involved in actin filament organization in S. cerevisiae; transposon mutation affects filamentous growth; rat catheter and Spider biofilm repressed
orf19.4704	ARO1	Putative pentafunctional arom enzyme; fungal-specific (no human or murine homolog); Gcn2p-, Gcn4p-regulated
orf19.1945	AUR1	Inositolphosphorylceramide (IPC) synthase; catalyzes the key step in sphingolipid biosynthesis; antifungal drug target; flow model biofilm induced; Spider biofilm induced
orf19.2940		Putative v-SNARE of the endoplasmic reticulum membrane; possibly an essential gene, disruptants not obtained by UAU1 method
orf19.6649	BRF1	Component of the general transcription factor for RNA polymerase III (TFIIIB); possibly an essential gene, disruptants not obtained by UAU1 method
orf19.1251	BRN1	Putative condensin complex subunit; cell-cycle regulated periodic mRNA expression
orf19.3098		Predicted RNA-dependent ATPase RNA helicase; Hap43-induced gene
orf19.4705		Ortholog(s) have tRNA adenylyltransferase activity, role in tRNA 3'-terminal CCA addition and cytosol, mitochondrial matrix localization
orf19.2720		Cytosolic chaperonin Cct ring complex subunit; role in the assembly of actin and tubulins; Spider biofilm repressed
orf19.6437	CDC23	Similar to anaphase-promoting complex component; possibly transcriptionally regulated by Tac1p
orf19.2340	CDC48	Putative microsomal ATPase; plasma membrane-localized; regulated by Gcn2 and Gcn4; induced by amino acid starvation (3-AT); macrophage/pseudohyphal-repressed; protein levels decrease in stationary phase yeast; Spider biofilm repressed
orf19.6010	CDC5	Polo-like kinase; member of conserved Mcm1 regulon; depletion causes defects in spindle elongation and Cdc35-dependent filamentation; virulence-group-correlated expression; likely essential (UAU1 method); Spider biofilm repressed
orf19.5735	CDC50	Putative endosomal protein; induced by Mnl1p under weak acid stress
orf19.4594		Clathrin light chain; subunit of the major coat protein involved in intracellular protein transport and endocytosis; rat cathetr and Spider biofilm repressed
orf19.332		Member of a complex that contains Prp19; stabilizes U6 snRNA in catalytic forms of the spliceosome containing U2, U5, and U6 snRNAs; Spider biofilm induced
orf19.4016		Putative ubiquinol-cytochrome-c reductase; amphotericin B induced; repressed by nitric oxide; protein level decreases in stationary phase cultures; Hap43-repressed; Spider biofilm repressed
orf19.1229		Ortholog(s) have importin-alpha export receptor activity, role in cell division, protein export from nucleus and nuclear membrane localization
orf19.1975		Ortholog(s) have role in mRNA splicing, via spliceosome, regulation of DNA methylation and U4/U6 x U5 tri-snRNP complex, U5 snRNP localization
orf19.6057		Ortholog(s) have 3-methyl-2-oxobutanoate hydroxymethyltransferase activity, role in pantothenate biosynthetic process, respiratory chain complex IV assembly and mitochondrion localization
orf19.922	ERG11	Lanosterol 14-alpha-demethylase; cytochrome P450 family; role in ergosterol biosynthesis; target of azole antifungals; may contribute to drug resistance; azole or flow model biofilm induced; drug treated biofilm induced; hypoxia regulated
orf19.4809	ERG12	Ortholog(s) have mevalonate kinase activity and role in ergosterol biosynthetic process, farnesyl diphosphate biosynthetic process, mevalonate pathway, isopentenyl diphosphate biosynthetic process, mevalonate pathway
orf19.3240	ERG27	3-Keto sterol reductase of ergosterol biosynthesis; acts in C-4 sterol demethylation with Erg25p and Erg26p; possible drug target, essential for viability; functional homolog of S. cerevisiae Erg27p
orf19.1570	ERG7	2,3-epoxysqualene-lanosterol cyclase (lanosterol synthase), conversion of 2,3-oxidosqualene to lanosterol in sterol biosynthesis; fluconazole-induced; possibly essential, disruptants not obtained by UAU1 method; rat catheter biofilm induced
orf19.4606	ERG8	Putative phosphomevalonate kinase; enzyme of the mevalonate pathway of isoprenoid biosynthesis; transcript regulated by Nrg1; possible drug target; not conserved in H. sapiens
orf19.2319		Putative nucleolar protein with a predicted role in pre-rRNA processing; Hap43-induced gene; repressed in core stress response
orf19.3356	ESP1	Putative caspase-like cysteine protease; mutation confers increased sensitivity to nocodazole; periodic mRNA expression, peak at cell-cycle S/G2 phase; mRNA binds She3
orf19.5949	FAS2	Alpha subunit of fatty-acid synthase; required for virulence in mouse systemic infection and rat oropharyngeal infection models; regulated by Efg1; fluconazole-induced; amphotericin B repressed; flow model and Spider biofilm repressed
orf19.6175		Putative 35S rRNA processing protein; Hap43-induced; repressed by prostaglandins; Spider biofilm induced
orf19.5081	FUN12	Functional homolog of S. cerevisiae Fun12 translation initiation factor eIF5B; genes encoding ribosomal subunits, translation factors, and tRNA synthetases are downregulated upon phagocytosis by murine macrophage
orf19.5693		Subunit of the GPI (glycosylphosphatidylinositol):protein transamidase complex; removes the GPI-anchor signal and attaches GPI to proteins in the ER; Spider biofilm repressed
orf19.825	GCD7	Putative translation initiator; downregulated in the presence of human whole blood or polymorphonuclear (PMN) cells
orf19.2799	GPI8	Protein similar to S. cerevisiae Gpi8p, which is a subunit of the GPI transamidase complex that adds GPI anchors to proteins; likely to be essential for growth, based on an insertional mutagenesis strategy
orf19.903	GPM1	Phosphoglycerate mutase; surface protein that binds host complement Factor H and FHL-1; antigenic; fluconazole, or amino acid starvation (3-AT) induced, farnesol-repressed; Hap43, flow model biofilm induced; Spider biofilm repressed
orf19.7057		Putative glutamine-tRNA ligase; stationary phase enriched protein; Spider biofilm repressed
orf19.3962	HAS1	Functional homolog of S. cerevisiae Has1p, which is a nucleolar protein of the DEAD-box ATP-dependent RNA helicase family that is involved in biogenesis of the ribosome, particularly the small (40S) subunit; caspofungin-downregulated
orf19.1742	HEM3	Hydroxymethylbilane synthase; converts 4-porphobilinogen to hydroxymethylbilane in heme biosynthesis; induced in high iron, CO2; alkaline repressed; regulated by Sef1, Sfu1, and Hap43; rat catheter and Spider biofilm induced
orf19.6515	HSP90	Essential chaperone, regulates several signal transduction pathways and temperature-induced morphogenesis; activated by heat shock, stress; localizes to surface of hyphae, not yeast cells; mediates echinocandin and biofilm azole resistance
orf19.2138	ILS1	Putative isoleucyl-tRNA synthetase, the target of drugs including the cyclic beta-amino acid icofungipen/PLD-118/BAY-10-8888 and mupirocin; protein present in exponential and stationary growth phase yeast cultures
orf19.3590	IPP1	Putative inorganic pyrophosphatase; antigenic; soluble protein in hyphae; macrophage-induced protein; protein present in exponential and stationary phase yeast; possibly essential (UAU1 method); sumoylation target; Spider biofilm repressed
orf19.3247		Putative ortholog of S. cerevisiae Laa1p; likely to be essential for growth, based on an insertional mutagenesis strategy
orf19.3116	EXM2	Putative U1 snRNP complex compotent; decreased transcription is observed upon fluphenazine treatment
orf19.3761	CDC54	Putative pre-replication complex helicase subunit; transcript regulated by Nrg1 and Mig1; periodic mRNA expression, peak at cell-cycle M/G1 phase; Hap43-induced
orf19.3955	MES1	Cytoplasmic methionyl-tRNA synthetase; zinc-binding motif; ribosomal subunits, translation factors, tRNA synthetases are downregulated upon phagocytosis by murine macrophage; protein present in exponential and stationary phase yeast
orf19.6105	MVD	Mevalonate diphosphate decarboxylase; functional homolog of S. cerevisiae Erg19; possible drug target; regulated by carbon source, yeast-hypha switch, growth phase, antifungals; gene has intron; rat catheter, Spider biofilm repressed
orf19.2002		Ortholog(s) have structural constituent of nuclear pore activity and role in nuclear pore organization, poly(A)+ mRNA export from nucleus, protein import into nucleus, ribosomal large subunit export from nucleus
orf19.596.1	NOP10	Small nucleolar ribonucleoprotein; flucytosine induced
orf19.4093	PES1	Pescadillo homolog required for yeast cell growth, lateral yeast growth on filamentous cells and virulence in mice; hyphal cells grow normally in mutant; mutation confers hypersensitivity to 5-fluorocytosine, 5-fluorouracil, tubercidin
orf19.3037		Putative poly(A)-binding protein; regulated by Gcn4p; induced in response to amino acid starvation (3-AT treatment); protein present in exponential and stationary growth phase yeast cultures
orf19.7222	PAM16	Putative maltase; regulated by Gcn4; repressed by amino acid starvation (3-AT); rat catheter biofilm induced
orf19.4190	PAM18	Predicted component of the presequence translocase-associated import motor (PAM complex) involved in protein import into mitochondrial matrix; rat catheter biofilm induced
orf19.4025	PRE1	Putative beta 4 subunit of the 20S proteasome; Rim101-induced at acid pH; flucytosine induced; amphotericin B repressed
orf19.2233	PRE2	Putative proteasome beta-5 subunit; macrophage-induced protein
orf19.7178	PRE5	Alpha6 subunit of the 20S proteasome; regulated by Gcn4; induced in response to amino acid starvation (3-AT); Spider biofilm repressed
orf19.544.1	PRE6	Putative alpha-4 subunit of the proteasome; reported as macrophage-induced protein and macrophage/pseudohyphal-repressed gene; regulated by Gcn2p and Gcn4p; removed from/reinstated in Assembly 20 (see Locus History)
orf19.2112		snRNP U5 splicing factor component; involved in positioning the 3' splice site during the 2nd catalytic step of splicing; Spider biofilm induced
orf19.2563		Ortholog(s) have U6 snRNA binding activity, role in spliceosomal complex assembly, spliceosomal tri-snRNP complex assembly and U6 snRNP localization
orf19.910		Predicted splicing factor, component of the U4/U6-U5 snRNP complex; Hap43-induced gene; rat catheter biofilm induced
orf19.7343		Ortholog(s) have role in mRNA splicing, via spliceosome and U4/U6 x U5 tri-snRNP complex localization
orf19.5513		Protein required for pre-mRNA splicing; Spider biofilm induced
orf19.969		Ortholog(s) have ribose phosphate diphosphokinase activity, role in 5-phosphoribose 1-diphosphate biosynthetic process, cytokinesis, fungal-type cell wall organization and cytosol, nucleus localization
orf19.1575	PRS1	Phosphoribosylpyrophosphate synthetase; enzyme of purine, pyrimidine, histidine, and tryptophan biosynthesis; essential; flucytosine induced; macrophage/pseudohyphal-induced
orf19.709	PUP2	Alpha5 subunit of the 20S proteasome; macrophage/pseudohyphal-repressed; regulated by Gcn2p and Gcn4p; protein present in exponential and stationary growth phase yeast cultures
orf19.1460		Putative glutamine-dependent NAD synthetase, involved in NAD salvage pathway
orf19.2093	RFA1	Putative DNA replication factor A; RNA abundance regulated by cell cycle, tyrosol and cell density
orf19.2843	RHO1	Small GTPase of Rho family; regulates beta-1,3-glucan synthesis activity and binds Gsc1p; essential; expected to be geranylgeranylated by geranylgeranyltransferase type I; plasma membrane-localized
orf19.2862	RIB1	Putative GTP cyclohydrolase II; enzyme of riboflavin biosynthesis; fungal-specific (no human or murine homolog); regulated by Sef1p-, Sfu1p-, and Hap43p
orf19.3034	RLI1	Member of RNase L inhibitor (RLI) subfamily of ABC family; predicted not to be a transporter; regulated by Sef1p, Sfu1p, and Hap43p
orf19.1839	RPA190	Putative RNA polymerase I subunit A190; Hap43p-induced gene; flucytosine induced
orf19.1248		Putative RNA polymerase II subunit B44; heterozygous null mutant exhibits resistance to parnafungin in the C. albicans fitness test; Spider biofilm repressed
orf19.2831	RPC31	Putative RNA polymerase III subunit C31; repressed by nitric oxide; induced during infection of murine kidney, compared to growth in vitro; has murine homolog
orf19.4956	RPN1	Putative 19S regulatory particle of the 26S proteasome; regulated by Gcn2p and Gcn4p
orf19.5260	RPN2	Putative 26S proteasome subunit; transcript regulated by Mig1; caspofungin repressed; regulated by Gcn2 and Gcn4; gene used for strain identification by multilocus sequence typing
orf19.3168	RPN8	Putative regulatory subunit of the 26S proteasome; mutation confers hypersensitivity to amphotericin B; regulated by Mig1, Gcn2 and Gcn4; Spider biofilm repressed
orf19.3087	UBI3	Fusion of ubiquitin with the S34 protein of the small ribosomal subunit; mRNA decreases upon heat shock, appears to be degraded; functional homolog of S. cerevisiae RPS31; Hap43-induced; Spider biofilm repressed
orf19.5793	PR26	Protein with similarity to proteasomal 26S regulatory subunit of S. cerevisiae, H. sapiens, Methanobacterium thermoautotrophicum (Archaebacterium)
orf19.2830	RRP9	Ribosomal protein; mutation confers resistance to 5-fluorocytosine (5-FC), 5-fluorouracil (5-FU), and tubercidin (7-deazaadenosine); physically interacts with TAP-tagged Nop1; Hap43-induced; Spider biofilm induced
orf19.3462	SAR1	Functional homolog of S. cerevisiae Sar1; which is required for ER-to-Golgi protein transport; binds GTP; similar to small GTPase superfamily proteins; gene has intron; Hap43-induced; rat catheter biofilm repressed
orf19.316	SEC13	Putative protein transport factor; antigenic during murine systemic infection; macrophage-downregulated protein; protein level decreases in stationary phase cultures; Spider biofilm repressed
orf19.941	SEC14	Essential protein; functional homolog of S. cerevisiae Sec14p, a Golgi phosphatidylinositol/phosphatidylcholine transfer protein that regulates choline-phosphate cytidyltransferase and thereby affects secretion; biofilm-regulated
orf19.4993	SEC18	Functional homolog of S. cerevisiae Sec18p, which acts in protein transport; conserved ATP binding site; not glycosylated
orf19.3031	SEC62	Putative endoplasmic reticulum (ER) protein-translocation complex subunit
orf19.2735	SEN2	Putative tRNA splicing endonuclease subunit; mutation confers hypersensitivity to toxic ergosterol analog and to amphotericin B; 5'-UTR intron; Hap43-induced; Spider biofilm induced
orf19.1480		Putative succinate dehydrogenase; enzyme of citric acid cycle; repressed by nitric oxide; Efg1, Hap43 repressed
orf19.144	SNU114	Protein similar to S. cerevisiae Snu114p, which is an RNA helicase involved in pre-mRNA splicing; likely to be essential for growth, based on an insertional mutagenesis strategy
orf19.76	SPB1	Putative AdoMet-dependent methyltransferase; Hap43-induced; repressed by prostaglandins; possibly essential gene, disruptants not obtained by UAU1 method; Spider biofilm induced
orf19.1837	TBP1	Transcription initiation factor; binds TATA box sequence, binding does not require TFIIA; caspofungin repressed; functional homolog of S. cerevisiae and human TATA-binding proteins; Spider biofilm induced
orf19.4029		Ortholog(s) have role in ribosomal large subunit assembly and cytosolic ribosome, nucleus localization
orf19.6828.1		Ortholog(s) have P-P-bond-hydrolysis-driven protein transmembrane transporter activity, structural molecule activity
orf19.1280	SUI1	Putative translation initiation factor; flucytosine induced; genes encoding ribosomal subunits, translation factors, and tRNA synthetases are downregulated upon phagocytosis by murine macrophage
orf19.7454	TAF60	Putative TFIID and SAGA complex subunit; mutation confers hypersensitivity to amphotericin B
orf19.801	TBF1	Essential transcription factor; induces ribosomal protein genes and the rDNA locus; acts with Cbf1 at subset of promoters; recruits Fhl1 and Ifh1 to promoters; role is analogous to that of S. cerevisiae Rap1; Spider biofilm induced
orf19.5297		Ortholog(s) have phosphatidylinositol-3-phosphate binding, phosphatidylinositol-5-phosphate binding activity
orf19.3585		Putative tRNA methyltransferase complex subunit; regulated by Gcn4; repressed in response to amino acid starvation (3-aminotriazole treatment); Spider biofilm induced
orf19.3673		Ortholog(s) have Rab guanyl-nucleotide exchange factor activity, role in ER to Golgi vesicle-mediated transport, chromosome organization and TRAPP complex, cytosol, nucleus localization
orf19.2694	TYS1	Putative tRNA-Tyr synthetase; downregulated upon phagocytosis by murine macrophages; stationary phase enriched protein; Spider biofilm repressed
orf19.2629		Ortholog(s) have role in ER to Golgi vesicle-mediated transport, Golgi vesicle docking, SNARE complex assembly and ER to Golgi transport vesicle membrane, Golgi membrane localization
orf19.5226	WRS1	Putative tRNA-Trp synthetase; genes encoding ribosomal subunits, translation factors, tRNA synthetases are downregulated upon phagocytosis by murine macrophages
orf19.3341		Putative tRNA-Arg synthetase; essential; genes encoding ribosomal subunits, translation factors, and tRNA synthetases are downregulated upon phagocytosis by murine macrophage; downregulated by growth in the mouse cecum
orf19.3951	TIP1	Protein with a predicted role in biogenesis of ER-derived COPII transport vesicles; mutation confers hypersensitivity to toxic ergosterol analog
orf19.2622	YPT31	Protein required for resistance to toxic ergosterol analog
orf19.5486		Putative endoribonuclease; heterozygous null mutant exhibits hypersensitivity to parnafungin and cordycepin in the C. albicans fitness test
orf19.4754	ZWF1	Glucose-6-phosphate dehydrogenase; antigenic in mice; activity induced by O2 or oxidizing agents H2O2, menadione, macrophage; caspofungin repressed; induced in core stress response; regulated by Gcn2, Gcn4; rat catheter biofilm repressed
orf19.955		Protein of unknown function; Spider biofilm repressed
orf19.6385	ACO1	Aconitase; induced in high iron; 2 upstream CCAAT motifs; amino acid starvation (3-AT), amphotericin B, phagocytosis, farnesol induced; Hap43, fluconazole-repressed; Gcn4-regulated; antigenic in infection; flow and Spider biofilm repressed
orf19.5906	ADE2	Phosphoribosylaminoimadazole carboxylase; role in adenine biosynthesis; required for normal growth and virulence in immunosuppressed mouse infection; not induced in GCN response, in contrast to S. cerevisiae ADE2; stationary phase-enriched
orf19.3391	ADK1	Putative adenylate kinase; repressed in hyphae; macrophage-induced protein; adenylate kinase release used as marker for cell lysis; possibly essential (UAU1 method); flow model biofilm induced; rat catheter and Spider biofilm repressed
orf19.1607	ALR1	Putative transporter of divalent cations; hyphal-induced expression; rat catheter biofilm induced
orf19.1170	ARO7	Putative chorismate mutase; fungal-specific (no human or murine homolog); alkaline upregulated
orf19.3027		Putative DNA translocase; Spider biofilm repressed
orf19.7678	ATP16	Subunit of the mitochondrial F1F0 ATP synthase; sumoylation target; protein newly produced during adaptation to the serum; Spider biofilm repressed
orf19.2528		Putative RNA polymerase III transcription factor (TFIIIB) subunit; flucytosine repressed
orf19.5232	CSI2	Putative 66S pre-ribosomal particle component; Hap43-induced; essential for growth; transposon mutation affects filamentous growth; Spider biofilm induced
orf19.4252		Ortholog(s) have protein serine/threonine kinase activity
orf19.2288	CCT5	T-complex protein 1, epsilon subunit; protein present in exponential and stationary growth phase yeast cultures; Spider biofilm repressed
orf19.5691	CDC11	Septin; cell and hyphal morphology, agar-invasive growth, full virulence and kidney tissue invasion in mouse, but not kidney colonization, immunogenicity; hyphal and cell-cycle-regulated phosphorylation; rat catheter biofilm repressed
orf19.1792		Ortholog(s) have ubiquitin-protein ligase activity
orf19.3856	CDC28	Cyclin-dependent protein kinase; interacts with regulatory subunit Cyb1; determination of cell morphology during the cell cycle; phosphorylated mostly by Swe1 and phosphorylation is regulated by Hsl1; 5'-UTR intron; Spider biofilm repressed
orf19.485		Ortholog(s) have structural constituent of cytoskeleton activity
orf19.1084	CDC39	Protein similar to S. cerevisiae Cdc39p, which is part of the CCR4-NOT transcription regulatory complex; transposon mutation affects filamentous growth
orf19.1988	CDC45	Putative DNA replication initiation factor; transcriptionally regulated by interaction with macrophage
orf19.2560	CDC60	Cytosolic leucyl tRNA synthetase; conserved amino acid and ATP binding class I signature, tRNA binding, proofreading motifs; likely essential for growth; interacts with benzoxaborole antifungals; present in exponential and stationary phase
orf19.1279	CDS1	Protein similar to S. cerevisiae Cds1p; transposon mutation affects filamentous growth
orf19.4799		Putative mRNA splicing factor; ortholog is essential in S. cerevisiae; Spider biofilm induced
orf19.1261	CGT1	mRNA 5' guanylyltransferase; small subunit of mRNA capping enzyme; binds an RNA Pol II C-terminal domain peptide; Cet1p and Cgt1p form a 2:1 complex; functional homolog of S. cerevisiae Ceg1p
orf19.2609	CET1	mRNA 5'-triphosphatase; large subunit of mRNA capping enzyme; positively regulates Ceg1 activity; functional homolog of S. cerevisiae Cet1; Cet1 and Cgt1 form a 2:1 complex; flow model biofilm induced
orf19.5008.1	DAD1	Subunit of the Dam1 (DASH) complex, which acts in chromosome segregation by coupling kinetochores to spindle microtubules
orf19.6652	DBP8	Protein similar to S. cerevisiae Dbp8p, an ATP-dependent helicase involved in rRNA processing; oxidative stress-repressed via Cap1p; flucytosine repressed; likely to be essential for growth, based on insertional mutagenesis
orf19.6702	DED81	Putative tRNA-Asn synthetase; genes encoding ribosomal subunits, translation factors, tRNA synthetases are downregulated upon phagocytosis by murine macrophage; protein enriched in stationary phase yeast cultures
orf19.2090		Ortholog of S. cerevisiae Ecm16, an essential DEAH-box ATP-dependent RNA helicase specific to the U3 snoRNP required for 18S rRNA synthesis; Hap43-induced; Spider biofilm induced
orf19.5356		Protein with a predicted role in cell wall integrity; repressed in core stress response
orf19.2756		Ortholog(s) have HDEL sequence binding activity, role in ER to Golgi vesicle-mediated transport, protein retention in ER lumen and Golgi apparatus, integral to endoplasmic reticulum membrane localization
orf19.4618	FBA1	Fructose-bisphosphate aldolase; glycolytic enzyme; antigenic in murine/human infection; regulated by yeast-hypha switch; induced by Efg1, Gcn4, Hog1, fluconazole; phagocytosis-repressed; flow model biofilm induced; Spider biofilm repressed
orf19.3957		Ortholog(s) have GTP cyclohydrolase I activity, role in folic acid-containing compound biosynthetic process and cytosol, nucleus localization
orf19.2960	FRS2	Putative tRNA-Phe synthetase; downregulated upon phagocytosis by murine macrophage; protein present in exponential and stationary growth phase yeast cultures; Spider biofilm repressed
orf19.6776	GCD2	Putative translation initiation factor; genes encoding ribosomal subunits, translation factors, and tRNA synthetases are downregulated upon phagocytosis by murine macrophage
orf19.407	GCD6	Ortholog of S. cerevisiae Gcd6; catalytic epsilon subunit of the translation initiation factor eIF2B; genes encoding translation factors are repressed by phagocytosis by murine macrophages
orf19.7261		Putative Rab GDP-dissociation inhibitor; GlcNAc-induced protein; Spider biofilm repressed
orf19.1618	GFA1	Glucosamine-6-phosphate synthase, homotetrameric enzyme of chitin/hexosamine biosynthesis; inhibited by UDP-GlcNAc, FMDP, N-acyl peptide, kanosamine-6-P; functional homolog of S. cerevisiae Gfa1p; Cagrowth-phase regulated; catalytic Cys
orf19.721		Ortholog(s) have polynucleotide 5'-hydroxyl-kinase activity
orf19.4813	GUA1	Putative GMP synthase, involved in the final step of guanine biosynthesis; soluble protein in hyphae; flucytosine induced; macrophage-downregulated protein abundance; protein level decreases in stationary phase cultures
orf19.1236		BAR domain protein; ocalizes to early and late Golgi vesicles; predicted role in adaptation to varying nutrient concentrations, fluid-phase endocytosis, actin cytoskeleton polarization and vacuole biogenesis; rat catheter biofilm repressed
orf19.2712	HCA4	Putative role in regulation of cell wall biogenesis; Hap43p-induced gene; possibly an essential gene, disruptants not obtained by UAU1 method; flow model and rat catheter biofilm induced
orf19.5639	HIS4	Multifunctional enzyme that catalyzes three steps of histidine biosynthesis, with phosphoribosyl-AMP cyclohydrolase, phosphoribosyl-ATP diphosphatase, and histidinol dehydrogenase activities; required for wild-type adhesion to human calls
orf19.3476		Predicted protein serine/threonine kinase; Spider biofilm induced
orf19.4775	CTA8	Essential transcription factor, mediates heat shock transcriptional induction; in the absence of heat stress, Cta8p levels are modulated by growth temperature to regulate basal expression of genes involved in protein folding
orf19.2675		Ortholog(s) have mRNA binding activity, role in spliceosomal complex assembly and U2 snRNP, U2-type prespliceosome localization
orf19.2775	IDI1	Ortholog(s) have isopentenyl-diphosphate delta-isomerase activity, role in farnesyl diphosphate biosynthetic process and cytosol, nucleus localization
orf19.603	IMP4	Putative SSU processome component; Hap43-induced; repressed by prostaglandins; Spider biofilm induced
orf19.3474	IPL1	Putative Aurora kinase; Hap43-induced; induced during planktonic growth; possibly an essential gene, disruptants not obtained by UAU1 method
orf19.6165	KGD1	Putative 2-oxoglutarate dehydrogenase; regulated by Efg1 under yeast but not hyphal growth conditions; transcript induced in an RHE model of oral candidiasis; stationary phase enriched protein; Hap43-repressed; rat catheter biofilm induced
orf19.418	KOG1	Putative TORC1 subunit; heterozygous null mutant displays sensitivity to rapamycin; likely to be essential for growth, based on an insertional mutagenesis strategy
orf19.512		Ortholog of S. cerevisiae Kre33; essential; S. cerevisiae ortholog is essential and is required for biogenesis of the small ribosomal subunit
orf19.661	KRR1	Putative nucleolar protein; repressed benomyl treatment or in an azole-resistant strain that overexpresses MDR1; F-12/CO2 early biofilm induced
orf19.5027	LCB2	Putative serine palmitoyltransferase component; mutation confers hypersensitivity to aureobasidin A
orf19.6127	LPD1	Putative dihydrolipoamide dehydrogenase; soluble in hyphae; antigenic in human oral infection and murine systemic infection; macrophage-induced protein; protein present in exponential and stationary phase yeast cultures; Hap43p-repressed
orf19.1791		Putative protein with a predicted role in 60S ribosomal subunit biogenesis; Hap43p-induced gene; ortholog of S. cerevisiae MAK11
orf19.5244	MCD4	Protein of major facilitator superfamily; has phosphodiesterase/nucleotide pyrophosphatase domain; similar to S. cerevisiae Mcd4p, which acts in GPI anchor biosynthesis; possibly an essential gene, disruptants not obtained by UAU1 method
orf19.1901	MCM3	Putative DNA replication protein; periodic mRNA expression, peak at cell-cycle M/G1 phase; Spider biofilm induced
orf19.2611	MCM6	Putative MCM DNA replication initiation complex component; mRNA expression peak at cell-cycle M/G1 phase; regulated by tyrosol and cell density; repressed by alpha pheromone in SpiderM medium; Hap43-induced gene
orf19.6909		Ortholog(s) have TFIIH-class transcription factor binding, TFIIH-class transcription factor recruiting transcription factor activity
orf19.7383	MNN9	Protein of N-linked outer-chain mannan biosynthesis; mutant has defective cell wall; required for wild-type hyphal growth; mutant is hygromycin B sensitive and vanadate resistant; has N-terminal membrane-spanning segment (positions 18-34)
orf19.7293	MPS1	Monopolar spindle protein, a putative kinase; essential for growth; periodic mRNA expression, peak at cell-cycle S/G2 phase
orf19.2214		Ortholog(s) have structural constituent of ribosome activity and mitochondrial large ribosomal subunit localization
orf19.494		Putative RNA-binding protein; role in assembly of box H/ACA snoRNPs and thus pre-rRNA processing; Spider biofilm induced
orf19.2688	NAN1	Putative U3 snoRNP protein; Hap43p-induced gene; physically interacts with TAP-tagged Nop1p
orf19.7081	SPL1	Protein similar to S. cerevisiae Spl1p, which is involved in tRNA splicing; member of pyridoxal-phosphate-dependent aminotransferase protein family; predicted to be essential
orf19.6955	HBR3	Essential protein; regulated by hemoglobin; S. cerevisiae ortholog is essential; Hap43p-induced gene
orf19.5850	NOC2	Putative nucleolar complex protein; Hap43-induced; transposon mutation affects filamentous growth; mutation confers hypersensitivity to 5-fluorouracil (5-FU), tubercidin (7-deazaadenosine); repressed in core stress response
orf19.7197		Putative intranuclear transport and DNA replication mediator; heterozygous null mutant exhibits resistance to parnafungin in the C. albicans fitness test; Spider biofilm induced
orf19.1902	NOC4	Putative nucleolar protein; Hap43-induced; mutation confers resistance to 5-fluorocytosine (5-FC), 5-fluorouracil (5-FU), and tubercidin (7-deazaadenosine); Spider biofilm induced
orf19.5959	NOP14	Putative nucleolar protein; Hap43-induced; mutation confers resistance to 5-fluorocytosine (5-FC), 5-fluorouracil (5-FU), and tubercidin (7-deazaadenosine); heterozygous mutant is resistant to parnafungin; Spider biofilm induced
orf19.501		Ortholog(s) have RNA methyltransferase activity, role in maturation of LSU-rRNA from tricistronic rRNA transcript (SSU-rRNA, 5.8S rRNA, LSU-rRNA) and nucleolus, preribosome, large subunit precursor localization
orf19.6886		Ortholog(s) have rRNA binding activity, role in maturation of LSU-rRNA from tricistronic rRNA transcript (SSU-rRNA, 5.8S rRNA, LSU-rRNA), ribosomal large subunit export from nucleus and nucleolus localization
orf19.7569	SIK1	Putative U3 snoRNP protein; Hap43p-induced gene; physically interacts with TAP-tagged Nop1p
orf19.4479		Putative U3-containing 90S preribosome subunit; Hap43-induced; repressed in core stress response; Spider biofilm induced
orf19.6537		Ortholog(s) have role in chromosome segregation and nuclear MIS12/MIND complex, spindle pole localization
orf19.900	NSP1	Essential component of the nuclear pore complex; sumoylation target; stationary phase enriched protein; rat catheter biofilm repressed
orf19.5268	MED10	RNA polymerase II mediator complex subunit; possibly an essential gene, disruptants not obtained by UAU1 method
orf19.4221	ORC4	Phosphorylated protein similar to S. cerevisiae Orc4, subunit of the origin recognition complex (ORC); induced by alpha pheromone in SpiderM medium
orf19.3888	PGI1	Glucose-6-phosphate isomerase; enzyme of glycolysis; antigenic; Efg1-regulated; induced upon adherence to polystyrene; repressed by phagocytosis, human neutrophils; flow model biofilm induced; rat catheter and Spider biofilm repressed
orf19.5383	PMA1	Plasma membrane H(+)-ATPase; highly expressed, comprises 20-40% of total plasma membrane protein; levels increase at stationary phase transition; fluconazole induced; caspofungin repressed; upregulated in RHE model; Spider biofilm repressed
orf19.5873	POL1	Putative DNA directed DNA polymerase alpha; RNA abundance regulated by cell cycle, tyrosol and cell density; rat catheter biofilm induced
orf19.2755		Ortholog(s) have role in proteasomal ubiquitin-independent protein catabolic process, proteasome-mediated ubiquitin-dependent protein catabolic process and cytosol, nucleus, proteasome core complex, beta-subunit complex localization
orf19.2885	PRI2	Putative DNA primase; gene adjacent to and divergently transcribed with CDC68; Hap43-induced; Spider biofilm repressed
orf19.5865		Ortholog(s) have RNA-dependent ATPase activity, role in generation of catalytic spliceosome for first transesterification step and U2-type catalytic step 1 spliceosome localization
orf19.4659		Ortholog(s) have RNA binding activity, role in mRNA splicing, via spliceosome and U2 snRNP, U2-type prespliceosome localization
orf19.4374	PRP42	Putative component of the U1 snRNP, involved in splicing; ortholog of S. cerevisiae PRP42
orf19.5413		Ortholog(s) have role in mRNA splicing, via spliceosome and Prp19 complex, spliceosomal complex localization
orf19.3178		Ortholog(s) have RNA binding activity, role in mRNA splicing, via spliceosome and U2-type prespliceosome localization
orf19.7605	PUP1	Putative beta 2 subunit of the 20S proteasome; macrophage/pseudohyphal-repressed; Spider biofilm repressed
orf19.2644	QCR2	Ubiquinol-cytochrome-c reductase; antigenic; induced by interaction with macrophage; repressed by nitric oxide; in detergent-resistant membrane fraction (possible lipid raft component); levels decrease in stationary phase; Hap43p-repressed
orf19.1886	RCL1	Putative U3-containing 90S preribosome processome complex subunit; Hap43-induced; essential; S. cerevisiae ortholog is essential; represses in core stress response;
orf19.4219	RIX7	Putative ATPase of the AAA family; role in ribosomal subunit export from the nucleus; mutation impairs hyphal growth and biofilm formation
orf19.5801	RNR21	Ribonucleoside-diphosphate reductase; regulated by tyrosol and cell density; ciclopirox olamine, fluconazole or flucytosine induced; regulated by Sef1, Sfu1, and Hap43
orf19.906	ROM2	Putative GDP/GTP exchange factor; possibly an essential gene, disruptants not obtained by UAU1 method; Spider biofilm induced
orf19.2287	RPA12	Putative DNA-directed RNA polymerase I; induced upon adherence to polystyrene
orf19.3349		Putative RNA polymerase II subunit B150; heterozygous null mutant exhibits resistance to parnafungin in the C. albicans fitness test
orf19.6340		Ortholog(s) have RNA polymerase I activity, RNA polymerase II activity, RNA polymerase III activity, RNA-directed RNA polymerase activity
orf19.3347	RPB7	Functional homolog of S. cerevisiae Rpb7; essential subunit of RNA Polymerase II; enhances hyperfilamentation of an S. cerevisiae rpb4 mutant; suppresses defects of S. cerevisiae rpb4 and ess1 mutants; Spider biofilm repressed
orf19.6314	RPB8	Putative subunit of RNA polymerases I, II, and III; regulated by Gcn4p; repressed in response to amino acid starvation (3-aminotriazole treatment); heterozygous null mutant exhibits resistance to parnafungin
orf19.7255	RPC10	Putative RNA polymerase subunit ABC10-alpha of RNA polymerase complexes I, II, and III; flucytosine induced; Spider biofilm induced
orf19.5608		RNA polymerase III subunit; Spider biofilm induced
orf19.6903		Predicted RNA polymerase III subunit C37; Spider biofilm induced
orf19.3553	RPF2	Putative pre-rRNA processing protein; Hap43p-induced gene; mutation confers hypersensitivity to 5-fluorocytosine (5-FC), 5-fluorouracil (5-FU), and tubercidin (7-deazaadenosine)
orf19.3465	RPL10A	Predicted ribosomal protein; downregulated upon phagocytosis by murine macrophages; Hap43-induced; Spider biofilm repressed
orf19.1601	RPL3	Ribosomal protein, large subunit; induced by ciclopirox olamine treatment; genes encoding cytoplasmic ribosomal subunits are downregulated upon phagocytosis by murine macrophages; Hap43-induced gene; Spider biofilm repressed
orf19.3054	RPN3	Putative non-ATPase regulatory subunit of the 26S proteasome lid; amphotericin B repressed; oxidative stress-induced via Cap1p
orf19.4032	RPN5	Putative COP9 signalosome component; macrophage/pseudohyphal-repressed
orf19.1299	RPN6	Putative 26S proteasome subunit; Hap43p-induced gene; regulated by Gcn2p and Gcn4p
orf19.7286	RPN7	Subunit of the proteasome regulatory particle; regulated by Gcn2p and Gcn4p; protein present in exponential and stationary growth phase yeast cultures
orf19.2643	RPO26	Putative RNA polymerase subunit; heterozygous null mutant exhibits resistance to parnafungin in the C. albicans fitness test
orf19.6312	RPS3	Ribosomal protein S3; Hog1, Hap43-induced; grepressed upon phagocytosis by murine macrophage; present in exponential and stationary phase cells; Spider biofilm repressed
orf19.441	RPT1	Putative 26S proteasome regulatory subunit 7; Hap43p-repressed gene; regulated by Gcn2p and Gcn4p; overlaps orf19.442
orf19.5440	RPT2	Putative ATPase of the 19S regulatory particle of the 26S proteasome; oxidative stress-induced via Cap1; Spider biofilm repressed
orf19.482	RPT4	26S proteasome regulatory subunit; regulated by Gcn2p and Gcn4p; protein level decreases in stationary phase cultures
orf19.3123	RPT5	26S proteasome regulatory subunit; transcript regulated by Nrg1 and Mig1; regulated by Gcn2 and Gcn4; protein level decreases in stationary phase
orf19.1589		Putative transcription factor component of the core factor (CF) rDNA transcription factor complex; Spider biofilm induced
orf19.7011		Ortholog(s) have 90S preribosome, cytoplasm, mitotic spindle pole body, nucleolus localization
orf19.2362		Putative 90S preribosome component; Hap43p-induced gene; possibly an essential gene, disruptants not obtained by UAU1 method
orf19.5039		Putative exosome non-catalytic core component; involved in 3'-5' RNA processing; rat catheter biofilm induced
orf19.5835		Ortholog(s) have role in rRNA processing, ribosomal small subunit assembly and CURI complex, UTP-C complex, cytosol localization
orf19.3938		Putative mitochondrial ribosomal protein of the small subunit; mutation confers hypersensitivity to 5-fluorocytosine (5-FC), 5-fluorouracil (5-FU), and tubercidin (7-deazaadenosine)
orf19.2717	SAS10	Putative U3-containing small subunit processome complex subunit; Hap43p-induced gene; mutation confers resistance to 5-fluorocytosine (5-FC); repressed upon high-level peroxide stress
orf19.5378	SCL1	Proteasome subunit YC7alpha; protein present in exponential and stationary growth phase yeast cultures; flow model and Spider biofilm repressed
orf19.5526	SEC20	Essential protein; similar to S. cerevisiae Sec20p; depletion causes membrane accumulation and drug sensitivity; expression regulated by growth phase; O-mannosylation regulates proteolysis; does not complement S. cerevisiae sec20-1 mutant
orf19.269	SES1	Seryl-tRNA synthetase; charges the tRNA that recognizes the CUG codon, which typically specifies Leu, but specifies Ser in C. albicans; complements S. cerevisiae ses1 mutant viability; soluble protein in hyphae; macrophage-regulated
orf19.4367	SMC1	Protein similar to chromosomal ATPases; RNA abundance regulated by tyrosol and cell density; cell-cycle regulated periodic mRNA expression
orf19.3623	SMC2	Protein similar to S. cerevisiae Smc2p, which is a component of the condensin complex involved in mitotic chromosome condensation; induced under hydroxyurea treatment
orf19.964	SMC4	Ortholog(s) have chromatin binding activity and role in cellular protein localization, mitotic chromosome condensation, tRNA gene clustering
orf19.5885		Putative U3 snoRNP protein; flucytosine induced
orf19.1548		Ortholog(s) have role in mRNA splicing, via spliceosome and U4/U6 x U5 tri-snRNP complex localization
orf19.4326		Ortholog(s) have role in mRNA cis splicing, via spliceosome, maturation of 5S rRNA and U4/U6 x U5 tri-snRNP complex localization
orf19.1491		Ortholog(s) have RNA binding activity, role in mRNA splicing, via spliceosome and U1 snRNP, U2-type prespliceosome localization
orf19.5407	SOF1	Putative protein with a predicted role in 40S ribosomal subunit biogenesis; rat catheter biofilm induced
orf19.4154	SPB4	Putative ATP-dependent RNA helicase; flucytosine repressed; Spider biofilm induced
orf19.4473	SPC19	Essential subunit of the Dam1 (DASH) complex, which acts in chromosome segregation by coupling kinetochores to spindle microtubules
orf19.5682		Ortholog(s) have protein binding, bridging, protein transporter activity and role in chromosome condensation, protein import into nucleus, protein targeting to membrane, regulation of mitotic cell cycle
orf19.2857		Ortholog(s) have ATP-dependent DNA helicase activity
orf19.5647	SUB2	Putative TREX complex component with a predicted role in nuclear mRNA export; transcription is regulated by Mig1; Hap43-induced gene; Spider biofilm repressed
orf19.1378	SUP35	Translation factor eRF3; shows prion-like aggregation in some, not all, studies; partially complements S. cerevisiae sup35 mutant translation defect; species barrier with S. cerevisiae Sup35p prion; gene not regulated by yeast-hyphal switch
orf19.3541	ERF1	Putative translation release factor 1, which interacts with stop codons and promotes release of nascent peptides from ribosomes; Hap43p-induced gene
orf19.3242		Putative TFIID and SAGA complex subunit; possibly an essential gene, disruptants not obtained by UAU1 method
orf19.536		Ortholog(s) have chromatin binding, protein complex scaffold, ubiquitin binding activity and role in histone acetylation, transcription from RNA polymerase II promoter
orf19.4371	TAL1	Transaldolase; protein present in exponential and stationary growth phase yeast cultures; oxidative stress-induced via Cap1; induced by nitric oxide independent of Yhb1p; sumoylation target; rat catheter biofilm repressed
orf19.4577.3	TIM10	Predicted protein of the mitochondrial intermembrane space with role in protein import into mitochondrial inner membrane
orf19.4620	TIM12	Predicted component of the TIM22 complex, involved in protein import into mitochondrial inner membrane; flow model biofilm induced
orf19.150	TIM17	Predicted component of the Translocase of the Inner Mitochondrial membrane (TIM23 complex), involved in protein import into mitochondria
orf19.1352	TIM22	Mitochondrial inner membrane protein; predicted role in protein import; Hap43-repressed gene; flow model biofilm induced; Spider biofilm repressed
orf19.5444	TIM44	Protein involved in transport across membranes; Spider biofilm repressed
orf19.6524	TOM40	Protein involved in mitochondrial protein import; Spider biofilm repressed
orf19.6511	LIG1	tRNA ligase; functional homolog of S. cerevisiae Trl1
orf19.4718	TRP5	Predicted tryptophan synthase; identified in detergent-resistant membrane fraction (possible lipid raft component); predicted N-terminal acetylation; Gcn4p-regulated; S. cerevisiae ortholog is Gcn4p regulated; upregulated in biofilm;
orf19.7615		Protein involved in endoplasmic reticulum (ER) to Golgi vesicle-mediated transport; putative subunit of the transport protein particle (TRAPP) complex of the cis-Golgi; Spider biofilm induced
orf19.7308	TUB1	Alpha-tubulin; gene has intron; complements cold-sensitivity of S. cerevisiae tub1 mutant; C. albicans has single alpha-tubulin gene, whereas S. cerevisiae has two (TUB1, TUB3); farnesol-upregulated in biofilm; sumoylation target
orf19.6034	TUB2	Beta-tubulin; functional homolog of ScTub2; overproduction makes S. cerevisiae inviable; has two introns; GlcNAc, hypha fluconazole-induced; slow growth, ectopic expression increases white-to opaque switch; rat catheter biofilm repressed
orf19.7141	UFE1	Protein interacting with Sec20p, possibly involved in retrograde transport between the Golgi and the endoplasmic reticulum; functional homolog of S. cerevisiae Ufe1p, which is an ER t-SNARE that mediates the retrograde traffic
orf19.1738	UGP1	UTP-glucose-1-phosphaturidyl transferase; localizes to yeast, not hyphal cell surface; Hog1-repressed; stationary phase enriched; induced in oralpharyngeal candidasis; rat catheter biofilm repressed; Bcr1-repressed in RPMI a/a biofilms
orf19.4268	UTP13	Putative U3 snoRNA-associated protein; Hap43-induced; repressed in core stress response; physically interacts with TAP-tagged Nop1
orf19.7552		Putative U3-containing small subunit processome complex protein; Hap43-induced gene; repressed in core stress response; Spider biofilm induced
orf19.3609	UTP15	Small subunit (SSU) processome component; mutation confers resistance to 5-fluorocytosine (5-FC); physically interacts with TAP-tagged Nop1p
orf19.7154	UTP18	Putative U3 snoRNA-associated protein; Hap43-induced; repressed in core stress response; physically interacts with TAP-tagged Nop1
orf19.4835		Ortholog(s) have role in endonucleolytic cleavage in 5'-ETS of tricistronic rRNA transcript (SSU-rRNA, 5.8S rRNA and LSU-rRNA), more
orf19.2166	VMA5	Putative vacuolar H(+)-ATPase; plasma membrane localized; rat catheter biofilm repressed
orf19.337		Ortholog(s) have SNAP receptor activity and role in Golgi to vacuole transport, intra-Golgi vesicle-mediated transport, vacuole fusion, non-autophagic, vesicle fusion
orf19.1883	YCS4	Putative condensin complex subunit; cell-cycle regulated periodic mRNA expression
orf19.6642		Ortholog(s) have role in ER to Golgi vesicle-mediated transport, cellular response to nitrogen starvation, negative regulation of G0 to G1 transition
orf19.4931		Putative tRNA-Cys synthetase; induced by alpha pheromone in SpiderM medium; ribosomal subunits, translation factors, tRNA synthetases are downregulated upon phagocytosis by murine macrophage
orf19.3052	YPT1	Functional homolog of S. cerevisiae Ypt1p, which is an essential small Ras-type GTPase involved in protein secretion at ER-to-Golgi; dominant-negative mutation causes SAP secretion defect and accumulation of intracellular secretory vesicles
orf19.4815	YTM1	Protein similar to S. cerevisiae Ytm1p, which is involved in biogenesis of the large ribosomal subunit; transposon mutation affects filamentous growth; protein level decreases in stationary phase cultures; Hap43p-induced gene
orf19.6820		Has domain(s) with predicted protein heterodimerization activity, role in DNA-dependent transcription, initiation and transcription factor TFIID complex localization
orf19.7484	ADE1	Phosphoribosylaminoimadazole succinocarboxamide synthetase, enzyme of adenine biosynthesis; not induced in GCN response, unlike the S. cerevisiae ortholog; fungal-specific (no human or murine homolog); levels decrease in stationary phase
orf19.7644		Ortholog(s) have ubiquitin-protein ligase activity, role in anaphase-promoting complex-dependent proteasomal ubiquitin-dependent protein catabolic process, protein ubiquitination and anaphase-promoting complex localization
orf19.5692		Ortholog(s) have ubiquitin-protein ligase activity, role in anaphase-promoting complex-dependent proteasomal ubiquitin-dependent protein catabolic process, protein ubiquitination and anaphase-promoting complex localization
orf19.4788	ARG5,6	Arginine biosynthetic enzyme; processed in S. cerevisiae into 2 polypeptides with acetylglutamate kinase (Arg6) activity and acetylglutamate-phosphate reductase (Arg5) activity; Gcn4 regulated; alkaline repressed; Spider biofilm induced
orf19.5623	ARP4	Subunit of the NuA4 histone acetyltransferase complex
orf19.2528		Putative RNA polymerase III transcription factor (TFIIIB) subunit; flucytosine repressed
orf19.5817		Ortholog(s) have Rab guanyl-nucleotide exchange factor activity, role in ER to Golgi vesicle-mediated transport, intra-Golgi vesicle-mediated transport and TRAPP complex, cis-Golgi network membrane, cytosol, nucleus localization
orf19.2504	BMS1	Putative GTPase; Hap43-induced gene; mutation confers resistance to 5-fluorocytosine (5-FC); flucytosine induced; repressed by prostaglandins; Spider biofilm induced
orf19.474		Ortholog(s) have role in mRNA export from nucleus, nuclear envelope organization, protein export from nucleus and endoplasmic reticulum, nuclear envelope localization
orf19.1966	BUD23	Putative methyltransferase; Hap43-induced; repressed by prostaglandins
orf19.4542		Ortholog(s) have cyclin-dependent protein serine/threonine kinase inhibitor activity and role in phosphorylation of RNA polymerase II C-terminal domain, regulation of mitotic cell cycle, transcription from RNA polymerase II promoter
orf19.6099	CCT8	Chaperonin-containing T-complex subunit; role in hyphal morphogenesis, particularly starvation-induced; essential; expression in S. cerevisiae inhibits Ras2-mediated pathways; CCT8 and TRP1 overlap; Spider biofilm repressed
orf19.4192	CDC14	Protein involved in exit from mitosis and morphogenesis; ortholog of S. cerevisiae Cdc14p, which is a dual-specificity phosphatase and cell-cycle regulator; suppresses S. cerevisiae cdc15-lyt1, dbf2-2, and (partially) tem1 mutant phenotypes
orf19.1674	CDC53	Cullin, a scaffold subunit of the SCF ubiquitin-ligase complexes; depletion leads to increased filamentous growth and premature cell death
orf19.5242	CDC6	Putative ATP-binding protein with a predicted role in DNA replication; member of conserved Mcm1p regulon; periodic mRNA expression, peak at cell-cycle M/G1 phase
orf19.6155		Ortholog(s) have DNA ligase (ATP) activity and role in DNA ligation, DNA recombination, DNA replication, Okazaki fragment processing, base-excision repair, mitotic cell cycle, nucleotide-excision repair, telomere maintenance
orf19.2084	CDH1	Protein involved in regulation of mitosis; similar to S. cerevisiae Cdh1, which is an APC/C component; transcriptionally induced by Mnl1 under weak acid stress
orf19.2760		Putative mRNA cleavage and polyadenylation factor; heterozygous null mutant exhibits hypersensitivity to parnafungin and cordycepin in the C. albicans fitness test
orf19.325		Putative mRNA cleavage and polyadenlylation factor; heterozygous null mutant exhibits hypersensitivity to parnafungin and cordycepin in the C. albicans fitness test
orf19.5188	CHS1	Chitin synthase; essential; for primary septum synthesis in yeast and hyphae; 1 of several chitin synthases; enzymatically activated by proteolytic processing; complements defects of S. cerevisiae chs1 or chs2; Spider biofilm repressed
orf19.1282	CKS1	Ortholog(s) have histone binding, protein complex binding, protein homodimerization activity, protein kinase activator activity, ubiquitin binding activity
orf19.1446	CLB2	B-type mitotic cyclin (cyclin-dependent protein kinase regulatory subunit); essential; required for wild-type mitotic exit; role in cell polarization; interacts with catalytic subunit Cdk1; Spider biofilm repressed
orf19.1960	CLN3	G1 cyclin; depletion abolishes budding and causes hyphal growth defects; farnesol regulated, functional in S. cerevisiae; possibly essential (UAU1 method); other biofilm induced; Spider biofilm induced
orf19.6931		Putative cleavage factor I subunit; heterozygous null mutant exhibits hypersensitivity to parnafungin and cordycepin in the C. albicans fitness test
orf19.1672		Alpha subunit of COPI vesicle coatomer complex; role in ER to Golgi vesicle-mediated transport, retrograde vesicle-mediated transport, Golgi to ER transport; flow model biofilm repressed
orf19.3577	COQ5	Putative methyltransferase of ubiquinone biosynthesis; regulated by Gcn4; repressed by amino acid starvation (3-AT), Hap43; induced upon adherence to polystyrene; Spider biofilm repressed
orf19.7483	CRM1	Functional homolog of S. cerevisiae Crm1, which acts in protein nuclear export; predicted to be resistant to antifungal drug leptomycin B; partially suppresses signal transduction defects of S. cerevisiae ste20 mutant
orf19.6163	CSE4	Centromeric histone H3 variant; role in structural changes of centromeric nucleosomes during cell cycle; 4 nucleosomes bind 1 centromere, each has 1 Cse4 molecule during most of cell cycle, 2 molecules in anaphase; Spider biofilm repressed
orf19.1026		Ortholog(s) have role in exonucleolytic trimming to generate mature 3'-end of 5.8S rRNA from tricistronic rRNA transcript (SSU-rRNA, 5.8S rRNA and LSU-rRNA), more
orf19.7581		Protein with a predicted role in assembly of U2 snRNP into the spliceosome; Spider biofilm induced
orf19.2105		Putative pre-mRNA-splicing factor; possibly an essential gene, disruptants not obtained by UAU1 method
orf19.3551	DAD2	Essential subunit of the Dam1 (DASH) complex, which acts in chromosome segregation by coupling kinetochores to spindle microtubules
orf19.5166	DBF4	Putative Cdc7p-Dbf4p kinase complex regulatory subunit; Hap43p-induced gene; macrophage/pseudohyphal-repressed; cell-cycle regulated periodic mRNA expression; S. cerevisiae ortholog is not cell-cycle regulated
orf19.171	DBP2	Putative DEAD-box family ATP-dependent RNA helicase; flucytosine induced; repressed in core stress response
orf19.3393		Putative DEAD-box helicase; Hap43-induced; Spider biofilm induced
orf19.5010	DIM1	Putative 18S rRNA dimethylase; predicted role in rRNA modification and processing; Hap43-induced; likely to be essential for growth based on insertional mutagenesis strategy; F-12/CO2 early biofilm induced
orf19.2407	DPS1-1	Putative tRNA-Asp synthetase; genes encoding ribosomal subunits, translation factors, tRNA synthetases are downregulated upon phagocytosis by murine macrophage; protein enriched in stationary phase yeast cultures
orf19.7635	DRS1	Putative nucleolar DEAD-box protein; Hap43-induced; mutation confers hypersensitivity to 5-fluorouracil (5-FU), tubercidin (7-deazaadenosine); Tbf1-induced; repressed in core stress response
orf19.4492		Ortholog(s) have role in nuclear division, rRNA processing and mitotic spindle pole body, nuclear periphery, nucleolus, preribosome, large subunit precursor localization
orf19.2511		Ortholog(s) have role in protein folding, tubulin complex assembly
orf19.7529	EPL1	Subunit of the NuA4 histone acetyltransferase complex
orf19.1047	ERB1	Protein with a predicted role in ribosomal large subunit biogenesis; mutation confers hypersensitivity to 5-fluorocytosine (5-FC), 5-fluorouracil (5-FU), and tubercidin (7-deazaadenosine); hyphal, macrophage repressed
orf19.3161		Ortholog(s) have ATPase activator activity, RNA binding activity
orf19.1357	FCY21	High affinity, high capacity, hypoxanthine-adenine-guanine-cytosine/H+ symporter; similar to S. cerevisiae Fcy2; mutation confers resistance to 5-fluorocytosine (5-FC); flow model biofilm induced
orf19.4258		Puttaive pre-mRNA polyadenylation factor; heterozygous null mutant exhibits hypersensitivity to parnafungin and cordycepin in the C. albicans fitness test
orf19.2573	FRS1	Phenylalanyl-tRNA synthetase; possible role in early cell wall biosynthesis; downregulated by phagocytosis by macrophages; possibly essential gene, disruptants not obtained by UAU1 method; protein present in exponential and stationary phase
orf19.2215	GLE1	Putative nucleoporin; moderately induced at 42 degrees C
orf19.7064	GLN4	Putative tRNA-Gln synthetase; genes encoding ribosomal subunits, translation factors, tRNA synthetases are downregulated upon phagocytosis by murine macrophage; protein present in exponential and stationary growth phase yeast cultures
orf19.837	GNA1	Glucosamine-6-phosphate acetyltransferase; enzyme of UDP-GlcNAc biosynthesis; required for viability in absence of GlcNAc supplementation; required for persistent infection and wild-type virulence in mouse systemic infection
orf19.3130		Ortholog of S. cerevisiae Gpn3 a GTPase with a role in biogenesis of RNA pol II and polIII; possibly an essential gene, disruptants not obtained by UAU1 method
orf19.1115	GUK1	Putative guanylate kinase; identified in extracts from biofilm and planktonic cells; protein level decrease in stationary phase cultures; Hap43p-induced gene
orf19.2803	HEM13	Coproporphyrinogen III oxidase; antigenic; on yeast cell surface, not hyphae; iron-regulated expression; Hap43, macrophage-repressed; farnesol-induced; possibly essential; flow model biofilm induced; rat catheter, Spider biofilm repressed
orf19.898	HEM2	Putative porphobilinogen synthase; induced in high iron; protein level decrease in stationary phase cultures; Spider biofilm repressed
orf19.4026	HIS1	ATP phosphoribosyl transferase; enzyme of histidine biosynthesis; acid upregulated/alkaline repressed by Rim101; regulated by Gcn2, Gcn4; strain CA9 is a his1 mutant; flow model biofilm induced; Spider biofilm repressed
orf19.5505	HIS7	Putative imidazole glycerol phosphate synthase; histidine biosynthesis; no human/murine homolog; transcription induced by histidine starvation; regulated by Gcn2p and Gcn4p; higher protein level in stationary phase
orf19.1559	HOM2	Aspartate-semialdehyde dehydrogenase; forms a homodimer; conserved in bacteria, archaea, and fungi but not in mammals; ketoconazole-repressed; protein present in exponential and stationary growth phase yeast cultures; GlcNAc-induced protein
orf19.1235	HOM3	Putative L-aspartate 4-P-transferase; fungal-specific (no human or murine homolog); regulated by Gcn2 and Gcn4; early-stage flow model biofilm induced
orf19.2951	HOM6	Putative homoserine dehydrogenase; Gcn4-regulated; induced by amino acid starvation (3-ATtreatment); macrophage-induced protein; protein level decreases in stationary phase cultures; flow model biofilm repressed
orf19.88	ILV5	Ketol-acid reductoisomerase; antigenic; regulated by Gcn4; GlcNAc, amino acid starvation (3-AT)-induced; macrophage-repressed protein; protein present in exponential and stationary phase; flow model and Spider biofilm repressed
orf19.4650	ILV6	Putative regulatory subunit of acetolacetate synthase; alkaline induced; regulated by Gcn2 and Gcn4; protein present in exponential and stationary growth phase yeast; Spider biofilm repressed
orf19.7488		Component of the SSU processome; predicted role in pre-18S rRNA processing; Spider biofilm induced
orf19.5521	ISA1	Putative mitochondrial iron-sulfur protein; alkaline repressed; induced in high iron; regulated by Sef1, Sfu1, Hap43; Spider biofilm induced
orf19.1267.1		Ortholog(s) have enzyme activator activity, role in iron-sulfur cluster assembly and extrinsic to mitochondrial inner membrane, mitochondrial matrix localization
orf19.2013	KAR2	Similar to Hsp70 family chaperones; role in translocation of proteins into the ER; induced in high iron; protein present in exponential and stationary growth phase yeast cultures; flow model and Spider biofilm repressed
orf19.1609		Ortholog(s) have role in endonucleolytic cleavage in ITS1 to separate SSU-rRNA from 5.8S rRNA and LSU-rRNA from tricistronic rRNA transcript (SSU-rRNA, 5.8S rRNA, LSU-rRNA) and mitotic spindle pole body, nucleolus localization
orf19.6749	KRS1	Putative tRNA-Lys synthetase; repressed upon phagocytosis by murine macrophages; stationary phase enriched protein; Spider biofilm repressed
orf19.4120	LAS1	Putative bud formation and morphogenesis protein; mutation confers hypersensitivity to 5-fluorocytosine (5-FC), 5-fluorouracil (5-FU); macrophage-induced; Spider biofilm induced
orf19.3463		Putative GTPase; role in 60S ribosomal subunit biogenesis; Spider biofilm induced
orf19.3862		Putative intracellular transport protein; heterozygous null mutant displays sensitivity to rapamycin; expression upregulated during growth in the mouse cecum
orf19.2367		Putative protein of unknown function; Hap43-induced; repressed by Rim101; Spider biofilm induced
orf19.2970	LYS2	Heterodimeric alpha-aminoadipate reductase large subunit; lysine biosynthesis; predicted binding sites for AMP and alpha-aminoadipate; inhibited by lys or thialysine; regulated by Gcn2 and Gcn4; Spider biofilm induced, flow model repressed
orf19.3846	LYS4	Homoaconitase; regulated by Gcn4, Gcn2; induced in response to amino acid starvation (3-AT); induced by human whole blood or PMNs; Hap43-repressed; flow model and Spider biofilm repressed
orf19.7448	LYS9	Saccharopine dehydrogenase; lysine biosynthesis; soluble protein in hyphae; amphotericin B repressed; Gcn4-regulated; colony morphology-related gene regulation by Ssn6; protein present in exponential and stationary growth phase yeast
orf19.5912	MAK21	Putative 66S pre-ribosomal particle subunit; mutation confers hypersensitivity to tubercidin (7-deazaadenosine)
orf19.3540	MAK5	Putative nucleolar DEAD-box RNA helicase; oxidative stress-repressed via Cap1; repressed by prostaglandins
orf19.5487	CDC46	Putative hexameric MCM complex subunit; predicted role in control of cell division; periodic mRNA expression. peak at cell-cycle M/G1 phase; regulated by tyrosol, cell density, Plc1; repressed by alpha pheromone in SpiderM medium
orf19.6900		Ortholog(s) have role in establishment or maintenance of cell polarity, mitochondrial genome maintenance, mitochondrion inheritance, phospholipid transport, protein import into mitochondrial outer membrane
orf19.6909		Ortholog(s) have TFIIH-class transcription factor binding, TFIIH-class transcription factor recruiting transcription factor activity
orf19.3106	MET16	Putative 3'-phosphoadenylsulfate reductase; sulfur amino acid metabolism; reports differ on regulation during biofilm formation; fungal-specific; possibly an essential gene, disruptants not obtained by UAU1 method; Hap43p-repressed gene
orf19.2618	MET2	Homoserine acetyltransferase; Hap43p-, Gcn4p-regulated; macrophage/pseudohyphal-repressed; not highly biofilm induced, in contrast to many sulfur amino acid metabolic genes; no human or murine homolog; virulence-group-correlated expression
orf19.2551	MET6	Essential 5-methyltetrahydropteroyltriglutamate-homocysteine methyltransferase (cobalamin-independent methionine synthase); antigenic in murine/human systemic infection; heat shock, estrogen, GCN-induced; Spider biofilm repressed
orf19.488	MEX67	Nuclear export protein; has NTF2-like domain; interacts with Mtr2p via the NTF2-like domain
orf19.2956	MGM101	Putative mitochondrial genome maintenance protein; fungal-specific (no human or murine homolog); mutation confers hypersensitivity to tubercidin (7-deazaadenosine)
orf19.2977	MIA40	Predicted component of the mitochondrial intermembrane space import machinery; Hap43p-repressed gene
orf19.3212	MID1	Putative stretch-activated Ca2+ channel of the high affinity calcium uptake system; role in thigmotropism; decreased transcription is observed upon fluphenazine treatment or in an azole-resistant strain with CDR1 and CDR2 overexpression
orf19.5551	MIF2	Centromere-associated protein; similar to CENP-C proteins; Cse4p and Mif2p colocalize at C. albicans centromeres
orf19.542.2	MIM1	Predicted mitochondrial protein involved in outer membrane protein import; rat catheter biofilm repressed
orf19.2416.1	MLC1	Microtubule-dependent localized protein; at Spitzenkorper and cytokinetic ring in hyphae; cell-cycle dependent localization to tip polarisome, bud neck in yeast and pseudohyphae; sumoylation target; rat catheter, Spider biofilm repressed
orf19.4187		Ortholog(s) have role in hyphal growth, mitochondrial genome maintenance, phospholipid transport, protein import into mitochondrial outer membrane, sporocarp development involved in sexual reproduction
orf19.4628		Putative cleavage and polyadenylation factor; heterozygous null mutant exhibits hypersensitivity to parnafungin and cordycepin in the C. albicans fitness test; possibly an essential gene, disruptants not obtained by UAU1 method
orf19.1646		Ortholog(s) have rRNA primary transcript binding activity
orf19.3532	MRPL10	Putative mitochondrial large subunit ribosomal protein; colony morphology-related gene regulation by Ssn6
orf19.2019		Ortholog(s) have structural constituent of ribosome activity and mitochondrial large ribosomal subunit localization
orf19.3348		Ortholog(s) have structural constituent of ribosome activity and mitochondrial large ribosomal subunit localization
orf19.3064	MRPL27	Putative 60S ribosomal protein L27, mitochondrial precursor
orf19.5064	MRPL3	Ribosomal protein of the large subunit, mitochondrial; repressed in core stress response; protein present in exponential and stationary growth phase yeast cultures
orf19.863		Ortholog(s) have structural constituent of ribosome activity and mitochondrial large ribosomal subunit localization
orf19.7486	MRPL6	Putative mitochondrial ribosomal protein
orf19.2438		Ortholog(s) have mitochondrion, ribosome localization
orf19.688		Mitochondrial ribosomal protein of the small subunit; S. cerevisiae ortholog is essential for viability; Spider biofilm repressed
orf19.1545		Ortholog(s) have structural constituent of ribosome activity and mitochondrial small ribosomal subunit localization
orf19.6783		Putative geranylgeranyltransferase regulatory component
orf19.1335		Ortholog of S. cerevisiae Mtr4, an ATP-dependent 3'-5' RNA helicase of the DEAD-box family; Hap43-induced gene; Spider biofilm induced
orf19.1419	SEC15	Predicted exocyst subunit; cellular bud tip-associated protein; ortholog of S. cerevisiae SEC15
orf19.498		Putative mitochondrial ribosomal component of the small subunit; possibly an essential gene, disruptants not obtained by UAU1 method; Spider biofilm repressed
orf19.4757	NAR1	Putative cytosolic iron-sulfur (FeS) protein assembly machinery protein; induced by nitric oxide; oxidative stress-induced via Cap1p
orf19.747	NBP35	Similar to nucleotide-binding proteins; increased transcription is observed upon benomyl treatment; transcription is induced upon filamentous growth
orf19.526	NHP2	Putative H/ACA snoRNP protein; macrophage/pseudohyphal-induced
orf19.4635	NIP1	Putative translation initiation factor; mutation confers hypersensitivity to roridin A and verrucarin A; genes encoding ribosomal subunits, translation factors, and tRNA synthetases are downregulated upon phagocytosis by murine macrophage
orf19.3478	NIP7	Putative nucleolar protein with role in ribosomal assembly; hyphal-induced; Hap43-induced; Spider biofilm induced
orf19.706	NMD3	Putative nonsense-mediated mRNA decay protein; repressed in core stress response; repressed by prostaglandins
orf19.4641	NMT1	Myristoyl-CoA:protein N-myristoyltransferase; attaches the fatty acid myristate to a small number of proteins at an N-terminal Gly; essential; antifungal drug target; functional homolog of S. cerevisiae Nmt1p
orf19.2519		Ortholog(s) have role in chromosome segregation and nuclear MIS12/MIND complex localization
orf19.7384	NOG1	Putative GTPase; mutation confers hypersensitivity to 5-fluorocytosine (5-FC), 5-fluorouracil (5-FU), and tubercidin (7-deazaadenosine); repressed by prostaglandins; Hap43-induced
orf19.5732	NOG2	Putative nucleolar GTPase; repressed by prostaglandins; Hap43-induced, rat catheter and Spider biofilm induced
orf19.7050	NOP15	Nucleolar ribosome biogenesis factor; hyphal-induced expression; Hap43-induced; rat catheter biofilm induced
orf19.3970		Putative ribosome biogenesis factor; possibly essential, disruptants not obtained by UAU1 method; rat catheter and Spider biofilm induced
orf19.5198	NOP4	Putative nucleolar protein; Hap43-induced; mutation confers hypersensitivity to 5-fluorocytosine (5-FC), 5-fluorouracil (5-FU), and tubercidin (7-deazaadenosine); represses in core stress response
orf19.6463		Putative ortholog of S. cerevisiae Npa3p; possibly essential for growth (however, depletion mutant is viable)
orf19.2917		Putative GTPase; heterozygous null mutant exhibits resistance to parnafungin in the C. albicans fitness test; Hap43p-induced gene
orf19.6171		FG-nucleoporin component of central core of the nuclear pore complex (NPC); contributes to nucleocytoplasmic transport; rat catheter biofilm repressed
orf19.5765	NUP82	Linker nucleoporin of the nuclear pore complex; role in mRNA andexport from nucleus, protein import into nucleus, ribosomal large subunit export from nucleus, ribosomal small subunit export from nucleus; rat catheter biofilm repressed
orf19.5887	NUP85	Ortholog of S. cerevisiae Nup85; a structural constituent of the nuclear pore; required for alkaline-induced hyphal morphogenesis and for SD or Spider media biofilm formation
orf19.2602	OPT1	Oligopeptide transporter; transports 3-to-5-residue peptides; alleles are distinct, one has intron; suppresses S. cerevisiae ptr2-2 mutant defects; induced by BSA or peptides; Stp3p, Hog1p regulated; flow model biofilm induced
orf19.3000	ORC1	Putative origin recognition complex large subunit; essential for viability; similar to S. cerevisiae Orc1p origin recognition complex subunit
orf19.5358		Phosphorylated protein of unknown function
orf19.6942	ORC3	Protein similar to S. cerevisiae Orc3p, which is a component of the origin recognition complex involved in DNA replication; mutation confers hypersensitivity to toxic ergosterol analog; induced under hydroxyurea treatment
orf19.2921		Ortholog(s) have alpha-tubulin binding activity, role in protein folding, tubulin complex assembly and cytosol, nucleus localization
orf19.684		Putative transcription factor with zinc finger DNA-binding motif; heterozygous null mutant exhibits hypersensitivity to parnafungin and cordycepin in the C. albicans fitness test
orf19.6225	PCL7	Putative cyclin-like protein; possible Pho85 cyclin; hyphal repressed; induced by Mnl1 under weak acid stress
orf19.2877	PDC11	Pyruvate decarboxylase; antigenic; on hyphal not yeast cell surface; Hap43, Gcn4, Efg1, Efh1, Hsf1 regulated; fluconazole, farnesol induced; amino acid starvation repressed; flow model biofilm induced; Spider biofilm repressed
orf19.2307		Ortholog(s) have role in mRNA cleavage, mRNA polyadenylation, mitotic sister chromatid segregation, regulation of G1/S transition of mitotic cell cycle and cytosol, mRNA cleavage and polyadenylation specificity factor complex localization
orf19.7281	PDK2	Putative pyruvate dehydrogenase kinase; mutation confers hypersensitivity to amphotericin B
orf19.7618		Putative nucleolar protein with a predicted role in pre-18S rRNA processing; Plc1p-regulated; Spider biofilm induced
orf19.5182	POL3	Large subunit of DNA polymerase III; partially complements defects of an S. cerevisiae cdc2 mutant; differing reports about periodic (G1/S) or non-periodic mRNA expression through cell cycle; Hap43p-repressed
orf19.5597	POL5	Putative DNA Polymerase phi; F-12/CO2 early biofilm induced
orf19.2404		Ortholog(s) have RNA binding, ribonuclease MRP activity, ribonuclease P activity and role in intronic box C/D snoRNA processing, mRNA cleavage, rRNA processing, tRNA processing
orf19.5567	POP4	Ortholog of S. cerevisiae Pop4; a subunit of both RNase MRP and nuclear RNase P; filament induced; regulated by Nrg1, Tup1; likely essential, based on UAU1 strategy; rat catheter and Spider biofilm induced
orf19.275		Ortholog(s) have RNA binding, ribonuclease MRP activity, ribonuclease P activity, role in intronic box C/D snoRNA processing, mRNA cleavage and endoplasmic reticulum, nucleolar ribonuclease P complex, ribonuclease MRP complex localization
orf19.4168		Ortholog(s) have ribonuclease MRP activity, ribonuclease P activity, role in intronic box C/D snoRNA processing, mRNA cleavage and nucleolar ribonuclease P complex, ribonuclease MRP complex localization
orf19.7335	PRE8	Putative alpha-2_sc subunit of proteasome; macrophage-induced protein; regulated by Gcn2p and Gcn4p; transcription is positively regulated by Tbf1p; stationary phase enriched protein
orf19.4030		Ortholog(s) have DNA primase activity, single-stranded DNA binding activity, role in DNA replication, synthesis of RNA primer, telomere maintenance and alpha DNA polymerase:primase complex localization
orf19.7638	PRO1	Putative gamma-glutamyl kinase; transcript regulated by Nrg1; regulated by Gcn2 and Gcn4; Hap43-repressed gene; early-stage flow model biofilm induced gene
orf19.5650	PRO3	Delta 1-pyrroline-5-carboxylate reductase; protein induced during the mating process; alkaline induced; stationary phase enriched protein; Spider biofilm repressed
orf19.4724		Ortholog(s) have RNA binding activity, role in spliceosomal complex assembly and U2-type prespliceosome localization
orf19.4033	PRP22	Putative RNA-dependent ATPase; induced upon adherence to polystyrene; induced by Mnl1p under weak acid stress
orf19.1687		Ortholog of S. cerevisiae Prp43, an RNA helicase in the DEAH-box family that functions in both RNA polymerase I and polymerase II transcript metabolism; Hap43-induced gene
orf19.6045		Putative phosphatidylserine decarboxylase; involved in phosphatidylethanolamine; Spider biofilm repressed
orf19.7041		Putative pre-tRNA processing protein; heterozygous null mutant exhibits hypersensitivity to parnafungin and cordycepin in the C. albicans fitness test
orf19.7285		Ortholog(s) have role in mRNA cleavage, mRNA polyadenylation, snoRNA 3'-end processing, termination of RNA polymerase II transcription, exosome-dependent, termination of RNA polymerase II transcription, poly(A)-coupled
orf19.7119	RAD3	Ortholog of S. cerevisiae Rad3; 5' to 3' DNA helicase, nucleotide excision repair and transcription, subunit of RNA polII initiation factor TFIIH and Nucleotide Excision Repair Factor 3 (NEF3)
orf19.4681	RAT1	5'-->3' exoribonuclease; similar to S. cerevisiae nuclear exoribonuclease Rat1p; suppresses S. cerevisiae kem1 mutant slow growth, mating defect, and haploid invasive growth defect
orf19.3203	RCY1	Putative F-box protein involved in endocytic membrane traffic and/or recycling; fungal-specific (no human or murine homolog)
orf19.4028		Putative cis-prenyltransferase involved in dolichol synthesis; participates in endoplasmic reticulum (ER) protein sorting; flow model biofilm induced
orf19.5847		Ortholog(s) have RNA polymerase III activity, role in tRNA transcription from RNA polymerase III promoter and DNA-directed RNA polymerase III complex, cytosol localization
orf19.4382		Ortholog(s) have role in retrograde vesicle-mediated transport, Golgi to ER and COPI vesicle coat, cytosol, nucleus localization
orf19.4348	MED14	RNA polymerase II mediator complex subunit
orf19.3177		Ortholog(s) have 2,5-diamino-6-ribitylamino-4(3H)-pyrimidinone 5'-phosphate deaminase activity, pseudouridine synthase activity, role in riboflavin biosynthetic process, tRNA pseudouridine synthesis and cytosol localization
orf19.1701	RKI1	Ortholog(s) have ribose-5-phosphate isomerase activity, role in pentose-phosphate shunt, pyridoxine biosynthetic process and cytoplasm, nucleus localization
orf19.4191	RLP24	Putative ribosomal protein; Hap43-induced; essential gene; heterozygous mutation confers hypersensitivity to 5-fluorocytosine (5-FC), 5-fluorouracil (5-FU), and tubercidin (7-deazaadenosine); Spider biofilm induced
orf19.3867	RPL7	Ribosomal protein L7; repressed upon phagocytosis by murine macrophages; Hap43-induced; rat catheter and Spider biofilm induced
orf19.1649	RNA1	Putative GTPase-activating protein; protein level decreases in stationary phase cultures; Spider biofilm repressed
orf19.1531		Ortholog(s) have RNA binding, protein heterodimerization activity, role in mRNA cleavage, mRNA polyadenylation and cytosol, mRNA cleavage factor complex, mitochondrion localization
orf19.4538		Ortholog(s) have mRNA binding, protein heterodimerization activity, role in mRNA cleavage, mRNA polyadenylation and U2 snRNP, mRNA cleavage factor complex localization
orf19.5779	RNR1	Ribonucleotide reductase large subunit; induced in low iron; transposon mutation affects filamentous growth; farnesol upregulated in biofilm; regulated by cell cycle, tyrosol, cell density; regulated by Sef1, Sfu1, and Hap43
orf19.2594		Ortholog(s) have RNA polymerase I activity, role in transcription of nuclear large rRNA transcript from RNA polymerase I promoter and DNA-directed RNA polymerase I complex, cytosol localization
orf19.2687.1		Ortholog(s) have RNA polymerase I activity, RNA polymerase II activity, RNA polymerase III activity, RNA-directed RNA polymerase activity, zinc ion binding activity
orf19.5360	RPC11	Putative RNA polymerase III subunit C11; repressed in core caspofungin response; Spider biofilm induced
orf19.172	RPC19	Putative RNA polymerases I and III subunit AC19; Hap43-induced; rat catheter biofilm induced
orf19.3564	RPC40	Putative RNA polymerase; protein level decreases in stationary phase cultures; Hap43p-induced gene
orf19.2847		Ortholog(s) have RNA polymerase III activity, role in tRNA transcription from RNA polymerase III promoter and DNA-directed RNA polymerase III complex, mitotic spindle pole body localization
orf19.6345	RPG1A	Putative translation initiation factor; mutation confers hypersensitivity to roridin A and verrucarin A; repressed upon phagocytosis by murine macrophage; Spider biofilm repressed
orf19.7264		Metalloprotease subunit of the 19S regulatory particle of the 26S proteasome lid; couples the deubiquitination and degradation of proteasome substrates; role in fission of mitochondria and peroxisome; Spider biofilm repressed
orf19.213		Ortholog(s) have role in ubiquitin-dependent protein catabolic process and nucleus, proteasome regulatory particle, lid subcomplex, proteasome storage granule localization
orf19.7655	RPO21	RNA polymerase II; ortholog of S. cerevisiae Rpo21, transposon mutation affects filamentous growth; flow model biofilm repressed
orf19.544		Ortholog(s) have ribonuclease P activity, role in intronic box C/D snoRNA processing and cytosol, nucleolar ribonuclease P complex localization
orf19.3593	RPT6	Putative ATPase of the 19S regulatory particle of the 26S proteasome; transcript regulated by Mig1; regulated by Gcn2 and Gcn4
orf19.6355		Ortholog(s) have role in ribosome biogenesis and cytosol, nucleolus localization
orf19.6828		Ortholog(s) have role in rRNA processing and nucleolus, preribosome, large subunit precursor localization
orf19.3304		Exosome non-catalytic core component; involved in 3'-5' RNA processing and degradation in the nucleus and cytoplasm; Spider biofilm induced
orf19.6259		Exosome non-catalytic core component; involved in 3'-5' RNA processing and degradation in the nucleus and cytoplasm; Spider biofilm induced
orf19.4078		Ortholog(s) have role in U1 snRNA 3'-end processing, U4 snRNA 3'-end processing and U5 snRNA 3'-end processing, more
orf19.3630	RRP8	Ribosomal protein; Hap43-induced; F-12/CO2 early biofilm and rat catheter biofilm induced
orf19.6014	RRS1	Putative ribosome biogenesis and nuclear export protein; Hap43p-induced gene; mutation confers hypersensitivity to 5-fluorocytosine (5-FC), 5-fluorouracil (5-FU), and tubercidin (7-deazaadenosine)
orf19.3778		Protein with a predicted role in ribosome biogenesis; mutation confers hypersensitivity to 5-fluorocytosine (5-FC), 5-fluorouracil (5-FU); repressed in core stress response; repressed by prostaglandins; Hap43-induced
orf19.7234		Putative RSC chromatin remodeling complex component; possibly an essential gene, disruptants not obtained by UAU1 method
orf19.6539		Putative trancription modulator; RuvB-like protein family member; heterozygous null mutant displays sensitivity to virgineone
orf19.3911	SAH1	S-adenosyl-L-homocysteine hydrolase; sulfur amino acid metabolism; antigenic in human; alkaline-, fluconazole-induced expression; Gcn4-regulated; amino acid starvation (3-AT) repressed; flow model biofilm induced; Spider biofilm repressed
orf19.6648	SDA1	Predicted nuclear protein involved in actin cytoskeleton organization, passage through Start, 60S ribosome biogenesis; rat catheter biofilm induced; Hap43-induced
orf19.759		Ortholog(s) have role in ER to Golgi vesicle-mediated transport, retrograde vesicle-mediated transport, Golgi to ER and COPI vesicle coat, cytosol, endosome localization
orf19.6217	PGA63	Component COPII vesicle coat; required for vesicle formation in ER to Golgi transport; predicted GPI-anchor; flow model and Spider biofilm repressed
orf19.5838		Ortholog(s) have phosphoserine phosphatase activity, role in L-serine biosynthetic process and cytoplasm, nucleus localization
orf19.5163	SFI1	Putative centrin-binding protein; predicted role in spindle pole body duplication; induced by alpha pheromone in SpiderM medium; essential for growth
orf19.4089	SGT1	Putative co-chaperone protein with a predicted role in kinetochore assembly; mutation confers hypersensitivity to radicicol; sumoylation target
orf19.4582		Ortholog(s) have role in U1 snRNA 3'-end processing, U4 snRNA 3'-end processing and U5 snRNA 3'-end processing, more
orf19.4427	SKP1	Putative subunit D of kinetochore protein complex CBF3; regulated by Gcn4p; repressed in response to amino acid starvation (3-aminotriazole treatment)
orf19.7631	SLD5	Putative GINS complex subunit; cell-cycle regulated periodic mRNA expression
orf19.3128		Ortholog(s) have syntaxin binding activity and role in ER to Golgi vesicle-mediated transport, positive regulation of SNARE complex assembly, retrograde vesicle-mediated transport, Golgi to ER, vesicle fusion with Golgi apparatus
orf19.262	SMC3	Protein similar to S. cerevisiae Smc3p, which is an ATPase involved in sister chromatid cohesion; likely to be essential for growth, based on an insertional mutagenesis strategy
orf19.708		Ortholog(s) have structural constituent of cytoskeleton activity
orf19.2884	CDC68	Functional homolog of S. cerevisiae Cdc68, a transcription elongation factor; essential; possible drug target
orf19.3055	MED17	Putative RNA polymerase II mediator complex subunit; possibly an essential gene, disruptants not obtained by UAU1 method
orf19.412	SSH1	Protein with a role in protein translocation across membranes
orf19.1457		Putative RNA polymerase transcription factor TFIIH core component; possibly an essential gene, disruptants not obtained by UAU1 method
orf19.2402	SSU72	Ortholog(s) have CTD phosphatase activity, protein tyrosine phosphatase activity
orf19.239		Putative ATP-dependent helicase; induced by nitric oxide
orf19.3059	SUA71	Transcription factor TFIIB; required for transcription initiation and start site selection by RNA polymerase II; downregulated during planktonic growth, whereas related SUA72 is induced; induced by Tbf1; rat catheter, Spider biofilm induced
orf19.6213	SUI2	Translation initiation factor eIF2, alpha chain; genes encoding ribosomal subunits, translation factors, and tRNA synthetases are downregulated upon phagocytosis by murine macrophage; stationary phase enriched protein
orf19.4388		Protein with a histone fold domain; similar to TAFII47 proteins from S. cerevisiae, Danio rerio, Drosophila melanogaster, human, and mouse
orf19.1885	TAF4	Putative TFIID subunit; mutation confers hypersensitivity to toxic ergosterol analog
orf19.1574		Putative TFIID subunit involved in RNA polymerase II transcription initiation; possibly an essential gene, disruptants not obtained by UAU1 method
orf19.5346		Ortholog(s) have role in transcription from RNA polymerase II promoter and transcription factor TFIID complex localization
orf19.2040		Ortholog(s) have oxidoreductase activity, acting on NAD(P)H activity, role in iron-sulfur cluster assembly, nitric oxide biosynthetic process, oxidation-reduction process and mitochondrion localization
orf19.3001	TEM1	Putative GTPase involved in mitotic exit and cytokinesis; induced under Cdc5p depletion
orf19.4851	TFA1	Protein with polyglutamate motifs and abundant Ser/Thr residues; described as a subunit of TFIIE, which is a basal transcription initiation factor of RNA Polymerase II; possibly an essential gene, disruptants not obtained by UAU1 method
orf19.5846		Putative TFIIH and nucleotide excision repair factor 3 complex subunit; possibly an essential gene, disruptants not obtained by UAU1 method
orf19.567	TFB3	Putative C3HC4 zinc finger transcription factor; transcript positively regulated by Tbf1; Spider biofilm induced
orf19.4194		Putative TFIIH complex subunit; possibly an essential gene, disruptants not obtained by UAU1 method
orf19.923	THR1	Putative homoserine kinase; regulated by Tup1; amphotericin B repressed; regulated by Gcn2 and Gcn4; Spider biofilm repressed
orf19.4233	THR4	Putative threonine synthase; protein present in exponential and stationary growth phase yeast cultures; Gcn4p-regulated; sumoylation target
orf19.5351	TIF11	Translation initiation factor eIF1a; possibly transcriptionally regulated upon hyphal formation; genes encoding ribosomal subunits, translation factors, and tRNA synthetases are downregulated upon phagocytosis by murine macrophage
orf19.1815		Ortholog of S. cerevisae/S. pombe Tif6; constituent of 66S pre-ribosomal particles; Spider biofilm induced
orf19.680	TIM50	Predicted component of the Translocase of the Inner Mitochondrial membrane (TIM23 complex); involved in mitochondrial protein import; Spider biofilm repressed
orf19.6696	TIM9	Predicted protein of the mitochondrial intermembrane space; rat catheter biofilm induced; Spider biofilm repressed
orf19.2682		Ortholog(s) have TBP-class protein binding, TBP-class protein binding RNA polymerase II transcription factor activity involved in preinitiation complex assembly activity
orf19.4625	TOA2	Putative TFIIA small subunit; protein abundance decreased in CAI4 strain compared to the SC5314 strain, abundance not affected by reintegration of URA3 in CAI4; flucytosine induced; possibly an essential gene (UAU1 method)
orf19.3696	TOM22	Putative mitochondrial import receptor subunit; colony morphology-related gene regulation by Ssn6
orf19.3265	TRM1	Putative N2,N2-dimethylguanine tRNA methyltransferase; induced upon adherence to polystyrene
orf19.2546	TRP2	Putative anthranilate synthase with a predicted role in tryptophan biosynthesis; regulated by Gcn2p and Gcn4p
orf19.5243	TRP3	Putative bifunctional enzyme with predicted indole-3-glycerol-phosphate synthase and anthranilate synthase activities; regulated by Gcn2p and Gcn4p
orf19.3099	TRP4	Predicted enzyme of amino acid biosynthesis; upregulated in biofilm; regulated by Gcn2p and Gcn4p; S. cerevisiae ortholog is Gcn4p regulated
orf19.5425		Ortholog(s) have 3'-tRNA processing endoribonuclease activity, role in tRNA 3'-trailer cleavage, endonucleolytic and mitochondrion, nucleus localization
orf19.6417	TSR1	Component of 20S pre-rRNA processing unit; repressed by prostaglandins
orf19.2998	TSR2	Protein with a predicted role in pre-rRNA processing; repressed by prostaglandins
orf19.1977	URA4	Dihydroorotase; protein present in exponential and stationary growth phase yeast cultures
orf19.2555	URA5	Putative orotate phosphoribosyltransferase; protein abundance is affected by URA3 expression in the CAI-4 strain background; flucytosine induced; protein level decreased in stationary phase cultures
orf19.3941	URA7	CTP synthase 1; flucytosine induced; protein present in exponential and stationary growth phase yeast cultures
orf19.5884		Putative nucleolar preribosomal-associated protein; decreased transcription is observed upon benomyl treatment or in an azole-resistant strain that overexpresses MDR1; Spider biofilm induced
orf19.2386		Ortholog(s) have role in endonucleolytic cleavage in 5'-ETS of tricistronic rRNA transcript (SSU-rRNA, 5.8S rRNA and LSU-rRNA), more
orf19.1569	UTP22	Putative U3 snoRNP protein; Ssr1-induced; repressed by prostaglandins; heterozygous null mutant is resistant to parnafungin
orf19.1633	UTP4	Putative U3 snoRNA-associated protein; Hap43-induced; physically interacts with TAP-tagged Nop1; Spider biofilm induced
orf19.2330		Putative U3 snoRNA-associated protein; Hap43-induced; transposon mutation affects filamentous growth; repressed by prostaglandins
orf19.6832		Protein of unknown function; regulated by Sef1p-, Sfu1p-, and Hap43p
orf19.5492		Ortholog(s) have mRNA binding, pre-mRNA 5'-splice site binding activity, role in mRNA 5'-splice site recognition and U1 snRNP, U2-type prespliceosome, commitment complex localization
orf19.6701		Protein with similarity to amino acid-tRNA ligase; stationary phase enriched protein; GlcNAc-induced protein
orf19.4106		Ortholog of S. cerevisiae : YJR141W, C. glabrata CBS138 : CAGL0M00264g, C. dubliniensis CD36 : Cd36_20520, C. parapsilosis CDC317 : CPAR2_104880 and Candida tenuis NRRL Y-1498 : CANTEDRAFT_126860
orf19.7477	YRB1	Functional homolog of S. cerevisiae Yrb1p; regulates Gsp1 GTPase activity and thereby affects nucleocytoplasmic transport and cytoskeletal dynamics; transcript is not regulated by white-opaque switch or by dimorphic transition
orf19.6881	YTH1	Putative mRNA cleavage and polyadenylation specificity factor; transcription is regulated upon yeast-hyphal switch; decreased expression in hyphae compared to yeast-form cells; fluconazole or flucytosine induced
orf19.1264	CFL2	Oxidoreductase; iron utilization; Sfu1/Sef1/Hap43/Nrg1/Tup1/Rim101 regulated; alkaline/low iron/fluphenazine/ciclopirox olamine, flucytosine, fluconazole, Spider/flow model/rat catheter biofilm induced; caspofungin/amphotericin B repressed
orf19.6348		Predicted cysteine proteinase domain; mutants are viable
orf19.2242	PRB1	Endoprotease B; regulated by heat, carbon source (GlcNAc-induced), nitrogen, macrophage response, human neutrophils; similar to (does not replace) S. cerevisiae vacuolar B protease Prb1p; flow model biofilm induced; Spider biofilm induced
orf19.7590		Putative NADH-ubiquinone oxidoreductase; identified in detergent-resistant membrane fraction (possible lipid raft component); predicted N-terminal acetylation; repressed by nitric oxide
orf19.6531	NUC2	Putative NADH-ubiquinone oxidoreductase; identified in detergent-resistant membrane fraction (possible lipid raft component); alkaline repressed; Hap43-repressed; Spider biofilm repressed
orf19.7296		Putative cation conductance protein; similar to stomatin mechanoreception protein; plasma-membrane localized; induced by Rgt1; rat catheter and Spider biofilm induced
orf19.1682		Membrane protein; Hap43p-repressed gene; repressed by nitric oxide
orf19.4351	PRP13	Putative integral inner mitochondrial membrane protein with similarity to exonucleases
orf19.3468	ALG11	Alpha-1,2-mannosyltransferase; catalyzes sequential addition of 2 terminal alpha 1,2-mannose residues to the Man5GlcNAc2-PP-dolichol intermediate during asparagine-linked glycosylation in the ER; Spider biofilm induced
orf19.978	BDF1	Bromodomain transcription factor; repressed upon adherence to polystyrene; reduced mRNA abundance detected in null mutant; macrophage/pseudohyphal-repressed; possibly essential, disruptants not obtained by UAU1 method
orf19.1661	DBP5	Ortholog(s) have RNA helicase activity, RNA-dependent ATPase activity, inositol hexakisphosphate binding activity and role in mRNA export from nucleus, translational termination
orf19.5229		Ortholog(s) have 3'-5'-exoribonuclease activity, endoribonuclease activity, tRNA binding activity
orf19.1923	RRN3	Protein with a predicted role in recruitment of RNA polymerase I to rDNA; caspofungin induced; flucytosine repressed; repressed in core stress response; repressed by prostaglandins
orf19.1555	SAC3	Putative nuclear pore-associated protein, required for small ribosomal subunit biogenesis; possibly an essential gene, disruptants not obtained by UAU1 method
orf19.250	SLC1	Putative fatty acyltransferase; protein repressed during the mating process
orf19.6193	TAF145	Protein similar to S. cerevisiae Taf145p, a component of RNA polymerase II transcription factor TFIID; flucytosine repressed; likely to be essential for growth, based on an insertional mutagenesis strategy
orf19.4882		TFIIE small subunit; involved in RNA polymerase II transcription initiation; Spider biofilm induced
orf19.2055	NPL6	Putative nuclear protein localization factor; Hap43-induced; Spider biofilm repressed
orf19.1111		Ortholog(s) have chromatin binding, protein complex scaffold activity and role in RNA polymerase II transcriptional preinitiation complex assembly, histone acetylation
orf19.6848	VPS16	Protein similar to S. cerevisiae Vps16p, which is involved in protein-vacuolar targeting; likely to be essential for growth, based on insertional mutagenesis; downregulated in biofilm or in azole-resistant strain that overexpresses MDR1
orf19.2601	HEM1	Putative 5-aminolevulinate synthase; caspofungin repressed; induced by high iron, nitric oxide; regulated by Ssn6; Hap43-repressed; Spider biofilm induced
orf19.6091	RIM8	Beta-arrestin-like protein; involved in pH response; required for pathogenesis, activation of Rim101 and alkaline pH-induced hyphal growth; colony morphology-related gene regulation by Ssn6p negative feedback regulation target
orf19.2964		Ortholog(s) have DNA translocase activity
orf19.4004	CCT3	Putative cytosolic chaperonin Cct ring complex subunit; mutation confers hypersensitivity to cytochalasin D
orf19.5106	DIP2	Putative small ribonucleoprotein complex; Tn mutation affects filamentous growth; physically interacts with TAP-tagged Nop1; heterozygous null mutant exhibits resistance to parnafungin; Hap43-induced gene; Spider biofilm induced
orf19.979	FAS1	Beta subunit of fatty-acid synthase; multifunctional enzyme; Hap43, fluconazole-induced; amphotericin B, caspofungin repressed; macrophage/pseudohyphal-induced; flow model and Spider biofilm repressed
orf19.7634	MCD1	Alpha-kleisin cohesin complex subunit; for sister chromatid cohesion in mitosis and meiosis; repressed by alpha pheromone in SpiderM medium; periodic cell-cycle expression; Hap43-repressed; rat catheter and Spider biofilm repressed
orf19.5117	OLE1	Fatty acid desaturase, essential protein involved in oleic acid synthesis; required for aerobic hyphal growth and chlamydospore formation; subject to hypoxic regulation; fluconazole-induced; caspofungin repressed; Hap43p-induced
orf19.4236	RET2	Delta subunit of the coatomer complex (COPI); coats Golgi-derived transport vesicles; involved in retrograde transport between Golgi and ER; interacts with Crk1 in the two-hybrid system; Spider biofilm repressed
orf19.7161	SUI3	Putative translation initiation factor; genes encoding ribosomal subunits, translation factors, and tRNA synthetases are downregulated upon phagocytosis by murine macrophage
orf19.3324	TIF	Translation initiation factor; upregulated in highly virulent strain compared to less virulent strain; antigenic in human; flucytosine induced; downregulated upon phagocytosis by macrophages; Spider biofilm repressed
orf19.1849		Ortholog(s) have U3 snoRNA binding, rRNA binding activity, role in maturation of SSU-rRNA from tricistronic rRNA transcript (SSU-rRNA, 5.8S rRNA, LSU-rRNA) and nucleolus, small-subunit processome localization
orf19.107	SNT11	DEAH-box ATP-dependent RNA helicase, required for 18S rRNA synthesis; rat catheter biofilm induced
orf19.1249		Ortholog(s) have 1-(5-phosphoribosyl)-5-[(5-phosphoribosylamino)methylideneamino]imidazole-4-carboxamide isomerase activity, role in histidine biosynthetic process and cytosol, nucleus localization
orf19.5720		Predicted membrane transporter, member of the monocarboxylate porter (MCP) family, major facilitator superfamily (MFS); ketoconazole or caspofungin repressed; Spider biofilm induced

## Sheet: Essentiality scores
Supplementary Data 1: Essentiality data
Sheet 1: List of essential genes identified in this study
Sheet 2: Essentiality scores
orf19 name	Common	Description	Plate	Position	100 μg/mL tetracycline growth	5-FOA excision	1 μg/mL DOX growth	Essentiality Concordance (Y/N)	Essential/Not essential	S. cerevisiae homolog	S. cerevisiae KO phenotype
100 μg/mL tetracycline growth indicates an essentiality score assessed during strain construction by comparing the growth when struck on YNB plates in the presence and absence of 100 μg/mL tetracycline. Growth defects were scored as essential for cell viability (4+), displaying strong growth defects (3+), milder growth defects (2+ or 1+ depending on severity of phenotype), or no growth phenotype …
5-FOA excision indicates whether the strains were identified as essential, based on ability to grow in the presence of 5-FOA to excise the transactivator and remove transcription of the target gene. These tests were performed during strain construction. Yes=essential, no growth on 5-FOA, No=not essential, growth seen on 5-FOA
1 μg/mL DOX growth indicates an essentiality score assessed by comparing growth of NRC-distributed strains pinned onto YEPD plates in the presence and absence of 1 μg/mL DOX. Scale of 0-4 is given, as in the 100 μg/mL DOX growth assessment
Essentiality Concordance (Y/N) indicates whether the tests for essentiality performed during strain construction (100 μg/mL tetracycline and 5-FOA excision) and on the NRC-distributed strains (1 μg/mL DOX) give concordant results. Yes is donoted if the essentiality scores are 2 or less scores apart. For strains that were not concordant between the tests or were not tested in essentiality screens …
Essential/Not essential indicates if a gene is essential based off of these studies. E indicates essential, defined as having no growth or strong growth defects on DOX (scores of 4+ or 3+). N indicates not essential, defined as having minor or no growth defects on DOX (scores 0+, 1+, 2+)
S. cerevisiae KO phenotype indicates the phenotype of the orthologous mutant in S. cerevisiae as reported in the literature
orf19 name	Common	Description	Plate	Position	100 μg/mL tetracycline growth	5-FOA excision	1 μg/mL DOX growth	Essentiality Concordance (Y/N)	Essential/Not essential	S. cerevisiae homolog	S. cerevisiae KO phenotype
orf19.6610		Ortholog(s) have microtubule plus-end binding, structural constituent of cytoskeleton activity	Plate 22	B12			3+	0	N	STU2	Viable
orf19.3178		Ortholog(s) have RNA binding activity, role in mRNA splicing, via spliceosome and U2-type prespliceosome localization	Plate 01	E06	1+	No	4+	N	E	PRP9	Lethal
orf19.1422	FZO1	Mitochondrial biogenesis protein; rat catheter and Spider biofilm induced	Plate 04	B02	3+	Yes	0+	N	N	FZO1	Viable
orf19.4341		Ortholog(s) have role in attachment of GPI anchor to protein, conidium formation, hyphal growth, sporocarp development involved in sexual reproduction and GPI-anchor transamidase complex localization	Plate 16	E06	4+	Yes	0+	N	N	GAB1	Viable
orf19.2158	NAG3	Putative MFS transporter; similar to Nag4; required for wild-type mouse virulence and cycloheximide resistance; in gene cluster that includes genes encoding enzymes of GlcNAc catabolism; Spider biofilm repressed	Plate 20	F03	3+	No	0+	N	N		Viable
orf19.2095		Ortholog(s) have role in negative regulation of transcription from RNA polymerase II promoter in response to iron and cytosol, nucleus localization	Plate 16	C08	3+	No	0+	N	N	FRA1	NA
orf19.983		Ortholog(s) have ubiquitin protein ligase binding activity, role in protein ubiquitination, ubiquitin-dependent endocytosis and Golgi apparatus, clathrin-coated vesicle, cytosol, nucleus, plasma membrane localization	Plate 20	D01	3+	No	0+	N	N	LDB19	Viable
orf19.3415	PTK2	Putative protein kinase of polyamine import; mutation confers hypersensitivity to high concentrations of tunicamycin; YPD flow model biofilm induced; rat catheter and Spider biofilm induced	Plate 18	H03	3+		0+	N	N	PTK2	Viable
orf19.5228	RIB3	3,4-Dihydroxy-2-butanone 4-phosphate synthase; homodimeric enzyme of riboflavin biosynthesis; converts ribulose 5-phosphate to L-3,4-dihydroxy-2-butanone 4-phosphate; transcription regulated on yeast-hyphal switch, macrophage interaction	Plate 20	C06	3+		0+	N	N	RIB3	Viable
orf19.1295	VAS1	Putative tRNA-Val synthetase; genes encoding ribosomal subunits, translation factors, and tRNA synthetases are downregulated upon phagocytosis by murine macrophage	Plate 01	D05	4+	Yes	0+	N	N	VAS1	Lethal
orf19.6169	ATO1	Putative fungal-specific transmembrane protein; induced by Rgt1; Spider biofilm induced	Plate 16	C01	3+	No	0+	N	N		Viable
orf19.6202	RBT4	Pry family protein; required for virulence in mouse systemic/rabbit corneal infections; not filamentation; mRNA binds She3, is localized to hyphal tips; Hap43-induced; in both yeast and hyphal culture supernatants; Spider biofilm induced	Plate 20	D03	4+	No	0+	N	N		Viable
orf19.304		Putative transporter similar to MDR proteins; fungal-specific; Spider biofilm induced	Plate 20	E02	3+	No	0+	N	N		Viable
orf19.5294	PDB1	Putative pyruvate dehydrogenase; fluconazole-induced; protein level decreases in stationary phase cultures; Spider biofilm repressed	Plate 05	A02	4+	Yes	0+	N (0)	N	PDB1	Lethal
orf19.3232		Putative transporter; mutation confers hypersensitivity to toxic ergosterol analog; fungal-specific (no human or murine homolog)	Plate 24	F01	3.5+	No	0+	N (0)	N		Viable
orf19.7107		Ortholog(s) have role in ribosomal large subunit biogenesis and cytoplasm, nucleus, ribosome localization	Plate 22	D03	3+	Yes	0+	N (0)	N	ALB1
orf19.6046	APC1	Putative Anaphase-Promoting Complex/Cyclosome subunit; essential for growth; periodic mRNA expression, peak at cell-cycle S/G2 phase	Plate 03	A04	3+	No	0+	N (0)	N	APC1	Lethal
orf19.2876	CBF1	Transcription factor; binds ribosomal protein gene promoters and rDNA locus with Tbf1; regulates sulfur starvation-response, respiratory, glycolytic genes; does not bind to centromeres as does S. cerevisiae Cbf1; Spider biofilm repressed	Plate 03	H04	3+	Yes	0+	N (0)	N	CBF1	Viable
orf19.2706	CRH11	GPI-anchored cell wall transglycosylase, putative ortholog of S. cerevisiae Crh1p; predicted glycosyl hydrolase domain; similar to Csf4p and to antigenic A. fumigatus Aspf9; predicted Kex2p substrate; caspofungin-induced	Plate 03	F03	4+	No	0+	N (0)	N	CRH1	Viable
orf19.3759		Putative elongator complex subunit; for modification of wobble nucleosides in tRNA; Spider biofilm induced	Plate 13	E12	3.5+	No	0+	N (0)	N	ELP4	Viable
orf19.4040	ILV3	Dihydroxyacid dehydratase; repressed by nitric oxide; macrophage-induced protein; protein in exponential and stationary growth phase; Sef1, Sfu1p, Hap43-regulated; farnesol-repressed; flow model biofilm induced; Spider biofilm repressed	Plate 06	E10	4+	Yes	0+	N (0)	N	ILV3	Viable
orf19.3542	LEM3	Putative membrane protein; mutation increases resistance to miltefosine; early-stage flow model biofilm induced	Plate 17	B09	3+	No	0+	N (0)	N	LEM3	Viable
orf19.3023	NGG1	Ortholog(s) have histone acetyltransferase activity and role in cellular response to cadmium ion, detoxification of cadmium ion, histone acetylation, regulation of transcription from RNA polymerase II promoter	Plate 12	F09	4+	Yes	0+	N (0)	N	NGG1	Viable
orf19.1773	RAP1	Transcription factor; binds telomeres and regulatory sequences in DNA; involved in telomere maintenance; represses hyphal growth under yeast-favoring conditions; similar to (but shorter than) S. cerevisiae Rap1	Plate 05	E05	NA	NA	3+	N (0)	N	RAP1	NA
orf19.4446		Protein similar to ammomium permeases that is probably inactive, as a mep2 mep3 double homozygous null mutation abolishes cellular ammomium permease activity; fungal-specific (no human or murine homolog)	Plate 17	H01	3.5+	No	0+	N (0)	N		Viable
orf19.4325		Ortholog of C. dubliniensis CD36 : Cd36_52760, C. parapsilosis CDC317 : CPAR2_303150, Candida tenuis NRRL Y-1498 : CANTEDRAFT_133407 and Debaryomyces hansenii CBS767 : DEHA2G08030g	Plate 21	E09	3+		0+	N (0)	N
orf19.3901		Putative benzene desulfurase; induced by nitric oxide independent of Yhb1p	Plate 21	G08	3+		0+	N (0)	N
orf19.2553		Protein similar to S. cerevisiae Pmr1p; amphotericin B induced; previously merged with orf19.2552 in Assembly 20; unmerged from orf19.2552 in a revision of Assembly 21	Plate 21	G12	3+		0+	N (0)	N		Lethal
orf19.3100		Protein with t-SNARE domains and a microtubule associated domain; Hap43-induced gene; repressed by alpha pheromone in SpiderM medium	Plate 22	A10	4+	Yes	0+	N (0)	N		Viable
orf19.5164	ECM39	Putative mannosyltransferase similar to S. cerevisiae Ecm39p, which has a role in Calcofluor white resistance; predicted Kex2p substrate; has HKEXRF motif	Plate 24	C10	3+	No	0+	N (0)	N	ALG12	Lethal
orf19.2940		Putative v-SNARE of the endoplasmic reticulum membrane; possibly an essential gene, disruptants not obtained by UAU1 method	Plate 18	H12	4+	Yes	0+	N (0)	N	BOS1	Viable
orf19.3964	ASH2	Ortholog(s) have histone methyltransferase activity (H3-K4 specific) activity	Plate 25	D08	3+	No	0+	N (0)	N	BRE2
orf19.2678	BUB1	Putative cell cycle checkpoint kinase; mutation confers increased sensitivity to nocodazole	Plate 03	G04	3+	No	0+	N (0)	N	BUB1	Viable
orf19.5827	BUB2	Ortholog(s) have GTPase activator activity, role in mitotic spindle orientation checkpoint, negative regulation of septation initiation signaling cascade and cytosol, mitotic spindle pole body, nucleus localization	Plate 23	B12	3+	No	0+	N (0)	N	BUB2	Viable
orf19.4937	CHS3	Major chitin synthase of yeast and hyphae; synthesizes short-chitin fibrils; Chs4-activated; transcript induced at yeast-hyphal transition; Chs1 and Chs2, but not Chs3, are inhibited by the protoberberine HWY-289; Spider biofilm induced	Plate 03	F09	3+	No	0+	N (0)	N	CHS3	Viable
orf19.4210		Ortholog(s) have phospholipase A2 activity, role in cardiolipin acyl-chain remodeling and mitochondrion localization	Plate 19	D05	3+		0+	N (0)	N	CLD1	Viable
orf19.1421		Ortholog(s) have ureidoglycolate hydrolase activity and cytosol, nucleus localization	Plate 24	A10	4+	No	0+	N (0)	N	DAL3	Viable
orf19.3915		Putative metallodipeptidase; protein present in exponential and stationary growth phase yeast; Hog1-induced; Hap43-repressed; sumoylation target; Spider biofilm repressed	Plate 20	H01	3+	No	0+	N (0)	N	DUG1	Viable
orf19.1404		Predicted tRNA dihydrouridine synthase; Spider biofilm induced	Plate 06	E02	3.5+	No	0+	N (0)	N	DUS1	Viable
orf19.908	FEN12	Putative protein with a predicted role in the elongation of fatty acids; amphotericin B, caspofungin repressed	Plate 06	G10	3+	No	0+	N (0)	N	ELO3	Viable
orf19.2952	EXG2	GPI-anchored cell wall protein, similar to S. cerevisiae exo-1,3-beta-glucosidase Exg2p; predicted Kex2p substrate; induced during cell wall regeneration; possibly an essential gene, disruptants not obtained by UAU1 method; Hap43p-repressed	Plate 24	A11	3+	No	0+	N (0)	N	EXG2	Viable
orf19.6061		Ortholog(s) have role in N-acylethanolamine metabolic process, N-acylphosphatidylethanolamine metabolic process and integral to mitochondrial inner membrane localization	Plate 19	H05	3+	No	0+	N (0)	N	FMP30	Viable
orf19.2346		Putative protein of unknown function, transcription is positively regulated by Tbf1p	Plate 25	E05	3+	No	0+	N (0)	N	FMP40	Viable
orf19.4802	FTH1	Protein similar to S. cerevisiae Fth1p, a high affinity iron transporter for intravacuolar stores of iron; repressed by Sfu1p, amphotericin B, caspofungin; induced by alkaline pH, ciclopirox olamine; regulated by Sef1p, Sfu1p, and Hap43p	Plate 18	E10	4+	No	0+	N (0)	N	FTH1	Viable
orf19.2886	CEK1	ERK-family protein kinase; required for wild-type yeast-hypha switch, mating efficiency, virulence in mice; Cst20-Hst7-Cek1-Cph1 MAPK pathway regulates mating, and invasive hyphal growth under some conditions; Spider biofilm induced	Plate 21	A10	3+	No	0+	N (0)	N	FUS3	Viable
orf19.2965		Putative guanyl-nucleotide exchange factor; Spider biofilm repressed	Plate 06	H10	3+	No	0+	N (0)	N	GET3	Viable
orf19.3006		Protein involved in Golgi trafficking; rat catheter and Spider biofilm repressed	Plate 07	B01	3.5+	No	0+	N (0)	N	GGA2	Viable
orf19.1804		Ortholog(s) have role in cellular response to cadmium ion, detoxification of cadmium ion and mitochondrion localization	Plate 07	A03	3.5+	No	0+	N (0)	N	HEM25	Viable
orf19.6561	LAT1	Putative dihydrolipoamide acetyltransferase component (E2) of pyruvate dehydrogenase complex; sumoylation target; Spider biofilm repressed	Plate 17	D01	4+	Yes	0+	N (0)	N	LAT1	Viable
orf19.2292	OPT4	Oligopeptide transporter; detected at germ tube plasma membrane; transcript inducede during phagocytosis by macrophages; fungal-specific; Hap43-repressed; merged with orf19.2292 in Assembly 20; rat catheter and Spider biofilm induced	Plate 14	E07	3+	No	0+	N (0)	N	LDB19	Viable
orf19.1040	MAD2	Protein required for the spindle assembly checkpoint of the cell cycle; necessary for survival in host cell macrophages and for virulence in a mouse model of systemic candidiasis	Plate 06	A09	3.5+		0+	N (0)	N	MAD2	Viable
orf19.3455		Putative mitochondrial inner membrane magnesium transporter; possibly an essential gene, disruptants not obtained by UAU1 method	Plate 06	B11	3+	No	0+	N (0)	N	MFM1	Viable
orf19.4318	MIG1	C2H2 transcription factor; repressor; regulates genes for carbon source utilization; Tup1-dependent and independent functions; hyphal, Hap43 and caspofungin repressed; Spider and flow model biofilm induced	Plate 14	F06	3+	No	0+	N (0)	N	MIG1	Viable
orf19.4884	WOR1	Transcription factor ("master switch") of white-opaque phenotypic switching; required to establish and maintain the opaque state; opaque-specific, nuclear; regulates its own expression; suggested role in regulation of adhesion factors	Plate 12	D01	4+	No	0+	N (0)	N	MIT1	Viable
orf19.6358		Ortholog(s) have protein homodimerization activity, ubiquitin-protein ligase activity and role in free ubiquitin chain polymerization, postreplication repair, protein K63-linked ubiquitination	Plate 20	G09	3.5+	No	0+	N (0)	N	MMS2	Viable
orf19.658	GIN1	Protein involved in regulation of DNA-damage-induced filamentous growth; putative component of DNA replication checkpoint; ortholog of S. cerevisiae Mrc1p, an S-phase checkpoint protein; Hap43p-induced gene	Plate 20	C02	3.5+		0+	N (0)	N	MRC1	Viable
orf19.7332	ELF1	Putative mRNA export protein; Walker A and B (ATP/GTP binding) motifs; required for wild-type morphology, growth; expressed in hyphal, pseudohyphal, and yeast form; Hap43-induced; Spider and flow model biofilm induced	Plate 07	B12	3.5+	No	0+	N (0)	N	NEW1
orf19.5071	NRP1	Ortholog(s) have cytoplasmic stress granule, nucleolus localization	Plate 20	A12	3+	No	0+	N (0)	N	NRP1	Viable
orf19.7511		Ortholog(s) have structural constituent of nuclear pore activity and role in cell division, nuclear pore organization, regulation of mitotic cell cycle	Plate 08	C08	4+	Yes	0+	N (0)	N	NUP192	Lethal
orf19.7391	OCH1	Alpha-1,6-mannosyltransferase; initiates N-glycan outer chain branch addition; similar to S. cerevisiae Och1p; required for wild-type virulence in mouse intravenous infection; fungal-specific (no human or murine homolog)	Plate 20	H08	3+	Yes	0+	N (0)	N	OCH1	Viable
orf19.4230		20S proteasome subunit (beta7); protein present in exponential and stationary growth phase yeast cultures	Plate 02	H07	4+	Yes	0+	N (0)	N	PRE4	Lethal
orf19.3954		Ortholog(s) have phosphatidylserine decarboxylase activity, role in phosphatidylcholine biosynthetic process, phosphatidylethanolamine biosynthetic process and cell division site, cytosol, endosome localization	Plate 05	D03	3+		0+	N (0)	N	PSD2	NA
orf19.789	PYC2	Putative pyruvate carboxylase; binds biotin cofactor; repressed by Ssk1 response regulator, by benomyl treatment, or in an azole-resistant strain overexpressing MDR1; stationary phase enriched protein; flow model biofilm repressed	Plate 04	D06	4+	Yes	0+	N (0)	N	PYC2	Viable
orf19.4160		Ortholog(s) have serine-type endopeptidase activity, role in glycoprotein metabolic process, mitochondrial tRNA threonylcarbamoyladenosine modification and mitochondrion localization	Plate 06	H11	3.5+	No	0+	N (0)	N	QRI7	Lethal
orf19.6230		Ortholog(s) have enzyme regulator activity, pyrophosphatase activity	Plate 18	B10	3+		0+	N (0)	N	RAI1	Viable
orf19.3854		Ortholog of S. cerevisiae Sat4; amphotericin B induced; clade-associated gene expression; Spider biofilm induced	Plate 06	G05	3+	No	0+	N (0)	N	SAT4	NA
orf19.764		Ortholog(s) have clathrin-coated vesicle, cytoplasm localization	Plate 19	H07	4+	No	0+	N (0)	N	SCY1	Viable
orf19.3259		Ortholog(s) have peptidase activity, role in protein targeting to ER, signal peptide processing and signal peptidase complex localization	Plate 07	H02	3.5+	Yes	0+	N (0)	N	SEC11	Lethal
orf19.2151	NAG6	Protein required for wild-type mouse virulence and wild-type cycloheximide resistance; putative GTP-binding motif; similar to S. cerevisiae Yor165Wp; in gene cluster that encodes enzymes of GlcNAc catabolism; no human or murine homolog	Plate 19	C08	3+	No	0+	N (0)	N	SEY1	Viable
orf19.7355	SSN8	Ortholog of S. cerevisiae Ssn8; a component of RNA polymerase II holoenzyme; mutants are viable and are sensitive to hydrogen peroxide medium	Plate 22	F07	3+	No	0+	N (0)	N	SSN8	Viable
orf19.3308	STB5	Putative transcription factor with zinc cluster DNA-binding motif; has similarity to S. cerevisiae Stb5p; Hap43p-repressed gene	Plate 24	G04	3+	No	0+	N (0)	N	STB5	Viable
orf19.2333		Ortholog(s) have role in retrograde transport, endosome to Golgi and cytosol, late endosome, nucleus localization	Plate 06	E04	3+	No	0+	N (0)	N	TDA3	Viable
orf19.4699		Putative phospholipase of patatin family; similar to S. cerevisiae Tgl3p; predicted Kex2p substrate	Plate 13	C12	3+	No	0+	N (0)	N	TGL3	Viable
orf19.4175	TOK1	Outwardly rectifying, noisily gated potassium channel; modulates sensitivity to human salivary histatin (Hst5); very similar to S. cerevisiae Tok1p; Bcr1-repressed in RPMI a/a biofilms	Plate 23	G07	3+	No	0+	N (0)	N	TOK1	Viable
orf19.1832	FCY23	Putative transporter; Gcn4p-regulated; more similar to S. cerevisiae Tpn1p, which is a vitamin B6 transporter, than to purine-cytosine permeases	Plate 20	D09	3.5+	No	0+	N (0)	N	TPN1	Viable
orf19.5411		Ortholog(s) have NEDD8 ligase activity, role in protein neddylation, regulation of mitotic cell cycle and cytosol, nucleus localization	Plate 22	G06	3.5+	No	0+	N (0)	N	UBC12	Viable
orf19.4534		Putative UBX-domain (ubiquitin-regulatory domain) protein; macrophage-downregulated gene	Plate 07	D11	3+	No	0+	N (0)	N	UBX7
orf19.6324	VID27	Protein similar to S. cerevisiae Vid27p; transposon mutation affects filamentous growth; mutation confers hypersensitivity to toxic ergosterol analog; fungal-specific (no human or murine homolog)	Plate 06	F04	3+	No	0+	N (0)	N	VID27	Viable
orf19.1568		Ortholog(s) have Rab guanyl-nucleotide exchange factor activity, phosphatidylinositol binding activity	Plate 06	A03	4+	No	0+	N (0)	N	VPS21
orf19.805		Putative protein of unknown function; possibly mitochondrial; Hap43-repressed; Spider biofilm repressed	Plate 12	G02	3+	No	0+	N (0)	N	YGR021W	Viable
orf19.2391		Putative protein of unknown function; Hap43p-repressed gene; S. cerevisiae ortholog YKR023W localizes to mitochondria	Plate 19	H01	3+	No	0+	N (0)	N	YKR023W	Viable
orf19.811		Protein of unknown function; mutant is viable; Hap43-repressed	Plate 03	E10	NA	NA	3+	N (0)	N	YLR283W	NA
orf19.3689		Putative protein similar to 6-phosphofructo-2-kinase/fructose-2,6-bisphosphatase; expression downregulated in an ssr1 null mutant	Plate 20	C01	3+		0+	N (0)	N	YLR345W	Viable
orf19.6744		Ortholog(s) have role in regulation of mitotic metaphase/anaphase transition and cytosol, nucleus localization	Plate 12	G11	3+	No	0+	N (0)	N	YMR262W	Viable
orf19.592		Ortholog of S. cerevisiae YNL092W and S. pombe SPBC1778.07; a putative N2227-like methyltransferase; Hap43-repressed gene	Plate 19	E03	4+		0+	N (0)	N	YNL092W	Viable
orf19.6012		Ortholog(s) have cell division site, cell tip, cytosol localization	Plate 23	F09	3+	No	0+	N (0)	N	YOR296W	Lethal
orf19.3823	ZDS1	Nonessential protein; similar to S. cerevisiae Zds1p	Plate 03	F05	3+	No	0+	N (0)	N	ZDS1	Viable
orf19.3803	MNN22	Alpha-1,2-mannosyltransferase; required for normal cell wall mannan; regulated by Tsa1, Tsa1B at 37 deg; repressed in core stress response; NO, Hog1 induced; confers sensitivity to cell wall perturbing agents; Spider biofilm repressed	Plate 04	C03	3.5+	No	0+	N (0)	N		NA
orf19.5499		Ortholog(s) have 4-hydroxyphenylpyruvate dioxygenase activity and role in aromatic amino acid family biosynthetic process	Plate 04	C09	3+	No	0+	N (0)	N		Viable
orf19.2462	PRN3	Protein similar to pirin; induced by Mnl1 under weak acid stress; Hap43-repressed; Spider biofilm induced	Plate 05	A01	3+		0+	N (0)	N		Lethal
orf19.4758		Putative reductase or dehydrogenase; Hap43-repressed gene; alkaline repressed	Plate 06	A10	4+		0+	N (0)	N		Viable
orf19.4281	IFH1	Transcription factor; forms a heterodimer with Fhl11 that is tethered to promoters by Tbf1; positively regulates rRNA and ribosomal protein gene transcription; Spider biofilm induced	Plate 08	D03	4+	No	0+	N (0)	N		Lethal
orf19.4566		Protein similar to S. cerevisiae Rot1p, which has roles in cytoskeletal dynamics and cell wall biosynthesis; predicted Kex2p substrate	Plate 10	C04	3+	Yes	0+	N (0)	N		Lethal
orf19.1523	FMO1	Putative oxidoreductase; mutation confers hypersensitivity to toxic ergosterol analog, and to amphotericin B	Plate 12	E12	3+	No	0+	N (0)	N		Viable
orf19.4584	PHO114	Acid phosphatase; induced by Mnl1 under weak acid stress; Spider biofilm induced	Plate 13	G12	3.5+	No	0+	N (0)	N		Viable
orf19.5673	OPT7	Putative oligopeptide transporter; possibly transports GSH or related compounds; Hog1-induced; expression of OPT6, -7, or -8 does not suppress defect of mutant lacking OPT1-3; Hap43-repressed; F-12/CO2 early biofilm induced	Plate 18	A01	3.5+	No	0+	N (0)	N
orf19.7516		Putative glycoside hydrolase; Hap43-induced gene	Plate 19	A12	3+	No	0+	N (0)	N
orf19.4211	FET3	Multicopper oxidase; for growth in low iron, prostaglandin E2 synthesis; ketoconazole/caspofungin/amphotericin B repressed; Sef1/Sfu1/Hap43 regulated; reports differ if functional homolog of ScFet3; rat catheter and Spider biofilm induced	Plate 19	B01	3+	No	0+	N (0)	N		Viable
orf19.5592		Ortholog of C. dubliniensis CD36 : Cd36_63980, Candida tenuis NRRL Y-1498 : CANTEDRAFT_115187, Candida tropicalis MYA-3404 : CTRG_02719 and Candida albicans WO-1 : CAWG_05060	Plate 19	B12	3.5+	No	0+	N (0)	N		Viable
orf19.6449		Ortholog of C. dubliniensis CD36 : Cd36_34310	Plate 19	C02	3+	No	0+	N (0)	N
orf19.6398		S. pombe ortholog SPBC460.04c is a predicted sulfonate/alpha-ketoglutare dioxygenase; induced by nitric oxide; Spider biofilm induced	Plate 19	C05	3+	No	0+	N (0)	N		Viable
orf19.1823		Predicted membrane protein; transcript repressed by ciclopirox olamine	Plate 19	C09	3+	No	0+	N (0)	N		Viable
orf19.4688	DAG7	Secretory protein; a-specific, alpha-factor induced; mutation confers hypersensitivity to toxic ergosterol analog; fluconazole-induced; induced during chlamydospore formation in C. albicans and C. dubliniensis	Plate 19	D06	3.5+		0+	N (0)	N		Viable
orf19.3151		Has domain(s) with predicted catalytic activity, coenzyme binding activity and role in cellular metabolic process	Plate 19	E07	3+		0+	N (0)	N		Viable
orf19.1345	LIP8	Secreted lipase, member of a differentially expressed lipase gene family with possible roles in nutrition and/or in creating an acidic microenvironment; LIP5 and LIP8 are expressed at all stages of both mucosal and systemic infection	Plate 19	G01	3.5+		0+	N (0)	N		Viable
orf19.2945	PUT4	Putative proline permease; fungal-specific (no human or murine homolog); repressed during the mating process	Plate 20	A02	3.5+	No	0+	N (0)	N		Viable
orf19.4821	LIP1	Secreted lipase, member of a lipase gene family whose members are expressed differentially in response to carbon source and during infection; may have a role in nutrition and/or in creating an acidic microenvironment	Plate 21	H08	3+	No	0+	N (0)	N		Viable
orf19.3720		Ortholog(s) have endo-1,4-beta-xylanase activity and SCF ubiquitin ligase complex, cytoplasm localization	Plate 22	H07	3+		0+	N (0)	N		Lethal
orf19.1062		Ortholog of C. dubliniensis CD36 : Cd36_04020, C. parapsilosis CDC317 : CPAR2_107000, Candida tenuis NRRL Y-1498 : CANTEDRAFT_113990 and Pichia stipitis Pignal : PICST_32780	Plate 23	F11	3.5+	No	0+	N (0)	N		Viable
orf19.3319		Putative thioredoxin; Spider biofilm repressed	Plate 24	A07	3+	No	0+	N (0)	N		Viable
orf19.3227	FTH2	Putative iron transporter; similar to S. cerevisiae Fth1p	Plate 24	B01	3.5+	No	0+	N (0)	N		Viable
orf19.2077	ZCF9	Putative Zn(II)2Cys6 transcription factor; hypersensitive to toxic ergosterol analog ECC69 and/or ECC1384	Plate 24	C07	4+	No	0+	N (0)	N		Viable
orf19.4592	HSX11	UDP-glucose:ceramide glucosyltransferase (glucosylceramide synthase [GCS], EC 2.4.1.80); involved in glucosylceramide biosynthesis, which is important for virulence	Plate 24	F10	4+	No	0+	N (0)	N		Viable
orf19.5812		Ortholog of S. cerevisiae Ett1, a nuclear protein that inhibits replication of Brome mosaic virus; early-stage flow model biofilm induced	Plate 03	E04	NA	NA	4+	N (0)	N	ETT1	NA
orf19.1125		Predicted hydrolase; induced by nitric oxide	Plate 03	C11	NA	NA	3+	N (0)	N	NA	NA
orf19.3434	TRY5	Zn(II)2Cys6 transcription factor; regulator of yeast form adherence; required for yeast cell adherence to silicone substrate	Plate 03	C12	NA	NA	4+	N (0)	N	YGR067C	NA
orf19.5947	SEC7	Putative guanine nucleotide exchange factor (GEF); mutation confers hypersensitivity to Brefeldin A; caspofungin repressed	Plate 03	B02	3+	No	0+	N (1)	N	SEC7	Lethal;;;;Viable
orf19.7232	IRR1	Putative cohesin complex subunit; cell-cycle regulated periodic mRNA expression	Plate 03	B04	3+	No	0+	N (1)	N	IRR1	Lethal
orf19.5657	SWI1	Protein involved in transcription regulation; ortholog of S. cerevisiae Swi1p, which is a subunit of the SWI/SNF chromatin remodeling complex; interacts with Snf2p; SWI/SNF complex is essential for hyphal growth and virulence	Plate 21	D10	4+		0+	N (1)	N	SWI1	Viable
orf19.7215		Nucleolar protein; component of the small subunit processome containing the U3 snoRNA; involved in pre-18S rRNA processing; flow model biofilm repressed	Plate 03	B03	4+	Yes	0+	N (1)	N	UTP10	Lethal
orf19.7019	YML6	Putative mitochondrial ribosomal protein; induced upon adherence to polystyrene	Plate 10	D04	3+	Yes	0+	N (1)	N	YML6	Lethal
orf19.2114		Predicted uricase; ortholog of S. pombe SPCC1223.09; Spider biofilm induced	Plate 21	C09	3+		0+	N (1)	N		Lethal
orf19.5789	ADE8	Putative phosphoribosylglycinamide formyl-transferase, enzyme of amino acid biosynthesis pathway; upregulated in biofilm; S. cerevisiae ortholog is Gcn4p regulated; protein enriched in stationary phase yeast-form cultures	Plate 20	D12	3.5+	No	0+	N (1)	N	ADE8	Viable
orf19.7478		Ortholog(s) have antioxidant activity, di-trans,poly-cis-decaprenylcistransferase activity, protein heterodimerization activity, trans-hexaprenyltranstransferase activity	Plate 04	F08	3.5+		0+	N (1)	N	COQ1	Viable
orf19.6081	PHR2	Glycosidase; role in vaginal not systemic infection (low pH not neutral); low pH, high iron, fluconazole, Hap43-induced; Rim101-repressed at pH8; rat catheter biofilm induced; Bcr1-repressed in RPMI a/a biofilms	Plate 12	H12	3.5+	Yes	0+	N (1)	N	GAS1	Lethal
orf19.6699		Ortholog(s) have histidinol-phosphatase activity, role in histidine biosynthetic process and cytosol, nucleus localization	Plate 17	A09	4+	Yes	0+	N (1)	N	HIS2	Viable
orf19.5480	ILV1	Putative threonine dehydratase; regulated by Gcn4 and Gcn2; induced by amino acid starvation (3-AT); protein present in yeast exponential and stationary phase cultures; early-stage flow model biofilm induced	Plate 17	B06	3+	No	0+	N (1)	N	ILV1	Viable
orf19.2385	KTI12	Protein similar to S. cerevisiae Kti12p, which associates with Elongator complex; has a role in resistance to killer toxin; predicted Kex2p substrate; Hap43p-induced gene	Plate 19	G10	3+		0+	N (1)	N	KTI12	Viable
orf19.2818		Ortholog(s) have RNA-dependent ATPase activity, second spliceosomal transesterification activity, role in generation of catalytic spliceosome for second transesterification step and U2-type catalytic step 2 spliceosome localization	Plate 10	G05	3+	No	0+	N (1)	N	PRP16	Lethal
orf19.5516		Ortholog(s) have signal sequence binding activity, role in protein targeting to ER and cytosol, nucleus, signal recognition particle, endoplasmic reticulum targeting localization	Plate 03	A12	3+	No	0+	N (1)	N	SRP72	Lethal
orf19.5026		C2H2 transcription factor; Spider biofilm induced	Plate 13	D08	3+		0+	N (1)	N	TDA9
orf19.5418		Ortholog(s) have role in ER to Golgi vesicle-mediated transport and endoplasmic reticulum localization	Plate 24	F03	3+	No	0+	N (1)	N	TED1	Viable
orf19.4585	TFG1	Protein similar to S. cerevisiae Tfg1p, which is part of transcription factor TFIIF; transposon mutation affects filamentous growth; possibly an essential gene, disruptants not obtained by UAU1 method	Plate 03	A06	3.5+	Yes	0+	N (1)	N	TFG1	Lethal
orf19.3111	PRA1	Cell surface protein that sequesters zinc from host tissue; enriched at hyphal tips; released extracellularly; binds to host complement regulators; mediates leukocyte adhesion and migration; immunogenic in mouse; produced at ambient pH	Plate 13	B06	3.5+	No	0+	N (1)	N	ZPS1	Viable
orf19.7522		Protein with a pyridoxal phosphate-dependent transferase domain; Hap43-repressed; mutation confers hypersensitivity to amphotericin B; Spider biofilm repressed	Plate 07	F02	3.5+	No	0+	N (1)	N		Viable
orf19.1366		Has domain(s) with predicted oxidoreductase activity, acting on paired donors, with incorporation or reduction of molecular oxygen, 2-oxoglutarate as one donor, and incorporation of one atom each of oxygen into both donors activity	Plate 12	D06	4+	No	0+	N (1)	N		Viable
orf19.681	HAP43	CCAAT-binding factor-dependent transcription factor; repressor; also called CAP2; required for low iron response; similar to bZIP transcription factor AP-1; repressed by Sfu1; ciclopirox olamine induced; rat catheter, Spider biofilm induced	Plate 13	C07	3+	No	0+	N (1)	N		Viable
orf19.4874	MNN23	Alpha-1,2-mannosyltransferase; mutants hypersensitive to toxic ergosterol analog, amphotericin B, calcofluor white, growth at 42 degrees and have decreased cell wall mannan; flow model biofilm induced	Plate 13	H09	3.5+		0+	N (1)	N		Viable
orf19.2821		Protein of unknown function; Hap43-repressed gene; repressed by nitric oxide	Plate 18	D08	3.5+	No	0+	N (1)	N		Viable
orf19.5307	JEN2	Dicarboxylic acid transporter; regulated by glucose repression; induced by Rgt1; disruptants not obtained by UAU1 method; rat catheter and Spider biofilm induced	Plate 20	A06	3+	No	0+	N (1)	N		Viable
orf19.7062	RPA135	Putative RNA polymerase I subunit A135; repressed by prostaglandins	Plate 03	A08	4+	Yes	0+	N (2)	N	RPA135	Lethal
orf19.2217		Ortholog(s) have extracellular region localization	Plate 12	G05	3.5+	No	0+	N (2)	N		Viable
orf19.7619		Protein with a mitochondrial distribution and morphology domain; possibly an essential gene, disruptants not obtained by UAU1 method; rat catheter and Spider biofilm induced	Plate 24	F04	3+	No	0+	N (2)	N		Viable
orf19.3324	TIF	Translation initiation factor; upregulated in highly virulent strain compared to less virulent strain; antigenic in human; flucytosine induced; downregulated upon phagocytosis by macrophages; Spider biofilm repressed	Plate 16	B02			0+	N (3)	E	TIF2	Viable
orf19.107	SNT11	DEAH-box ATP-dependent RNA helicase, required for 18S rRNA synthesis; rat catheter biofilm induced	Plate 01	E12	0+	No	3+	N (3)	E	DHR2	Lethal
orf19.1249		Ortholog(s) have 1-(5-phosphoribosyl)-5-[(5-phosphoribosylamino)methylideneamino]imidazole-4-carboxamide isomerase activity, role in histidine biosynthetic process and cytosol, nucleus localization	Plate 13	H08			0+	N (3)	E	HIS6	Viable
orf19.6010	CDC5	Polo-like kinase; member of conserved Mcm1 regulon; depletion causes defects in spindle elongation and Cdc35-dependent filamentation; virulence-group-correlated expression; likely essential (UAU1 method); Spider biofilm repressed	Plate 08	D06	0+	Yes	4+	N (4)	E	CDC5	Lethal
orf19.5720		Predicted membrane transporter, member of the monocarboxylate porter (MCP) family, major facilitator superfamily (MFS); ketoconazole or caspofungin repressed; Spider biofilm induced	Plate 17	A02		Yes	0+	N (4)	E		Viable
orf19.5436	UTP8	Essential nucleolar protein; involved in tRNA export from the nucleus and ribosomal small subunit biogenesis; physically interacts with TAP-tagged Nop1; Spider biofilm induced	Plate 08	C02	4+	Yes	0+	N(0)	N	UTP8	Lethal
orf19.3651	PGK1	Phosphoglycerate kinase; localizes to cell wall and cytoplasm; antigenic in murine/human infection; flow model biofilm, Hog1-, Hap43-, GCN-induced; repressed upon phagocytosis; repressed in Spider biofilms by Bcr1, Ndt80, Rob1, Brg1	Plate 03	A01	3+	No	0+	N(1)	N	PGK1	Lethal
orf19.5184		Putative Ran guanyl-nucleotide exchange factor; probable signal transducer; Spider biofilm repressed	Plate 07	H03	3.5+	Yes	3+	N(1)	N	SRM1	Lethal
orf19.6880		Ortholog(s) have role in CVT pathway, macroautophagy, peroxisome degradation, retrograde transport, vesicle recycling within Golgi and Golgi transport complex, cell division site, cell tip, nucleus localization	Plate 10	D05	1+	Yes	NA	NA	NA	COG4	Lethal
orf19.6489	FMP45	Predicted membrane protein induced during mating; mutation confers hypersensitivity to toxic ergosterol analog, to amphotericin B; alkaline repressed; repressed by alpha pheromone in SpiderM medium; rat catheter, Spider biofilm induced	Plate 10	C01	0+	No	NA	NA	NA	FMP45	Lethal
orf19.579	FOL1	Putative dihydroneopterin aldolase (dihydro-6-hydroxymethylpterin pyrophosphokinase); fungal-specific (no human or murine homolog)	Plate 10	D03	3+	No	NA	NA	NA	FOL1	Lethal
orf19.5024	GND1	6-phosphogluconate dehydrogenase; soluble in hyphae; farnesol, macrophage-induced protein; antigenic in mice; dual localization to cytosol and peroxisomes depends on alternative splicing; rat catheter and Spider biofilm repressed	Plate 06	B01	4+	Yes	NA	NA	NA	GND1	Viable
orf19.7150	NRG1	Transcription factor/repressor; regulates chlamydospore formation/hyphal gene induction/virulence and rescue/stress response genes; effects both Tup1 dependent and independent regulation; flow model biofilm induced; Spider biofilm repressed	Plate 03	D09	NA	NA	NA	NA	NA	NRG2	NA
orf19.7072	PEL1	Predicted enzyme of mitochondrial phospholipid biosynthesis; rat catheter and flow model biofilm induced	Plate 11	E04			NA	NA	NA	PGS1	Lethal
orf19.5156		Protein similar to S. cerevisiae Phs1p, which is required for growth; has six putative membrane-spanning regions	Plate 16	E10	0+	No	NA	NA	NA	PHS1	Lethal
orf19.3986	PPR1	Putative transcription factor with zinc cluster DNA-binding motif; has similarity to S. cerevisiae Ppr1p, which is a transcription factor involved in the regulation of uracil biosynthesis genes	Plate 06	A11	1+		NA	NA	NA	PPR1	Viable
orf19.5926	ARG11	Putative ornithine transporter of the mitochondrial inner membrane; induced during the mating process	Plate 16	B11	3+	No	0+	N (0)	N	ORT1	Viable
orf19.1064	ACS2	Acetyl-CoA synthetase; antigenic during human and murine infection; induced by Efg1; macrophage-induced protein; soluble protein in hyphae; gene contains intron; flow model and Spider biofilm repressed	Plate 14	B10	3+	No	2+	Y	E	ACS2	Lethal
orf19.5964	ARF2	Putative ADP-ribosylation factor; mutation confers hypersensitivity to Brefeldin A; Spider biofilm repressed	Plate 04	H01	4+		4+	Y	E	ARF2	Viable
orf19.1986	ARO2	Putative chorismate synthase; fungal-specific (no human or murine homolog); protein level decreased in stationary phase yeast cultures; GlcNAc-induced protein	Plate 06	B08	4+	Yes	4+	Y	E	ARO2	Viable
orf19.1386		Ortholog(s) have SNAP receptor activity and role in ER to Golgi vesicle-mediated transport, retrograde vesicle-mediated transport, Golgi to ER, vesicle fusion	Plate 12	A08	4+	Yes	4+	Y	E	BET1	Lethal
orf19.7563	BET2	Putative Type II geranylgeranyltransferase beta subunit; transcript regulated by Mig1	Plate 11	C07	4+	Yes	3+	Y	E	BET2	Lethal
orf19.5577		Putative pantothenate kinase; ortholog of S. cerevisiae Cab1; transposon mutation affects filamentous growth; repressed in core stress response	Plate 02	B04	4+	No	4+	Y	E	CAB1	Viable
orf19.1833		Ortholog(s) have pseudouridine synthase activity	Plate 14	B12	4+	Yes	3+	Y	E	CBF5	Lethal;;;;Viable
orf19.1402	CCT2	Chaperonin of the cytosolic TCP1 ring complex; protein present in exponential and stationary-phase yeast cells, but higher amounts in stationary phase; GlcNAc-induced protein	Plate 09	H02	4+	Yes	4+	Y	E	CCT2	Lethal
orf19.3126	CCT6	Putative cytosolic chaperonin Cct ring complex subunit; mutation confers hypersensitivity to cytochalasin D; GlcNAc-induced protein; Spider biofilm repressed	Plate 22	H04	4+		4+	Y	E	CCT6	Lethal
orf19.3206	CCT7	Cytosolic chaperonin Cct ring complex; protein is present in exponential and stationary growth phase yeast cultures; sumoylation target	Plate 08	E09	4+	Yes	4+	Y	E	CCT7	Lethal
orf19.3575	CDC19	Pyruvate kinase at yeast cell surface; Gcn4/Hog1/GlcNAc regulated; Hap43/polystyrene adherence induced; repressed by phagocytosis/farnesol; hyphal growth role; stationary phase enriched; flow model biofilm induced; Spider biofilm repressed	Plate 16	A11	4+	Yes	4+	Y	E	CDC19	Viable
orf19.3174	CDC24	GDP-GTP exchange factor for Cdc42p; phosphorylated; required for maintenance of hyphal growth; misexpression blocks hyphal growth and causes avirulence in a mouse model of systemic infection; antigenic during human oral infection	Plate 04	F11	3.5+	Yes	4+	Y	E	CDC24	Lethal
orf19.3496		Clathrin heavy chain; subunit of the major coat protein; role in intracellular protein transport and endocytosis; flow model and rat catheter biofilm repressed	Plate 22	B07	3+	No	4+	Y	E	CHC1	Lethal;;;;Viable
orf19.6052	CNS1	Putative co-chaperone; Hap43p-induced gene; mutation confers hypersensitivity to radicicol	Plate 12	B06	3.5+	No	3+	Y	E	CNS1	Lethal
orf19.395	ENO1	Enolase; glycolysis and gluconeogenesis; major cell-surface antigen; binds host plasmin/plasminogen; immunoprotective; Hap43, phagocytosis induced; farnesol-repressed; flow model biofilm induced; Spider biofilm repressed; may be essential	Plate 21	D11	4+		4+	Y	E	ENO1	Viable
orf19.406	ERG1	Squalene epoxidase, epoxidation of squalene to 2,3(S)-oxidosqualene; ergosterol biosynthesis; allylamine antifungal drug target; NADH reducing cofactor but S. cerevisiae Erg1 uses NADPH; flow model biofilm induced; Spider biofilm repressed	Plate 04	F10	4+		4+	Y	E	ERG1	Viable
orf19.1591	ERG10	Acetyl-CoA acetyltransferase; role in ergosterol biosynthesis; soluble in hyphae; changes in protein abundance associated with azole resistance; fluconazole or ketoconazole induced; macrophage-downregulated protein; GlcNAc-induced protein	Plate 01	F10	4+	Yes	4+	Y	E	ERG10	Lethal
orf19.7312	ERG13	3-hydroxy-3-methylglutaryl coenzyme A synthase; ergosterol biosynthesis; sumoylation target; Tn mutation affects filamentation; amphotericin B, caspofungin repressed; exponential, stationary growth phase expressed; Spider biofilm repressed	Plate 11	F03	3.5+	Yes	4+	Y	E	ERG13	Lethal
orf19.4491	ERG20	Putative farnesyl pyrophosphate synthetase involved in isoprenoid and sterol biosynthesis, based on similarity to S. cerevisiae Erg20p; likely to be essential for growth, based on an insertional mutagenesis strategy	Plate 02	H05	4+	Yes	3+	Y	E	ERG20	Lethal
orf19.4618	FBA1	Fructose-bisphosphate aldolase; glycolytic enzyme; antigenic in murine/human infection; regulated by yeast-hypha switch; induced by Efg1, Gcn4, Hog1, fluconazole; phagocytosis-repressed; flow model biofilm induced; Spider biofilm repressed	Plate 04	G06	4+	Yes	4+	Y	E	FBA1	Viable
orf19.4223	GCD11	Gamma subunit of translation initiation factor eIF2; involved in identification of the start codon; likely essential for growth, based on an insertional mutagenesis strategy; Spider biofilm repressed	Plate 10	E12	4+	Yes	4+	Y	E	GCD11	Lethal;;;;Viable
orf19.2677		Putative GPI transamidase component; possibly an essential gene, disruptants not obtained by UAU1 method	Plate 08	B08	3.5+	Yes	3+	Y	E	GPI16	Lethal
orf19.538		Subunit of the GPI-N-acetylglucosaminyl transferase (GPI-GnT) that catalyzes the first step in GPI anchor biosynthesis	Plate 08	A09	4+	Yes	3+	Y	E	GPI2	Lethal
orf19.2929	GSC1	Essential beta-1,3-glucan synthase subunit; gsc1 allele determines resistance/sensitivity to echinocandins; 16 predicted membrane-spanning regions; mRNA abundance declines after yeast-to-hypha transition; Spider biofilm induced	Plate 04	F06	4+	Yes	4+	Y	E	GSC2	NA
orf19.5493	GSP1	Small RAN G-protein; essential; no prenylation predicted; can rescue S. cerevisiae gsp1 viability; macrophage/pseudohyphal-induced; transcript not regulated by white-opaque, yeast-hypha switching; GlcNAc-induced; Spider biofilm repressed	Plate 14	C06	4+	Yes	4+	Y	E	GSP1	Lethal
orf19.1031	HMG1	HMG-CoA reductase; enzyme of sterol pathway; inhibited by lovastatin; gene not transcriptionally regulated in response to lovastatin and fluconazole	Plate 01	B07	4+	Yes	4+	Y	E	HMG1	Lethal;;;;Viable
orf19.717	HSP60	Heat shock protein; soluble in hyphae; regulated by Nrg1 and by iron; induced in high iron; heavy metal (cadmium) stress-induced; sumoylation target; protein present in exponential and stationary phase cells; Hap43-repressed	Plate 14	C02	3.5+	No	3+	Y	E	HSP60	Lethal
orf19.3681		Ortholog(s) have Ran guanyl-nucleotide exchange factor activity, protein transporter activity	Plate 07	F09	4+	Yes	4+	Y	E	KAP95	Viable
orf19.5861	KRE9	Protein of beta-1,6-glucan biosynthesis; required for serum-induced hyphal growth; required for efficient utilization of galactose and for growth on glucose; similar to S. cerevisiae Kre9p and Knh1p; O-glycosylated by Pmt1p	Plate 01	H12	4+	Yes	3+	Y	E	KRE9	Viable
orf19.3026	MAS1	Putative mitochondrial processing protease; Hap43-repressed; transcript regulated by Nrg1; oxidative stress-induced via Cap1	Plate 14	B11	4+	No	3+	Y	E	MAS1	Lethal
orf19.329		Putative pre-mRNA branch point binding protein; role in mRNA splicing via spliceosome; Spider biofilm repressed	Plate 14	B06	4+	Yes	3+	Y	E	MSL5	Viable
orf19.1199	NOP5	Ortholog of S. cerevisiae Nop58; involved in pre-rRNA process; Tn mutation affects filamentous growth; macrophage/pseudohyphal-induced; physically interacts with TAP-tagged Nop1; Spider biofilm repressed	Plate 01	A07	4+	Yes	4+	Y	E	NOP58
orf19.6988	OST1	Alpha subunit of the oligosaccharyltransferase complex of the ER lumen; catalyzes asparagine-linked glycosylation of newly synthesized proteins; Spider biofilm repressed	Plate 21	D01	3+		3+	Y	E	OST1	Viable
orf19.6190	SRB1	Essential GDP-mannose pyrophosphorylase; makes GDP-mannose for protein glycosylation; functional in S. cerevisiae psa1; on yeast-form, not hyphal cell surface; alkaline induced; induced on adherence to polystyrene; Spider biofilm repressed	Plate 17	A11	4+	Yes	4+	Y	E	PSA1	Viable
orf19.3276	PWP2	Putative 90S pre-ribosomal component; repressed in core stress response; repressed by prostaglandins; physically interacts with TAP-tagged Nop1; Hap43-induced	Plate 15	B01	4+	Yes	4+	Y	E	PWP2	Lethal
orf19.2267	RFA2	Putative DNA replication factor A; RNA abundance regulated by cell cycle, tyrosol and cell density	Plate 12	B05	4+	Yes	4+	Y	E	RFA2	Lethal
orf19.6541	RPL5	Ribosomal protein; repressed upon phagocytosis by murine macrophages; Hap43-induced; Spider biofilm repressed	Plate 02	D08	4+	Yes	4+	Y	E	RPL5	Lethal
orf19.3103		Ortholog(s) have RNA polymerase III activity, role in tRNA transcription from RNA polymerase III promoter and DNA-directed RNA polymerase III complex, cytoplasm localization	Plate 11	F12	4+	Yes	4+	Y	E	RPO31	Lethal
orf19.6041	RPO41	Putative mitochondrial RNA polymerase; repressed in core stress response; Spider biofilm induced	Plate 17	D02	4+	Yes	3+	Y	E	RPO41	Lethal
orf19.3334	RPS21	Protein component of the small (40S) subunit; repressed upon phagocytosis by murine macrophage; positively regulated by Tbf1; Spider biofilm repressed	Plate 11	B08	4+	Yes	4+	Y	E	RPS2	Lethal
orf19.6375	RPS20	Putative ribosomal protein; repressed upon phagocytosis by murine macrophage; transcript positively regulated by Tbf1; Spider biofilm repressed	Plate 14	D04	4+	Yes	4+	Y	E	RPS20	Lethal
orf19.4336	RPS5	Ribosomal protein S5; macrophage/pseudohyphal-induced after 16 h; downregulated upon phagocytosis by murine macrophage; Hap43-induced; Spider biofilm repressed	Plate 02	A11	4+	Yes	4+	Y	E	RPS5	Lethal
orf19.3129		Putative chromatin remodelling complex protein; heterozygous null mutant displays sensitivity to virgineone; Spider biofilm repressed	Plate 01	G01	3.5+	Yes	4+	Y	E	RVB1	Lethal
orf19.3086		Ortholog(s) have role in Golgi to plasma membrane transport, cytokinetic cell separation, exocytosis and cell cortex of cell tip, cell division site, cytosol, exocyst, mating projection tip, mitotic spindle pole body, nucleus localization	Plate 21	C01	4+	Yes	3+	Y	E	SEC10	Lethal
orf19.2518		Ortholog(s) have ATPase activator activity, soluble NSF attachment protein activity	Plate 15	A03	4+	Yes	4+	Y	E	SEC17	Lethal
orf19.4732	SEC24	Protein with a possible role in ER to Golgi transport; induced upon yeast-hyphal switch; sumoylation target; Spider biofilm repressed	Plate 09	F10	4+	Yes	4+	Y	E	SEC24	Lethal
orf19.528	SEC26	Secretory vesicles coatomer complex protein	Plate 15	C10	4+	Yes	4+	Y	E	SEC26	Lethal
orf19.3467		Ortholog(s) have ubiquitin binding activity	Plate 06	G02	4+	Yes	4+	Y	E	SEC27	Viable
orf19.2571	SEC4	Small GTPase of Rab family; role in post-Golgi secretion; possible C-terminal palmitoylation; downregulated on adherence to polystyrene; localizes to the Spitzenkorper during hyphal growth; functional homolog of S. cerevisiae Sec4p	Plate 09	F04	4+	Yes	4+	Y	E	SEC4	Lethal
orf19.6176	SEC61	ER protein-translocation complex subunit; essential; 10 predicted transmembrane regions; chimeric mutant partially functionally complements S. cerevisiae sec61 defects; Spider biofilm repressed	Plate 07	F08	4+	Yes	4+	Y	E	SEC61	Viable
orf19.491		Endoplasmic reticulum (ER) protein-translocation complex subunit	Plate 12	B02	4+	Yes	4+	Y	E	SEC63	Lethal
orf19.117		t-SNARE protein required for secretory vesicle-membrane fusion	Plate 22	C07	4+	Yes	4+	Y	E	SEC9	Viable
orf19.3409	SEC12	Putative guanyl-nucleotide exchange factor; induced in high iron; Hap43-repressed	Plate 23	E11	4+	Yes	4+	Y	E	SED4	Lethal
orf19.6039		Ortholog(s) have SNAP receptor activity and role in ER to Golgi vesicle-mediated transport, Golgi organization, intra-Golgi vesicle-mediated transport, vesicle fusion with Golgi apparatus	Plate 14	H11	4+	Yes	4+	Y	E	SED5	Lethal
orf19.7673		Ortholog(s) have mRNA binding activity, role in mRNA splicing, via spliceosome and U1 snRNP, U2-type prespliceosome, U4/U6 x U5 tri-snRNP complex, U5 snRNP, commitment complex, cytosol localization	Plate 11	D01	4+	Yes	4+	Y	E	SMD1	Lethal
orf19.4146	SMD3	Putative core snRNP protein; induced upon adherence to polystyrene	Plate 14	B09	4+	Yes	4+	Y	E	SMD3	Lethal
orf19.4205.1		Ortholog(s) have role in mRNA splicing, via spliceosome and U1 snRNP, U2 snRNP, U2-type prespliceosome, U4/U6 x U5 tri-snRNP complex, U5 snRNP, cytosol localization	Plate 11	G04	4+	Yes	4+	Y	E	SME1	Lethal
orf19.4930	SPC3	Essential protein; similar to S. cerevisiae Spc3p, a component of the signal peptidase complex required for signal peptidase activity; predicted integral ER membrane protein; complements spc3 and suppresses sec61 S. cerevisiae mutants	Plate 04	H11	4+		3+	Y	E	SPC3
orf19.1896	SSC1	Heat shock protein; at yeast-form cell surface, not hyphae; antigenic; Gcn4-regulated; induced by amino acid starvation (3-AT) or by adherence to polystyrene; macrophage-repressed; sumoylation target; possibly essential	Plate 11	D04	4+	Yes	4+	Y	E	SSC1	Lethal
orf19.1478	STT3	Putative oligosaccharyltransferase complex component; flow model and rat catheter biofilm repressed	Plate 14	D05	4+	Yes	4+	Y	E	STT3	Lethal
orf19.3060		OPutative dolichyl-diphosphooligosaccharide-protein glycotransferase; role in protein N-linked glycosylation; Spider biofilm repressed	Plate 11	H02	3+	Yes	3+	Y	E	SWP1	Lethal
orf19.401	TCP1	Chaperonin-containing T-complex subunit, induced by alpha pheromone in SpiderM medium; stationary phase enriched protein	Plate 15	C09	4+	Yes	4+	Y	E	TCP1	Lethal
orf19.5685	THS1	Putative threonyl-tRNA synthetase; transcript regulated by Mig1 and Tup1; repressed upon phagocytosis by murine macrophages; stationary phase enriched protein; Spider biofilm repressed	Plate 08	A05	4+	Yes	4+	Y	E	THS1	Lethal
orf19.2967	TIF34	Putative translation initiation factor eIF3, p39 subunit; mutation confers hypersensitivity to roridin A, verrucarin A; downregulated upon phagocytosis by murine macrophages; Spider biofilm repressed	Plate 07	F11	4+	Yes	4+	Y	E	TIF34	Lethal
orf19.7236	TIF35	Putative translation initiation factor; repressed upon phagocytosis by murine macrophage; Spider biofilm repressed	Plate 15	D06	4+	Yes	4+	Y	E	TIF35	Lethal;;;;Viable
orf19.1361	TIM23	Protein involved in mitochondrial matrix protein import	Plate 12	B01	4+	Yes	4+	Y	E	TIM23	Lethal
orf19.4003	TIP20	Protein interacting with Sec20p, possibly involved in retrograde transport between the Golgi and the endoplasmic reticulum; similar to S. cerevisiae Tip20p	Plate 12	F10	4+	Yes	4+	Y	E	TIP20	Viable
orf19.6094	VPS53	Ortholog(s) have role in Golgi to vacuole transport, retrograde transport, endosome to Golgi and GARP complex localization	Plate 04	B01	4+	Yes	2+	Y	E	VPS53	Viable
orf19.2298	WBP1	Putative oligosaccharyltransferase subunit; Spider biofilm repressed	Plate 21	B09	4+	Yes	4+	Y	E	WBP1	Lethal
orf19.4152	CEF3	Translation elongation factor 3; antigenic in humans; predicted C-term nucleotide-binding active site; protein on surface of yeast, not hyphae; polystyrene adherence induced; higher protein amount in stationary phase; possibly essential	Plate 04	F07	4+	Yes	4+	Y	E	YEF3	Lethal
orf19.2425.2	RPL28	Putative ribosomal protein; Plc1-regulated; downregulated upon phagocytosis by murine macrophage; Spider biofilm repressed	Plate 11	C03	4+	Yes	4+	Y	E		Lethal
orf19.4283		Ortholog(s) have role in translational initiation and cytosol, eukaryotic 43S preinitiation complex, eukaryotic translation initiation factor 3 complex, eIF3e, eukaryotic translation initiation factor 3 complex, eIF3m, nucleus localization	Plate 17	G04	4+	Yes	4+	Y	E		Viable
orf19.6716	ABD1	SAM-dependent RNA methyltransferase; methylates mRNA 5' cap; binds phosphorylated RNA Pol II C-term domain peptide; does not bind mRNA TPase and mRNA GTase (Cet1,Cgt1); functional homolog of S. cerevisiae Abd1; rat catheter biofilm induced	Plate 01	B10	4+	No	2+	Y	E	ABD1	Viable
orf19.4827	ADE12	Adenylosuccinate synthase; upregulated in biofilm; decreased expression in hyphae vs yeast-form cells; not induced during GCN response, in contrast to S. cerevisiae ADE12, which is induced by Gcn4p; stationary phase-enriched protein	Plate 17	C04	4+	Yes	4+	Y	E	ADE12	Lethal
orf19.5746	ALA1	Alanyl-tRNA synthetase; translational regulation generates cytoplasmic and mitochondrial forms; Gcn4p-regulated; repressed by amino acid starvation (3-AT); translation-related genes downregulated upon phagocytosis by murine macrophages	Plate 02	H11	4+	Yes	4+	Y	E	ALA1	Lethal
orf19.4410	ALG1	Protein similar to S. cerevisiae Alg1p, a mannosyltransferase involved in N-linked protein glycosylation; likely to be essential for growth, based on an insertional mutagenesis strategy	Plate 21	B07	3+	Yes	2+	Y	E	ALG1	Viable
orf19.5363		Component of UDP-GlcNAc transferase; required for the 2nd step of dolichyl-linked oligosaccharide synthesis; Spider biofilm induced	Plate 10	C05	3+	Yes	3+	Y	E	ALG14
orf19.2187	ALG7	Protein involved in cell wall mannan biosynthesis; mutation confers hypersensitivity to tunicamycin; transcript elevated in chk1, nik1, and sln1 homozygous null mutants; possibly essential gene, disruptants not obtained by UAU1 method	Plate 10	C07	4+	Yes	3+	Y	E	ALG7	Lethal
orf19.6151	ARC15	Putative ARP2/3 complex subunit; mutation confers hypersensitivity to cytochalasin D	Plate 01	B12	3+	Yes	2+	Y	E	ARC15	Lethal
orf19.121	ARC18	Putative ARP2/3 complex subunit; mutation confers hypersensitivity to cytochalasin D	Plate 06	A06	3+		2+	Y	E	ARC18	Viable
orf19.3251	ARC19	Putative ARP2/3 complex subunit; Hap43-induced gene; mutation confers hypersensitivity to cytochalasin D; rat catheter biofilm repressed	Plate 09	A05	3+	Yes	2+	Y	E	ARC19	Lethal;;;;Viable
orf19.2437	ARC35	Putative ARP2/3 complex subunit; shows colony morphology-related gene regulation by Ssn6p; mutation confers hypersensitivity to cytochalasin D	Plate 08	E04	4+	Yes	3+	Y	E	ARC35	Lethal
orf19.3873	ARC40	Protein similar to S. cerevisiae Arc40; involved in actin filament organization in S. cerevisiae; transposon mutation affects filamentous growth; rat catheter and Spider biofilm repressed	Plate 07	H10	3+	No	2+	Y	E	ARC40	Lethal
orf19.4704	ARO1	Putative pentafunctional arom enzyme; fungal-specific (no human or murine homolog); Gcn2p-, Gcn4p-regulated	Plate 25	B06	4+	Yes	4+	Y	E	ARO1	Viable
orf19.1945	AUR1	Inositolphosphorylceramide (IPC) synthase; catalyzes the key step in sphingolipid biosynthesis; antifungal drug target; flow model biofilm induced; Spider biofilm induced	Plate 10	C02	4+	Yes	4+	Y	E	AUR1	Lethal
orf19.2940		Putative v-SNARE of the endoplasmic reticulum membrane; possibly an essential gene, disruptants not obtained by UAU1 method	Plate 25	F02	4+	Yes	4+	Y	E	BOS1	Viable
orf19.6649	BRF1	Component of the general transcription factor for RNA polymerase III (TFIIIB); possibly an essential gene, disruptants not obtained by UAU1 method	Plate 07	H06	4+	Yes	4+	Y	E	BRF1	Lethal
orf19.1251	BRN1	Putative condensin complex subunit; cell-cycle regulated periodic mRNA expression	Plate 22	E02	4+	No	4+	Y	E	BRN1	Lethal
orf19.3098		Predicted RNA-dependent ATPase RNA helicase; Hap43-induced gene	Plate 02	F12	4+	Yes	4+	Y	E	BRR2	Lethal
orf19.4705		Ortholog(s) have tRNA adenylyltransferase activity, role in tRNA 3'-terminal CCA addition and cytosol, mitochondrial matrix localization	Plate 18	F08	4+	Yes	4+	Y	E	CCA1	Viable
orf19.2720		Cytosolic chaperonin Cct ring complex subunit; role in the assembly of actin and tubulins; Spider biofilm repressed	Plate 15	C02	4+	Yes	4+	Y	E	CCT4	Lethal
orf19.6437	CDC23	Similar to anaphase-promoting complex component; possibly transcriptionally regulated by Tac1p	Plate 11	C05	3.5+		3+	Y	E	CDC23	Lethal
orf19.2340	CDC48	Putative microsomal ATPase; plasma membrane-localized; regulated by Gcn2 and Gcn4; induced by amino acid starvation (3-AT); macrophage/pseudohyphal-repressed; protein levels decrease in stationary phase yeast; Spider biofilm repressed	Plate 23	F02	4+	Yes	4+	Y	E	CDC48	Lethal
orf19.5735	CDC50	Putative endosomal protein; induced by Mnl1p under weak acid stress	Plate 04	D12	4+	Yes	2+	Y	E	CDC50	Viable
orf19.4594		Clathrin light chain; subunit of the major coat protein involved in intracellular protein transport and endocytosis; rat cathetr and Spider biofilm repressed	Plate 25	C04	3.5+		3+	Y	E	CLC1	Viable
orf19.332		Member of a complex that contains Prp19; stabilizes U6 snRNA in catalytic forms of the spliceosome containing U2, U5, and U6 snRNAs; Spider biofilm induced	Plate 14	B07	3.5+	Yes	3+	Y	E	CLF1	Lethal
orf19.4016		Putative ubiquinol-cytochrome-c reductase; amphotericin B induced; repressed by nitric oxide; protein level decreases in stationary phase cultures; Hap43-repressed; Spider biofilm repressed	Plate 21	B05	3+	Yes	2+	Y	E	COR1	Viable
orf19.1229		Ortholog(s) have importin-alpha export receptor activity, role in cell division, protein export from nucleus and nuclear membrane localization	Plate 02	E03	4+	Yes	4+	Y	E	CSE1	Lethal
orf19.1975		Ortholog(s) have role in mRNA splicing, via spliceosome, regulation of DNA methylation and U4/U6 x U5 tri-snRNP complex, U5 snRNP localization	Plate 01	D01	3.5+	Yes	4+	Y	E	DIB1	Lethal
orf19.6057		Ortholog(s) have 3-methyl-2-oxobutanoate hydroxymethyltransferase activity, role in pantothenate biosynthetic process, respiratory chain complex IV assembly and mitochondrion localization	Plate 18	F01	4+	Yes	3+	Y	E	ECM31	Viable
orf19.922	ERG11	Lanosterol 14-alpha-demethylase; cytochrome P450 family; role in ergosterol biosynthesis; target of azole antifungals; may contribute to drug resistance; azole or flow model biofilm induced; drug treated biofilm induced; hypoxia regulated	Plate 10	A08	3.5+	Yes	3+	Y	E	ERG11	Lethal
orf19.4809	ERG12	Ortholog(s) have mevalonate kinase activity and role in ergosterol biosynthetic process, farnesyl diphosphate biosynthetic process, mevalonate pathway, isopentenyl diphosphate biosynthetic process, mevalonate pathway	Plate 04	F05	4+	Yes	4+	Y	E	ERG12	Viable
orf19.3240	ERG27	3-Keto sterol reductase of ergosterol biosynthesis; acts in C-4 sterol demethylation with Erg25p and Erg26p; possible drug target, essential for viability; functional homolog of S. cerevisiae Erg27p	Plate 23	H05	4+	Yes	4+	Y	E	ERG27	Viable
orf19.1570	ERG7	2,3-epoxysqualene-lanosterol cyclase (lanosterol synthase), conversion of 2,3-oxidosqualene to lanosterol in sterol biosynthesis; fluconazole-induced; possibly essential, disruptants not obtained by UAU1 method; rat catheter biofilm induced	Plate 10	F05	3+	Yes	4+	Y	E	ERG7	Lethal
orf19.4606	ERG8	Putative phosphomevalonate kinase; enzyme of the mevalonate pathway of isoprenoid biosynthesis; transcript regulated by Nrg1; possible drug target; not conserved in H. sapiens	Plate 15	F11	3.5+	Yes	4+	Y	E	ERG8	Lethal
orf19.2319		Putative nucleolar protein with a predicted role in pre-rRNA processing; Hap43-induced gene; repressed in core stress response	Plate 22	B06	3.5+	Yes	3+	Y	E	ESF1	Viable
orf19.3356	ESP1	Putative caspase-like cysteine protease; mutation confers increased sensitivity to nocodazole; periodic mRNA expression, peak at cell-cycle S/G2 phase; mRNA binds She3	Plate 22	H10	4+		3+	Y	E	ESP1
orf19.5949	FAS2	Alpha subunit of fatty-acid synthase; required for virulence in mouse systemic infection and rat oropharyngeal infection models; regulated by Efg1; fluconazole-induced; amphotericin B repressed; flow model and Spider biofilm repressed	Plate 04	F12	4+	Yes	4+	Y	E	FAS2	Lethal
orf19.6175		Putative 35S rRNA processing protein; Hap43-induced; repressed by prostaglandins; Spider biofilm induced	Plate 14	H12	4+	Yes	4+	Y	E	FCF2	Lethal
orf19.5081	FUN12	Functional homolog of S. cerevisiae Fun12 translation initiation factor eIF5B; genes encoding ribosomal subunits, translation factors, and tRNA synthetases are downregulated upon phagocytosis by murine macrophage	Plate 22	D08	4+	Yes	4+	Y	E	FUN12
orf19.5693		Subunit of the GPI (glycosylphosphatidylinositol):protein transamidase complex; removes the GPI-anchor signal and attaches GPI to proteins in the ER; Spider biofilm repressed	Plate 02	D11	4+	Yes	4+	Y	E	GAA1	Lethal
orf19.825	GCD7	Putative translation initiator; downregulated in the presence of human whole blood or polymorphonuclear (PMN) cells	Plate 14	C05	4+	Yes	4+	Y	E	GCD7	Lethal
orf19.2799	GPI8	Protein similar to S. cerevisiae Gpi8p, which is a subunit of the GPI transamidase complex that adds GPI anchors to proteins; likely to be essential for growth, based on an insertional mutagenesis strategy	Plate 15	C12	4+	Yes	3+	Y	E	GPI8	Lethal
orf19.903	GPM1	Phosphoglycerate mutase; surface protein that binds host complement Factor H and FHL-1; antigenic; fluconazole, or amino acid starvation (3-AT) induced, farnesol-repressed; Hap43, flow model biofilm induced; Spider biofilm repressed	Plate 08	C11	3.5+	Yes	2+	Y	E	GPM1	Lethal
orf19.7057		Putative glutamine-tRNA ligase; stationary phase enriched protein; Spider biofilm repressed	Plate 08	B12	4+	Yes	3+	Y	E	GUS1	Lethal
orf19.3962	HAS1	Functional homolog of S. cerevisiae Has1p, which is a nucleolar protein of the DEAD-box ATP-dependent RNA helicase family that is involved in biogenesis of the ribosome, particularly the small (40S) subunit; caspofungin-downregulated	Plate 09	G11	4+	Yes	4+	Y	E	HAS1	Lethal;;;;Viable
orf19.1742	HEM3	Hydroxymethylbilane synthase; converts 4-porphobilinogen to hydroxymethylbilane in heme biosynthesis; induced in high iron, CO2; alkaline repressed; regulated by Sef1, Sfu1, and Hap43; rat catheter and Spider biofilm induced	Plate 15	C03	3+	No	4+	Y	E	HEM3	Lethal
orf19.6515	HSP90	Essential chaperone, regulates several signal transduction pathways and temperature-induced morphogenesis; activated by heat shock, stress; localizes to surface of hyphae, not yeast cells; mediates echinocandin and biofilm azole resistance	Plate 03	F01	4+	Yes	3+	Y	E	HSC82	NA
orf19.2138	ILS1	Putative isoleucyl-tRNA synthetase, the target of drugs including the cyclic beta-amino acid icofungipen/PLD-118/BAY-10-8888 and mupirocin; protein present in exponential and stationary growth phase yeast cultures	Plate 15	E12	4+	Yes	4+	Y	E	ILS1	Lethal
orf19.3590	IPP1	Putative inorganic pyrophosphatase; antigenic; soluble protein in hyphae; macrophage-induced protein; protein present in exponential and stationary phase yeast; possibly essential (UAU1 method); sumoylation target; Spider biofilm repressed	Plate 15	B09	4+	Yes	4+	Y	E	IPP1	Lethal
orf19.3247		Putative ortholog of S. cerevisiae Laa1p; likely to be essential for growth, based on an insertional mutagenesis strategy	Plate 12	F05	3.5+	Yes	2+	Y	E	LAA1	Viable
orf19.3116	EXM2	Putative U1 snRNP complex compotent; decreased transcription is observed upon fluphenazine treatment	Plate 15	G08	4+	Yes	4+	Y	E	LUC7	Lethal
orf19.3761	CDC54	Putative pre-replication complex helicase subunit; transcript regulated by Nrg1 and Mig1; periodic mRNA expression, peak at cell-cycle M/G1 phase; Hap43-induced	Plate 01	D12	3.5+	No	4+	Y	E	MCM4	Lethal
orf19.3955	MES1	Cytoplasmic methionyl-tRNA synthetase; zinc-binding motif; ribosomal subunits, translation factors, tRNA synthetases are downregulated upon phagocytosis by murine macrophage; protein present in exponential and stationary phase yeast	Plate 02	B05	3+	Yes	4+	Y	E	MES1	Lethal
orf19.6105	MVD	Mevalonate diphosphate decarboxylase; functional homolog of S. cerevisiae Erg19; possible drug target; regulated by carbon source, yeast-hypha switch, growth phase, antifungals; gene has intron; rat catheter, Spider biofilm repressed	Plate 02	G02	4+	Yes	4+	Y	E	MVD1	Lethal
orf19.2002		Ortholog(s) have structural constituent of nuclear pore activity and role in nuclear pore organization, poly(A)+ mRNA export from nucleus, protein import into nucleus, ribosomal large subunit export from nucleus	Plate 01	B02	4+	Yes	4+	Y	E	NIC96	Lethal
orf19.596.1	NOP10	Small nucleolar ribonucleoprotein; flucytosine induced	Plate 10	F06	4+	Yes	4+	Y	E	NOP10	Lethal
orf19.4093	PES1	Pescadillo homolog required for yeast cell growth, lateral yeast growth on filamentous cells and virulence in mice; hyphal cells grow normally in mutant; mutation confers hypersensitivity to 5-fluorocytosine, 5-fluorouracil, tubercidin	Plate 08	E02	3.5+	Yes	4+	Y	E	NOP7	Lethal
orf19.3037		Putative poly(A)-binding protein; regulated by Gcn4p; induced in response to amino acid starvation (3-AT treatment); protein present in exponential and stationary growth phase yeast cultures	Plate 21	B10	4+	Yes	4+	Y	E	PAB1	Lethal
orf19.7222	PAM16	Putative maltase; regulated by Gcn4; repressed by amino acid starvation (3-AT); rat catheter biofilm induced	Plate 07	G12	4+	Yes	4+	Y	E	PAM16	Lethal
orf19.4190	PAM18	Predicted component of the presequence translocase-associated import motor (PAM complex) involved in protein import into mitochondrial matrix; rat catheter biofilm induced	Plate 12	B11	4+	Yes	3+	Y	E	PAM18	Lethal;;;;Viable
orf19.4025	PRE1	Putative beta 4 subunit of the 20S proteasome; Rim101-induced at acid pH; flucytosine induced; amphotericin B repressed	Plate 15	D12	4+	Yes	3+	Y	E	PRE1	Lethal
orf19.2233	PRE2	Putative proteasome beta-5 subunit; macrophage-induced protein	Plate 02	E12	4+	Yes	4+	Y	E	PRE2	Lethal
orf19.7178	PRE5	Alpha6 subunit of the 20S proteasome; regulated by Gcn4; induced in response to amino acid starvation (3-AT); Spider biofilm repressed	Plate 08	E01	4+	Yes	4+	Y	E	PRE5	Lethal
orf19.544.1	PRE6	Putative alpha-4 subunit of the proteasome; reported as macrophage-induced protein and macrophage/pseudohyphal-repressed gene; regulated by Gcn2p and Gcn4p; removed from/reinstated in Assembly 20 (see Locus History)	Plate 08	A11	4+	Yes	3+	Y	E	PRE6	Lethal
orf19.2112		snRNP U5 splicing factor component; involved in positioning the 3' splice site during the 2nd catalytic step of splicing; Spider biofilm induced	Plate 21	H03	4+	Yes	3+	Y	E	PRP18	Viable
orf19.2563		Ortholog(s) have U6 snRNA binding activity, role in spliceosomal complex assembly, spliceosomal tri-snRNP complex assembly and U6 snRNP localization	Plate 19	F02	3+		4+	Y	E	PRP24	Viable
orf19.910		Predicted splicing factor, component of the U4/U6-U5 snRNP complex; Hap43-induced gene; rat catheter biofilm induced	Plate 12	C01	4+	Yes	4+	Y	E	PRP3	Lethal
orf19.7343		Ortholog(s) have role in mRNA splicing, via spliceosome and U4/U6 x U5 tri-snRNP complex localization	Plate 11	E07	3+	No	3+	Y	E	PRP4	Lethal
orf19.5513		Protein required for pre-mRNA splicing; Spider biofilm induced	Plate 09	A09	4+	Yes	3+	Y	E	PRP45	Lethal
orf19.969		Ortholog(s) have ribose phosphate diphosphokinase activity, role in 5-phosphoribose 1-diphosphate biosynthetic process, cytokinesis, fungal-type cell wall organization and cytosol, nucleus localization	Plate 09	G07	4+	Yes	4+	Y	E	PRS1	Lethal
orf19.1575	PRS1	Phosphoribosylpyrophosphate synthetase; enzyme of purine, pyrimidine, histidine, and tryptophan biosynthesis; essential; flucytosine induced; macrophage/pseudohyphal-induced	Plate 20	H12	4+	Yes	3+	Y	E	PRS3	Viable
orf19.709	PUP2	Alpha5 subunit of the 20S proteasome; macrophage/pseudohyphal-repressed; regulated by Gcn2p and Gcn4p; protein present in exponential and stationary growth phase yeast cultures	Plate 02	F04	4+	Yes	4+	Y	E	PUP2	Lethal;;;;Viable
orf19.1460		Putative glutamine-dependent NAD synthetase, involved in NAD salvage pathway	Plate 08	C03	3+	No	4+	Y	E	QNS1	Lethal
orf19.2093	RFA1	Putative DNA replication factor A; RNA abundance regulated by cell cycle, tyrosol and cell density	Plate 15	E09	4+	Yes	4+	Y	E	RFA1	Lethal
orf19.2843	RHO1	Small GTPase of Rho family; regulates beta-1,3-glucan synthesis activity and binds Gsc1p; essential; expected to be geranylgeranylated by geranylgeranyltransferase type I; plasma membrane-localized	Plate 10	A06	4+	Yes	4+	Y	E	RHO1	Lethal
orf19.2862	RIB1	Putative GTP cyclohydrolase II; enzyme of riboflavin biosynthesis; fungal-specific (no human or murine homolog); regulated by Sef1p-, Sfu1p-, and Hap43p	Plate 18	D02	4+	Yes	4+	Y	E	RIB1	Viable
orf19.3034	RLI1	Member of RNase L inhibitor (RLI) subfamily of ABC family; predicted not to be a transporter; regulated by Sef1p, Sfu1p, and Hap43p	Plate 17	B01	4+	Yes	4+	Y	E	RLI1	Lethal
orf19.1839	RPA190	Putative RNA polymerase I subunit A190; Hap43p-induced gene; flucytosine induced	Plate 02	H10	4+	Yes	4+	Y	E	RPA190	Lethal
orf19.1248		Putative RNA polymerase II subunit B44; heterozygous null mutant exhibits resistance to parnafungin in the C. albicans fitness test; Spider biofilm repressed	Plate 08	A03	4+	Yes	4+	Y	E	RPB3	Lethal
orf19.2831	RPC31	Putative RNA polymerase III subunit C31; repressed by nitric oxide; induced during infection of murine kidney, compared to growth in vitro; has murine homolog	Plate 10	B07	4+	Yes	4+	Y	E	RPC31	Lethal
orf19.4956	RPN1	Putative 19S regulatory particle of the 26S proteasome; regulated by Gcn2p and Gcn4p	Plate 02	B06	4+	Yes	4+	Y	E	RPN1	Lethal
orf19.5260	RPN2	Putative 26S proteasome subunit; transcript regulated by Mig1; caspofungin repressed; regulated by Gcn2 and Gcn4; gene used for strain identification by multilocus sequence typing	Plate 08	A04	4+	Yes	4+	Y	E	RPN2	Lethal
orf19.3168	RPN8	Putative regulatory subunit of the 26S proteasome; mutation confers hypersensitivity to amphotericin B; regulated by Mig1, Gcn2 and Gcn4; Spider biofilm repressed	Plate 02	G03	3.5+	Yes	4+	Y	E	RPN8	Lethal
orf19.3087	UBI3	Fusion of ubiquitin with the S34 protein of the small ribosomal subunit; mRNA decreases upon heat shock, appears to be degraded; functional homolog of S. cerevisiae RPS31; Hap43-induced; Spider biofilm repressed	Plate 02	D10	4+	Yes	4+	Y	E	RPS31	Lethal
orf19.5793	PR26	Protein with similarity to proteasomal 26S regulatory subunit of S. cerevisiae, H. sapiens, Methanobacterium thermoautotrophicum (Archaebacterium)	Plate 15	D03	4+	Yes	4+	Y	E	RPT3	Lethal
orf19.2830	RRP9	Ribosomal protein; mutation confers resistance to 5-fluorocytosine (5-FC), 5-fluorouracil (5-FU), and tubercidin (7-deazaadenosine); physically interacts with TAP-tagged Nop1; Hap43-induced; Spider biofilm induced	Plate 16	A01	3.5+	Yes	3+	Y	E	RRP9	Lethal;;;;Viable
orf19.3462	SAR1	Functional homolog of S. cerevisiae Sar1; which is required for ER-to-Golgi protein transport; binds GTP; similar to small GTPase superfamily proteins; gene has intron; Hap43-induced; rat catheter biofilm repressed	Plate 23	A04	4+		4+	Y	E	SAR1	Viable
orf19.316	SEC13	Putative protein transport factor; antigenic during murine systemic infection; macrophage-downregulated protein; protein level decreases in stationary phase cultures; Spider biofilm repressed	Plate 14	C01	3.5+	Yes	3+	Y	E	SEC13	Lethal
orf19.941	SEC14	Essential protein; functional homolog of S. cerevisiae Sec14p, a Golgi phosphatidylinositol/phosphatidylcholine transfer protein that regulates choline-phosphate cytidyltransferase and thereby affects secretion; biofilm-regulated	Plate 02	G10	3+	No	3+	Y	E	SEC14	Lethal
orf19.4993	SEC18	Functional homolog of S. cerevisiae Sec18p, which acts in protein transport; conserved ATP binding site; not glycosylated	Plate 07	H04	4+	Yes	4+	Y	E	SEC18	Lethal
orf19.3031	SEC62	Putative endoplasmic reticulum (ER) protein-translocation complex subunit	Plate 09	H10	3+	No	3+	Y	E	SEC62	Lethal
orf19.2735	SEN2	Putative tRNA splicing endonuclease subunit; mutation confers hypersensitivity to toxic ergosterol analog and to amphotericin B; 5'-UTR intron; Hap43-induced; Spider biofilm induced	Plate 12	A01	4+	Yes	4+	Y	E	SEN2	Viable
orf19.1480		Putative succinate dehydrogenase; enzyme of citric acid cycle; repressed by nitric oxide; Efg1, Hap43 repressed	Plate 21	D09	3+		3+	Y	E	SHH3
orf19.144	SNU114	Protein similar to S. cerevisiae Snu114p, which is an RNA helicase involved in pre-mRNA splicing; likely to be essential for growth, based on an insertional mutagenesis strategy	Plate 06	B04	4+	Yes	4+	Y	E	SNU114	Viable
orf19.76	SPB1	Putative AdoMet-dependent methyltransferase; Hap43-induced; repressed by prostaglandins; possibly essential gene, disruptants not obtained by UAU1 method; Spider biofilm induced	Plate 15	A12	4+	Yes	4+	Y	E	SPB1	Lethal
orf19.1837	TBP1	Transcription initiation factor; binds TATA box sequence, binding does not require TFIIA; caspofungin repressed; functional homolog of S. cerevisiae and human TATA-binding proteins; Spider biofilm induced	Plate 14	H05	4+	Yes	3+	Y	E	SPT15	Viable
orf19.4029		Ortholog(s) have role in ribosomal large subunit assembly and cytosolic ribosome, nucleus localization	Plate 23	D12	4+	Yes	3+	Y	E	SQT1	Lethal
orf19.6828.1		Ortholog(s) have P-P-bond-hydrolysis-driven protein transmembrane transporter activity, structural molecule activity	Plate 17	A12	3+	No	3+	Y	E	SSS1	Viable
orf19.1280	SUI1	Putative translation initiation factor; flucytosine induced; genes encoding ribosomal subunits, translation factors, and tRNA synthetases are downregulated upon phagocytosis by murine macrophage	Plate 10	H02	4+	Yes	4+	Y	E	SUI1	Lethal
orf19.7454	TAF60	Putative TFIID and SAGA complex subunit; mutation confers hypersensitivity to amphotericin B	Plate 14	C09	4+	Yes	3+	Y	E	TAF6	Lethal
orf19.801	TBF1	Essential transcription factor; induces ribosomal protein genes and the rDNA locus; acts with Cbf1 at subset of promoters; recruits Fhl1 and Ifh1 to promoters; role is analogous to that of S. cerevisiae Rap1; Spider biofilm induced	Plate 10	B11	3+	Yes	4+	Y	E	TBF1	Lethal
orf19.5297		Ortholog(s) have phosphatidylinositol-3-phosphate binding, phosphatidylinositol-5-phosphate binding activity	Plate 21	G10	4+		4+	Y	E	TFB1
orf19.3585		Putative tRNA methyltransferase complex subunit; regulated by Gcn4; repressed in response to amino acid starvation (3-aminotriazole treatment); Spider biofilm induced	Plate 22	D10	3+	No	3+	Y	E	TRM112	Lethal;;;;Viable
orf19.3673		Ortholog(s) have Rab guanyl-nucleotide exchange factor activity, role in ER to Golgi vesicle-mediated transport, chromosome organization and TRAPP complex, cytosol, nucleus localization	Plate 15	F01	4+	Yes	4+	Y	E	TRS23	Viable
orf19.2694	TYS1	Putative tRNA-Tyr synthetase; downregulated upon phagocytosis by murine macrophages; stationary phase enriched protein; Spider biofilm repressed	Plate 07	G01	3.5+	Yes	4+	Y	E	TYS1	Lethal
orf19.2629		Ortholog(s) have role in ER to Golgi vesicle-mediated transport, Golgi vesicle docking, SNARE complex assembly and ER to Golgi transport vesicle membrane, Golgi membrane localization	Plate 02	F08	3+	Yes	4+	Y	E	USO1	Lethal
orf19.5226	WRS1	Putative tRNA-Trp synthetase; genes encoding ribosomal subunits, translation factors, tRNA synthetases are downregulated upon phagocytosis by murine macrophages	Plate 02	F06	4+	Yes	3+	Y	E	WRS1	Lethal
orf19.3341		Putative tRNA-Arg synthetase; essential; genes encoding ribosomal subunits, translation factors, and tRNA synthetases are downregulated upon phagocytosis by murine macrophage; downregulated by growth in the mouse cecum	Plate 02	A05	4+	Yes	4+	Y	E	YDR341C	Lethal
orf19.3951	TIP1	Protein with a predicted role in biogenesis of ER-derived COPII transport vesicles; mutation confers hypersensitivity to toxic ergosterol analog	Plate 15	F07	4+	Yes	4+	Y	E	YIP1	Lethal
orf19.2622	YPT31	Protein required for resistance to toxic ergosterol analog	Plate 23	C12	4+	Yes	4+	Y	E	YPT32	Viable
orf19.5486		Putative endoribonuclease; heterozygous null mutant exhibits hypersensitivity to parnafungin and cordycepin in the C. albicans fitness test	Plate 14	C04	4+	Yes	4+	Y	E	YSH1	Lethal
orf19.4754	ZWF1	Glucose-6-phosphate dehydrogenase; antigenic in mice; activity induced by O2 or oxidizing agents H2O2, menadione, macrophage; caspofungin repressed; induced in core stress response; regulated by Gcn2, Gcn4; rat catheter biofilm repressed	Plate 06	C10	3+	Yes	4+	Y	E	ZWF1	Viable
orf19.955		Protein of unknown function; Spider biofilm repressed	Plate 07	A09	4+	Yes	4+	Y	E		Viable
orf19.6385	ACO1	Aconitase; induced in high iron; 2 upstream CCAAT motifs; amino acid starvation (3-AT), amphotericin B, phagocytosis, farnesol induced; Hap43, fluconazole-repressed; Gcn4-regulated; antigenic in infection; flow and Spider biofilm repressed	Plate 17	E01	4+	No	2+	Y	E	ACO1	Viable
orf19.5906	ADE2	Phosphoribosylaminoimadazole carboxylase; role in adenine biosynthesis; required for normal growth and virulence in immunosuppressed mouse infection; not induced in GCN response, in contrast to S. cerevisiae ADE2; stationary phase-enriched	Plate 20	E04	4+	Yes	2+	Y	E	ADE2	Viable
orf19.3391	ADK1	Putative adenylate kinase; repressed in hyphae; macrophage-induced protein; adenylate kinase release used as marker for cell lysis; possibly essential (UAU1 method); flow model biofilm induced; rat catheter and Spider biofilm repressed	Plate 21	G01	3+		2+	Y	E	ADK1	Viable
orf19.1607	ALR1	Putative transporter of divalent cations; hyphal-induced expression; rat catheter biofilm induced	Plate 02	A01	4+	Yes	2+	Y	E	ALR1	Viable
orf19.1170	ARO7	Putative chorismate mutase; fungal-specific (no human or murine homolog); alkaline upregulated	Plate 20	B06	3.5+		2+	Y	E	ARO7	Viable
orf19.3027		Putative DNA translocase; Spider biofilm repressed	Plate 10	E07	4+	Yes	3+	Y	E	ARP7	Lethal
orf19.7678	ATP16	Subunit of the mitochondrial F1F0 ATP synthase; sumoylation target; protein newly produced during adaptation to the serum; Spider biofilm repressed	Plate 04	E01	3+	No	2+	Y	E	ATP16	Viable
orf19.2528		Putative RNA polymerase III transcription factor (TFIIIB) subunit; flucytosine repressed	Plate 09	H11	4+	Yes	4+	Y	E	BDP1	Lethal
orf19.5232	CSI2	Putative 66S pre-ribosomal particle component; Hap43-induced; essential for growth; transposon mutation affects filamentous growth; Spider biofilm induced	Plate 14	H06	4+	Yes	4+	Y	E	BRX1	Viable
orf19.4252		Ortholog(s) have protein serine/threonine kinase activity	Plate 25	E02	3.5+	No	2+	Y	E	BUD32	Viable
orf19.2288	CCT5	T-complex protein 1, epsilon subunit; protein present in exponential and stationary growth phase yeast cultures; Spider biofilm repressed	Plate 10	E09	4+	Yes	3+	Y	E	CCT5	Lethal;;;;Viable
orf19.5691	CDC11	Septin; cell and hyphal morphology, agar-invasive growth, full virulence and kidney tissue invasion in mouse, but not kidney colonization, immunogenicity; hyphal and cell-cycle-regulated phosphorylation; rat catheter biofilm repressed	Plate 01	D08	4+	No	3+	Y	E	CDC11	Lethal
orf19.1792		Ortholog(s) have ubiquitin-protein ligase activity	Plate 09	D09	3+	Yes	4+	Y	E	CDC16	Viable
orf19.3856	CDC28	Cyclin-dependent protein kinase; interacts with regulatory subunit Cyb1; determination of cell morphology during the cell cycle; phosphorylated mostly by Swe1 and phosphorylation is regulated by Hsl1; 5'-UTR intron; Spider biofilm repressed	Plate 09	F02	3+	Yes	4+	Y	E	CDC28	Lethal
orf19.485		Ortholog(s) have structural constituent of cytoskeleton activity	Plate 08	A12	4+	Yes	3+	Y	E	CDC31	Lethal
orf19.1988	CDC45	Putative DNA replication initiation factor; transcriptionally regulated by interaction with macrophage	Plate 06	H09	3+	No	4+	Y	E	CDC45	Lethal
orf19.2560	CDC60	Cytosolic leucyl tRNA synthetase; conserved amino acid and ATP binding class I signature, tRNA binding, proofreading motifs; likely essential for growth; interacts with benzoxaborole antifungals; present in exponential and stationary phase	Plate 10	A10	4+	Yes	4+	Y	E	CDC60	Lethal
orf19.1279	CDS1	Protein similar to S. cerevisiae Cds1p; transposon mutation affects filamentous growth	Plate 15	E05	4+	Yes	4+	Y	E	CDS1	Lethal;;;;Viable
orf19.4799		Putative mRNA splicing factor; ortholog is essential in S. cerevisiae; Spider biofilm induced	Plate 07	G10	4+	Yes	4+	Y	E	CEF1	Lethal
orf19.1261	CGT1	mRNA 5' guanylyltransferase; small subunit of mRNA capping enzyme; binds an RNA Pol II C-terminal domain peptide; Cet1p and Cgt1p form a 2:1 complex; functional homolog of S. cerevisiae Ceg1p	Plate 07	G02	3+	Yes	3+	Y	E	CEG1	Lethal
orf19.2609	CET1	mRNA 5'-triphosphatase; large subunit of mRNA capping enzyme; positively regulates Ceg1 activity; functional homolog of S. cerevisiae Cet1; Cet1 and Cgt1 form a 2:1 complex; flow model biofilm induced	Plate 10	A09	3+	No	3+	Y	E	CET1	Lethal
orf19.5008.1	DAD1	Subunit of the Dam1 (DASH) complex, which acts in chromosome segregation by coupling kinetochores to spindle microtubules	Plate 11	A06	4+	Yes	3+	Y	E	DAD1	Viable
orf19.6652	DBP8	Protein similar to S. cerevisiae Dbp8p, an ATP-dependent helicase involved in rRNA processing; oxidative stress-repressed via Cap1p; flucytosine repressed; likely to be essential for growth, based on insertional mutagenesis	Plate 08	A02	4+	Yes	3+	Y	E	DBP8	Lethal
orf19.6702	DED81	Putative tRNA-Asn synthetase; genes encoding ribosomal subunits, translation factors, tRNA synthetases are downregulated upon phagocytosis by murine macrophage; protein enriched in stationary phase yeast cultures	Plate 10	F01	3+	Yes	4+	Y	E	DED81	Lethal
orf19.2090		Ortholog of S. cerevisiae Ecm16, an essential DEAH-box ATP-dependent RNA helicase specific to the U3 snoRNP required for 18S rRNA synthesis; Hap43-induced; Spider biofilm induced	Plate 21	B12	4+	Yes	3+	Y	E	ECM16	Lethal
orf19.5356		Protein with a predicted role in cell wall integrity; repressed in core stress response	Plate 15	G06	3.5+	Yes	4+	Y	E	EMW1	Lethal
orf19.2756		Ortholog(s) have HDEL sequence binding activity, role in ER to Golgi vesicle-mediated transport, protein retention in ER lumen and Golgi apparatus, integral to endoplasmic reticulum membrane localization	Plate 15	E06	4+	Yes	4+	Y	E	ERD2	Viable
orf19.4618	FBA1	Fructose-bisphosphate aldolase; glycolytic enzyme; antigenic in murine/human infection; regulated by yeast-hypha switch; induced by Efg1, Gcn4, Hog1, fluconazole; phagocytosis-repressed; flow model biofilm induced; Spider biofilm repressed	Plate 15	B05	4+	Yes	4+	Y	E	FBA1	Lethal
orf19.3957		Ortholog(s) have GTP cyclohydrolase I activity, role in folic acid-containing compound biosynthetic process and cytosol, nucleus localization	Plate 22	H02	3+		2+	Y	E	FOL2
orf19.2960	FRS2	Putative tRNA-Phe synthetase; downregulated upon phagocytosis by murine macrophage; protein present in exponential and stationary growth phase yeast cultures; Spider biofilm repressed	Plate 15	D10	4+	Yes	4+	Y	E	FRS2	Lethal
orf19.6776	GCD2	Putative translation initiation factor; genes encoding ribosomal subunits, translation factors, and tRNA synthetases are downregulated upon phagocytosis by murine macrophage	Plate 09	G05	3.5+	Yes	4+	Y	E	GCD2	Lethal
orf19.407	GCD6	Ortholog of S. cerevisiae Gcd6; catalytic epsilon subunit of the translation initiation factor eIF2B; genes encoding translation factors are repressed by phagocytosis by murine macrophages	Plate 11	C09	3.5+	Yes	3+	Y	E	GCD6	Lethal
orf19.7261		Putative Rab GDP-dissociation inhibitor; GlcNAc-induced protein; Spider biofilm repressed	Plate 08	B05	4+	Yes	4+	Y	E	GDI1	Lethal
orf19.1618	GFA1	Glucosamine-6-phosphate synthase, homotetrameric enzyme of chitin/hexosamine biosynthesis; inhibited by UDP-GlcNAc, FMDP, N-acyl peptide, kanosamine-6-P; functional homolog of S. cerevisiae Gfa1p; Cagrowth-phase regulated; catalytic Cys	Plate 10	F10	4+	Yes	4+	Y	E	GFA1	Lethal
orf19.721		Ortholog(s) have polynucleotide 5'-hydroxyl-kinase activity	Plate 22	H05	4+		3+	Y	E	GRC3	Lethal
orf19.4813	GUA1	Putative GMP synthase, involved in the final step of guanine biosynthesis; soluble protein in hyphae; flucytosine induced; macrophage-downregulated protein abundance; protein level decreases in stationary phase cultures	Plate 06	D10	3.5+	Yes	2+	Y	E	GUA1	Viable
orf19.1236		BAR domain protein; ocalizes to early and late Golgi vesicles; predicted role in adaptation to varying nutrient concentrations, fluid-phase endocytosis, actin cytoskeleton polarization and vacuole biogenesis; rat catheter biofilm repressed	Plate 18	H05	3+		2+	Y	E	GVP36	Viable
orf19.2712	HCA4	Putative role in regulation of cell wall biogenesis; Hap43p-induced gene; possibly an essential gene, disruptants not obtained by UAU1 method; flow model and rat catheter biofilm induced	Plate 01	B03	3+	Yes	4+	Y	E	HCA4	Lethal
orf19.3476		Predicted protein serine/threonine kinase; Spider biofilm induced	Plate 08	H11	4+	Yes	2+	Y	E	HRR25	NA
orf19.4775	CTA8	Essential transcription factor, mediates heat shock transcriptional induction; in the absence of heat stress, Cta8p levels are modulated by growth temperature to regulate basal expression of genes involved in protein folding	Plate 08	B01	4+	Yes	3+	Y	E	HSF1	Lethal
orf19.2675		Ortholog(s) have mRNA binding activity, role in spliceosomal complex assembly and U2 snRNP, U2-type prespliceosome localization	Plate 08	D07	4+	Yes	4+	Y	E	HSH155	Lethal
orf19.2775	IDI1	Ortholog(s) have isopentenyl-diphosphate delta-isomerase activity, role in farnesyl diphosphate biosynthetic process and cytosol, nucleus localization	Plate 10	E06	3+	Yes	4+	Y	E	IDI1	Lethal
orf19.603	IMP4	Putative SSU processome component; Hap43-induced; repressed by prostaglandins; Spider biofilm induced	Plate 08	D10	4+	Yes	4+	Y	E	IMP4	Lethal
orf19.3474	IPL1	Putative Aurora kinase; Hap43-induced; induced during planktonic growth; possibly an essential gene, disruptants not obtained by UAU1 method	Plate 08	D11	4+	Yes	4+	Y	E	IPL1	Lethal;;;;Viable
orf19.6165	KGD1	Putative 2-oxoglutarate dehydrogenase; regulated by Efg1 under yeast but not hyphal growth conditions; transcript induced in an RHE model of oral candidiasis; stationary phase enriched protein; Hap43-repressed; rat catheter biofilm induced	Plate 06	E01	3.5+	Yes	4+	Y	E	KGD1	Viable
orf19.418	KOG1	Putative TORC1 subunit; heterozygous null mutant displays sensitivity to rapamycin; likely to be essential for growth, based on an insertional mutagenesis strategy	Plate 02	A07	3.5+	No	4+	Y	E	KOG1	Lethal
orf19.512		Ortholog of S. cerevisiae Kre33; essential; S. cerevisiae ortholog is essential and is required for biogenesis of the small ribosomal subunit	Plate 10	H05	3.5+	Yes	3+	Y	E	KRE33	Lethal
orf19.661	KRR1	Putative nucleolar protein; repressed benomyl treatment or in an azole-resistant strain that overexpresses MDR1; F-12/CO2 early biofilm induced	Plate 15	B10	4+	Yes	4+	Y	E	KRR1	Lethal
orf19.5027	LCB2	Putative serine palmitoyltransferase component; mutation confers hypersensitivity to aureobasidin A	Plate 10	E05	4+	Yes	4+	Y	E	LCB2	Lethal
orf19.6127	LPD1	Putative dihydrolipoamide dehydrogenase; soluble in hyphae; antigenic in human oral infection and murine systemic infection; macrophage-induced protein; protein present in exponential and stationary phase yeast cultures; Hap43p-repressed	Plate 22	G05	3.5+	Yes	2+	Y	E	LPD1
orf19.1791		Putative protein with a predicted role in 60S ribosomal subunit biogenesis; Hap43p-induced gene; ortholog of S. cerevisiae MAK11	Plate 22	D12	3+	Yes	3+	Y	E	MAK11	Lethal
orf19.5244	MCD4	Protein of major facilitator superfamily; has phosphodiesterase/nucleotide pyrophosphatase domain; similar to S. cerevisiae Mcd4p, which acts in GPI anchor biosynthesis; possibly an essential gene, disruptants not obtained by UAU1 method	Plate 08	D01	3+	No	2+	Y	E	MCD4	Lethal
orf19.1901	MCM3	Putative DNA replication protein; periodic mRNA expression, peak at cell-cycle M/G1 phase; Spider biofilm induced	Plate 11	B09	3.5+	Yes	3+	Y	E	MCM3	Viable
orf19.2611	MCM6	Putative MCM DNA replication initiation complex component; mRNA expression peak at cell-cycle M/G1 phase; regulated by tyrosol and cell density; repressed by alpha pheromone in SpiderM medium; Hap43-induced gene	Plate 08	B11	4+	Yes	3+	Y	E	MCM6	Lethal
orf19.6909		Ortholog(s) have TFIIH-class transcription factor binding, TFIIH-class transcription factor recruiting transcription factor activity	Plate 09	G10	4+	Yes	4+	Y	E	MED11	Lethal
orf19.7383	MNN9	Protein of N-linked outer-chain mannan biosynthesis; mutant has defective cell wall; required for wild-type hyphal growth; mutant is hygromycin B sensitive and vanadate resistant; has N-terminal membrane-spanning segment (positions 18-34)	Plate 24	E04	3+	Yes	2+	Y	E	MNN9	Viable
orf19.7293	MPS1	Monopolar spindle protein, a putative kinase; essential for growth; periodic mRNA expression, peak at cell-cycle S/G2 phase	Plate 09	G01	4+	Yes	4+	Y	E	MPS1	Lethal
orf19.2214		Ortholog(s) have structural constituent of ribosome activity and mitochondrial large ribosomal subunit localization	Plate 12	E10	3+		2+	Y	E	MRPL7	Viable
orf19.494		Putative RNA-binding protein; role in assembly of box H/ACA snoRNPs and thus pre-rRNA processing; Spider biofilm induced	Plate 21	D12	3.5+		3+	Y	E	NAF1	Viable
orf19.2688	NAN1	Putative U3 snoRNP protein; Hap43p-induced gene; physically interacts with TAP-tagged Nop1p	Plate 15	F02	4+	Yes	4+	Y	E	NAN1	Lethal
orf19.7081	SPL1	Protein similar to S. cerevisiae Spl1p, which is involved in tRNA splicing; member of pyridoxal-phosphate-dependent aminotransferase protein family; predicted to be essential	Plate 02	D06	4+	Yes	3+	Y	E	NFS1	Viable
orf19.6955	HBR3	Essential protein; regulated by hemoglobin; S. cerevisiae ortholog is essential; Hap43p-induced gene	Plate 11	F08	3+	No	3+	Y	E	NOB1	Lethal
orf19.5850	NOC2	Putative nucleolar complex protein; Hap43-induced; transposon mutation affects filamentous growth; mutation confers hypersensitivity to 5-fluorouracil (5-FU), tubercidin (7-deazaadenosine); repressed in core stress response	Plate 11	A11	4+	Yes	3+	Y	E	NOC2	Lethal
orf19.7197		Putative intranuclear transport and DNA replication mediator; heterozygous null mutant exhibits resistance to parnafungin in the C. albicans fitness test; Spider biofilm induced	Plate 11	B05	4+	Yes	3+	Y	E	NOC3	Lethal
orf19.1902	NOC4	Putative nucleolar protein; Hap43-induced; mutation confers resistance to 5-fluorocytosine (5-FC), 5-fluorouracil (5-FU), and tubercidin (7-deazaadenosine); Spider biofilm induced	Plate 02	G11	4+	No	4+	Y	E	NOC4	Lethal
orf19.5959	NOP14	Putative nucleolar protein; Hap43-induced; mutation confers resistance to 5-fluorocytosine (5-FC), 5-fluorouracil (5-FU), and tubercidin (7-deazaadenosine); heterozygous mutant is resistant to parnafungin; Spider biofilm induced	Plate 08	A01	4+	No	4+	Y	E	NOP14	Lethal
orf19.501		Ortholog(s) have RNA methyltransferase activity, role in maturation of LSU-rRNA from tricistronic rRNA transcript (SSU-rRNA, 5.8S rRNA, LSU-rRNA) and nucleolus, preribosome, large subunit precursor localization	Plate 10	G09	4+	Yes	4+	Y	E	NOP2	Lethal
orf19.6886		Ortholog(s) have rRNA binding activity, role in maturation of LSU-rRNA from tricistronic rRNA transcript (SSU-rRNA, 5.8S rRNA, LSU-rRNA), ribosomal large subunit export from nucleus and nucleolus localization	Plate 18	A04	4+	Yes	3+	Y	E	NOP53	Viable
orf19.7569	SIK1	Putative U3 snoRNP protein; Hap43p-induced gene; physically interacts with TAP-tagged Nop1p	Plate 11	C11	4+	Yes	4+	Y	E	NOP56	Lethal
orf19.4479		Putative U3-containing 90S preribosome subunit; Hap43-induced; repressed in core stress response; Spider biofilm induced	Plate 08	C06	3+	Yes	4+	Y	E	NOP9	Lethal
orf19.6537		Ortholog(s) have role in chromosome segregation and nuclear MIS12/MIND complex, spindle pole localization	Plate 06	D07	4+	Yes	4+	Y	E	NSL1	Viable
orf19.900	NSP1	Essential component of the nuclear pore complex; sumoylation target; stationary phase enriched protein; rat catheter biofilm repressed	Plate 09	G06	3.5+	Yes	4+	Y	E	NSP1	Lethal
orf19.5268	MED10	RNA polymerase II mediator complex subunit; possibly an essential gene, disruptants not obtained by UAU1 method	Plate 11	H09	3+	Yes	2+	Y	E	NUT2	Lethal
orf19.4221	ORC4	Phosphorylated protein similar to S. cerevisiae Orc4, subunit of the origin recognition complex (ORC); induced by alpha pheromone in SpiderM medium	Plate 15	A11	4+	Yes	3+	Y	E	ORC4	Lethal;;;;Viable
orf19.3888	PGI1	Glucose-6-phosphate isomerase; enzyme of glycolysis; antigenic; Efg1-regulated; induced upon adherence to polystyrene; repressed by phagocytosis, human neutrophils; flow model biofilm induced; rat catheter and Spider biofilm repressed	Plate 09	G02	3.5+	No	4+	Y	E	PGI1	Lethal
orf19.5383	PMA1	Plasma membrane H(+)-ATPase; highly expressed, comprises 20-40% of total plasma membrane protein; levels increase at stationary phase transition; fluconazole induced; caspofungin repressed; upregulated in RHE model; Spider biofilm repressed	Plate 09	F03	4+	Yes	4+	Y	E	PMA1	Lethal
orf19.5873	POL1	Putative DNA directed DNA polymerase alpha; RNA abundance regulated by cell cycle, tyrosol and cell density; rat catheter biofilm induced	Plate 10	G10	4+	Yes	4+	Y	E	POL1	Lethal
orf19.2755		Ortholog(s) have role in proteasomal ubiquitin-independent protein catabolic process, proteasome-mediated ubiquitin-dependent protein catabolic process and cytosol, nucleus, proteasome core complex, beta-subunit complex localization	Plate 21	D03	4+		4+	Y	E	PRE7	Lethal
orf19.2885	PRI2	Putative DNA primase; gene adjacent to and divergently transcribed with CDC68; Hap43-induced; Spider biofilm repressed	Plate 09	F09	4+	No	4+	Y	E	PRI2	Lethal
orf19.5865		Ortholog(s) have RNA-dependent ATPase activity, role in generation of catalytic spliceosome for first transesterification step and U2-type catalytic step 1 spliceosome localization	Plate 17	C02	3+	No	2+	Y	E	PRP2	Lethal
orf19.4659		Ortholog(s) have RNA binding activity, role in mRNA splicing, via spliceosome and U2 snRNP, U2-type prespliceosome localization	Plate 11	D08	4+		3+	Y	E	PRP21	Lethal
orf19.4374	PRP42	Putative component of the U1 snRNP, involved in splicing; ortholog of S. cerevisiae PRP42	Plate 09	E10	4+	Yes	4+	Y	E	PRP42	Lethal
orf19.5413		Ortholog(s) have role in mRNA splicing, via spliceosome and Prp19 complex, spliceosomal complex localization	Plate 08	E03	3+	No	3+	Y	E	PRP46	Lethal
orf19.7605	PUP1	Putative beta 2 subunit of the 20S proteasome; macrophage/pseudohyphal-repressed; Spider biofilm repressed	Plate 11	G03	4+	Yes	4+	Y	E	PUP1	Lethal
orf19.2644	QCR2	Ubiquinol-cytochrome-c reductase; antigenic; induced by interaction with macrophage; repressed by nitric oxide; in detergent-resistant membrane fraction (possible lipid raft component); levels decrease in stationary phase; Hap43p-repressed	Plate 21	E08	3+		2+	Y	E	QCR2	Viable
orf19.1886	RCL1	Putative U3-containing 90S preribosome processome complex subunit; Hap43-induced; essential; S. cerevisiae ortholog is essential; represses in core stress response;	Plate 11	F04	3.5+	Yes	3+	Y	E	RCL1	Viable
orf19.4219	RIX7	Putative ATPase of the AAA family; role in ribosomal subunit export from the nucleus; mutation impairs hyphal growth and biofilm formation	Plate 22	B11	3.5+	Yes	3+	Y	E	RIX7	Viable
orf19.5801	RNR21	Ribonucleoside-diphosphate reductase; regulated by tyrosol and cell density; ciclopirox olamine, fluconazole or flucytosine induced; regulated by Sef1, Sfu1, and Hap43	Plate 08	C07	4+	Yes	4+	Y	E	RNR2	Lethal
orf19.906	ROM2	Putative GDP/GTP exchange factor; possibly an essential gene, disruptants not obtained by UAU1 method; Spider biofilm induced	Plate 22	B02	3.5+	No	2+	Y	E	ROM2	Viable
orf19.2287	RPA12	Putative DNA-directed RNA polymerase I; induced upon adherence to polystyrene	Plate 11	E08	3.5+	No	3+	Y	E	RPA12	Lethal
orf19.3349		Putative RNA polymerase II subunit B150; heterozygous null mutant exhibits resistance to parnafungin in the C. albicans fitness test	Plate 11	G02	4+	Yes	3+	Y	E	RPB2	Lethal
orf19.6340		Ortholog(s) have RNA polymerase I activity, RNA polymerase II activity, RNA polymerase III activity, RNA-directed RNA polymerase activity	Plate 09	A08	4+	Yes	4+	Y	E	RPB5	Lethal;;;;Viable
orf19.3347	RPB7	Functional homolog of S. cerevisiae Rpb7; essential subunit of RNA Polymerase II; enhances hyperfilamentation of an S. cerevisiae rpb4 mutant; suppresses defects of S. cerevisiae rpb4 and ess1 mutants; Spider biofilm repressed	Plate 15	D04	4+	Yes	4+	Y	E	RPB7	Lethal
orf19.6314	RPB8	Putative subunit of RNA polymerases I, II, and III; regulated by Gcn4p; repressed in response to amino acid starvation (3-aminotriazole treatment); heterozygous null mutant exhibits resistance to parnafungin	Plate 11	G09	4+	Yes	3+	Y	E	RPB8	Lethal
orf19.7255	RPC10	Putative RNA polymerase subunit ABC10-alpha of RNA polymerase complexes I, II, and III; flucytosine induced; Spider biofilm induced	Plate 01	G09	4+	Yes	4+	Y	E	RPC10	Viable
orf19.5608		RNA polymerase III subunit; Spider biofilm induced	Plate 02	D02	4+	Yes	4+	Y	E	RPC34	Lethal
orf19.6903		Predicted RNA polymerase III subunit C37; Spider biofilm induced	Plate 11	E02	3.5+	Yes	3+	Y	E	RPC37	Lethal
orf19.3553	RPF2	Putative pre-rRNA processing protein; Hap43p-induced gene; mutation confers hypersensitivity to 5-fluorocytosine (5-FC), 5-fluorouracil (5-FU), and tubercidin (7-deazaadenosine)	Plate 11	B04	4+	Yes	4+	Y	E	RPF2	Lethal;;;;Viable
orf19.3465	RPL10A	Predicted ribosomal protein; downregulated upon phagocytosis by murine macrophages; Hap43-induced; Spider biofilm repressed	Plate 06	B09	4+	Yes	4+	Y	E	RPL1A	Viable
orf19.1601	RPL3	Ribosomal protein, large subunit; induced by ciclopirox olamine treatment; genes encoding cytoplasmic ribosomal subunits are downregulated upon phagocytosis by murine macrophages; Hap43-induced gene; Spider biofilm repressed	Plate 11	F09	4+	Yes	4+	Y	E	RPL3	Lethal
orf19.3054	RPN3	Putative non-ATPase regulatory subunit of the 26S proteasome lid; amphotericin B repressed; oxidative stress-induced via Cap1p	Plate 15	E01	4+	Yes	4+	Y	E	RPN3	Lethal
orf19.4032	RPN5	Putative COP9 signalosome component; macrophage/pseudohyphal-repressed	Plate 08	B09	4+	Yes	3+	Y	E	RPN5	Lethal
orf19.1299	RPN6	Putative 26S proteasome subunit; Hap43p-induced gene; regulated by Gcn2p and Gcn4p	Plate 15	C01	4+	Yes	4+	Y	E	RPN6	Lethal
orf19.7286	RPN7	Subunit of the proteasome regulatory particle; regulated by Gcn2p and Gcn4p; protein present in exponential and stationary growth phase yeast cultures	Plate 11	B11	4+	Yes	4+	Y	E	RPN7	Lethal
orf19.2643	RPO26	Putative RNA polymerase subunit; heterozygous null mutant exhibits resistance to parnafungin in the C. albicans fitness test	Plate 10	A02	4+	Yes	4+	Y	E	RPO26	Lethal
orf19.6312	RPS3	Ribosomal protein S3; Hog1, Hap43-induced; grepressed upon phagocytosis by murine macrophage; present in exponential and stationary phase cells; Spider biofilm repressed	Plate 10	G12	4+	Yes	4+	Y	E	RPS3	Lethal
orf19.441	RPT1	Putative 26S proteasome regulatory subunit 7; Hap43p-repressed gene; regulated by Gcn2p and Gcn4p; overlaps orf19.442	Plate 10	F12	4+	Yes	4+	Y	E	RPT1	Viable
orf19.5440	RPT2	Putative ATPase of the 19S regulatory particle of the 26S proteasome; oxidative stress-induced via Cap1; Spider biofilm repressed	Plate 23	B09	4+	Yes	3+	Y	E	RPT2	Viable
orf19.482	RPT4	26S proteasome regulatory subunit; regulated by Gcn2p and Gcn4p; protein level decreases in stationary phase cultures	Plate 11	G11	4+	Yes	4+	Y	E	RPT4	Lethal
orf19.3123	RPT5	26S proteasome regulatory subunit; transcript regulated by Nrg1 and Mig1; regulated by Gcn2 and Gcn4; protein level decreases in stationary phase	Plate 11	G01	4+	Yes	3+	Y	E	RPT5	Lethal
orf19.1589		Putative transcription factor component of the core factor (CF) rDNA transcription factor complex; Spider biofilm induced	Plate 15	G02	3+	No	3+	Y	E	RRN7	Lethal;;;;Viable
orf19.7011		Ortholog(s) have 90S preribosome, cytoplasm, mitotic spindle pole body, nucleolus localization	Plate 07	C01	4+	Yes	4+	Y	E	RRP12	Viable
orf19.2362		Putative 90S preribosome component; Hap43p-induced gene; possibly an essential gene, disruptants not obtained by UAU1 method	Plate 11	D11	3+	Yes	3+	Y	E	RRP36	Lethal
orf19.5039		Putative exosome non-catalytic core component; involved in 3'-5' RNA processing; rat catheter biofilm induced	Plate 12	A09	4+	Yes	4+	Y	E	RRP42	Lethal
orf19.5835		Ortholog(s) have role in rRNA processing, ribosomal small subunit assembly and CURI complex, UTP-C complex, cytosol localization	Plate 10	H03	4+	Yes	4+	Y	E	RRP7	Lethal
orf19.3938		Putative mitochondrial ribosomal protein of the small subunit; mutation confers hypersensitivity to 5-fluorocytosine (5-FC), 5-fluorouracil (5-FU), and tubercidin (7-deazaadenosine)	Plate 12	D12	3+	No	2+	Y	E	RSM26	Viable
orf19.2717	SAS10	Putative U3-containing small subunit processome complex subunit; Hap43p-induced gene; mutation confers resistance to 5-fluorocytosine (5-FC); repressed upon high-level peroxide stress	Plate 10	D08	3+	Yes	4+	Y	E	SAS10	Lethal
orf19.5378	SCL1	Proteasome subunit YC7alpha; protein present in exponential and stationary growth phase yeast cultures; flow model and Spider biofilm repressed	Plate 09	E11	4+	Yes	4+	Y	E	SCL1	Lethal
orf19.5526	SEC20	Essential protein; similar to S. cerevisiae Sec20p; depletion causes membrane accumulation and drug sensitivity; expression regulated by growth phase; O-mannosylation regulates proteolysis; does not complement S. cerevisiae sec20-1 mutant	Plate 10	D06	4+	No	3+	Y	E	SEC20	Lethal
orf19.269	SES1	Seryl-tRNA synthetase; charges the tRNA that recognizes the CUG codon, which typically specifies Leu, but specifies Ser in C. albicans; complements S. cerevisiae ses1 mutant viability; soluble protein in hyphae; macrophage-regulated	Plate 15	C07	4+	Yes	4+	Y	E	SES1	Lethal
orf19.4367	SMC1	Protein similar to chromosomal ATPases; RNA abundance regulated by tyrosol and cell density; cell-cycle regulated periodic mRNA expression	Plate 07	G03	4+		4+	Y	E	SMC1	Lethal
orf19.3623	SMC2	Protein similar to S. cerevisiae Smc2p, which is a component of the condensin complex involved in mitotic chromosome condensation; induced under hydroxyurea treatment	Plate 09	H12	3.5+	Yes	3+	Y	E	SMC2	Lethal
orf19.964	SMC4	Ortholog(s) have chromatin binding activity and role in cellular protein localization, mitotic chromosome condensation, tRNA gene clustering	Plate 09	G08	4+	Yes	4+	Y	E	SMC4	Lethal
orf19.5885		Putative U3 snoRNP protein; flucytosine induced	Plate 09	E06	4+	Yes	4+	Y	E	SNU13	NA
orf19.1548		Ortholog(s) have role in mRNA splicing, via spliceosome and U4/U6 x U5 tri-snRNP complex localization	Plate 04	E12	4+	Yes	2+	Y	E	SNU23	Viable
orf19.4326		Ortholog(s) have role in mRNA cis splicing, via spliceosome, maturation of 5S rRNA and U4/U6 x U5 tri-snRNP complex localization	Plate 20	A04	4+	Yes	3+	Y	E	SNU66	Viable
orf19.1491		Ortholog(s) have RNA binding activity, role in mRNA splicing, via spliceosome and U1 snRNP, U2-type prespliceosome localization	Plate 03	B05	3.5+	Yes	2+	Y	E	SNU71	Lethal
orf19.5407	SOF1	Putative protein with a predicted role in 40S ribosomal subunit biogenesis; rat catheter biofilm induced	Plate 16	A06	4+	Yes	4+	Y	E	SOF1	Lethal
orf19.4154	SPB4	Putative ATP-dependent RNA helicase; flucytosine repressed; Spider biofilm induced	Plate 15	E02	4+	No	4+	Y	E	SPB4	Lethal
orf19.4473	SPC19	Essential subunit of the Dam1 (DASH) complex, which acts in chromosome segregation by coupling kinetochores to spindle microtubules	Plate 21	B08	4+	Yes	4+	Y	E	SPC19	Viable
orf19.5682		Ortholog(s) have protein binding, bridging, protein transporter activity and role in chromosome condensation, protein import into nucleus, protein targeting to membrane, regulation of mitotic cell cycle	Plate 10	H01	4+	Yes	4+	Y	E	SRP1	Lethal
orf19.2857		Ortholog(s) have ATP-dependent DNA helicase activity	Plate 21	B11	4+	Yes	4+	Y	E	SSL2	Lethal
orf19.5647	SUB2	Putative TREX complex component with a predicted role in nuclear mRNA export; transcription is regulated by Mig1; Hap43-induced gene; Spider biofilm repressed	Plate 15	H11	4+	Yes	4+	Y	E	SUB2	Lethal
orf19.1378	SUP35	Translation factor eRF3; shows prion-like aggregation in some, not all, studies; partially complements S. cerevisiae sup35 mutant translation defect; species barrier with S. cerevisiae Sup35p prion; gene not regulated by yeast-hyphal switch	Plate 17	B03	4+	Yes	2+	Y	E	SUP35	Lethal
orf19.3541	ERF1	Putative translation release factor 1, which interacts with stop codons and promotes release of nascent peptides from ribosomes; Hap43p-induced gene	Plate 07	H09	4+	Yes	4+	Y	E	SUP45	Lethal
orf19.3242		Putative TFIID and SAGA complex subunit; possibly an essential gene, disruptants not obtained by UAU1 method	Plate 17	B02	4+	Yes	3+	Y	E	TAF10	Lethal
orf19.536		Ortholog(s) have chromatin binding, protein complex scaffold, ubiquitin binding activity and role in histone acetylation, transcription from RNA polymerase II promoter	Plate 08	B10	4+	Yes	3+	Y	E	TAF5	Lethal
orf19.4371	TAL1	Transaldolase; protein present in exponential and stationary growth phase yeast cultures; oxidative stress-induced via Cap1; induced by nitric oxide independent of Yhb1p; sumoylation target; rat catheter biofilm repressed	Plate 06	C08	4+	No	4+	Y	E	TAL1	Viable
orf19.4577.3	TIM10	Predicted protein of the mitochondrial intermembrane space with role in protein import into mitochondrial inner membrane	Plate 07	G04	4+	Yes	3+	Y	E	TIM10	Lethal
orf19.4620	TIM12	Predicted component of the TIM22 complex, involved in protein import into mitochondrial inner membrane; flow model biofilm induced	Plate 09	F05	3+	No	4+	Y	E	TIM12	Lethal
orf19.150	TIM17	Predicted component of the Translocase of the Inner Mitochondrial membrane (TIM23 complex), involved in protein import into mitochondria	Plate 07	F10	4+	Yes	4+	Y	E	TIM17	Lethal
orf19.1352	TIM22	Mitochondrial inner membrane protein; predicted role in protein import; Hap43-repressed gene; flow model biofilm induced; Spider biofilm repressed	Plate 11	D10	3+	Yes	3+	Y	E	TIM22	Lethal
orf19.5444	TIM44	Protein involved in transport across membranes; Spider biofilm repressed	Plate 10	H10	4+	Yes	4+	Y	E	TIM44	Lethal
orf19.6524	TOM40	Protein involved in mitochondrial protein import; Spider biofilm repressed	Plate 15	H12	4+	Yes	4+	Y	E	TOM40	Lethal;;;;Viable
orf19.6511	LIG1	tRNA ligase; functional homolog of S. cerevisiae Trl1	Plate 04	G02	3.5+	Yes	4+	Y	E	TRL1	Lethal
orf19.4718	TRP5	Predicted tryptophan synthase; identified in detergent-resistant membrane fraction (possible lipid raft component); predicted N-terminal acetylation; Gcn4p-regulated; S. cerevisiae ortholog is Gcn4p regulated; upregulated in biofilm;	Plate 21	F08	4+		2+	Y	E	TRP5	Viable
orf19.7615		Protein involved in endoplasmic reticulum (ER) to Golgi vesicle-mediated transport; putative subunit of the transport protein particle (TRAPP) complex of the cis-Golgi; Spider biofilm induced	Plate 12	C02	3+	Yes	4+	Y	E	TRS31	Lethal
orf19.7308	TUB1	Alpha-tubulin; gene has intron; complements cold-sensitivity of S. cerevisiae tub1 mutant; C. albicans has single alpha-tubulin gene, whereas S. cerevisiae has two (TUB1, TUB3); farnesol-upregulated in biofilm; sumoylation target	Plate 10	C08	4+	Yes	4+	Y	E	TUB1	Lethal
orf19.6034	TUB2	Beta-tubulin; functional homolog of ScTub2; overproduction makes S. cerevisiae inviable; has two introns; GlcNAc, hypha fluconazole-induced; slow growth, ectopic expression increases white-to opaque switch; rat catheter biofilm repressed	Plate 04	G05	4+		4+	Y	E	TUB2	Viable
orf19.7141	UFE1	Protein interacting with Sec20p, possibly involved in retrograde transport between the Golgi and the endoplasmic reticulum; functional homolog of S. cerevisiae Ufe1p, which is an ER t-SNARE that mediates the retrograde traffic	Plate 10	B01	4+	Yes	4+	Y	E	UFE1
orf19.1738	UGP1	UTP-glucose-1-phosphaturidyl transferase; localizes to yeast, not hyphal cell surface; Hog1-repressed; stationary phase enriched; induced in oralpharyngeal candidasis; rat catheter biofilm repressed; Bcr1-repressed in RPMI a/a biofilms	Plate 01	G03	4+	Yes	4+	Y	E	UGP1	Lethal
orf19.4268	UTP13	Putative U3 snoRNA-associated protein; Hap43-induced; repressed in core stress response; physically interacts with TAP-tagged Nop1	Plate 11	C12	4+	Yes	3+	Y	E	UTP13	Lethal
orf19.7552		Putative U3-containing small subunit processome complex protein; Hap43-induced gene; repressed in core stress response; Spider biofilm induced	Plate 07	H07	3.5+	No	4+	Y	E	UTP14	Lethal
orf19.3609	UTP15	Small subunit (SSU) processome component; mutation confers resistance to 5-fluorocytosine (5-FC); physically interacts with TAP-tagged Nop1p	Plate 19	A01	4+	Yes	4+	Y	E	UTP15	Unknown
orf19.7154	UTP18	Putative U3 snoRNA-associated protein; Hap43-induced; repressed in core stress response; physically interacts with TAP-tagged Nop1	Plate 10	H06	3.5+	Yes	4+	Y	E	UTP18	Lethal;;;;Viable
orf19.4835		Ortholog(s) have role in endonucleolytic cleavage in 5'-ETS of tricistronic rRNA transcript (SSU-rRNA, 5.8S rRNA and LSU-rRNA), more	Plate 16	A07	4+	Yes	4+	Y	E	UTP7	Lethal
orf19.2166	VMA5	Putative vacuolar H(+)-ATPase; plasma membrane localized; rat catheter biofilm repressed	Plate 07	B02	3+	No	2+	Y	E	VMA5	Viable
orf19.337		Ortholog(s) have SNAP receptor activity and role in Golgi to vacuole transport, intra-Golgi vesicle-mediated transport, vacuole fusion, non-autophagic, vesicle fusion	Plate 09	G12	3+	Yes	3+	Y	E	VTI1	Lethal
orf19.1883	YCS4	Putative condensin complex subunit; cell-cycle regulated periodic mRNA expression	Plate 09	A06	4+	Yes	4+	Y	E	YCS4	Lethal
orf19.6642		Ortholog(s) have role in ER to Golgi vesicle-mediated transport, cellular response to nitrogen starvation, negative regulation of G0 to G1 transition	Plate 15	F05	4+	Yes	4+	Y	E	YIF1	Unknown
orf19.4931		Putative tRNA-Cys synthetase; induced by alpha pheromone in SpiderM medium; ribosomal subunits, translation factors, tRNA synthetases are downregulated upon phagocytosis by murine macrophage	Plate 11	E06	4+	Yes	4+	Y	E	YNL247W	Lethal;;;;Viable
orf19.3052	YPT1	Functional homolog of S. cerevisiae Ypt1p, which is an essential small Ras-type GTPase involved in protein secretion at ER-to-Golgi; dominant-negative mutation causes SAP secretion defect and accumulation of intracellular secretory vesicles	Plate 08	A06	4+	Yes	4+	Y	E	YPT1	Lethal
orf19.4815	YTM1	Protein similar to S. cerevisiae Ytm1p, which is involved in biogenesis of the large ribosomal subunit; transposon mutation affects filamentous growth; protein level decreases in stationary phase cultures; Hap43p-induced gene	Plate 01	E02	4+	Yes	4+	Y	E	YTM1	Lethal
orf19.6820		Has domain(s) with predicted protein heterodimerization activity, role in DNA-dependent transcription, initiation and transcription factor TFIID complex localization	Plate 01	A12	4+	Yes	3+	Y	E		Lethal
orf19.7484	ADE1	Phosphoribosylaminoimadazole succinocarboxamide synthetase, enzyme of adenine biosynthesis; not induced in GCN response, unlike the S. cerevisiae ortholog; fungal-specific (no human or murine homolog); levels decrease in stationary phase	Plate 03	F07	3.5+		2+	Y	E	ADE1	Viable
orf19.7644		Ortholog(s) have ubiquitin-protein ligase activity, role in anaphase-promoting complex-dependent proteasomal ubiquitin-dependent protein catabolic process, protein ubiquitination and anaphase-promoting complex localization	Plate 15	B11	4+	Yes	3+	Y	E	APC11	Lethal
orf19.5692		Ortholog(s) have ubiquitin-protein ligase activity, role in anaphase-promoting complex-dependent proteasomal ubiquitin-dependent protein catabolic process, protein ubiquitination and anaphase-promoting complex localization	Plate 10	A11	3+	No	3+	Y	E	APC4	Lethal
orf19.5623	ARP4	Subunit of the NuA4 histone acetyltransferase complex	Plate 07	G05	3.5+	Yes	3+	Y	E	ARP4	Lethal
orf19.2528		Putative RNA polymerase III transcription factor (TFIIIB) subunit; flucytosine repressed	Plate 25	E11	4+	Yes	3+	Y	E	BDP1	Viable
orf19.5817		Ortholog(s) have Rab guanyl-nucleotide exchange factor activity, role in ER to Golgi vesicle-mediated transport, intra-Golgi vesicle-mediated transport and TRAPP complex, cis-Golgi network membrane, cytosol, nucleus localization	Plate 15	F06	3+	No	4+	Y	E	BET3	Lethal;;;;Viable
orf19.2504	BMS1	Putative GTPase; Hap43-induced gene; mutation confers resistance to 5-fluorocytosine (5-FC); flucytosine induced; repressed by prostaglandins; Spider biofilm induced	Plate 01	F09	3+	Yes	4+	Y	E	BMS1	Lethal
orf19.474		Ortholog(s) have role in mRNA export from nucleus, nuclear envelope organization, protein export from nucleus and endoplasmic reticulum, nuclear envelope localization	Plate 12	B08	3.5+	Yes	3+	Y	E	BRL1	Lethal
orf19.1966	BUD23	Putative methyltransferase; Hap43-induced; repressed by prostaglandins	Plate 06	G12	3.5+	Yes	3+	Y	E	BUD23	Viable
orf19.4542		Ortholog(s) have cyclin-dependent protein serine/threonine kinase inhibitor activity and role in phosphorylation of RNA polymerase II C-terminal domain, regulation of mitotic cell cycle, transcription from RNA polymerase II promoter	Plate 10	A01	3+	Yes	3+	Y	E	CCL1	Lethal
orf19.6099	CCT8	Chaperonin-containing T-complex subunit; role in hyphal morphogenesis, particularly starvation-induced; essential; expression in S. cerevisiae inhibits Ras2-mediated pathways; CCT8 and TRP1 overlap; Spider biofilm repressed	Plate 01	H02	4+	Yes	4+	Y	E	CCT8	Lethal
orf19.4192	CDC14	Protein involved in exit from mitosis and morphogenesis; ortholog of S. cerevisiae Cdc14p, which is a dual-specificity phosphatase and cell-cycle regulator; suppresses S. cerevisiae cdc15-lyt1, dbf2-2, and (partially) tem1 mutant phenotypes	Plate 01	G02	4+	No	4+	Y	E	CDC14	Lethal
orf19.1674	CDC53	Cullin, a scaffold subunit of the SCF ubiquitin-ligase complexes; depletion leads to increased filamentous growth and premature cell death	Plate 08	B03	3.5+	Yes	3+	Y	E	CDC53	Lethal
orf19.5242	CDC6	Putative ATP-binding protein with a predicted role in DNA replication; member of conserved Mcm1p regulon; periodic mRNA expression, peak at cell-cycle M/G1 phase	Plate 10	D12	4+	Yes	4+	Y	E	CDC6	Lethal
orf19.6155		Ortholog(s) have DNA ligase (ATP) activity and role in DNA ligation, DNA recombination, DNA replication, Okazaki fragment processing, base-excision repair, mitotic cell cycle, nucleotide-excision repair, telomere maintenance	Plate 04	H12	3+		2+	Y	E	CDC9	Viable
orf19.2084	CDH1	Protein involved in regulation of mitosis; similar to S. cerevisiae Cdh1, which is an APC/C component; transcriptionally induced by Mnl1 under weak acid stress	Plate 02	E02	3+	No	2+	Y	E	CDH1	Lethal
orf19.2760		Putative mRNA cleavage and polyadenylation factor; heterozygous null mutant exhibits hypersensitivity to parnafungin and cordycepin in the C. albicans fitness test	Plate 02	B03	3+	No	4+	Y	E	CFT1	Lethal
orf19.325		Putative mRNA cleavage and polyadenlylation factor; heterozygous null mutant exhibits hypersensitivity to parnafungin and cordycepin in the C. albicans fitness test	Plate 08	D02	4+	Yes	4+	Y	E	CFT2	Lethal;;;;Viable
orf19.5188	CHS1	Chitin synthase; essential; for primary septum synthesis in yeast and hyphae; 1 of several chitin synthases; enzymatically activated by proteolytic processing; complements defects of S. cerevisiae chs1 or chs2; Spider biofilm repressed	Plate 02	E04	3.5+	Yes	4+	Y	E	CHS2	Lethal;;;;Viable
orf19.1282	CKS1	Ortholog(s) have histone binding, protein complex binding, protein homodimerization activity, protein kinase activator activity, ubiquitin binding activity	Plate 08	B07	4+	No	2+	Y	E	CKS1	Lethal
orf19.1446	CLB2	B-type mitotic cyclin (cyclin-dependent protein kinase regulatory subunit); essential; required for wild-type mitotic exit; role in cell polarization; interacts with catalytic subunit Cdk1; Spider biofilm repressed	Plate 23	B06	4+	Yes	4+	Y	E	CLB2
orf19.1960	CLN3	G1 cyclin; depletion abolishes budding and causes hyphal growth defects; farnesol regulated, functional in S. cerevisiae; possibly essential (UAU1 method); other biofilm induced; Spider biofilm induced	Plate 18	F09	4+	Yes	3+	Y	E	CLN3	Viable
orf19.6931		Putative cleavage factor I subunit; heterozygous null mutant exhibits hypersensitivity to parnafungin and cordycepin in the C. albicans fitness test	Plate 10	A04	4+	Yes	3+	Y	E	CLP1	Lethal
orf19.1672		Alpha subunit of COPI vesicle coatomer complex; role in ER to Golgi vesicle-mediated transport, retrograde vesicle-mediated transport, Golgi to ER transport; flow model biofilm repressed	Plate 01	G12	4+	Yes	4+	Y	E	COP1	Lethal
orf19.3577	COQ5	Putative methyltransferase of ubiquinone biosynthesis; regulated by Gcn4; repressed by amino acid starvation (3-AT), Hap43; induced upon adherence to polystyrene; Spider biofilm repressed	Plate 14	H02	3.5+	No	2+	Y	E	COQ5
orf19.7483	CRM1	Functional homolog of S. cerevisiae Crm1, which acts in protein nuclear export; predicted to be resistant to antifungal drug leptomycin B; partially suppresses signal transduction defects of S. cerevisiae ste20 mutant	Plate 14	C08	4+	Yes	3+	Y	E	CRM1	Lethal
orf19.6163	CSE4	Centromeric histone H3 variant; role in structural changes of centromeric nucleosomes during cell cycle; 4 nucleosomes bind 1 centromere, each has 1 Cse4 molecule during most of cell cycle, 2 molecules in anaphase; Spider biofilm repressed	Plate 08	C10	4+	Yes	3+	Y	E	CSE4	Lethal
orf19.1026		Ortholog(s) have role in exonucleolytic trimming to generate mature 3'-end of 5.8S rRNA from tricistronic rRNA transcript (SSU-rRNA, 5.8S rRNA and LSU-rRNA), more	Plate 10	H08	4+	Yes	4+	Y	E	CSL4	Lethal
orf19.7581		Protein with a predicted role in assembly of U2 snRNP into the spliceosome; Spider biofilm induced	Plate 08	E08	4+	Yes	3+	Y	E	CUS1	Lethal
orf19.2105		Putative pre-mRNA-splicing factor; possibly an essential gene, disruptants not obtained by UAU1 method	Plate 08	B06	4+	Yes	3+	Y	E	CWC24	Lethal;;;;Viable
orf19.3551	DAD2	Essential subunit of the Dam1 (DASH) complex, which acts in chromosome segregation by coupling kinetochores to spindle microtubules	Plate 11	E05	4+	Yes	4+	Y	E	DAD2	Lethal
orf19.5166	DBF4	Putative Cdc7p-Dbf4p kinase complex regulatory subunit; Hap43p-induced gene; macrophage/pseudohyphal-repressed; cell-cycle regulated periodic mRNA expression; S. cerevisiae ortholog is not cell-cycle regulated	Plate 10	B02	4+	Yes	4+	Y	E	DBF4	Lethal
orf19.171	DBP2	Putative DEAD-box family ATP-dependent RNA helicase; flucytosine induced; repressed in core stress response	Plate 09	D10	4+	Yes	4+	Y	E	DBP2	Viable
orf19.3393		Putative DEAD-box helicase; Hap43-induced; Spider biofilm induced	Plate 14	C03	3+	Yes	3+	Y	E	DBP9	Lethal
orf19.5010	DIM1	Putative 18S rRNA dimethylase; predicted role in rRNA modification and processing; Hap43-induced; likely to be essential for growth based on insertional mutagenesis strategy; F-12/CO2 early biofilm induced	Plate 15	F08	4+	Yes	4+	Y	E	DIM1	Lethal
orf19.2407	DPS1-1	Putative tRNA-Asp synthetase; genes encoding ribosomal subunits, translation factors, tRNA synthetases are downregulated upon phagocytosis by murine macrophage; protein enriched in stationary phase yeast cultures	Plate 02	E05	4+	Yes	4+	Y	E	DPS1	Lethal
orf19.7635	DRS1	Putative nucleolar DEAD-box protein; Hap43-induced; mutation confers hypersensitivity to 5-fluorouracil (5-FU), tubercidin (7-deazaadenosine); Tbf1-induced; repressed in core stress response	Plate 16	E03	3+	Yes	3+	Y	E	DRS1	Lethal
orf19.4492		Ortholog(s) have role in nuclear division, rRNA processing and mitotic spindle pole body, nuclear periphery, nucleolus, preribosome, large subunit precursor localization	Plate 10	G01	3+	Yes	4+	Y	E	EBP2	Lethal
orf19.2511		Ortholog(s) have role in protein folding, tubulin complex assembly	Plate 23	C02	3.5+	No	2+	Y	E	ECM29	Viable
orf19.7529	EPL1	Subunit of the NuA4 histone acetyltransferase complex	Plate 02	C11	4+	Yes	4+	Y	E	EPL1	Lethal;;;;Viable
orf19.1047	ERB1	Protein with a predicted role in ribosomal large subunit biogenesis; mutation confers hypersensitivity to 5-fluorocytosine (5-FC), 5-fluorouracil (5-FU), and tubercidin (7-deazaadenosine); hyphal, macrophage repressed	Plate 23	D08	4+	Yes	4+	Y	E	ERB1
orf19.3161		Ortholog(s) have ATPase activator activity, RNA binding activity	Plate 23	E10	4+	Yes	3+	Y	E	ESF2	Lethal
orf19.1357	FCY21	High affinity, high capacity, hypoxanthine-adenine-guanine-cytosine/H+ symporter; similar to S. cerevisiae Fcy2; mutation confers resistance to 5-fluorocytosine (5-FC); flow model biofilm induced	Plate 14	F02	3+	No	2+	Y	E	FCY2	Viable
orf19.4258		Puttaive pre-mRNA polyadenylation factor; heterozygous null mutant exhibits hypersensitivity to parnafungin and cordycepin in the C. albicans fitness test	Plate 02	D07	3+	No	2+	Y	E	FIP1	Lethal
orf19.2573	FRS1	Phenylalanyl-tRNA synthetase; possible role in early cell wall biosynthesis; downregulated by phagocytosis by macrophages; possibly essential gene, disruptants not obtained by UAU1 method; protein present in exponential and stationary phase	Plate 14	B05	4+	Yes	4+	Y	E	FRS1	Viable
orf19.2215	GLE1	Putative nucleoporin; moderately induced at 42 degrees C	Plate 02	E09	3.5+	Yes	3+	Y	E	GLE1	Lethal
orf19.7064	GLN4	Putative tRNA-Gln synthetase; genes encoding ribosomal subunits, translation factors, tRNA synthetases are downregulated upon phagocytosis by murine macrophage; protein present in exponential and stationary growth phase yeast cultures	Plate 01	E01	3.5+	Yes	4+	Y	E	GLN4	Lethal
orf19.837	GNA1	Glucosamine-6-phosphate acetyltransferase; enzyme of UDP-GlcNAc biosynthesis; required for viability in absence of GlcNAc supplementation; required for persistent infection and wild-type virulence in mouse systemic infection	Plate 14	D01	4+	Yes	4+	Y	E	GNA1	Lethal
orf19.3130		Ortholog of S. cerevisiae Gpn3 a GTPase with a role in biogenesis of RNA pol II and polIII; possibly an essential gene, disruptants not obtained by UAU1 method	Plate 02	F11	3.5+	Yes	3+	Y	E	GPN3	Lethal
orf19.1115	GUK1	Putative guanylate kinase; identified in extracts from biofilm and planktonic cells; protein level decrease in stationary phase cultures; Hap43p-induced gene	Plate 15	D08	3+	Yes	3+	Y	E	GUK1	Lethal
orf19.2803	HEM13	Coproporphyrinogen III oxidase; antigenic; on yeast cell surface, not hyphae; iron-regulated expression; Hap43, macrophage-repressed; farnesol-induced; possibly essential; flow model biofilm induced; rat catheter, Spider biofilm repressed	Plate 16	B07	3+	No	2+	Y	E	HEM13	Viable
orf19.898	HEM2	Putative porphobilinogen synthase; induced in high iron; protein level decrease in stationary phase cultures; Spider biofilm repressed	Plate 22	C05	3+	No	2+	Y	E	HEM2
orf19.1559	HOM2	Aspartate-semialdehyde dehydrogenase; forms a homodimer; conserved in bacteria, archaea, and fungi but not in mammals; ketoconazole-repressed; protein present in exponential and stationary growth phase yeast cultures; GlcNAc-induced protein	Plate 21	A06	4+	Yes	0+	Y	E	HOM2	Viable
orf19.1235	HOM3	Putative L-aspartate 4-P-transferase; fungal-specific (no human or murine homolog); regulated by Gcn2 and Gcn4; early-stage flow model biofilm induced	Plate 18	C12	4+		0+	Y	E	HOM3	Viable
orf19.2951	HOM6	Putative homoserine dehydrogenase; Gcn4-regulated; induced by amino acid starvation (3-ATtreatment); macrophage-induced protein; protein level decreases in stationary phase cultures; flow model biofilm repressed	Plate 24	H01	3.5+	Yes	2+	Y	E	HOM6	Viable
orf19.4650	ILV6	Putative regulatory subunit of acetolacetate synthase; alkaline induced; regulated by Gcn2 and Gcn4; protein present in exponential and stationary growth phase yeast; Spider biofilm repressed	Plate 04	H02	3.5+		0+	Y	E	ILV6	Viable
orf19.7488		Component of the SSU processome; predicted role in pre-18S rRNA processing; Spider biofilm induced	Plate 10	F08	4+	Yes	4+	Y	E	IMP3	Lethal
orf19.5521	ISA1	Putative mitochondrial iron-sulfur protein; alkaline repressed; induced in high iron; regulated by Sef1, Sfu1, Hap43; Spider biofilm induced	Plate 24	B06	4+	Yes	2+	Y	E	ISA1	Viable
orf19.1267.1		Ortholog(s) have enzyme activator activity, role in iron-sulfur cluster assembly and extrinsic to mitochondrial inner membrane, mitochondrial matrix localization	Plate 01	D06	4+	Yes	4+	Y	E	ISD11	Lethal
orf19.2013	KAR2	Similar to Hsp70 family chaperones; role in translocation of proteins into the ER; induced in high iron; protein present in exponential and stationary growth phase yeast cultures; flow model and Spider biofilm repressed	Plate 02	D12	4+	Yes	4+	Y	E	KAR2	Lethal;;;;Viable
orf19.1609		Ortholog(s) have role in endonucleolytic cleavage in ITS1 to separate SSU-rRNA from 5.8S rRNA and LSU-rRNA from tricistronic rRNA transcript (SSU-rRNA, 5.8S rRNA, LSU-rRNA) and mitotic spindle pole body, nucleolus localization	Plate 15	G07	3+	No	4+	Y	E	KRI1	Lethal;;;;Viable
orf19.6749	KRS1	Putative tRNA-Lys synthetase; repressed upon phagocytosis by murine macrophages; stationary phase enriched protein; Spider biofilm repressed	Plate 15	C08	4+	Yes	4+	Y	E	KRS1	Lethal
orf19.4120	LAS1	Putative bud formation and morphogenesis protein; mutation confers hypersensitivity to 5-fluorocytosine (5-FC), 5-fluorouracil (5-FU); macrophage-induced; Spider biofilm induced	Plate 10	A07	4+	Yes	3+	Y	E	LAS1	Lethal
orf19.3463		Putative GTPase; role in 60S ribosomal subunit biogenesis; Spider biofilm induced	Plate 18	B01	3+	Yes	3+	Y	E	LSG1	Viable
orf19.3862		Putative intracellular transport protein; heterozygous null mutant displays sensitivity to rapamycin; expression upregulated during growth in the mouse cecum	Plate 10	G07	3.5+	Yes	4+	Y	E	LST8	Lethal
orf19.2367		Putative protein of unknown function; Hap43-induced; repressed by Rim101; Spider biofilm induced	Plate 11	H05	3+	No	2+	Y	E	LTO1	Lethal
orf19.2970	LYS2	Heterodimeric alpha-aminoadipate reductase large subunit; lysine biosynthesis; predicted binding sites for AMP and alpha-aminoadipate; inhibited by lys or thialysine; regulated by Gcn2 and Gcn4; Spider biofilm induced, flow model repressed	Plate 24	H03	4+	Yes	0+	Y	E	LYS2	Viable
orf19.3846	LYS4	Homoaconitase; regulated by Gcn4, Gcn2; induced in response to amino acid starvation (3-AT); induced by human whole blood or PMNs; Hap43-repressed; flow model and Spider biofilm repressed	Plate 23	A03	4+		0+	Y	E	LYS4	Viable
orf19.7448	LYS9	Saccharopine dehydrogenase; lysine biosynthesis; soluble protein in hyphae; amphotericin B repressed; Gcn4-regulated; colony morphology-related gene regulation by Ssn6; protein present in exponential and stationary growth phase yeast	Plate 22	C04	4+	Yes	0+	Y	E	LYS9
orf19.5912	MAK21	Putative 66S pre-ribosomal particle subunit; mutation confers hypersensitivity to tubercidin (7-deazaadenosine)	Plate 01	C09	4+	Yes	4+	Y	E	MAK21	Viable
orf19.3540	MAK5	Putative nucleolar DEAD-box RNA helicase; oxidative stress-repressed via Cap1; repressed by prostaglandins	Plate 08	B02	3.5+	Yes	3+	Y	E	MAK5	Lethal
orf19.5487	CDC46	Putative hexameric MCM complex subunit; predicted role in control of cell division; periodic mRNA expression. peak at cell-cycle M/G1 phase; regulated by tyrosol, cell density, Plc1; repressed by alpha pheromone in SpiderM medium	Plate 02	G05	4+	Yes	4+	Y	E	MCM5	Lethal
orf19.6900		Ortholog(s) have role in establishment or maintenance of cell polarity, mitochondrial genome maintenance, mitochondrion inheritance, phospholipid transport, protein import into mitochondrial outer membrane	Plate 18	A05	3.5+		2+	Y	E	MDM12	Viable
orf19.6909		Ortholog(s) have TFIIH-class transcription factor binding, TFIIH-class transcription factor recruiting transcription factor activity	Plate 25	E10	4+	Yes	2+	Y	E	MED11	Viable
orf19.2618	MET2	Homoserine acetyltransferase; Hap43p-, Gcn4p-regulated; macrophage/pseudohyphal-repressed; not highly biofilm induced, in contrast to many sulfur amino acid metabolic genes; no human or murine homolog; virulence-group-correlated expression	Plate 23	C10	4+	Yes	0+	Y	E	MET2	Viable
orf19.488	MEX67	Nuclear export protein; has NTF2-like domain; interacts with Mtr2p via the NTF2-like domain	Plate 09	F12	4+	Yes	4+	Y	E	MEX67	Lethal
orf19.2956	MGM101	Putative mitochondrial genome maintenance protein; fungal-specific (no human or murine homolog); mutation confers hypersensitivity to tubercidin (7-deazaadenosine)	Plate 24	A08	3+	Yes	2+	Y	E	MGM101	Viable
orf19.2977	MIA40	Predicted component of the mitochondrial intermembrane space import machinery; Hap43p-repressed gene	Plate 20	A08	3+	Yes	2+	Y	E	MIA40	Viable
orf19.3212	MID1	Putative stretch-activated Ca2+ channel of the high affinity calcium uptake system; role in thigmotropism; decreased transcription is observed upon fluphenazine treatment or in an azole-resistant strain with CDR1 and CDR2 overexpression	Plate 14	A06	3+	No	2+	Y	E	MID1	Viable
orf19.5551	MIF2	Centromere-associated protein; similar to CENP-C proteins; Cse4p and Mif2p colocalize at C. albicans centromeres	Plate 12	A03	4+	Yes	4+	Y	E	MIF2	Lethal
orf19.542.2	MIM1	Predicted mitochondrial protein involved in outer membrane protein import; rat catheter biofilm repressed	Plate 01	F03	3+	Yes	2+	Y	E	MIM1	Lethal
orf19.2416.1	MLC1	Microtubule-dependent localized protein; at Spitzenkorper and cytokinetic ring in hyphae; cell-cycle dependent localization to tip polarisome, bud neck in yeast and pseudohyphae; sumoylation target; rat catheter, Spider biofilm repressed	Plate 23	D10	3+	Yes	2+	Y	E	MLC1	Lethal
orf19.4187		Ortholog(s) have role in hyphal growth, mitochondrial genome maintenance, phospholipid transport, protein import into mitochondrial outer membrane, sporocarp development involved in sexual reproduction	Plate 20	B07	4+		2+	Y	E	MMM1	Viable
orf19.4628		Putative cleavage and polyadenylation factor; heterozygous null mutant exhibits hypersensitivity to parnafungin and cordycepin in the C. albicans fitness test; possibly an essential gene, disruptants not obtained by UAU1 method	Plate 15	B03	4+	Yes	4+	Y	E	MPE1	Lethal
orf19.1646		Ortholog(s) have rRNA primary transcript binding activity	Plate 16	A05	4+	Yes	3+	Y	E	MRD1	Lethal
orf19.3532	MRPL10	Putative mitochondrial large subunit ribosomal protein; colony morphology-related gene regulation by Ssn6	Plate 24	B11	4+	Yes	2+	Y	E	MRPL10	Viable
orf19.2019		Ortholog(s) have structural constituent of ribosome activity and mitochondrial large ribosomal subunit localization	Plate 13	G08	3+	Yes	2+	Y	E	MRPL16	Viable
orf19.3348		Ortholog(s) have structural constituent of ribosome activity and mitochondrial large ribosomal subunit localization	Plate 13	C10	3.5+	Yes	2+	Y	E	MRPL23	Viable
orf19.3064	MRPL27	Putative 60S ribosomal protein L27, mitochondrial precursor	Plate 07	E01	3.5+	Yes	2+	Y	E	MRPL27	Viable
orf19.5064	MRPL3	Ribosomal protein of the large subunit, mitochondrial; repressed in core stress response; protein present in exponential and stationary growth phase yeast cultures	Plate 20	E01	3.5+	No	2+	Y	E	MRPL3	Viable
orf19.863		Ortholog(s) have structural constituent of ribosome activity and mitochondrial large ribosomal subunit localization	Plate 24	A12	3+	No	2+	Y	E	MRPL35	Viable
orf19.7486	MRPL6	Putative mitochondrial ribosomal protein	Plate 19	G05	3.5+		2+	Y	E	MRPL6	Viable
orf19.2438		Ortholog(s) have mitochondrion, ribosome localization	Plate 18	A07	3+	No	2+	Y	E	MRPS12	Viable
orf19.688		Mitochondrial ribosomal protein of the small subunit; S. cerevisiae ortholog is essential for viability; Spider biofilm repressed	Plate 11	H12	3+	No	2+	Y	E	MRPS18	Lethal
orf19.1545		Ortholog(s) have structural constituent of ribosome activity and mitochondrial small ribosomal subunit localization	Plate 17	H09	3+	No	2+	Y	E	MRPS8	Unknown
orf19.6783		Putative geranylgeranyltransferase regulatory component	Plate 08	E06	4+	No	2+	Y	E	MRS6	Viable
orf19.1335		Ortholog of S. cerevisiae Mtr4, an ATP-dependent 3'-5' RNA helicase of the DEAD-box family; Hap43-induced gene; Spider biofilm induced	Plate 07	G06	4+	Yes	4+	Y	E	MTR4	Lethal
orf19.1419	SEC15	Predicted exocyst subunit; cellular bud tip-associated protein; ortholog of S. cerevisiae SEC15	Plate 23	E04	3+	Yes	4+	Y	E	NA	Lethal
orf19.498		Putative mitochondrial ribosomal component of the small subunit; possibly an essential gene, disruptants not obtained by UAU1 method; Spider biofilm repressed	Plate 16	A09	3+	No	2+	Y	E	NAM9	Lethal;;;;Viable
orf19.4757	NAR1	Putative cytosolic iron-sulfur (FeS) protein assembly machinery protein; induced by nitric oxide; oxidative stress-induced via Cap1p	Plate 23	F04	3+	No	3+	Y	E	NAR1	Lethal
orf19.747	NBP35	Similar to nucleotide-binding proteins; increased transcription is observed upon benomyl treatment; transcription is induced upon filamentous growth	Plate 08	A10	4+	Yes	2+	Y	E	NBP35	Lethal
orf19.526	NHP2	Putative H/ACA snoRNP protein; macrophage/pseudohyphal-induced	Plate 15	C04	4+	Yes	3+	Y	E	NHP2	Lethal
orf19.4635	NIP1	Putative translation initiation factor; mutation confers hypersensitivity to roridin A and verrucarin A; genes encoding ribosomal subunits, translation factors, and tRNA synthetases are downregulated upon phagocytosis by murine macrophage	Plate 02	G06	4+	Yes	4+	Y	E	NIP1	Lethal
orf19.3478	NIP7	Putative nucleolar protein with role in ribosomal assembly; hyphal-induced; Hap43-induced; Spider biofilm induced	Plate 09	H07	4+	Yes	4+	Y	E	NIP7	Lethal
orf19.706	NMD3	Putative nonsense-mediated mRNA decay protein; repressed in core stress response; repressed by prostaglandins	Plate 15	A05	4+	Yes	3+	Y	E	NMD3	Lethal
orf19.4641	NMT1	Myristoyl-CoA:protein N-myristoyltransferase; attaches the fatty acid myristate to a small number of proteins at an N-terminal Gly; essential; antifungal drug target; functional homolog of S. cerevisiae Nmt1p	Plate 01	E03	3+	No	3+	Y	E	NMT1	Lethal
orf19.2519		Ortholog(s) have role in chromosome segregation and nuclear MIS12/MIND complex localization	Plate 11	E03	4+	Yes	4+	Y	E	NNF1	Lethal
orf19.7384	NOG1	Putative GTPase; mutation confers hypersensitivity to 5-fluorocytosine (5-FC), 5-fluorouracil (5-FU), and tubercidin (7-deazaadenosine); repressed by prostaglandins; Hap43-induced	Plate 01	F12	4+	Yes	4+	Y	E	NOG1	Lethal
orf19.5732	NOG2	Putative nucleolar GTPase; repressed by prostaglandins; Hap43-induced, rat catheter and Spider biofilm induced	Plate 09	H08	4+	Yes	4+	Y	E	NOG2	Lethal
orf19.7050	NOP15	Nucleolar ribosome biogenesis factor; hyphal-induced expression; Hap43-induced; rat catheter biofilm induced	Plate 11	H01	4+	Yes	4+	Y	E	NOP15	Lethal
orf19.3970		Putative ribosome biogenesis factor; possibly essential, disruptants not obtained by UAU1 method; rat catheter and Spider biofilm induced	Plate 11	A08	4+	Yes	3+	Y	E	NOP19	Lethal
orf19.5198	NOP4	Putative nucleolar protein; Hap43-induced; mutation confers hypersensitivity to 5-fluorocytosine (5-FC), 5-fluorouracil (5-FU), and tubercidin (7-deazaadenosine); represses in core stress response	Plate 11	A02	3+	Yes	3+	Y	E	NOP4	Lethal
orf19.6463		Putative ortholog of S. cerevisiae Npa3p; possibly essential for growth (however, depletion mutant is viable)	Plate 11	E12	3+	Yes	3+	Y	E	NPA3	Lethal
orf19.2917		Putative GTPase; heterozygous null mutant exhibits resistance to parnafungin in the C. albicans fitness test; Hap43p-induced gene	Plate 14	C12	4+	Yes	3+	Y	E	NUG1	Lethal
orf19.6171		FG-nucleoporin component of central core of the nuclear pore complex (NPC); contributes to nucleocytoplasmic transport; rat catheter biofilm repressed	Plate 01	H07	3+	Yes	4+	Y	E	NUP159	Lethal
orf19.5765	NUP82	Linker nucleoporin of the nuclear pore complex; role in mRNA andexport from nucleus, protein import into nucleus, ribosomal large subunit export from nucleus, ribosomal small subunit export from nucleus; rat catheter biofilm repressed	Plate 02	H06	4+	Yes	3+	Y	E	NUP82	Lethal
orf19.5887	NUP85	Ortholog of S. cerevisiae Nup85; a structural constituent of the nuclear pore; required for alkaline-induced hyphal morphogenesis and for SD or Spider media biofilm formation	Plate 11	F02	3+	No	2+	Y	E	NUP85	Lethal
orf19.2602	OPT1	Oligopeptide transporter; transports 3-to-5-residue peptides; alleles are distinct, one has intron; suppresses S. cerevisiae ptr2-2 mutant defects; induced by BSA or peptides; Stp3p, Hog1p regulated; flow model biofilm induced	Plate 14	G06	3+	No	2+	Y	E	OPT1	Viable
orf19.3000	ORC1	Putative origin recognition complex large subunit; essential for viability; similar to S. cerevisiae Orc1p origin recognition complex subunit	Plate 08	D05	4+	No	4+	Y	E	ORC1	Lethal
orf19.5358		Phosphorylated protein of unknown function	Plate 08	D12	3.5+	No	3+	Y	E	ORC2	Lethal
orf19.6942	ORC3	Protein similar to S. cerevisiae Orc3p, which is a component of the origin recognition complex involved in DNA replication; mutation confers hypersensitivity to toxic ergosterol analog; induced under hydroxyurea treatment	Plate 02	H12	3.5+	No	3+	Y	E	ORC3	Lethal
orf19.2921		Ortholog(s) have alpha-tubulin binding activity, role in protein folding, tubulin complex assembly and cytosol, nucleus localization	Plate 23	C01	3.5+	No	2+	Y	E	PAC2	Viable
orf19.684		Putative transcription factor with zinc finger DNA-binding motif; heterozygous null mutant exhibits hypersensitivity to parnafungin and cordycepin in the C. albicans fitness test	Plate 15	A08	4+	Yes	4+	Y	E	PCF11	Lethal
orf19.6225	PCL7	Putative cyclin-like protein; possible Pho85 cyclin; hyphal repressed; induced by Mnl1 under weak acid stress	Plate 22	B03	3.5+	No	0+	Y	E	PCL6	Viable
orf19.2877	PDC11	Pyruvate decarboxylase; antigenic; on hyphal not yeast cell surface; Hap43, Gcn4, Efg1, Efh1, Hsf1 regulated; fluconazole, farnesol induced; amino acid starvation repressed; flow model biofilm induced; Spider biofilm repressed	Plate 25	B02	4+	Yes	2+	Y	E	PDC1	Viable
orf19.2307		Ortholog(s) have role in mRNA cleavage, mRNA polyadenylation, mitotic sister chromatid segregation, regulation of G1/S transition of mitotic cell cycle and cytosol, mRNA cleavage and polyadenylation specificity factor complex localization	Plate 09	H01	4+	Yes	4+	Y	E	PFS2	Lethal
orf19.7281	PDK2	Putative pyruvate dehydrogenase kinase; mutation confers hypersensitivity to amphotericin B	Plate 22	A08	4+	No	0+	Y	E	PKP1	Viable
orf19.7618		Putative nucleolar protein with a predicted role in pre-18S rRNA processing; Plc1p-regulated; Spider biofilm induced	Plate 15	A02	4+	Yes	4+	Y	E	PNO1	Lethal
orf19.5182	POL3	Large subunit of DNA polymerase III; partially complements defects of an S. cerevisiae cdc2 mutant; differing reports about periodic (G1/S) or non-periodic mRNA expression through cell cycle; Hap43p-repressed	Plate 23	B05	3.5+	Yes	3+	Y	E	POL3
orf19.5597	POL5	Putative DNA Polymerase phi; F-12/CO2 early biofilm induced	Plate 02	E06	3.5+	No	2+	Y	E	POL5	Viable
orf19.2404		Ortholog(s) have RNA binding, ribonuclease MRP activity, ribonuclease P activity and role in intronic box C/D snoRNA processing, mRNA cleavage, rRNA processing, tRNA processing	Plate 02	G09	3+	No	3+	Y	E	POP1	Lethal;;;;Viable
orf19.5567	POP4	Ortholog of S. cerevisiae Pop4; a subunit of both RNase MRP and nuclear RNase P; filament induced; regulated by Nrg1, Tup1; likely essential, based on UAU1 strategy; rat catheter and Spider biofilm induced	Plate 15	A04	3.5+	No	3+	Y	E	POP4	Lethal
orf19.275		Ortholog(s) have RNA binding, ribonuclease MRP activity, ribonuclease P activity, role in intronic box C/D snoRNA processing, mRNA cleavage and endoplasmic reticulum, nucleolar ribonuclease P complex, ribonuclease MRP complex localization	Plate 01	A06	3+	Yes	4+	Y	E	POP5	Lethal
orf19.4168		Ortholog(s) have ribonuclease MRP activity, ribonuclease P activity, role in intronic box C/D snoRNA processing, mRNA cleavage and nucleolar ribonuclease P complex, ribonuclease MRP complex localization	Plate 11	H08	4+	No	3+	Y	E	POP7	Lethal;;;;Viable
orf19.7335	PRE8	Putative alpha-2_sc subunit of proteasome; macrophage-induced protein; regulated by Gcn2p and Gcn4p; transcription is positively regulated by Tbf1p; stationary phase enriched protein	Plate 07	G09	4+	Yes	4+	Y	E	PRE8	Lethal
orf19.4030		Ortholog(s) have DNA primase activity, single-stranded DNA binding activity, role in DNA replication, synthesis of RNA primer, telomere maintenance and alpha DNA polymerase:primase complex localization	Plate 10	E03	4+	Yes	3+	Y	E	PRI1	Lethal
orf19.7638	PRO1	Putative gamma-glutamyl kinase; transcript regulated by Nrg1; regulated by Gcn2 and Gcn4; Hap43-repressed gene; early-stage flow model biofilm induced gene	Plate 22	E11	4+	Yes	0+	Y	E	PRO1
orf19.5650	PRO3	Delta 1-pyrroline-5-carboxylate reductase; protein induced during the mating process; alkaline induced; stationary phase enriched protein; Spider biofilm repressed	Plate 02	D03	3.5+	Yes	2+	Y	E	PRO3	Lethal
orf19.4724		Ortholog(s) have RNA binding activity, role in spliceosomal complex assembly and U2-type prespliceosome localization	Plate 15	H09	3.5+	Yes	4+	Y	E	PRP11	Lethal
orf19.4033	PRP22	Putative RNA-dependent ATPase; induced upon adherence to polystyrene; induced by Mnl1p under weak acid stress	Plate 09	H06	3+	No	4+	Y	E	PRP22	Viable
orf19.1687		Ortholog of S. cerevisiae Prp43, an RNA helicase in the DEAH-box family that functions in both RNA polymerase I and polymerase II transcript metabolism; Hap43-induced gene	Plate 09	A01	3+	Yes	3+	Y	E	PRP43	Lethal;;;;Viable
orf19.6045		Putative phosphatidylserine decarboxylase; involved in phosphatidylethanolamine; Spider biofilm repressed	Plate 16	D08	3+	Yes	0+	Y	E	PSD1	Viable
orf19.7041		Putative pre-tRNA processing protein; heterozygous null mutant exhibits hypersensitivity to parnafungin and cordycepin in the C. albicans fitness test	Plate 01	A11	4+	Yes	4+	Y	E	PTA1	Lethal
orf19.7285		Ortholog(s) have role in mRNA cleavage, mRNA polyadenylation, snoRNA 3'-end processing, termination of RNA polymerase II transcription, exosome-dependent, termination of RNA polymerase II transcription, poly(A)-coupled	Plate 11	A05	4+	Yes	2+	Y	E	PTI1	Lethal;;;;Viable
orf19.7119	RAD3	Ortholog of S. cerevisiae Rad3; 5' to 3' DNA helicase, nucleotide excision repair and transcription, subunit of RNA polII initiation factor TFIIH and Nucleotide Excision Repair Factor 3 (NEF3)	Plate 01	C11	3.5+	Yes	3+	Y	E	RAD3	Lethal
orf19.4681	RAT1	5'-->3' exoribonuclease; similar to S. cerevisiae nuclear exoribonuclease Rat1p; suppresses S. cerevisiae kem1 mutant slow growth, mating defect, and haploid invasive growth defect	Plate 11	F07	3.5+	Yes	3+	Y	E	RAT1	Lethal
orf19.3203	RCY1	Putative F-box protein involved in endocytic membrane traffic and/or recycling; fungal-specific (no human or murine homolog)	Plate 19	D09	3+		2+	Y	E	RCY1	Viable
orf19.4028		Putative cis-prenyltransferase involved in dolichol synthesis; participates in endoplasmic reticulum (ER) protein sorting; flow model biofilm induced	Plate 15	E04	3.5+	No	2+	Y	E	RER2	Lethal
orf19.5847		Ortholog(s) have RNA polymerase III activity, role in tRNA transcription from RNA polymerase III promoter and DNA-directed RNA polymerase III complex, cytosol localization	Plate 11	G06	4+	No	4+	Y	E	RET1	Lethal
orf19.4382		Ortholog(s) have role in retrograde vesicle-mediated transport, Golgi to ER and COPI vesicle coat, cytosol, nucleus localization	Plate 01	F08	4+	Yes	4+	Y	E	RET3	Lethal
orf19.4348	MED14	RNA polymerase II mediator complex subunit	Plate 23	F01	3+	No	3+	Y	E	RGR1	Viable
orf19.3177		Ortholog(s) have 2,5-diamino-6-ribitylamino-4(3H)-pyrimidinone 5'-phosphate deaminase activity, pseudouridine synthase activity, role in riboflavin biosynthetic process, tRNA pseudouridine synthesis and cytosol localization	Plate 02	C12	3+	No	3+	Y	E	RIB2	Lethal
orf19.1701	RKI1	Ortholog(s) have ribose-5-phosphate isomerase activity, role in pentose-phosphate shunt, pyridoxine biosynthetic process and cytoplasm, nucleus localization	Plate 08	B04	3+	No	2+	Y	E	RKI1	Lethal
orf19.4191	RLP24	Putative ribosomal protein; Hap43-induced; essential gene; heterozygous mutation confers hypersensitivity to 5-fluorocytosine (5-FC), 5-fluorouracil (5-FU), and tubercidin (7-deazaadenosine); Spider biofilm induced	Plate 14	H09	4+	Yes	3+	Y	E	RLP24	Lethal
orf19.3867	RPL7	Ribosomal protein L7; repressed upon phagocytosis by murine macrophages; Hap43-induced; rat catheter and Spider biofilm induced	Plate 10	G06	4+	Yes	4+	Y	E	RLP7	Lethal
orf19.1649	RNA1	Putative GTPase-activating protein; protein level decreases in stationary phase cultures; Spider biofilm repressed	Plate 02	B11	3+	Yes	4+	Y	E	RNA1	Viable
orf19.1531		Ortholog(s) have RNA binding, protein heterodimerization activity, role in mRNA cleavage, mRNA polyadenylation and cytosol, mRNA cleavage factor complex, mitochondrion localization	Plate 21	C02	4+	Yes	3+	Y	E	RNA14	Lethal
orf19.4538		Ortholog(s) have mRNA binding, protein heterodimerization activity, role in mRNA cleavage, mRNA polyadenylation and U2 snRNP, mRNA cleavage factor complex localization	Plate 14	C10	4+	Yes	3+	Y	E	RNA15	Lethal
orf19.5779	RNR1	Ribonucleotide reductase large subunit; induced in low iron; transposon mutation affects filamentous growth; farnesol upregulated in biofilm; regulated by cell cycle, tyrosol, cell density; regulated by Sef1, Sfu1, and Hap43	Plate 02	F02	4+	Yes	4+	Y	E	RNR1	Lethal
orf19.2594		Ortholog(s) have RNA polymerase I activity, role in transcription of nuclear large rRNA transcript from RNA polymerase I promoter and DNA-directed RNA polymerase I complex, cytosol localization	Plate 23	E05	4+	Yes	4+	Y	E	RPA43	Lethal;;;;Viable
orf19.2687.1		Ortholog(s) have RNA polymerase I activity, RNA polymerase II activity, RNA polymerase III activity, RNA-directed RNA polymerase activity, zinc ion binding activity	Plate 11	G07	4+	Yes	4+	Y	E	RPB10	Lethal
orf19.5360	RPC11	Putative RNA polymerase III subunit C11; repressed in core caspofungin response; Spider biofilm induced	Plate 01	C02	3.5+	No	4+	Y	E	RPC11	Viable
orf19.172	RPC19	Putative RNA polymerases I and III subunit AC19; Hap43-induced; rat catheter biofilm induced	Plate 10	G11	4+	Yes	4+	Y	E	RPC19	Lethal
orf19.3564	RPC40	Putative RNA polymerase; protein level decreases in stationary phase cultures; Hap43p-induced gene	Plate 11	B12	4+	Yes	3+	Y	E	RPC40	Lethal
orf19.2847		Ortholog(s) have RNA polymerase III activity, role in tRNA transcription from RNA polymerase III promoter and DNA-directed RNA polymerase III complex, mitotic spindle pole body localization	Plate 01	F02	3.5+	Yes	4+	Y	E	RPC82	Lethal
orf19.6345	RPG1A	Putative translation initiation factor; mutation confers hypersensitivity to roridin A and verrucarin A; repressed upon phagocytosis by murine macrophage; Spider biofilm repressed	Plate 01	G10	4+	Yes	4+	Y	E	RPG1	Lethal
orf19.7264		Metalloprotease subunit of the 19S regulatory particle of the 26S proteasome lid; couples the deubiquitination and degradation of proteasome substrates; role in fission of mitochondria and peroxisome; Spider biofilm repressed	Plate 02	H04	4+	Yes	4+	Y	E	RPN11	Viable
orf19.213		Ortholog(s) have role in ubiquitin-dependent protein catabolic process and nucleus, proteasome regulatory particle, lid subcomplex, proteasome storage granule localization	Plate 07	H11	4+	Yes	4+	Y	E	RPN12	Lethal
orf19.7655	RPO21	RNA polymerase II; ortholog of S. cerevisiae Rpo21, transposon mutation affects filamentous growth; flow model biofilm repressed	Plate 02	A12	4+	Yes	4+	Y	E	RPO21	Viable
orf19.544		Ortholog(s) have ribonuclease P activity, role in intronic box C/D snoRNA processing and cytosol, nucleolar ribonuclease P complex localization	Plate 12	C04	3+	Yes	3+	Y	E	RPR2	Lethal
orf19.3593	RPT6	Putative ATPase of the 19S regulatory particle of the 26S proteasome; transcript regulated by Mig1; regulated by Gcn2 and Gcn4	Plate 01	D04	4+	Yes	4+	Y	E	RPT6	Lethal
orf19.6355		Ortholog(s) have role in ribosome biogenesis and cytosol, nucleolus localization	Plate 07	G08	4+	Yes	3+	Y	E	RRB1	Lethal
orf19.6828		Ortholog(s) have role in rRNA processing and nucleolus, preribosome, large subunit precursor localization	Plate 02	E11	3+	No	3+	Y	E	RRP1	Lethal
orf19.3304		Exosome non-catalytic core component; involved in 3'-5' RNA processing and degradation in the nucleus and cytoplasm; Spider biofilm induced	Plate 12	B12	4+	Yes	4+	Y	E	RRP40	Lethal
orf19.6259		Exosome non-catalytic core component; involved in 3'-5' RNA processing and degradation in the nucleus and cytoplasm; Spider biofilm induced	Plate 23	E01	4+	Yes	4+	Y	E	RRP43	Viable
orf19.4078		Ortholog(s) have role in U1 snRNA 3'-end processing, U4 snRNA 3'-end processing and U5 snRNA 3'-end processing, more	Plate 15	C11	4+	Yes	4+	Y	E	RRP45	Lethal
orf19.3630	RRP8	Ribosomal protein; Hap43-induced; F-12/CO2 early biofilm and rat catheter biofilm induced	Plate 25	A08	3.5+	No	2+	Y	E	RRP8	Viable
orf19.6014	RRS1	Putative ribosome biogenesis and nuclear export protein; Hap43p-induced gene; mutation confers hypersensitivity to 5-fluorocytosine (5-FC), 5-fluorouracil (5-FU), and tubercidin (7-deazaadenosine)	Plate 01	F07	4+	Yes	4+	Y	E	RRS1	Lethal
orf19.3778		Protein with a predicted role in ribosome biogenesis; mutation confers hypersensitivity to 5-fluorocytosine (5-FC), 5-fluorouracil (5-FU); repressed in core stress response; repressed by prostaglandins; Hap43-induced	Plate 15	H08	3.5+	Yes	4+	Y	E	RSA4	Lethal
orf19.7234		Putative RSC chromatin remodeling complex component; possibly an essential gene, disruptants not obtained by UAU1 method	Plate 01	C08	3.5+	Yes	4+	Y	E	RSC8	Lethal
orf19.6539		Putative trancription modulator; RuvB-like protein family member; heterozygous null mutant displays sensitivity to virgineone	Plate 09	H09	4+	Yes	4+	Y	E	RVB2	Lethal
orf19.3911	SAH1	S-adenosyl-L-homocysteine hydrolase; sulfur amino acid metabolism; antigenic in human; alkaline-, fluconazole-induced expression; Gcn4-regulated; amino acid starvation (3-AT) repressed; flow model biofilm induced; Spider biofilm repressed	Plate 07	B08	4+	Yes	2+	Y	E	SAH1	Viable
orf19.6648	SDA1	Predicted nuclear protein involved in actin cytoskeleton organization, passage through Start, 60S ribosome biogenesis; rat catheter biofilm induced; Hap43-induced	Plate 11	B03	4+	Yes	3+	Y	E	SDA1	Lethal
orf19.759		Ortholog(s) have role in ER to Golgi vesicle-mediated transport, retrograde vesicle-mediated transport, Golgi to ER and COPI vesicle coat, cytosol, endosome localization	Plate 01	C03	4+	Yes	4+	Y	E	SEC21	Lethal
orf19.6217	PGA63	Component COPII vesicle coat; required for vesicle formation in ER to Golgi transport; predicted GPI-anchor; flow model and Spider biofilm repressed	Plate 01	A10	4+	Yes	4+	Y	E	SEC31	Lethal;;;;Viable
orf19.5838		Ortholog(s) have phosphoserine phosphatase activity, role in L-serine biosynthetic process and cytoplasm, nucleus localization	Plate 24	A09	4+	No	0+	Y	E	SER2	Viable
orf19.5163	SFI1	Putative centrin-binding protein; predicted role in spindle pole body duplication; induced by alpha pheromone in SpiderM medium; essential for growth	Plate 02	H09	4+		3+	Y	E	SFI1	Lethal
orf19.4089	SGT1	Putative co-chaperone protein with a predicted role in kinetochore assembly; mutation confers hypersensitivity to radicicol; sumoylation target	Plate 01	G08	3+	Yes	4+	Y	E	SGT1	Lethal
orf19.4582		Ortholog(s) have role in U1 snRNA 3'-end processing, U4 snRNA 3'-end processing and U5 snRNA 3'-end processing, more	Plate 15	A07	4+	Yes	4+	Y	E	SKI6	Lethal
orf19.4427	SKP1	Putative subunit D of kinetochore protein complex CBF3; regulated by Gcn4p; repressed in response to amino acid starvation (3-aminotriazole treatment)	Plate 01	C10	3+	Yes	3+	Y	E	SKP1	Lethal
orf19.7631	SLD5	Putative GINS complex subunit; cell-cycle regulated periodic mRNA expression	Plate 10	H09	3+		3+	Y	E	SLD5	Lethal
orf19.3128		Ortholog(s) have syntaxin binding activity and role in ER to Golgi vesicle-mediated transport, positive regulation of SNARE complex assembly, retrograde vesicle-mediated transport, Golgi to ER, vesicle fusion with Golgi apparatus	Plate 01	E05	4+	Yes	4+	Y	E	SLY1	Lethal
orf19.262	SMC3	Protein similar to S. cerevisiae Smc3p, which is an ATPase involved in sister chromatid cohesion; likely to be essential for growth, based on an insertional mutagenesis strategy	Plate 07	H01	3+	Yes	3+	Y	E	SMC3	Viable
orf19.708		Ortholog(s) have structural constituent of cytoskeleton activity	Plate 10	A12	4+	Yes	3+	Y	E	SPC97	Lethal
orf19.2884	CDC68	Functional homolog of S. cerevisiae Cdc68, a transcription elongation factor; essential; possible drug target	Plate 01	A04	4+	Yes	4+	Y	E	SPT16	Lethal
orf19.3055	MED17	Putative RNA polymerase II mediator complex subunit; possibly an essential gene, disruptants not obtained by UAU1 method	Plate 02	H08	3.5+	Yes	2+	Y	E	SRB4	Lethal
orf19.412	SSH1	Protein with a role in protein translocation across membranes	Plate 03	H10	3.5+	No	3+	Y	E	SSH1	Viable
orf19.1457		Putative RNA polymerase transcription factor TFIIH core component; possibly an essential gene, disruptants not obtained by UAU1 method	Plate 09	A07	4+	Yes	3+	Y	E	SSL1	Lethal;;;;Viable
orf19.2402	SSU72	Ortholog(s) have CTD phosphatase activity, protein tyrosine phosphatase activity	Plate 15	A01	3.5+	Yes	3+	Y	E	SSU72	Lethal
orf19.239		Putative ATP-dependent helicase; induced by nitric oxide	Plate 08	C04	4+	Yes	3+	Y	E	STH1	Lethal
orf19.3059	SUA71	Transcription factor TFIIB; required for transcription initiation and start site selection by RNA polymerase II; downregulated during planktonic growth, whereas related SUA72 is induced; induced by Tbf1; rat catheter, Spider biofilm induced	Plate 08	D08	3+	No	3+	Y	E	SUA7	Lethal
orf19.6213	SUI2	Translation initiation factor eIF2, alpha chain; genes encoding ribosomal subunits, translation factors, and tRNA synthetases are downregulated upon phagocytosis by murine macrophage; stationary phase enriched protein	Plate 02	F01	4+	Yes	4+	Y	E	SUI2	Lethal
orf19.4388		Protein with a histone fold domain; similar to TAFII47 proteins from S. cerevisiae, Danio rerio, Drosophila melanogaster, human, and mouse	Plate 01	F05	3+	No	3+	Y	E	TAF3	Lethal
orf19.1885	TAF4	Putative TFIID subunit; mutation confers hypersensitivity to toxic ergosterol analog	Plate 15	G09	4+	Yes	4+	Y	E	TAF4	Lethal
orf19.1574		Putative TFIID subunit involved in RNA polymerase II transcription initiation; possibly an essential gene, disruptants not obtained by UAU1 method	Plate 11	A01	4+	Yes	3+	Y	E	TAF7	Viable
orf19.5346		Ortholog(s) have role in transcription from RNA polymerase II promoter and transcription factor TFIID complex localization	Plate 12	A02	4+	Yes	4+	Y	E	TAF8	Lethal
orf19.2040		Ortholog(s) have oxidoreductase activity, acting on NAD(P)H activity, role in iron-sulfur cluster assembly, nitric oxide biosynthetic process, oxidation-reduction process and mitochondrion localization	Plate 08	H12	3+	No	2+	Y	E	TAH18	NA
orf19.3001	TEM1	Putative GTPase involved in mitotic exit and cytokinesis; induced under Cdc5p depletion	Plate 01	B11	4+	No	2+	Y	E	TEM1	Lethal
orf19.4851	TFA1	Protein with polyglutamate motifs and abundant Ser/Thr residues; described as a subunit of TFIIE, which is a basal transcription initiation factor of RNA Polymerase II; possibly an essential gene, disruptants not obtained by UAU1 method	Plate 01	E11	4+	Yes	4+	Y	E	TFA1	Lethal
orf19.5846		Putative TFIIH and nucleotide excision repair factor 3 complex subunit; possibly an essential gene, disruptants not obtained by UAU1 method	Plate 09	H05	4+	Yes	4+	Y	E	TFB2	Lethal
orf19.567	TFB3	Putative C3HC4 zinc finger transcription factor; transcript positively regulated by Tbf1; Spider biofilm induced	Plate 11	B10	3+	Yes	3+	Y	E	TFB3	Lethal
orf19.4194		Putative TFIIH complex subunit; possibly an essential gene, disruptants not obtained by UAU1 method	Plate 01	A02	3.5+	Yes	3+	Y	E	TFB4	NA
orf19.923	THR1	Putative homoserine kinase; regulated by Tup1; amphotericin B repressed; regulated by Gcn2 and Gcn4; Spider biofilm repressed	Plate 14	F05	4+	Yes	2+	Y	E	THR1	Viable
orf19.4233	THR4	Putative threonine synthase; protein present in exponential and stationary growth phase yeast cultures; Gcn4p-regulated; sumoylation target	Plate 18	B09	4+		0+	Y	E	THR4	Viable
orf19.5351	TIF11	Translation initiation factor eIF1a; possibly transcriptionally regulated upon hyphal formation; genes encoding ribosomal subunits, translation factors, and tRNA synthetases are downregulated upon phagocytosis by murine macrophage	Plate 11	G12	4+	Yes	4+	Y	E	TIF11	Lethal
orf19.1815		Ortholog of S. cerevisae/S. pombe Tif6; constituent of 66S pre-ribosomal particles; Spider biofilm induced	Plate 01	C05	4+	Yes	4+	Y	E	TIF6	Lethal
orf19.680	TIM50	Predicted component of the Translocase of the Inner Mitochondrial membrane (TIM23 complex); involved in mitochondrial protein import; Spider biofilm repressed	Plate 15	G11	3+	No	3+	Y	E	TIM50	Lethal
orf19.6696	TIM9	Predicted protein of the mitochondrial intermembrane space; rat catheter biofilm induced; Spider biofilm repressed	Plate 15	D09	3.5+	Yes	3+	Y	E	TIM9	Lethal
orf19.2682		Ortholog(s) have TBP-class protein binding, TBP-class protein binding RNA polymerase II transcription factor activity involved in preinitiation complex assembly activity	Plate 11	G05	4+	Yes	3+	Y	E	TOA1	Lethal
orf19.4625	TOA2	Putative TFIIA small subunit; protein abundance decreased in CAI4 strain compared to the SC5314 strain, abundance not affected by reintegration of URA3 in CAI4; flucytosine induced; possibly an essential gene (UAU1 method)	Plate 10	F09	3+	Yes	4+	Y	E	TOA2	Lethal
orf19.3696	TOM22	Putative mitochondrial import receptor subunit; colony morphology-related gene regulation by Ssn6	Plate 02	F10	3+	No	2+	Y	E	TOM22	Lethal
orf19.3265	TRM1	Putative N2,N2-dimethylguanine tRNA methyltransferase; induced upon adherence to polystyrene	Plate 03	A09	3+	No	3+	Y	E	TRM1	Viable
orf19.2546	TRP2	Putative anthranilate synthase with a predicted role in tryptophan biosynthesis; regulated by Gcn2p and Gcn4p	Plate 24	H04	4+	Yes	2+	Y	E	TRP2	Viable
orf19.5425		Ortholog(s) have 3'-tRNA processing endoribonuclease activity, role in tRNA 3'-trailer cleavage, endonucleolytic and mitochondrion, nucleus localization	Plate 10	G04	3+	No	2+	Y	E	TRZ1	Lethal
orf19.6417	TSR1	Component of 20S pre-rRNA processing unit; repressed by prostaglandins	Plate 15	B02	4+	No	3+	Y	E	TSR1	Lethal
orf19.2998	TSR2	Protein with a predicted role in pre-rRNA processing; repressed by prostaglandins	Plate 18	B12	3.5+		3+	Y	E	TSR2	Viable
orf19.1977	URA4	Dihydroorotase; protein present in exponential and stationary growth phase yeast cultures	Plate 07	C03	3.5+	No	2+	Y	E	URA4	Lethal
orf19.3941	URA7	CTP synthase 1; flucytosine induced; protein present in exponential and stationary growth phase yeast cultures	Plate 21	B04	4+	Yes	4+	Y	E	URA7	Lethal
orf19.5884		Putative nucleolar preribosomal-associated protein; decreased transcription is observed upon benomyl treatment or in an azole-resistant strain that overexpresses MDR1; Spider biofilm induced	Plate 10	B04	4+	Yes	3+	Y	E	URB2	Lethal
orf19.2386		Ortholog(s) have role in endonucleolytic cleavage in 5'-ETS of tricistronic rRNA transcript (SSU-rRNA, 5.8S rRNA and LSU-rRNA), more	Plate 23	F05	4+	Yes	4+	Y	E	UTP11	Lethal
orf19.1569	UTP22	Putative U3 snoRNP protein; Ssr1-induced; repressed by prostaglandins; heterozygous null mutant is resistant to parnafungin	Plate 10	B09	4+	Yes	2+	Y	E	UTP22	Lethal
orf19.1633	UTP4	Putative U3 snoRNA-associated protein; Hap43-induced; physically interacts with TAP-tagged Nop1; Spider biofilm induced	Plate 03	B08	4+	Yes	4+	Y	E	UTP4	Lethal
orf19.2330		Putative U3 snoRNA-associated protein; Hap43-induced; transposon mutation affects filamentous growth; repressed by prostaglandins	Plate 02	D01	4+	Yes	4+	Y	E	UTP6	Lethal;;;;Viable
orf19.6832		Protein of unknown function; regulated by Sef1p-, Sfu1p-, and Hap43p	Plate 03	H03	3+	No	2+	Y	E	VHC1	Viable
orf19.5492		Ortholog(s) have mRNA binding, pre-mRNA 5'-splice site binding activity, role in mRNA 5'-splice site recognition and U1 snRNP, U2-type prespliceosome, commitment complex localization	Plate 16	A03	3+	No	2+	Y	E	YHC1	Lethal
orf19.6701		Protein with similarity to amino acid-tRNA ligase; stationary phase enriched protein; GlcNAc-induced protein	Plate 10	F02	3+	Yes	3+	Y	E	YHR020W	Lethal
orf19.4106		Ortholog of S. cerevisiae : YJR141W, C. glabrata CBS138 : CAGL0M00264g, C. dubliniensis CD36 : Cd36_20520, C. parapsilosis CDC317 : CPAR2_104880 and Candida tenuis NRRL Y-1498 : CANTEDRAFT_126860	Plate 16	B06	3.5+	No	3+	Y	E	YJR141W	Viable
orf19.7477	YRB1	Functional homolog of S. cerevisiae Yrb1p; regulates Gsp1 GTPase activity and thereby affects nucleocytoplasmic transport and cytoskeletal dynamics; transcript is not regulated by white-opaque switch or by dimorphic transition	Plate 15	C05	4+	Yes	4+	Y	E	YRB1	Lethal
orf19.6881	YTH1	Putative mRNA cleavage and polyadenylation specificity factor; transcription is regulated upon yeast-hyphal switch; decreased expression in hyphae compared to yeast-form cells; fluconazole or flucytosine induced	Plate 10	E04	4+	Yes	4+	Y	E	YTH1	Lethal
orf19.1264	CFL2	Oxidoreductase; iron utilization; Sfu1/Sef1/Hap43/Nrg1/Tup1/Rim101 regulated; alkaline/low iron/fluphenazine/ciclopirox olamine, flucytosine, fluconazole, Spider/flow model/rat catheter biofilm induced; caspofungin/amphotericin B repressed	Plate 03	H12	3+	No	2+	Y	E		Viable
orf19.6348		Predicted cysteine proteinase domain; mutants are viable	Plate 12	G06	4+	No	2+	Y	E		Viable
orf19.2242	PRB1	Endoprotease B; regulated by heat, carbon source (GlcNAc-induced), nitrogen, macrophage response, human neutrophils; similar to (does not replace) S. cerevisiae vacuolar B protease Prb1p; flow model biofilm induced; Spider biofilm induced	Plate 14	E03	3+	No	2+	Y	E		Viable
orf19.7590		Putative NADH-ubiquinone oxidoreductase; identified in detergent-resistant membrane fraction (possible lipid raft component); predicted N-terminal acetylation; repressed by nitric oxide	Plate 22	A03	3+	No	0+	Y	E		Viable
orf19.6531	NUC2	Putative NADH-ubiquinone oxidoreductase; identified in detergent-resistant membrane fraction (possible lipid raft component); alkaline repressed; Hap43-repressed; Spider biofilm repressed	Plate 23	A08	3.5+	Yes	0+	Y	E		Viable
orf19.7296		Putative cation conductance protein; similar to stomatin mechanoreception protein; plasma-membrane localized; induced by Rgt1; rat catheter and Spider biofilm induced	Plate 23	A12	3+	No	0+	Y	E
orf19.1682		Membrane protein; Hap43p-repressed gene; repressed by nitric oxide	Plate 23	B07	4+	Yes	2+	Y	E		Lethal
orf19.3468	ALG11	Alpha-1,2-mannosyltransferase; catalyzes sequential addition of 2 terminal alpha 1,2-mannose residues to the Man5GlcNAc2-PP-dolichol intermediate during asparagine-linked glycosylation in the ER; Spider biofilm induced	Plate 23	B08	3+	Yes	2+	Y	E	ALG11	Viable
orf19.978	BDF1	Bromodomain transcription factor; repressed upon adherence to polystyrene; reduced mRNA abundance detected in null mutant; macrophage/pseudohyphal-repressed; possibly essential, disruptants not obtained by UAU1 method	Plate 06	C02	4+	Yes	4+	Y	E	BDF1	Viable
orf19.1661	DBP5	Ortholog(s) have RNA helicase activity, RNA-dependent ATPase activity, inositol hexakisphosphate binding activity and role in mRNA export from nucleus, translational termination	Plate 16	E01	4+	No	3+	Y	E	DBP5	Lethal
orf19.5229		Ortholog(s) have 3'-5'-exoribonuclease activity, endoribonuclease activity, tRNA binding activity	Plate 16	D10	4+	Yes	4+	Y	E	DIS3	Viable
orf19.1923	RRN3	Protein with a predicted role in recruitment of RNA polymerase I to rDNA; caspofungin induced; flucytosine repressed; repressed in core stress response; repressed by prostaglandins	Plate 22	H12	4+		3+	Y	E	RRN3	Lethal
orf19.1555	SAC3	Putative nuclear pore-associated protein, required for small ribosomal subunit biogenesis; possibly an essential gene, disruptants not obtained by UAU1 method	Plate 18	H10	3+	No	3+	Y	E	SAC3	Viable
orf19.250	SLC1	Putative fatty acyltransferase; protein repressed during the mating process	Plate 04	E08	3+	No	2+	Y	E	SLC1	Viable
orf19.6193	TAF145	Protein similar to S. cerevisiae Taf145p, a component of RNA polymerase II transcription factor TFIID; flucytosine repressed; likely to be essential for growth, based on an insertional mutagenesis strategy	Plate 22	H11	4+		3+	Y	E	TAF1	Viable
orf19.4882		TFIIE small subunit; involved in RNA polymerase II transcription initiation; Spider biofilm induced	Plate 04	G01	4+	Yes	4+	Y	E	TFA2	Lethal
orf19.1111		Ortholog(s) have chromatin binding, protein complex scaffold activity and role in RNA polymerase II transcriptional preinitiation complex assembly, histone acetylation	Plate 16	D12	4+	Yes	3+	Y	E	TAF9	Lethal
orf19.6848	VPS16	Protein similar to S. cerevisiae Vps16p, which is involved in protein-vacuolar targeting; likely to be essential for growth, based on insertional mutagenesis; downregulated in biofilm or in azole-resistant strain that overexpresses MDR1	Plate 24	G05	4+	No	2+	Y	E	VPS16	Viable
orf19.2601	HEM1	Putative 5-aminolevulinate synthase; caspofungin repressed; induced by high iron, nitric oxide; regulated by Ssn6; Hap43-repressed; Spider biofilm induced	Plate 18	B05	4+	Yes	3+	Y	E	HEM1	Viable
orf19.6091	RIM8	Beta-arrestin-like protein; involved in pH response; required for pathogenesis, activation of Rim101 and alkaline pH-induced hyphal growth; colony morphology-related gene regulation by Ssn6p negative feedback regulation target	Plate 13	H05	3+	No	0+	Y	E	RIM8	Viable
orf19.2964		Ortholog(s) have DNA translocase activity	Plate 18	D11	4+	Yes	2+	Y	E	RSC2
orf19.4004	CCT3	Putative cytosolic chaperonin Cct ring complex subunit; mutation confers hypersensitivity to cytochalasin D	Plate 07	H05	4+	Yes	4+	Y	E	CCT3	Lethal
orf19.5106	DIP2	Putative small ribonucleoprotein complex; Tn mutation affects filamentous growth; physically interacts with TAP-tagged Nop1; heterozygous null mutant exhibits resistance to parnafungin; Hap43-induced gene; Spider biofilm induced	Plate 14	B08	3.5+	Yes	3+	Y	E	DIP2	Lethal
orf19.979	FAS1	Beta subunit of fatty-acid synthase; multifunctional enzyme; Hap43, fluconazole-induced; amphotericin B, caspofungin repressed; macrophage/pseudohyphal-induced; flow model and Spider biofilm repressed	Plate 19	A02	4+	Yes	4+	Y	E	FAS1	Lethal
orf19.7634	MCD1	Alpha-kleisin cohesin complex subunit; for sister chromatid cohesion in mitosis and meiosis; repressed by alpha pheromone in SpiderM medium; periodic cell-cycle expression; Hap43-repressed; rat catheter and Spider biofilm repressed	Plate 12	A12	4+	Yes	4+	Y	E	MCD1	Lethal
orf19.5117	OLE1	Fatty acid desaturase, essential protein involved in oleic acid synthesis; required for aerobic hyphal growth and chlamydospore formation; subject to hypoxic regulation; fluconazole-induced; caspofungin repressed; Hap43p-induced	Plate 04	F02	4+		4+	Y	E	OLE1	Lethal
orf19.4236	RET2	Delta subunit of the coatomer complex (COPI); coats Golgi-derived transport vesicles; involved in retrograde transport between Golgi and ER; interacts with Crk1 in the two-hybrid system; Spider biofilm repressed	Plate 20	G02	4+	Yes	4+	Y	E	RET2	NA
orf19.7161	SUI3	Putative translation initiation factor; genes encoding ribosomal subunits, translation factors, and tRNA synthetases are downregulated upon phagocytosis by murine macrophage	Plate 04	C02	4+	Yes	4+	Y	E	SUI3	Viable
orf19.1631	ERG6	Delta(24)-sterol C-methyltransferase, converts zymosterol to fecosterol, ergosterol biosynthesis; mutation confers nystatin resistance; Hap43, GlcNAc-, fluconazole-induced; upregulated in azole-resistant strain; Spider biofilm repressed	Plate 01	H04	0+	No	2+	Y	N	ERG6	Lethal
orf19.2937	PMM1	Phosphomannomutase; enzyme of O- and N-linked mannosylation; interconverts mannose-6-phosphate and mannose-l-phosphate; functional homolog of S. cerevisiae Sec53; antigenic in mice; Hap43-induced; flow model and Spider biofilm repressed	Plate 01	C07	1+	No	2+	Y	N	SEC53	Lethal
orf19.2417	SMC5	Protein similar to S. cerevisiae Smc5p, which is involved in DNA repair; transposon mutation affects filamentous growth	Plate 15	E03	1+	No	3+	Y	N	SMC5	Lethal
orf19.2289	ARP3	Protein with Myo5p-dependent localization to cortical actin patches at hyphal tip; mutation confers hypersensitivity to cytochalasin D; Spider biofilm repressed	Plate 10	E10	2+	Yes	3+	Y	N	ARP3	Lethal
orf19.2334	BIG1	Endoplasmic reticulum (ER) protein; ortholog of S. cerevisiae Big1; required for beta-1,6-glucan synthesis, filamentation, adhesion, and virulence; rat catheter biofilm repressed	Plate 22	B05	2+	No	2+	Y	N	BIG1	Viable
orf19.5507	ENP1	Protein required for pre-rRNA processing and 40S ribosomal subunit synthesis; associated with U3 and U14 snoRNAs; transposon mutation affects filamentous growth; repressed by prostaglandins; Spider biofilm induced	Plate 01	A01	0+	No	0+	Y	N	ENP1	NA
orf19.6026	ERG2	C-8 sterol isomerase; enzyme of ergosterol biosynthesis; converts fecosterol to episterol; mutant is hypersensitive to multiple drugs; ketoconazole-induced; flow model and Spider biofilm repressed	Plate 01	B05	0+	No	0+	Y	N	ERG2	Lethal
orf19.1598	ERG24	C-14 sterol reductase, has a role in ergosterol biosynthesis; mutation confers increased sensitivity to dyclonine; rat catheter and Spider biofilm repressed	Plate 02	C04	1+	No	2+	Y	N	ERG24	Lethal;;;;Viable
orf19.1164	GAR1	Putative H/ACA snoRNP pseudouridylase complex protein; mutation confers hypersensitivity to tubercidin (7-deazaadenosine); macrophage/pseudohyphal-induced; Spider biofilm repressed	Plate 01	E08	2+	No	4+	Y	N	GAR1	Lethal
orf19.6551		Ortholog(s) have SNAP receptor activity, role in Golgi vesicle transport, vesicle fusion and Golgi medial cisterna, SNARE complex localization	Plate 14	E02	2+		3+	Y	N	GOS1	Viable
orf19.3811	GYP1	Putative Cis-golgi GTPase-activating protein; transcript regulated by Nrg1, Mig1, and Tup1	Plate 17	C09	0+	No	0+	Y	N	GYP1	Viable
orf19.4826	IDH1	Putative mitochondrial NAD-isocitrate dehydrogenase subunit 1; soluble protein in hyphae; protein level decrease in stationary phase cultures	Plate 17	C05	0+	No	2+	Y	N	IDH1	Viable
orf19.428		Putative serine/threonine kinase; induced during planktonic growth; rat catheter biofilm repressed	Plate 21	E11	0+	No	0+	Y	N	IKS1	Viable
orf19.640		Integral membrane protein of the ER; role in the synthesis of beta-1,6-glucan in the cell wall; S. cerevisiae ortholog required for cell viability; Spider biofilm induced	Plate 11	D07	2+	Yes	2+	Y	N	KEG1	Lethal
orf19.6438		Ortholog(s) have serine C-palmitoyltransferase activity, role in sphingolipid biosynthetic process and SPOTS complex localization	Plate 02	G01	0+	No	3+	Y	N	LCB1	Lethal
orf19.3329		Ortholog(s) have sphingosine-1-phosphate phosphatase activity, role in calcium-mediated signaling and endoplasmic reticulum localization	Plate 22	F05	2+	No	0+	Y	N	LCB3	Lethal
orf19.5530	NAB3	Putative nuclear polyadenylated RNA-binding protein; flucytosine repressed	Plate 21	C07	0+	No	0+	Y	N	NAB3	Viable
orf19.2067		Protein with a predicted role in mitochondrial iron metabolism; Hap43-repressed; expression upregulated during growth in the mouse cecum; Spider biofilm induced	Plate 17	C08	0+	No	0+	Y	N	NFU1	Viable
orf19.7479	NTH1	Neutral trehalase; hyphal induction in mutant delayed but not reduced overall; not required for virulence in mice; possible regulatory cAMP-dependent phosphorylation at S10,S213; Hap43-repressed gene; Spider biofilm induced	Plate 21	G03	2+		0+	Y	N	NTH1	Viable
orf19.5963		Putative prenyltransferase; essential gene in S. cerevisiae; Spider biofilm induced	Plate 09	F01	2+	No	3+	Y	N	NUS1	Lethal
orf19.1761		Predicted olichyl-diphosphooligosaccharide-protein glycotransferase; role in protein N-linked glycosylation; Spider biofilm repressed	Plate 11	F11	2+	Yes	2+	Y	N	OST2	Lethal
orf19.4006		Ortholog(s) have cytosol, nucleus localization	Plate 21	F03	0+		0+	Y	N	PAN5	Viable
orf19.5130	PDI1	Putative protein disulfide-isomerase; antigenic in human infection; soluble protein in hyphae; induced by filamentous growth; protein present in exponential and stationary growth phase yeast cultures; flow model biofilm repressed	Plate 15	H07	0+	Yes	3+	Y	N	PDI1	Lethal
orf19.5901	PKC1	Protein kinase C; functional homolog of S. cerevisiae Pkc1p; mutant has abnormal yeast-form cell morphology and increased cell lysis; activated by phosphatidylserine; target of antifungal, cercosporamide; R400P mutant is activated	Plate 01	B09	1+	No	2+	Y	N	PKC1	Viable
orf19.1390	PMI1	Phosphomannose isomerase; cell wall biosynthesis enzyme; drug target; functional homolog of S. cerevisiae, E. coli phosphomannose isomerase; Gcn4-regulated; induced on adherence to polystyrene, phagocytosis; 3-AT, Spider biofilm repressed	Plate 14	D02	1+	No	2+	Y	N	PMI40	Lethal
orf19.1220	RVS167	SH3-domain- and BAR domain-containing protein involved in endocytosis; null mutant exhibits defects in hyphal growth, virulence, cell wall integrity, and actin patch localization; cosediments with phosphorylated Myo5p	Plate 13	C01	2+	Yes	0+	Y	N	RVS167	Viable
orf19.3234.1	SFT1	Putative Golgi v-SNARE; Plc1-regulated; Spider biofilm induced	Plate 08	C09	0+	Yes	2+	Y	N	SFT1	Lethal
orf19.5818	SUR2	Putative ceramide hydroxylase; predicted enzyme of sphingolipid biosynthesis; regulated by Tsa1, Tsa1B under H2O2 stress conditions; Spider and flow model biofilm induced	Plate 14	G01	0+	No	3+	Y	N	SUR2	Viable
orf19.3699	TEP1	Putative protein phosphatase of the PTP family (tyrosine-specific), similar to S. cerevisiae Tep1p	Plate 22	F09	0+	Yes	0+	Y	N	TEP1	Viable
orf19.3293		Putative enoyl reductase involved in very long chain fatty acid elongation; possibly an essential gene, disruptants not obtained by UAU1 method	Plate 22	E01	1+	No	2+	Y	N	TSC13	Lethal;;;;Viable
orf19.147	YAK1	Predicted serine-threonine protein kinase; involved in hyphal growth regulation and biofilm formation; flow model biofilm induced; induced in core caspofungin response	Plate 22	F06	1+	No	0+	Y	N	YAK1	Viable
orf19.1070		Ortholog(s) have cytoplasm localization	Plate 21	G09	0+	No	0+	Y	N	YMR010W
orf19.6233		Ortholog(s) have endoplasmic reticulum, nuclear envelope localization	Plate 11	H04	2+	No	3+	Y	N	YNL181W	Lethal
orf19.1363		Putative protein of unknown function; Plc1-regulated; transcript induced by Mnl1 under weak acid stress; flow model, rat catheter, Spider biofilm induced	Plate 20	D05	0+	No	0+	Y	N	YOR338W	Viable
orf19.7561	DEF1	RNA polymerase II regulator; role in filamentation, epithelial cell escape, dissemination in RHE model; induced by fluconazole, high cell density; Efg1/hyphal regulated; role in adhesion, hyphal growth on solid media; Spider biofilm induced	Plate 16	B10	1+	No	0+	Y	N
orf19.604		Ortholog(s) have cytosol localization	Plate 21	G11	0+		0+	Y	N		Viable
orf19.1953		Predicted protein of unknown function; merged with orf19.1952 in Assembly 21	Plate 22	C02	1+	No	0+	Y	N		Lethal
orf19.1580		Protein of unknown function; Spider biofilm induced	Plate 22	D05	0+	No	0+	Y	N		Viable
orf19.2397		Predicted membrane transporter, member of the anion:cation symporter (ACS) family, major facilitator superfamily (MFS); amphotericin B, caspofungin repressed; Hap43p-repressed	Plate 25	A11	2+	Yes	3+	Y	N		Viable
orf19.6287	AAT21	Putative aspartate aminotransferase; stationary phase enriched protein; Gcn4-regulated; Spider biofilm induced	Plate 17	F08	0+	No	0+	Y	N	AAT2	Viable
orf19.5919	MEA1	Protein similar to A. nidulans MesA, which is involved in localization of actin cables; Hap43p-induced gene	Plate 24	F09	0+		2+	Y	N	AFI1	Viable
orf19.2762	AHP1	Alkyl hydroperoxide reductase; immunogenic; fluconazole-induced; amphotericin B, caspofungin, alkaline repressed; core stress response induced; Ssk1/Nrg1/Tup1/Ssn6/Hog1 regulated; flow model biofilm induced; rat catheter biofilm repressed	Plate 21	F05	0+		0+	Y	N	AHP1	Unknown
orf19.2844		Predicted gamma-adaptin, large subunit of the clathrin-associated protein (AP-1) complex; that binds clathrin and is involved in vesicle mediated transport; induced in core caspofungin response; rat catheter biofilm repressed	Plate 06	F10	0+	No	2+	Y	N	APL4	Viable
orf19.2183	KRE30	YEF3-subfamily ABC family protein; predicted not to be a transporter; repressed in core stress response; mutation confers hypersensitivity to amphotericin B	Plate 14	D03	2+	Yes	4+	Y	N	ARB1	Lethal
orf19.3841		Putative protein serine/threonine kinase; predicted role in vesicle formation in autophagy and the cytoplasm-to-vacuole targeting (Cvt) pathway; Spider biofilm induced	Plate 17	C11	0+	No	0+	Y	N	ATG1	Viable
orf19.2182	BLM3	Putative proteasome activator; binds core proteasome and stimulates proteasome-mediated protein degradation by inducing gate opening; ortholog of S. cerevisiae Blm10; transcript regulated by Nrg1 and Mig1	Plate 14	D08	0+	No	0+	Y	N	BLM10	Viable
orf19.4927	BNI1	Formin; role in cytoskeletal organization, cell polarity; role in systemic virulence in mouse; cell-cycle regulated localization to site of polarized growth, bud neck; localizes to Spitzenkorper of hyphae, minor localization at septum	Plate 05	A03	0+	No	0+	Y	N	BNI1
orf19.3230	BOI2	Putative SH3-domain-containing protein; mutation confers hypersensitivity to toxic ergosterol analog; Spider biofilm induced	Plate 21	F11	0+		0+	Y	N	BOI2	Viable
orf19.7626	EIF4E	Translation initiation factor eIF4E; genes encoding ribosomal subunits, translation factors, tRNA synthetases downregulated by phagocytosis by macrophage; alternatively spliced intron in 5' UTR; protein levels decrease in stationary phase	Plate 11	F06	2+	Yes	3+	Y	N	CDC33	Lethal
orf19.1803	CDC43	Beta subunit of heterodimeric protein geranylgeranyltransferase type I; GGTase I enzyme binds zinc, is Mg-dependent; Cdc42p is GGTase I substrate	Plate 16	F01	2+	No	0+	Y	N	CDC43	Lethal
orf19.4297	CKB2	Regulatory subunit of protein kinase CK2 (casein kinase II), beta' subunit; null mutants are hypersensitive to caspofungin	Plate 17	D10	0+	No	0+	Y	N	CKB2	Viable
orf19.423		Ortholog(s) have enzyme activator activity, m7G(5')pppN diphosphatase activity, mRNA binding activity, role in deadenylation-dependent decapping of nuclear-transcribed mRNA and cytoplasmic mRNA processing body localization	Plate 12	B09	1+	No	2+	Y	N	DCP1	Lethal
orf19.1989	DCW1	Protein with predicted GPI modification; dfg5 dcw1 double mutant is inviable; not required for wild-type hyphal growth; upregulated in cyr1 mutant (yeast or hyphal form); Hap43-induced	Plate 22	E04	1+	No	0+	Y	N	DCW1	Lethal
orf19.6459	DPP3	Protein similar to S. cerevisiae pyrophosphate phosphatase Dpp1; required for farnesol biosynthesis; repressed by 17-beta-estradiol, ethynyl estradiol; Spider biofilm induced	Plate 14	D07	0+	Yes	0+	Y	N	DPP1	Lethal
orf19.2825		Putative cytosolic Fe-S protein assembly protein; a-specific transcript; regulated by Sef1, Sfu1, and Hap43; rat catheter and Spider biofilm induced	Plate 11	D12	2+	Yes	3+	Y	N	DRE2	Lethal
orf19.781	DUR31	High affinity spermidine transporter; expression is induced by urea; fungal-specific (no human or murine homolog); not required for virulence in a mouse intravenous model	Plate 21	E06	0+		0+	Y	N	DUR3
orf19.299	ECM14	Ortholog(s) have endoplasmic reticulum, fungal-type vacuole localization	Plate 17	B10	0+	No	0+	Y	N	ECM14	Viable
orf19.5053		Ortholog(s) have acetyltransferase activity, chromatin binding activity	Plate 06	D06	2+	Yes	4+	Y	N	ECO1	Viable
orf19.4871	ERO1	Ortholog of S. cerevisiae Ero1; role in formation of disulfide bonds in the endoplasmic reticulum; fluconazole-induced; induced by Mnl1 under weak acid stress; Spider biofilm induced	Plate 15	H01	2+	Yes	3+	Y	N	ERO1	Lethal
orf19.2863.1	ERV1	Predicted component of the mitochondrial intermembrane space (IMS), involved in protein import into mitochondrial intermembrane space	Plate 14	C07	2+	No	0+	Y	N	ERV1	Lethal
orf19.3751		Putative serine/threonine protein kinase; possibly an essential gene, disruptants not obtained by UAU1 method	Plate 17	B08	2+	No	2+	Y	N	FRK1	Viable
orf19.4726		Ortholog(s) have calcium ion binding, enzyme activator activity	Plate 15	D01	1+	No	0+	Y	N	FRQ1	Lethal
orf19.3921		Ortholog(s) have cell division site, cell tip, cytosol, nucleus localization	Plate 22	B09	1+	No	0+	Y	N	FSH3	Viable
orf19.4088		Ortholog(s) have hydroxyacylglutathione hydrolase activity, role in cellular carbohydrate metabolic process, methylglyoxal catabolic process to D-lactate and cytosol, mitochondrion, nucleus localization	Plate 22	B04	0+	No	0+	Y	N	GLO2	Lethal;;;;Viable
orf19.3996		Putative mannosyltransferase; similar to S. cerevisiae Gpi10p; has HKEXRF motif	Plate 02	B12	0+	No	0+	Y	N	GPI10	Viable
orf19.4581		Putative glycosylphosphatidylinositol-alpha 1,4 mannosyltransferase I; regulated by Tsa1p, Tsa1Bp under H2O2 stress conditions	Plate 22	D09	0+	No	2+	Y	N	GPI14
orf19.1063		Ortholog(s) have dolichyl-phosphate-mannose-glycolipid alpha-mannosyltransferase activity, role in GPI anchor biosynthetic process and integral to endoplasmic reticulum membrane, mannosyltransferase complex, mitochondrion localization	Plate 19	H06	1+	Yes	0+	Y	N	GPI18
orf19.5437	RHR2	Glycerol 3-phosphatase; roles in osmotic tolerance, glycerol accumulation in response to salt; Spider/flow model biofilm induced; regulated by macrophage, stress, yeast-hyphal switch, pheromone, Gcn4, Hog1, Nrg1, Tup1	Plate 20	E03	0+	No	0+	Y	N	GPP1	Viable
orf19.4889		Predicted MFS family membrane transporter, member of the drug:proton antiporter (12 spanner) (DHA1) family; Spider biofilm induced	Plate 07	C02	0+	No	0+	Y	N	HOL1	Viable
orf19.698		Integral ER membrane protein; predicted role in maintenance of ER zinc homeostasis; Spider biofilm induced	Plate 25	E06	2+	No	0+	Y	N	ICE2	Viable
orf19.6498		Ortholog(s) have role in RNA polymerase II complex localization to nucleus, RNA polymerase III complex localization to nucleus and DNA-directed RNA polymerase II, holoenzyme, cytoplasm localization	Plate 07	A02	0+	No	2+	Y	N	IWR1	Viable
orf19.4494	KTR2	Mannosyltransferase; transcription elevated in chk1, nik1, and sln1 homozygous null mutants; fungal-specific (no human or murine homolog); possibly an essential gene, disruptants not obtained by UAU1 method	Plate 20	C04	1+		0+	Y	N	KTR2	Viable
orf19.667		Essential protein required for the DNA integrity checkpoint pathway; Spider biofilm induced	Plate 04	C11	0+	Yes	0+	Y	N	LCD1
orf19.4497	MED8	Ortholog(s) have RNA polymerase II core promoter proximal region sequence-specific DNA binding, RNA polymerase II transcription corepressor activity, TBP-class protein binding, structural molecule activity	Plate 16	D11	1+	No	3+	Y	N	MED8	Viable
orf19.4932		Ortholog(s) have role in mitochondrial translation and mitochondrion localization	Plate 17	E04	2+	Yes	0+	Y	N	MEF1	Lethal
orf19.6889	MKK2	Ortholog of S. cerevisiae Mkk2; MAP kinase kinase involved in signal transduction; macrophage-downregulated; mutants are viable and hypersensitive to caspofungin	Plate 21	C04	0+	No	0+	Y	N	MKK1	Lethal
orf19.7257		Ortholog(s) have role in meiotic mismatch repair, reciprocal meiotic recombination and MutLbeta complex localization	Plate 19	F01	0+		2+	Y	N	MLH3	Viable
orf19.3369	MOH1	Ortholog of S. cerevisiae Moh1, essential for staionary phase growth; induced by alpha pheromone in SpiderM medium and by Mnl1 under weak acid stress; possibly essential (UAU1 method); flow model biofilm induced; Spider biofilm induced	Plate 21	B06	0+	No	0+	Y	N	MOH1	Viable
orf19.3920		Ortholog(s) have protein disulfide isomerase activity, protein disulfide oxidoreductase activity, role in protein folding and fungal-type vacuole localization	Plate 20	C05	1+	No	0+	Y	N	MPD1	Viable
orf19.1915	MPP10	Putative SSU processome and 90S preribosome component; repressed in core stress response; repressed by prostaglandins	Plate 01	H06	1+	No	4+	Y	N	MPP10	Viable
orf19.2666	MSN5	Predicted karyopherin involved in nuclear import and export of proteins; flow model biofilm induced; Spider biofilm induced	Plate 12	E04	0+	No	0+	Y	N	MSN5	Viable
orf19.7412	MUB1	Predicted protein required for ubiquitination; role in meiosis, regulation of cell budding in S. cereviae; Spider biofilm induced	Plate 12	D03	0+	No	0+	Y	N	MUB1	Viable
orf19.4764		Ortholog(s) have poly(A)-specific ribonuclease activity, role in mRNA 3'-end processing, postreplication repair and PAN complex localization	Plate 22	E05	0+	No	0+	Y	N	PAN2	Lethal
orf19.1805	PEX14	Ortholog(s) have peroxisome matrix targeting signal-1 binding, peroxisome matrix targeting signal-2 binding, protein binding, bridging activity	Plate 25	F06	0+		0+	Y	N	PEX14	Viable
orf19.5755		Ortholog(s) have cyclin-dependent protein serine/threonine kinase regulator activity	Plate 13	B11	1+	No	0+	Y	N	PHO80	Viable
orf19.5171	PMT1	Protein mannosyltransferase; required for virulence in mice and for adhesion to epithelial cells; role in hyphal growth and drug sensitivity; Als1, Sec20, Kre9, Pir1 are substrates; 1 of 5 PMT family members	Plate 04	E11	1+	No	0+	Y	N	PMT1	Viable
orf19.1042	POR1	Mitochondrial outer membrane porin; in detergent-resistant membrane fraction (possible lipid raft component); antigenic in human, mouse; Hap43p-induced; flucytosine-, macrophage-, farnesol- induced; fluconazole, caspofungin repressed	Plate 22	B01	0+	No	0+	Y	N	POR1
orf19.6740		Ortholog(s) have ubiquitin-protein ligase activity and role in generation of catalytic spliceosome for first transesterification step	Plate 06	H07	0+	No	0+	Y	N	PRP19	Viable
orf19.4640	PWP1	Putative rRNA processing protein; Hap43-induced; repressed in core stress response	Plate 01	D07	2+	No	4+	Y	N	PWP1	Lethal;;;;Viable
orf19.866	RAD32	Protein similar to S. cerevisiae protein with role in nucleotide excision repair; down-regulation associated with azole resistance; Hap43p-repressed gene	Plate 21	F07	0+		0+	Y	N	RAD30	Viable
orf19.3765	RAX2	Plasma membrane protein involved in establishment of bud sites and linear direction of hyphal growth; filament induced, repressed by Rim101, Tup1; Hap43-induced; Spider biofilm induced	Plate 21	D08	0+		0+	Y	N	RAX2
orf19.3586		Ortholog(s) have role in fungal-type cell wall organization, vesicle-mediated transport and integral to endoplasmic reticulum membrane localization	Plate 20	G03	0+	No	0+	Y	N	RCR1	NA
orf19.7390	REV3	Ortholog(s) have DNA-directed DNA polymerase activity, role in error-free translesion synthesis, error-prone translesion synthesis and cytosol, mitochondrion, nuclear chromatin, nucleus, zeta DNA polymerase complex localization	Plate 17	F09	0+	No	0+	Y	N	REV3	Viable
orf19.2747	RGT1	Zn(II)2Cys6 transcription factor; transcriptional repressor involved in the regulation of glucose transporter genes; ortholog of S. cerevisiae Rgt1; mutants display decreased colonization of mouse kidneys	Plate 22	B08	0+	No	0+	Y	N	RGT1	Lethal
orf19.3990		Ortholog(s) have DNA-directed RNA polymerase activity, RNA polymerase III activity and role in tRNA transcription from RNA polymerase III promoter, transcription initiation from RNA polymerase III promoter	Plate 11	D03	1+	No	3+	Y	N	RPC17	Lethal
orf19.2715	RPC53	Ortholog(s) have RNA polymerase III activity, role in tRNA transcription from RNA polymerase III promoter and DNA-directed RNA polymerase III complex localization	Plate 12	B10	2+	No	3+	Y	N	RPC53	Lethal
orf19.5291		Ortholog(s) have role in phospholipid biosynthetic process and endoplasmic reticulum localization	Plate 25	C05	0+	No	0+	Y	N	SCS3	Viable
orf19.3822	SCS7	Putative ceramide hydroxylase; regulated by Nrg1; induced in high iron; fluconazole-induced; Hap43-repressed; Spider biofilm induced	Plate 17	C10	0+	No	0+	Y	N	SCS7	Viable
orf19.4346		Ortholog(s) have protein anchor activity, role in COPII vesicle coating, protein localization to endoplasmic reticulum exit site and ER to Golgi transport vesicle membrane, endoplasmic reticulum exit site localization	Plate 01	H05	2+	Yes	3+	Y	N	SEC16	Viable
orf19.3647	SEC8	Predicted subunit of the exocyst complex, involved in exocytosis; localizes to a crescent on the surface of the hyphal tip	Plate 11	C01	2+	No	3+	Y	N	SEC8	Lethal
orf19.2186		Ortholog(s) have Seh1-associated complex, cytosol, fungal-type vacuole membrane, nuclear membrane, nuclear pore outer ring localization	Plate 25	D07	0+	No	0+	Y	N	SEH1	Viable
orf19.1719	SGA1	Putative glucoamylase; induced in oralpharyngeal candidasis; rat catheter and Spider biofilm induced	Plate 17	A04	1+	No	0+	Y	N	SGA1	Viable
orf19.4841	SHY1	Cytochrome c oxidase biosynthesis protein; transcript regulated by Nrg1 and Mig1	Plate 17	C03	0+	No	0+	Y	N	SHY1	Viable
orf19.4199		Protein involved in ER-to-Golgi transport; rat catheter and Spider biofilm induced	Plate 14	F03	0+	No	2+	Y	N	SLY41	Viable
orf19.6568	SMC6	Putative structural maintenance of chromosomes (SMC) protein; Hap43-induced; cell-cycle regulated periodic mRNA expression; S. cerevisiae ortholog not cell-cycle regulated; Spider biofilm induced	Plate 02	E10	2+	Yes	3+	Y	N	SMC6	Lethal
orf19.5006.1		Ortholog(s) have SNAP receptor activity and role in Golgi to plasma membrane transport, cytokinesis, endocytosis, exocytosis, vesicle fusion	Plate 21	C10	0+		2+	Y	N	SNC2	Viable
orf19.4448	SOG2	Leucine-rich-repeat domain protein of RAM cell wall integrity signaling network; role in cell separation, azole sensitivity; required for hyphal growth; lacks orthologs in higher eukaryotes	Plate 15	G03	1+	No	2+	Y	N	SOG2	Lethal
orf19.6252		Ortholog(s) have RNA polymerase II transcription factor binding transcription factor activity, core RNA polymerase II binding transcription factor activity	Plate 15	F03	1+	No	2+	Y	N	SPN1	Lethal
orf19.1311	SPO75	Ortholog(s) have role in ascospore wall assembly	Plate 14	G11	1+		0+	Y	N	SPO75	Viable
orf19.4312		Ortholog(s) have TBP-class protein binding, transcription cofactor activity	Plate 20	C03	1+		0+	Y	N	SPT8	Viable
orf19.7548	MED21	Ortholog(s) have RNA polymerase II repressing transcription factor binding, RNA polymerase II transcription coactivator activity, RNA polymerase II transcription corepressor activity	Plate 11	E09	0+	No	2+	Y	N	SRB7	Lethal
orf19.3952		Signal recognition particle (SRP) receptor alpha subunit; involved in SRP-dependent protein targeting; rat catheter biofilm repressed	Plate 03	G08	2+	No	4+	Y	N	SRP101	Viable
orf19.6284		Ortholog(s) have GTP binding, signal recognition particle binding activity, role in protein targeting to ER and integral to endoplasmic reticulum membrane localization	Plate 08	C12	0+	No	0+	Y	N	SRP102	Lethal
orf19.1033	STR2	Ortholog(s) have cystathionine gamma-synthase activity, role in transsulfuration and cytosol, nucleus localization	Plate 21	C06	0+	No	0+	Y	N	STR2	Viable
orf19.7088		Ortholog(s) have single-stranded telomeric DNA binding activity, role in regulation of translational fidelity, telomere maintenance, threonylcarbamoyladenosine metabolic process and cytosol, nucleus localization	Plate 24	C04	2+	Yes	3+	Y	N	SUA5	Viable
orf19.3642	SUN41	Cell wall glycosidase; role in biofilm formation and cell separation; possibly secreted; hypoxia, hyphal induced; caspofungin repressed; Efg1, Cph1 regulated; O-glycosylated, possible Kex2 substrate; 5'-UTR intron; Spider biofilm induced	Plate 09	D12	0+	No	0+	Y	N	SUN4	Viable
orf19.2115		Putative molybdopterin-converting factor; fungal-specific (no human or murine homolog)	Plate 25	F07	0+		0+	Y	N	TCD2	Lethal
orf19.5143	TIM54	Predicted component of the mitochondrial TIM22 complex; involved in protein import into mitochondrial inner membrane; Spider biofilm repressed	Plate 02	C01	2+	Yes	2+	Y	N	TIM54	Lethal
orf19.4136	YBL053	Ortholog(s) have protein heterodimerization activity	Plate 20	B04	2+	No	0+	Y	N	TOF1	Viable
orf19.3700	TOM70	Ortholog(s) have mitochondrion targeting sequence binding, protein channel activity and role in protein import into mitochondrial inner membrane, protein import into mitochondrial matrix	Plate 21	C11	0+		2+	Y	N	TOM70
orf19.3038	TPS2	Trehalose-6-phosphate (Tre6P) phosphatase; mutant heat sensitive, accumulates Tre6P, decreased mouse virulence; possible drug target; 2 conserved phospohydrolase motifs; no mammalian homolog; Hap43-repressed; flow model biofilm induced	Plate 06	E11	0+	No	0+	Y	N	TPS2	Viable
orf19.7604		Ortholog(s) have Rab guanyl-nucleotide exchange factor activity	Plate 17	B12	2+	Yes	2+	Y	N	TRS120	Viable
orf19.7611	TRX1	Thioredoxin; involved in response to reactive oxygen species; biofilm, benomyl, flucytosine, peroxide, Hap43 induced; amphotericin B, caspofungin repressed; induced by human neutrophils; macrophage-repressed gene	Plate 21	C08	2+		2+	Y	N	TRX1	Viable
orf19.6131	KSR1	3-ketosphinganine reductase, catalyzes the second step in phytosphingosine synthesis	Plate 15	F10	2+	No	2+	Y	N	TSC10	Lethal
orf19.728	TSC11	Protein similar to S. cerevisiae Tsc11p which is involved in sphingolipid biosynthesis; transposon mutation affects filamentous growth	Plate 22	H03	0+		2+	Y	N	TSC11
orf19.5534		Protein with a predicted role in mitotic spindle elongation, vesicle-mediated transport; flow model biofilm induced	Plate 25	D03	0+	No	0+	Y	N	TVP38	Viable
orf19.7438	UBA1	Ubiquitin-activating enzyme; protein level decreases in stationary phase cultures	Plate 10	G03	2+	Yes	4+	Y	N	UBA1	Lethal
orf19.1949	VPS1	Dynamin-family GTPase-related protein; induced upon adherence to polystyrene; regulated by Gcn2p and Gcn4p	Plate 07	C06	2+	No	2+	Y	N	VPS1	Viable
orf19.1911	PGA52	GPI-anchored cell surface protein of unknown function; Hap43p-repressed gene; fluconazole-induced; possibly an essential gene, disruptants not obtained by UAU1 method	Plate 21	F10	0+		0+	Y	N	YJL171C	Viable
orf19.5553		Ortholog(s) have methionine-R-sulfoxide reductase activity, role in cellular response to oxidative stress and cytoplasm, nucleus localization	Plate 21	F04	0+		0+	Y	N	YKL069W	Viable
orf19.606		Protein of unknown function; Hap43-induced; Spider biofilm induced	Plate 17	D11	0+	No	0+	Y	N	YLR352W	Viable
orf19.3544		Putative protein of unknown function; Hap43p-repressed gene	Plate 21	E12	0+		0+	Y	N	YML131W	Viable
orf19.7370		Possible G-protein coupled receptor; vacuolar membrane transporter for cationic amino acids; PQ-loop motif; rat catheter and Spider biofilm induced	Plate 25	F04	0+		0+	Y	N	YPQ1	Lethal
orf19.2753	ZCF15	Predicted Zn(II)2Cys6 transcription factor of unknown function; rat catheter biofilm induced	Plate 04	A04	0+	No	0+	Y	N		Viable
orf19.831		Ortholog of C. dubliniensis CD36 : Cd36_18570, C. parapsilosis CDC317 : CPAR2_211360, Candida tenuis NRRL Y-1498 : CANTEDRAFT_115359 and Debaryomyces hansenii CBS767 : DEHA2D06886g	Plate 04	E02	0+	Yes	2+	Y	N		Viable
orf19.2137		Ortholog(s) have mitochondrion localization	Plate 12	D09	0+	No	0+	Y	N		Viable
orf19.942	KRE62	Putative subunit of glucan synthase; macrophage-induced gene; Bcr1-regulated in a/a RPMI biofilms	Plate 12	D10	0+	No	0+	Y	N		Viable
orf19.3607		Ortholog of C. dubliniensis CD36 : Cd36_22860, C. parapsilosis CDC317 : CPAR2_806540, Candida tenuis NRRL Y-1498 : CANTEDRAFT_108823 and Debaryomyces hansenii CBS767 : DEHA2B13596g	Plate 13	D02	1+	Yes	0+	Y	N		Viable
orf19.4631	ERG251	C-4 sterol methyl oxidase; role in ergosterol biosynthesis; Hap43-induced; ketoconazole-induced; amphotericin B, caspofungin repressed; possibly essential gene, disruptants not obtained by UAU1 method; Spider biofilm repressed	Plate 14	C11	1+	No	0+	Y	N		Lethal
orf19.6138		Protein similar to ferric reductase Fre10p; possibly an essential gene, disruptants not obtained by UAU1 method	Plate 17	A06	0+	No	0+	Y	N		Viable
orf19.5253		Has domain(s) with predicted ATP binding, protein tyrosine kinase activity and role in protein phosphorylation	Plate 17	D09	0+	No	0+	Y	N		Viable
orf19.2046	POT1-2	Putative peroxisomal 3-ketoacyl CoA thiolase; Hap43-repressed	Plate 17	E07	0+	No	0+	Y	N		Viable
orf19.2124		Predicted alcohol dehydrogenase; Spider biofilm induced	Plate 17	F10	0+	No	0+	Y	N		Viable
orf19.651	LYP1	Putative permease; amphotericin B induced; flucytosine repressed; possibly an essential gene, disruptants not obtained by UAU1 method	Plate 20	F02	0+	No	0+	Y	N		Viable
orf19.4334	PGA58	Putative GPI-anchored protein; transcription is positively regulated by Tbf1p	Plate 21	A01	2+	No	0+	Y	N		NA
orf19.3641	CAN3	Predicted amino acid transmembrane transporter; transcript regulated by white-opaque switch; Hap43-repressed gene	Plate 21	C05	0+	No	0+	Y	N		Viable
orf19.3290		Plasma membrane-localized protein; repressed by nitric oxide; Hap43p-repressed gene	Plate 21	C12	2+		0+	Y	N		Viable
orf19.1664		Protein of unknown function; expression downregulated in an ssr1 null mutant	Plate 21	D04	2+		0+	Y	N
orf19.7594		Protein of unknown function; Spider biofilm induced	Plate 21	D05	1+		0+	Y	N		Lethal
orf19.5784	AMO1	Putative peroxisomal copper amine oxidase	Plate 21	D06	0+		0+	Y	N
orf19.2461	PRN4	Protein with similarity to pirins; induced by benomyl treatment; flow model biofilm repressed	Plate 21	D07	1+		0+	Y	N		Viable
orf19.10	ALK8	Alkane-inducible cytochrome P450; catalyzes hydroxylation of lauric acid to hydroxylauric acid; overproduction causes fluconazole resistance in WT and causes multidrug resistance in a cdr1 cdr2 double mutant; rat catheter biofilm repressed	Plate 21	E03	0+		0+	Y	N
orf19.211		Predicted homeodomain-like transcription factor; also has a metal-binding Ada DNA repair protein domain; Spider biofilm induced	Plate 21	E04	0+		0+	Y	N		Lethal;;;;Viable
orf19.5921		Ortholog(s) have glyoxysome localization	Plate 21	E05	0+		0+	Y	N		Viable
orf19.7002		Ortholog of C. parapsilosis CDC317 : CPAR2_806990, Candida tenuis NRRL Y-1498 : CANTEDRAFT_122709, Debaryomyces hansenii CBS767 : DEHA2E00110g and Pichia stipitis Pignal : PICST_30109	Plate 21	E07	0+	No	0+	Y	N		Viable
orf19.4905		Putative MFS transporter; Hap43p-induced gene; also regulated by regulated by Sef1p and Sfu1p; repressed in a ssr1 null mutant	Plate 21	E10	0+	No	0+	Y	N		Viable
orf19.444		Has domain(s) with predicted nucleic acid binding, nucleotide binding activity	Plate 21	F02	0+	No	0+	Y	N		Viable
orf19.1797		D-arabinose 5-phosphate isomerase; has GutQ domain which is associated with phosphosugar binding; other biofilm induced; rat catheter and Spider biofilm induced; F-12/CO2 early biofilm induced	Plate 21	F06	0+		0+	Y	N		Viable
orf19.5924	ZCF31	Zn(II)2Cys6 transcription factor of unknown function; mutant is sensitive to copper and SDS, and resistant to Calcofluor White; required for yeast cell adherence to silicone substrate	Plate 21	F09	1+		0+	Y	N		Viable
orf19.5295		Protein with a predicted endonuclease/exonuclease/phosphatase family domain and a carbon catabolite repressor protein 4 domain; induced by alpha pheromone in SpiderM medium	Plate 21	G02	2+		0+	Y	N		Viable
orf19.1608		Ortholog(s) have cytosol, nucleus localization	Plate 21	G04	1+		0+	Y	N
orf19.5352		Protein with a predicted magnesium transporter domain; mutants are viable	Plate 22	A04	0+	No	0+	Y	N
orf19.2157	DAC1	N-acetylglucosamine-6-phosphate (GlcNAcP) deacetylase; N-acetylglucosamine utilization; required for wild-type hyphal growth and virulence in mouse systemic infection; gene and protein are GlcNAc-induced; Spider biofilm induced	Plate 22	C06	0+	No	0+	Y	N		Viable
orf19.5293		Ortholog of C. dubliniensis CD36 : Cd36_43710, C. parapsilosis CDC317 : CPAR2_402940, Candida tenuis NRRL Y-1498 : CANTEDRAFT_114940 and Debaryomyces hansenii CBS767 : DEHA2C09196g	Plate 22	C08	0+	No	0+	Y	N
orf19.4658		RING finger and CHY zinc finger domain-containing protein; mutant are viable	Plate 22	D04	0+	No	0+	Y	N
orf19.4933	FAD3	Omega-3 fatty acid desaturase; production of alpha-linolenic acid, a major component of membranes; caspofungin induced; Plc1-regulated; colony morphology-related gene regulation by Ssn6; Spider biofilm induced, flow model biofilm repressed	Plate 22	D06	0+	No	0+	Y	N		Lethal
orf19.287		Putative NADH-ubiquinone oxidoreductase subunit; Hap43p-repressed gene; repressed by nitric oxide; identified in detergent-resistant membrane fraction (possible lipid raft component)	Plate 22	E06	0+	No	0+	Y	N		Viable
orf19.3152	AMO2	Protein similar to A. niger predicted peroxisomal copper amino oxidase; mutation confers hypersensitivity to toxic ergosterol analog; F-12/CO2 early biofilm induced	Plate 22	E07	0+	No	0+	Y	N		Viable
orf19.4984		Has domain(s) with predicted chitin binding, chitinase activity and role in carbohydrate metabolic process, cell wall macromolecule catabolic process, chitin catabolic process	Plate 22	F04	1+	No	0+	Y	N		Viable
orf19.2251	AAH1	Adenine deaminase; purine salvage and nitrogen catabolism; colony morphology-related regulation by Ssn6; Hog1, CO2-induced; chlamydospore formation repressed in C. albicans and C. dubliniensis; rat catheter and F-12/CO2 biofilm induced	Plate 17	E03	2+	No	0+	Y	N	AAH1	Viable
orf19.1291	ABZ1	Ortholog(s) have 4-amino-4-deoxychorismate synthase activity, role in para-aminobenzoic acid biosynthetic process and cytosol, nucleus localization	Plate 14	E06	0+	No	0+	Y	N	ABZ1	Viable
orf19.5837		Ortholog(s) have 4-amino-4-deoxychorismate lyase activity, role in folic acid biosynthetic process and cytoplasm localization	Plate 13	E08	0+		0+	Y	N	ABZ2	Viable
orf19.3417	ACF2	Putative endo-1,3-beta-glucanase; fungal-specific (no human or murine homolog)	Plate 20	B05	0+	No	0+	Y	N	ACF2	Viable
orf19.819		Ortholog(s) have role in lipoate biosynthetic process and mitochondrion localization	Plate 02	F07	1+	No	0+	Y	N	ACP1	Lethal
orf19.5517		Similar to alcohol dehydrogenases; induced by benomyl treatment, nitric oxide; induced in core stress response; oxidative stress-induced via Cap1; Spider biofilm repressed	Plate 18	C08	1+		0+	Y	N	ADH7	Viable
orf19.459	ADP1	Putative PDR-subfamily ABC transporter; similar to WHITE subfamily proteins; gene used for strain identification by multilocus sequence typing	Plate 06	H03	0+	No	2+	Y	N	ADP1	Viable
orf19.6432		Ortholog(s) have ATPase activity, role in response to drug, ribosomal large subunit biogenesis and cytosol, preribosome, large subunit precursor localization	Plate 02	F05	2+	Yes	3+	Y	N	AFG2	Lethal;;;;Viable
orf19.3050	AGE1	Putative GTPase activator; induced in low iron; rat catheter biofilm repressed	Plate 06	B05	0+	No	0+	Y	N	AGE1	Viable
orf19.1193	GNP1	Similar to asparagine and glutamine permease; fluconazole, caspofungin induced; regulated by Nrg1, Mig1, Tup1, Gcn2, Gcn4, and alkaline regulated by Rim101; repressed during chlamydospore formation; rat catheter, flow model biofilm induced	Plate 19	G03	0+		0+	Y	N	AGP1
orf19.4679	AGP2	Amino acid permease; hyphal repressed; white-opaque switch regulated; induced in core caspofungin response, during cell wall regeneration, by flucytosine; regulated by Sef1, Sfu1, and Hap43; rat catheter and Spider biofilm induced	Plate 18	D04	0+	No	0+	Y	N	AGP2	Viable
orf19.3795	AGP3	Putative serine transporter; possible role in assimilation of sulfur; F-12/CO2 early biofilm induced	Plate 13	D03	0+	Yes	0+	Y	N	AGP3	Viable
orf19.1078	HBR2	Putative alanine glyoxylate aminotransferase; regulated by Gcn4p and hemoglobin; stationary phase enriched protein	Plate 20	H09	0+	No	0+	Y	N	AGX1	Unknown
orf19.2175		Putative mitochondrial cell death effector; induced by nitric oxide; Spider biofilm induced; rat catheter biofilm repressed	Plate 13	A08	0+	No	0+	Y	N	AIF1	Viable
orf19.5925		Ortholog of S. cerevisiae : AIM6, C. glabrata CBS138 : CAGL0C05533g, C. dubliniensis CD36 : Cd36_84610, C. parapsilosis CDC317 : CPAR2_404550 and Candida tenuis NRRL Y-1498 : CANTEDRAFT_115337	Plate 19	A11	2+	No	0+	Y	N	AIM6	Viable
orf19.4950	AKR1	Ankyrin-repeat protein; induced by fluphenazine	Plate 21	H05	0+		0+	Y	N	AKR1	Viable
orf19.2828		Ortholog(s) have alpha-tubulin binding, microtubule binding activity, role in establishment or maintenance of cell polarity, post-chaperonin tubulin folding pathway and cytosol, nucleus localization	Plate 23	B11	1+	No	0+	Y	N	ALF1	Lethal
orf19.6025	alg13	Ortholog(s) have N-acetylglucosaminyldiphosphodolichol N-acetylglucosaminyltransferase activity and role in dolichol-linked oligosaccharide biosynthetic process	Plate 01	F06	0+	No	0+	Y	N	ALG13	Viable
orf19.1221	ALG2	Putative mannosyltransferase involved in cell wall mannan biosynthesis; transcription is elevated in chk1, nik1, and sln1 homozygous null mutants	Plate 01	A09	2+	No	0+	Y	N	ALG2	Lethal
orf19.1659	ALG8	Putative glucosyltransferase involved in cell wall mannan biosynthesis; transcription is elevated in nik1 and sln1 homozygous null mutants, but not in the chk1 null mutant; possibly an essential gene, disruptants not obtained by UAU1 method	Plate 20	H06	0+	No	0+	Y	N	ALG8	Viable
orf19.7551	ALO1	D-Arabinono-1,4-lactone oxidase involved in biosynthesis of dehydro-D-arabinono-1,4-lactone, which has a protective role against oxidative damage; plasma membrane-localized;required for full virulence in a mouse model of systemic infection	Plate 14	F01	0+	No	2+	Y	N	ALO1	Viable
orf19.5605		Ortholog(s) have protein binding, bridging, ubiquitin protein ligase binding activity and role in positive regulation of ubiquitin-dependent endocytosis, regulation of intracellular transport	Plate 23	G03	0+	No	0+	Y	N	ALY2	Viable
orf19.2350		Protein similar to S. cerevisiae Yor378w; MFS family transporter; transposon mutation affects filamentous growth; null mutants are viable; fungal-specific (no human or murine homolog)	Plate 12	H08	0+	No	0+	Y	N	AMF1	Viable
orf19.2835		Ortholog(s) have SUMO activating enzyme activity, role in cellular response to DNA damage stimulus, protein sumoylation, regulation of mitotic cell cycle and SUMO activating enzyme complex, cytosol localization	Plate 01	D03	0+	No	0+	Y	N	AOS1	Lethal
orf19.5630	APA2	Putative ATP adenylyltransferase II; regulated by Gcn4; repressed by amino acid starvation (3-AT); induced by prostaglandins; Hap43-repressed; Spider biofilm repressed	Plate 06	B03	0+	No	0+	Y	N	APA2	Lethal;;;;Viable
orf19.6821		Ortholog(s) have ubiquitin-protein ligase activity	Plate 10	D09	1+	No	3+	Y	N	APC2	Lethal
orf19.6861		Ortholog(s) have ubiquitin-protein ligase activity and role in anaphase-promoting complex-dependent proteasomal ubiquitin-dependent protein catabolic process, chromatin assembly, protein ubiquitination	Plate 09	H03	2+	No	3+	Y	N	APC5	Lethal
orf19.158		Ortholog of S. cerevisiae Apd1; required for normal localization of actin patches and normal tolerance of sodium ions and hydrogen peroxide; Hap43-induced; Spider biofilm induced	Plate 03	G02	2+	No	0+	Y	N	APD1	Viable
orf19.3591	APE3	Putative vacuolar aminopeptidase Y,; regulated by Gcn2 and Gcn4; rat catheter and Spider biofilm repressed	Plate 18	D05	0+	No	0+	Y	N	APE3	Viable
orf19.1204		Phosphorylated protein of unknown function; transcript is upregulated clinical isolates from HIV positive patients with oral candidiasis	Plate 07	E02	0+	No	0+	Y	N	APM3	Viable
orf19.2194		Cargo-binding subunit of the clathrin associated protein complex (AP-2), involved in endocytosis	Plate 07	F03	1+	No	0+	Y	N	APM4	Viable
orf19.7428	APN1	Ortholog of S. cerevisiae Apn1; an AP endonuclease; transcript induced by interaction with macrophages; fungal-specific (no human or murine homolog)	Plate 24	F06	0+		0+	Y	N	APN1	Viable
orf19.1836	APN2	Putative class II abasic (AP) endonuclease; flucytosine induced	Plate 21	A11	0+	No	0+	Y	N	APN2	Viable
orf19.1698		Ortholog(s) have phosphatidate phosphatase activity, role in actin cytoskeleton organization, cellular lipid metabolic process and actin cortical patch localization	Plate 19	H10	0+	No	0+	Y	N	APP1	Viable
orf19.1136		Ortholog(s) have AP-2 adaptor complex, cytosol, nucleus localization	Plate 10	D11	0+	No	2+	Y	N	APS2	Lethal
orf19.2172	ARA1	D-Arabinose dehydrogenase; dehydro-D-arabinono-1,4-lactone synthesis; active on D-arabinose, L-fucose, L-xylose, L-galactose; inhibited by metal ions, thiol group-specific reagents; induced on polystyrene adherence; Spider biofilm induced	Plate 07	D10	0+	No	0+	Y	N	ARA1	Viable
orf19.5665		Ortholog(s) have D-arabinose 1-dehydrogenase [NAD(P)+] activity and role in dehydro-D-arabinono-1,4-lactone biosynthetic process	Plate 12	D05	0+	No	0+	Y	N	ARA2	Viable
orf19.2248	ARE2	Acyl CoA:sterol acyltransferase; uses cholesterol and oleoyl-CoA substrates; protoberberine derivative drug inhibits enzyme activity; ketoconazole-induced; Hap43-repressed; flow model biofilm induced; Spider biofilm induced	Plate 21	H01	1+		0+	Y	N	ARE2
orf19.56	ARG2	Putative enzyme of arginine biosynthesis; transcription of genes of arginine biosynthesis pathway, except for ARG2, is induced upon phagocytosis by macrophage	Plate 19	D10	2+		0+	Y	N	ARG2	Viable
orf19.5610	ARG3	Putative ornithine carbamoyltransferase; Gcn4-regulated; Hap43-induced; repressed in alkalinizing medium; rat catheter and Spider biofilm induced	Plate 06	D08	2+	Yes	0+	Y	N	ARG3	Lethal
orf19.3770	ARG8	Putative acetylornithine aminotransferase; Gcn2, Gcn4 regulated; rat catheter biofilm induced; Spider biofilm induced	Plate 18	F04	2+		0+	Y	N	ARG8	Viable
orf19.2179	SIT1	Transporter of ferrichrome siderophores, not ferrioxamine B; required for human epithelial cell invasion in vitro, not for mouse systemic infection; regulated by iron, Sfu1, Rfg1, Tup1, Hap43; rat catheter and Spider biofilm induced	Plate 10	H11	0+	No	0+	Y	N	ARN1	Lethal
orf19.1847	ARO10	Aromatic decarboxylase; Ehrlich fusel oil pathway of aromatic alcohol biosynthesis; alkaline repressed; protein abundance affected by URA3 expression in CAI-4 strain; Spider biofilm induced	Plate 20	A10	2+	No	0+	Y	N	ARO10	Lethal
orf19.1517	ARO3	3-deoxy-D-arabinoheptulosonate-7-phosphate synthase; aromatic amino acid synthesis; GCN-regulated; feedback-inhibited by phe if expressed in S. cerevisiae; decreased in stationary phase; flow model biofilm repressed	Plate 06	B10	0+	No	0+	Y	N	ARO3	Viable
orf19.2098	ARO8	Aromatic transaminase of the Ehrlich fusel oil pathway of aromatic alcohol biosynthesis; Rim101 independent alkaline induction; protein abundance affected by URA3 expression in CAI-4 strain; Gcn4-regulated; stationary phase enriched	Plate 16	D07	0+	No	0+	Y	N	ARO8	Viable
orf19.2641	ARP1	Putative centractin; induced upon adherence to polystyrene	Plate 03	B10	0+	No	2+	Y	N	ARP1	Lethal
orf19.2507	ARP9	Protein similar to S. cerevisiae Arp3p, a component of the Arp2/3 complex involved in actin-dependent processes; likely to be essential for growth, based on an insertional mutagenesis strategy	Plate 15	G05	2+	No	3+	Y	N	ARP9	Lethal
orf19.3122	ARR3	Ortholog of S. cerevisiae Arr3; arsenite transporter of the plasma membrane required for resistance to arsenic compounds; benomyl-induced; Gcn4-regulated; Hap43-repressed; mutant is viable; Spider biofilm induced	Plate 24	A05	0+	No	0+	Y	N	ARR3	Viable
orf19.7377	ASE1	Putative microtubule-associated protein; member of conserved Mcm1p regulon; periodic mRNA expression, peak at cell-cycle G2/M phase	Plate 13	E05	0+		0+	Y	N	ASE1	Viable
orf19.3715	ASF1	Protein similar to S. cerevisiae Asf1p, a chromatin assembly complex component; likely to be essential for growth, based on an insertional mutagenesis strategy	Plate 06	D12	1+	Yes	2+	Y	N	ASF1	Viable
orf19.166	ASG1	Gal4p family zinc-finger transcription factor with similarity to S. cerevisiae Asg1p	Plate 13	C06	0+	No	0+	Y	N	ASG1	Viable
orf19.4614		Adapter protein for pexophagy and the cytoplasm-to-vacuole targeting (Cvt) pathway; Spider biofilm induced	Plate 12	F01	0+	No	0+	Y	N	ATG11	Viable
orf19.2848		Predicted regulatory subunit of the Atg1 signaling complex; required for vesicle formation during autophagy and the cytoplasm-to-vacuole targeting (Cvt) pathway; Spider biofilm induced	Plate 14	A05	0+	No	2+	Y	N	ATG13	Viable
orf19.3412	ATG15	Putative lipase; fungal-specific (no human or murine homolog); Hap43p-repressed gene	Plate 24	H09	0+		0+	Y	N	ATG15	Viable
orf19.4119	SPO72	Protein described as similar to S. cerevisiae sporulation protein; ortholog of S. cerevisiae Atg2, an autophagic vesicle formation protein; up-regulation associated with azole resistance; Spider biofilm induced	Plate 25	D04	0+	No	0+	Y	N	ATG2	Viable
orf19.6020		Ortholog(s) have Atg8 ligase activity and role in C-terminal protein lipidation, CVT pathway, autophagic vacuole assembly, cellular response to nitrogen starvation, mitochondrion degradation, piecemeal microautophagy of nucleus	Plate 20	B11	0+		0+	Y	N	ATG3	Viable
orf19.6214	ATC1	Cell wall acid trehalase; catalyzes hydrolysis of the disaccharide trehalose; similar to S. cerevisiae vacuolar acid trehalase (Ath1p); Hap43p-repressed gene	Plate 18	C10	0+		0+	Y	N	ATH1	Viable
orf19.1077	ATM1	Member of MDR subfamily of ABC family; ortholog of S. cerevisiae ABC transporter, Atm1; induced in low iron; induced by nitric oxide independent of Yhb1	Plate 02	A04	0+	No	0+	Y	N	ATM1	Lethal
orf19.1224	FRP3	Putative ammonium transporter; upregulated in the presence of human neutrophils; fluconazole-downregulated; repressed by nitric oxide; Spider biofilm induced; rat catheter biofilm repressed	Plate 05	H11	0+	No	0+	Y	N	ATO2	NA
orf19.6916		Ortholog(s) have unfolded protein binding activity, role in mitochondrial proton-transporting ATP synthase complex assembly and mitochondrion localization	Plate 24	G01	1+	No	2+	Y	N	ATP11	Viable
orf19.3686		Ortholog(s) have protein domain specific binding activity, role in mitochondrial proton-transporting ATP synthase complex assembly and mitochondrion localization	Plate 24	E05	0+	No	0+	Y	N	ATP12
orf19.5221		Ortholog(s) have phosphatidylinositol-4,5-bisphosphate binding activity	Plate 02	A02	0+	No	2+	Y	N	AVO1	Viable
orf19.1142		Putative vacuolar transporter of large neutral amino acids; induced by alpha pheromone in SpiderM medium	Plate 19	G02	0+		0+	Y	N	AVT4	Viable
orf19.5292	AXL2	Ortholog of S. cerevisiae Axl2; a plasma membrane protein involved in determination of budding pattern; O-glycosylated by Pmt4; mutant is viable	Plate 13	D09	0+		0+	Y	N	AXL2	Viable
orf19.6167	AYR1	Putative oxidoreductase; transcriptionally induced by interaction with macrophage; rat catheter biofilm repressed	Plate 20	D02	0+	No	0+	Y	N	AYR1	Viable
orf19.2791	BBC1	Putative SH3-domain-containing protein	Plate 20	A01	0+	No	0+	Y	N	BBC1	Viable
orf19.2260		Putative transcription factor with zinc finger DNA-binding motif	Plate 03	A02	2+	No	0+	Y	N	BCD1	Lethal
orf19.1112	BUD7	Ortholog(s) have role in Golgi to plasma membrane transport, fungal-type cell wall chitin biosynthetic process and cell division site, clathrin-coated vesicle, cytosol, exomer complex, nucleus, ribosome localization	Plate 25	D05	0+	No	0+	Y	N	BCH1	Viable
orf19.4906		Putative adhesin-like protein; positively regulated by Tbf1; Spider biofilm induced	Plate 22	F11	0+	No	0+	Y	N	BCK2	Viable
orf19.6346		Putative nuclear export protein; Hap43p-induced gene; decreased transcription is observed in an azole-resistant strain that overexpresses MDR1	Plate 10	D02	2+	No	2+	Y	N	BCP1	Lethal
orf19.769	IFE1	Putative medium-chain alcohol dehydrogenase; rat catheter and Spider biofilm repressed	Plate 21	A08	0+	No	0+	Y	N	BDH2	Viable
orf19.2771	BEM3	Putative GTPase-activating protein (GAP) for Rho-type GTPase Cdc42p; involved in cell signaling pathways that control cell polarity; similar to S. cerevisiae Bem3p	Plate 18	F06	0+		0+	Y	N	BEM3	Viable
orf19.302		Ortholog(s) have Rab guanyl-nucleotide exchange factor activity, role in ER to Golgi vesicle-mediated transport and TRAPP complex, cytosol, nucleus localization	Plate 16	A04	0+	No	2+	Y	N	BET5	Lethal
orf19.4560	BFR1	Protein involved in the maintenance of normal ploidy; S. cerevisiae ortholog cofers Brefeldin A resistance; stationary phase enriched protein; Spider biofilm repressed	Plate 19	H09	0+	No	0+	Y	N	BFR1	Viable
orf19.7624		Ortholog(s) have role in rRNA processing and 90S preribosome, nucleolus localization	Plate 12	A10	1+	No	0+	Y	N	BFR2	Lethal
orf19.3539		Predicted nucleolar S-adenosylmethionine-dependent rRNA methyltransferase; Spider biofilm induced	Plate 04	H10	2+		0+	Y	N	BMT2
orf19.2575		Putative S-adenosylmethionine-dependent methyltransferase; Hap43p-induced gene	Plate 13	B01	2+	No	0+	Y	N	BMT6	Viable
orf19.2575		Putative S-adenosylmethionine-dependent methyltransferase; Hap43p-induced gene	Plate 25	F03	2+	No	0+	Y	N	BMT6	Viable
orf19.7645		Biotin protein ligase; catalyzes covalent attachment of biotin to biotin-dependent enzymes including acetyl CoA carboxylase and pyruvate carboxylase	Plate 03	B09	2+	No	2+	Y	N	BPL1	Lethal
orf19.6382		Putative MRP/CFTR-subfamily ABC transporter; member of multidrug resistance-associated protein (MRP) subfamily of ABC family; similar to S. cerevisiae Bpt1p	Plate 16	D05	0+	No	0+	Y	N	BPT1	Viable
orf19.7441		Ortholog(s) have role in cellular lipid metabolic process, mRNA export from nucleus, protein export from nucleus and nuclear envelope localization	Plate 08	C01	2+	Yes	3+	Y	N	BRR6	Lethal
orf19.7490		Predicted membrane transporter; fucose:proton symporter family member, MFS superfamily; flow model biofilm induced	Plate 24	E06	0+	No	0+	Y	N	BSC6	Viable
orf19.5869		Ortholog(s) have role in metal ion transport, protein targeting to vacuole, ubiquitin-dependent protein catabolic process and endoplasmic reticulum, fungal-type vacuole membrane localization	Plate 18	G04	0+	No	0+	Y	N	BSD2	Viable
orf19.2655	BUB3	Protein similar to S. cerevisiae Bub3; a kinetochore checkpoint component; induced by hydroxyurea treatment; flow model biofilm induced; Spider biofilm induced	Plate 03	G03	2+	No	0+	Y	N	BUB3	Viable
orf19.3555	BUD14	Putative SH3-domain-containing protein; predicted role in bud-site selection; Spider biofilm induced	Plate 21	A09	2+	No	0+	Y	N	BUD14	Viable
orf19.4855	BUD31	Bud31 ortholog; not subject to mating-type regulation, in contrast to S. cerevisiae Bud31 which has a role in specifying the bud site; Spider biofilm induced	Plate 20	G11	0+	No	0+	Y	N	BUD31	Viable
orf19.5087	BUD6	Protein required for Spitzenkorper formation in hyphal cells (wild-type localization of Mlc1p to the Spitzenkorper); localizes to polarisome	Plate 04	A11	2+	No	0+	Y	N	BUD6	Viable
orf19.2736	HFL2	HAP5-like; ortholog of S. cerevisiae Bur6, a heterodimeric NC2 transcription regulator complex subunit; flucytosine induced	Plate 09	E09	1+	No	0+	Y	N	BUR6	Lethal
orf19.916		Putative protein involved in apoptosis; Spider biofilm induced	Plate 23	A01	1+	No	0+	Y	N	BXI1	Lethal
orf19.1699	BZZ1	Protein similar to S. cerevisiae Bzz1p, which is an SH3 domain protein involved in the regulation of actin polymerization	Plate 18	H04	0+		0+	Y	N	BZZ1
orf19.1776		Putative pantetheine-phosphate adenylyltransferase (PPAT); which catalyzes 4th step in coenzyme A biosynthesis from pantothenate; rat catheter biofilm repressed	Plate 10	D01	0+	No	2+	Y	N	CAB4	Viable
orf19.4005		Putative dephospho-CoA kinase; protein likely to be essential for growth, based on an insertional mutagenesis strategy	Plate 01	G06	1+	No	0+	Y	N	CAB5	Lethal
orf19.388	CAF16	ABC family protein, predicted not to be a transporter; Hap43, caspofungin repressed; rat catheter and Spider biofilm repressed	Plate 24	G11	0+	No	0+	Y	N	CAF16	Viable
orf19.793	CAK1	Monomeric CDK-activating kinase; functional homolog of S. cerevisiae Cak1p; phosphorylates cyclin-free human CDK2; lacks glycine loop motif; conserved lysine (K36) not required for activity; possibly essential gene (by UAU1 method)	Plate 12	B03	1+	No	2+	Y	N	CAK1	Lethal
orf19.7382	CAM1	Putative translation elongation factor eEF1 gamma; protein level decreased in stationary phase cultures; Spider biofilm repressed	Plate 16	B09	1+	No	0+	Y	N	CAM1	Lethal
orf19.111	CAN2	Basic amino acid permease; arginine metabolism; regulated by Nrg1/Tup1; caspofungin, flucytosine induced; colony morphology-related regulation by Ssn6; Hap43-repressed; rat catheter and Spider biofilm induced; promoter bound by Efg1	Plate 14	G04	1+	No	2+	Y	N	CAN1	Viable
orf19.1940		Ortholog(s) have role in cellular response to cadmium ion, detoxification of cadmium ion, ubiquinone biosynthetic process and mitochondrial inner membrane localization	Plate 20	H02	2+	Yes	0+	Y	N	CAT5	Viable
orf19.763		Small subunit of the heterodimeric cap binding complex; component of the spliceosomal commitment complex; Spider biofilm repressed	Plate 18	A09	2+	No	0+	Y	N	CBC2	Viable
orf19.238	CCP1	Cytochrome-c peroxidase N terminus; Rim101, alkaline pH repressed; induced in low iron or by macrophage interaction; oxygen-induced activity; regulated by Sef1, Sfu1, and Hap43; Spider biofilm induced; rat catheter biofilm repressed	Plate 19	E06	1+		0+	Y	N	CCP1	Viable
orf19.3083		Putative lipid phosphatase of the endoplasmic reticulum; role in DNA repair, actin cytoskeleton organization, cellular manganese ion homeostasis; Spider biofilm repressed	Plate 12	H10	0+	No	0+	Y	N	CDC1	Viable
orf19.548	CDC10	Septin, required for wild-type cell, hyphal, or chlamydospore morphology; role in virulence and kidney tissue invasion in mouse infection; forms ring at sites of cell division and filaments in mature chlamydospore; Spider biofilm repressed	Plate 07	E12	0+	No	0+	Y	N	CDC10	Viable
orf19.3013	CDC12	Septin; essential for viability; forms ring at sites of cell division and also forms filaments in mature chlamydospore; filamentous growth induced; regulated by Nrg1, Tup1, tyrosol and cell density; rat catheter biofilm repressed	Plate 11	D02	2+	No	3+	Y	N	CDC12	Lethal
orf19.122	CDC20	Activator of anaphase-promoting complex/cyclosome; induced under Cdc5 depletion; member of conserved Mcm1 regulon; mRNA expression peaks at cell-cycle G2/M phase; mRNA binds She3 and is localized to buds of yeast cells and to hyphal tips	Plate 01	E09	2+	No	4+	Y	N	CDC20	Lethal
orf19.6926	CSC25	Guanyl-nucleotide exchange factor; activator of Ras/adenylyl cyclase pathway; functional homolog of S. cerevisiae Cdc25p; commonly called Cdc25; transposon mutation affects filamentous growth	Plate 03	A11	0+	No	0+	Y	N	CDC25	Viable
orf19.6529	CDC34	Putative ubiquitin-protein ligase; transcript regulated by Nrg1 and Tup1, and by Gcn2 and Gcn4; rat catheter biofilm induced	Plate 16	E11	1+	No	0+	Y	N	CDC34	Lethal
orf19.6075		Putative CCR4-Not complex transcription factor; ortholog of S. cerevisiae Cdc36; Hap43-repressed gene	Plate 03	A07	0+	No	0+	Y	N	CDC36	Lethal
orf19.5531	CDC37	Chaperone for Crk1p; interacts with Crk1p kinase domain and with Sti1p; putative phosphorylation site at Ser14; functional homolog of S. cerevisiae Cdc37p; likely to be essential for growth; regulated by Gcn2p and Gcn4p	Plate 01	B01	0+	No	2+	Y	N	CDC37	Lethal
orf19.2559	CDC4	F-box subunit of SCF(CDC4) ubiquitin ligase; functional homolog of S. cerevisiae Cdc4; mutation/depletion causes hyperfilamentation; Sol1 is a substrate of SCF-Cdc4; Spider biofilm induced	Plate 01	D11	0+	No	2+	Y	N	CDC4	Lethal
orf19.3561	CDC7	Putative kinase; cell-cycle regulated periodic mRNA expression; S. cerevisiae ortholog is not cell-cycle regulated; possibly an essential gene, disruptants not obtained by UAU1 method	Plate 03	A03	2+	No	0+	Y	N	CDC7	Lethal
orf19.2983	CDC73	Putative transcription elongation factor; cdc73 kap114 double transposon mutation affects filamentous growth; Spider biofilm repressed	Plate 13	F03	0+	No	0+	Y	N	CDC73	Viable
orf19.1137		Ortholog(s) have thymidylate kinase activity, uridylate kinase activity, role in dTDP biosynthetic process, dTTP biosynthetic process, dUDP biosynthetic process and cytosol, nucleus localization	Plate 10	E08	0+	No	2+	Y	N	CDC8	Lethal
orf19.1387		Ortholog(s) have 4 iron, 4 sulfur cluster binding activity, role in iron-sulfur cluster assembly, tRNA wobble uridine modification and cytoplasm localization	Plate 01	C12	1+	No	0+	Y	N	CFD1	Lethal
orf19.7404		Catabolic L-serine (L-threonine) deaminase;, catalyzes degradation of L-serine and L-threonine; required to use serine or threonine as a sole nitrogen source; Spider biofilm repressed	Plate 07	E11	0+	No	0+	Y	N	CHA1	Viable
orf19.3035		Ortholog(s) have ATP-dependent DNA helicase activity, chromatin DNA binding, methylated histone residue binding, rDNA binding activity	Plate 16	H05	0+	No	0+	Y	N	CHD1	Viable
orf19.677	CHO1	Putative phosphatidylserine synthase; ortholog of S. cerevisiae CHO1; transposon mutation affects filamentous growth; regulated by Nrg1, Tup1	Plate 10	B12	2+	No	0+	Y	N	CHO1	Lethal
orf19.169	CHO2	Putative phosphatidyl-ethanolamine N-methyltransferase; fungal-specific (no human or murine homolog); amphotericin B repressed; Hap43p-induced gene	Plate 04	A08	2+	No	0+	Y	N	CHO2	Viable
orf19.7298	CHS2	Chitin synthase; nonessential; required for wild-type chitin deposition in hyphae; transcript regulated during dimorphic transition; Chs1 and Chs2, but not Chs3, are inhibited by the protoberberine HWY-289; flow model biofilm repressed	Plate 18	D01	2+	No	0+	Y	N	CHS1	Viable
orf19.807	CHS5	Putative chitin biosynthesis protein; fungal-specific; repressed upon yeast-to-hypha switch; rat catheter biofilm repressed	Plate 07	F01	0+	No	0+	Y	N	CHS5	Viable
orf19.4293		Ortholog(s) have role in iron-sulfur cluster assembly, ribosomal large subunit export from nucleus, tRNA wobble uridine modification and cytosol, nucleus localization	Plate 09	A04	1+	No	2+	Y	N	CIA1	Lethal
orf19.6455		Protein of unknown function, transcript is upregulated in clinical isolates from HIV+ patients with oral candidiasis	Plate 10	F07	1+	Yes	2+	Y	N	CIA2	Lethal
orf19.124	CIC1	Putative proteasome-interacting protein; rat catheter biofilm induced	Plate 12	A06	1+	No	0+	Y	N	CIC1	Lethal
orf19.3175		Putative ortholog of human electron transfer flavoprotein dehydrogenase (ETF-dH); alkaline repressed; repressed by nitric oxide; virulence-group-correlated expression; Spider biofilm induced	Plate 06	C03	0+	No	0+	Y	N	CIR2	Viable
orf19.51		Ortholog(s) have role in mitochondrion organization, translational initiation and eukaryotic translation initiation factor 3 complex localization	Plate 25	E04	1+	No	0+	Y	N	CLU1	Viable
orf19.3058		Ortholog(s) have role in ubiquinone biosynthetic process and mitochondrial inner membrane localization	Plate 03	A05	1+	No	0+	Y	N	COQ6	Lethal
orf19.6602		Ortholog(s) have role in aerobic respiration, ubiquinone biosynthetic process and mitochondrial inner membrane localization	Plate 24	E01	2+	No	0+	Y	N	COQ9	Viable
orf19.7359	CRZ1	Calcineurin-regulated C2H2 transcription factor; role in maintenance of membrane integrity, azole tolerance; not required for mouse virulence; repressed by low iron; regulates Ca++ influx during alkaline pH response; Spider biofilm induced	Plate 18	G11	1+		0+	Y	N	CRZ1	Viable
orf19.956		Ortholog(s) have role in fermentation and mitochondrion localization	Plate 18	C04	0+		0+	Y	N	CSF1	Viable
orf19.2302		Ortholog(s) have enzyme regulator activity, role in cellular calcium ion homeostasis and integral to endoplasmic reticulum membrane localization	Plate 14	D09	0+		0+	Y	N	CSG2	Viable
orf19.137		Putative transferase involved in phospholipid biosynthesis; induced by alpha pheromone in SpiderM medium	Plate 18	F10	0+	No	0+	Y	N	CST26	Lethal
orf19.674		Ortholog(s) have U6 snRNA binding, pre-mRNA binding activity and role in mRNA cis splicing, via spliceosome, spliceosomal snRNP assembly	Plate 23	E06	0+	No	0+	Y	N	CWC2	Lethal
orf19.1771		Predicted spliceosome-associated protein; role in pre-mRNA splicing; Spider biofilm induced	Plate 09	F11	0+	No	2+	Y	N	CWC22	Lethal
orf19.5148	CYR1	Class III adenylyl cyclase; mutant lacks cAMP; mutant hyphal growth defect rescued by exogenous cAMP; required for mouse mucosal or systemic infection; role in macrophage sensitivity, apoptosis; downstream of Ras1p and CO2 signaling	Plate 02	E07	0+	Yes	0+	Y	N	CYR1	Lethal
orf19.2065		Ortholog(s) have role in allantoin catabolic process and cytosol, nucleus localization	Plate 12	E01	0+	No	0+	Y	N	DAL2	Viable
orf19.313	DAL4	Putative allantoin permease; fungal-specific (no human or murine homolog)	Plate 18	F05	0+		0+	Y	N	DAL4	Viable
orf19.309	DAL5	Allantoate permease; nitrogen catabolite repressed, induced in absence of preferred N sources; nitrogen source regulation requires Gat1; possibly essential gene (by UAU1 method); Hap43-repressed	Plate 14	G07	0+	No	0+	Y	N	DAL5	Viable
orf19.5991		Ortholog(s) have role in maturation of 5.8S rRNA from tricistronic rRNA transcript (SSU-rRNA, 5.8S rRNA, LSU-rRNA), maturation of LSU-rRNA from tricistronic rRNA transcript (SSU-rRNA, 5.8S rRNA, LSU-rRNA)	Plate 02	C10	2+	Yes	4+	Y	N	DBP10	Lethal
orf19.3704		Ortholog(s) have role in maturation of 5.8S rRNA from tricistronic rRNA transcript (SSU-rRNA, 5.8S rRNA, LSU-rRNA), maturation of LSU-rRNA from tricistronic rRNA transcript (SSU-rRNA, 5.8S rRNA, LSU-rRNA)	Plate 02	C08	2+	Yes	3+	Y	N	DBP6	Lethal;;;;Viable
orf19.7083	DCC1	Protein with a predicted role in sister chromatid cohesion and telomere length maintenance; cell-cycle regulated periodic mRNA expression	Plate 07	E06	0+	No	0+	Y	N	DCC1	Viable
orf19.7243		Deoxycytidine monophosphate (dCMP) deaminase; role in dUMP and dTMP biosynthesis; Spider biofilm repressed	Plate 14	A08	1+	No	0+	Y	N	DCD1	Viable
orf19.6373	DCP2	Ortholog(s) have m7G(5')pppN diphosphatase activity, mRNA binding activity and role in deadenylation-dependent decapping of nuclear-transcribed mRNA, deadenylation-independent decapping of nuclear-transcribed mRNA, stress granule assembly	Plate 11	B02	1+	No	0+	Y	N	DCP2	Viable
orf19.843		Putative DNA repair exonuclease; fungal-specific (no human or murine homolog)	Plate 25	B03	0+	No	0+	Y	N	DCR2	Viable
orf19.6901		Ortholog(s) have exoribonuclease activator activity, m7G(5')pppN diphosphatase activity	Plate 07	A10	0+	No	0+	Y	N	DCS1	Viable
orf19.1449		Protein of unknown function; induced in azole-resistant strain that overexpresses MDR1; protein present in exponential and stationary growth phase yeast cultures; Spider biofilm induced	Plate 20	C11	0+	No	0+	Y	N	DDI3	Viable
orf19.4229		Putative polyphosphate phosphatase; role in hydrolysis of diphosphorylated inositol polyphosphates and diadenosine polyphosphates; Spider biofilm induced	Plate 20	E09	0+	No	0+	Y	N	DDP1
orf19.7392		Predicted ATP-dependent RNA helicase; RNA strand annealing activity; Spider biofilm induced	Plate 01	D09	2+	No	4+	Y	N	DED1	Lethal;;;;Viable
orf19.6297		Ortholog(s) have pseudouridine synthase activity, role in tRNA pseudouridine synthesis and cytosol, nucleus localization	Plate 20	D08	0+	No	0+	Y	N	DEG1	Viable
orf19.6747		Ortholog(s) have acid phosphatase activity, role in dephosphorylation, intracellular sterol transport and cytoplasm, nucleus localization	Plate 19	G06	0+		0+	Y	N	DET1	Viable
orf19.2045		Ortholog(s) have diacylglycerol kinase activity, role in phosphatidic acid biosynthetic process and integral to endoplasmic reticulum membrane localization	Plate 13	E06	0+		0+	Y	N	DGK1	Viable
orf19.5628		Mitochondrial dicarboxylate transporter; possibly an essential gene, disruptants not obtained by UAU1 method	Plate 06	F08	0+	No	0+	Y	N	DIC1	Viable
orf19.2943	DIP5	Dicarboxylic amino acid permease; mutation confers hypersensitivity to toxic ergosterol analog; induced upon phagocytosis by macrophage; Gcn4-regulated; upregulated by Rim101 at pH 8; rat catheter and Spider biofilm induced	Plate 14	F10	0+	No	0+	Y	N	DIP5	Viable
orf19.2942	DIP5	Dicarboxylic amino acid permease; mutation confers hypersensitivity to toxic ergosterol analog; induced upon phagocytosis by macrophage; Gcn4-regulated; upregulated by Rim101 at pH 8; rat catheter and Spider biofilm induced	Plate 20	B10	0+	No	0+	Y	N	DIP5	Viable
orf19.991	DJP1	Similar to bacterial DnaJ; reported to have a role in peroxisome biogenesis; induced in low iron and upon adherence to polystyrene	Plate 19	B06	2+	No	0+	Y	N	DJP1	Viable
orf19.300	AIP2	Putative actin interacting protein; regulated by Gcn4; induced in response to amino acid starvation (3-AT); repressed by elevated CO2; flow model biofilm repressed	Plate 23	F10	2+	No	0+	Y	N	DLD2	Viable
orf19.1185		Ortholog(s) have protein homodimerization activity, ubiquitin-protein ligase activity	Plate 14	A04	0+	No	2+	Y	N	DMA2	Viable
orf19.7449		Ortholog(s) have role in mitochondrial genome maintenance, plasmid maintenance and cytosol, mitochondrion localization	Plate 11	C10	0+	No	0+	Y	N	DML1	Lethal
orf19.1192	DNA2	Protein similar to S. cerevisiae Dna2p, which is a DNA replication factor involved in DNA repair; induced under hydroxyurea treatment	Plate 02	A09	0+	No	2+	Y	N	DNA2	Lethal
orf19.3166		Ortholog(s) have role in Golgi to endosome transport, cell morphogenesis, cleistothecium development, conidium formation and endoplasmic reticulum organization, more	Plate 16	E12	0+	No	0+	Y	N	DOP1	Lethal
orf19.1434		Ortholog(s) have protein kinase activator activity	Plate 10	B05	2+	No	0+	Y	N	DPB11	Lethal
orf19.5073	DPM1	Putative dolichol phosphate mannose synthase; filament induced; Tup1-regulated; flow model and rat catheter biofilm repressed	Plate 11	C06	1+	No	2+	Y	N	DPM1	Lethal
orf19.3066	ENG1	Endo-1,3-beta-glucanase; ortholog of S. cerevisiae Dse4 needed for cell separation; caspofungin, fluconazole repressed; repressed by alpha pheromone in SpiderM medium; flow model biofilm induced; rat catheter biofilm repressed	Plate 13	F11	0+	No	0+	Y	N	DSE4	Lethal;;;;Viable
orf19.553		Predicted membrane transporter, member of the drug:proton antiporter (12 spanner) (DHA1) family, major facilitator superfamily (MFS)	Plate 18	G02	0+	No	0+	Y	N	DTR1	Viable
orf19.5159	DUG3	Putative glutamine amidotransferase (GATase II); role in glutathione catabolism;	Plate 24	F12	0+	No	0+	Y	N	DUG3
orf19.3322	DUT1	dUTP pyrophosphatase; cell-cycle regulated if expressed in S. cerevisiae; upstream MluI and SCB elements; 17-beta-estradiol, ethynyl estradiol, macrophage induced; decreased in stationary phase yeast; rat catheter, Spider biofilm repressed	Plate 15	H04	0+	No	0+	Y	N	DUT1	Lethal
orf19.1626		Deoxyhypusine synthase; catalyzes formation of deoxyhypusine, the first step in hypusine biosynthesis; Spider biofilm repressed	Plate 10	F04	0+	No	2+	Y	N	DYS1	Lethal
orf19.2703		Specificity factor required for ubiquitination and sorting of specific cargo proteins at the multivesicular body; ortholog of S. cerevisiae Ear1; transcript regulated by iron; Ssr1-represssed; Spider biofilm induced	Plate 18	E12	0+	No	0+	Y	N	EAR1	Viable
orf19.5364		Putative pre-mRNA splicing factor; intron in 5'-UTR; possibly an essential gene, disruptants not obtained by UAU1 method	Plate 04	G09	1+		0+	Y	N	ECM2	Lethal
orf19.4981		Ortholog(s) have endoplasmic reticulum localization	Plate 22	F10	0+	No	0+	Y	N	ECM27	Viable
orf19.6772	EMC29	Putative scaffold protein; assists in association of the proteasome core particle with the regulatory particle; ortholog of S. cerevisiae Ecm29; transposon mutation affects filamentous growth; flow model biofilm repressed	Plate 19	E08	0+		0+	Y	N	ECM29	Viable
orf19.2996		Ortholog(s) have cytoplasm localization	Plate 19	H04	0+	No	0+	Y	N	ECM30	Viable
orf19.2107	MUQ1	Putative choline phosphate cytidylyltransferase/phosphoethanolamine cytidylyltransferase; repressed in hyphae compared vs yeast; Hap43-repressed; flow model biofilm induced; Spider biofilm repressed	Plate 06	F07	0+	No	0+	Y	N	ECT1	Viable
orf19.6858	EDC3	Ortholog(s) have role in cytoplasmic mRNA processing body assembly, deadenylation-independent decapping of nuclear-transcribed mRNA and cytoplasmic mRNA processing body localization	Plate 16	C02	1+	No	0+	Y	N	EDC3	Viable
orf19.5808		Ortholog(s) have protein-lysine N-methyltransferase activity, role in negative regulation of G2/M transition of mitotic cell cycle, peptidyl-lysine methylation and cytosol, nucleus localization	Plate 04	H03	0+		0+	Y	N	EFM2	Viable
orf19.4798		Ortholog(s) have role in establishment of protein localization to plasma membrane and mitochondrion, plasma membrane localization	Plate 03	G12	0+	No	2+	Y	N	EFR3	Viable
orf19.1154	EGD1	Putative GAL4 DNA-binding enhancer protein; soluble protein in hyphae; biofilm induced; macrophage/pseudohyphal-induced; equal level of protein in exponential and stationary growth phase yeast cultures; Spider biofilm repressed	Plate 22	B10	0+	Yes	0+	Y	N	EGD1	Viable
orf19.3029		Predicted 3-hydroxyisobutyryl-CoA hydrolase; mitochondrially localized; Spider biofilm induced	Plate 16	H04	0+	No	0+	Y	N	EHD3	Viable
orf19.4131		Ortholog(s) have role in protein folding in endoplasmic reticulum and ER membrane protein complex localization	Plate 21	A04	0+	No	0+	Y	N	EMC1	Viable
orf19.665	NEP1	Ortholog(s) have rRNA (pseudouridine) methyltransferase activity	Plate 01	A03	2+	No	3+	Y	N	EMG1	Lethal
orf19.3658		Ortholog(s) have role in protein folding in endoplasmic reticulum and Golgi apparatus, integral to endoplasmic reticulum membrane, mitochondrion localization	Plate 14	F07	0+	No	0+	Y	N	EMP65	Viable
orf19.6070	ENA2	Putative sodium transporter; induced by ciclopirox olamine; alkaline induced by Rim101; repressed by high-level peroxide stress; induced in oral candidiasis clinical isolates; possibly essential gene; rat catheter and Spider biofilm induced	Plate 17	D04	0+	No	0+	Y	N	ENA2	Viable
orf19.2909	ERG26	C-3 sterol dehydrogenase, catalyzes the 2nd of 3 steps required to remove 2 C-4 methyl groups from an intermediate in ergosterol biosynthesis; amphotericin B, caspofungin repressed; Spider biofilm repressed	Plate 16	E09	1+	No	0+	Y	N	ERG26	Viable
orf19.2016		Ortholog(s) have protein binding, bridging activity, role in ergosterol biosynthetic process and endoplasmic reticulum membrane localization	Plate 13	D01	0+	Yes	0+	Y	N	ERG28	Viable
orf19.3804		Protein of unknown function; filament induced	Plate 23	E02	0+	No	0+	Y	N	ERG29	Lethal
orf19.767	ERG3	C-5 sterol desaturase; introduces C-5(6) double bond into episterol; some clinical isolates show increased azole resistance and defects in hyphal growth and virulence; Efg1p-repressed; fluconazole-induced	Plate 01	B06	0+	No	0+	Y	N	ERG3	Lethal
orf19.5379	ERG4	Protein similar to sterol C-24 reductase; shows Mob2p-dependent hyphal regulation; fluconazole-induced; caspofungin repressed; rat catheter biofilm repressed	Plate 01	G07	0+	No	0+	Y	N	ERG4	Lethal;;;;Viable
orf19.5178	ERG5	Putative C-22 sterol desaturase; fungal C-22 sterol desaturases are cytochrome P450 enzymes of ergosterol biosynthesis, catalyze formation of the C-22(23) double bond in the sterol side chain; transposon mutation affects filamentous growth	Plate 02	B10	1+	No	0+	Y	N	ERG5	Lethal
orf19.641		Ortholog(s) have role in protein folding and endoplasmic reticulum localization	Plate 16	B12	0+	No	0+	Y	N	ERJ5	Viable
orf19.3558		Ortholog(s) have Golgi apparatus, endoplasmic reticulum localization	Plate 18	G06	0+	No	0+	Y	N	ERP3	Viable
orf19.2423	ZCF11	Zn(II)2Cys6 transcription factor; required for wild-type filamentous growth; mRNA binds She3	Plate 19	B05	0+	No	0+	Y	N	ERT1
orf19.4579		Putative SURF4 family member; plasma membrane-localized; flow model biofilm repressed	Plate 25	A04	0+	No	0+	Y	N	ERV29	Viable
orf19.586	ERV46	Putative ER-derived vesicle protein; COPII-coated vesicle complex subunit; transcript induced by filamentous growth; Spider biofilm repressed	Plate 02	D04	0+	No	0+	Y	N	ERV46	Lethal
orf19.5196	ESS1	Prolyl isomerase (parvulin class); essential; involved in yeast-hyphal switching, Cph1p pathway; has inflexible linker between WW and isomerase domains, unlike human homolog; functional homolog of S. cerevisiae Ess1p	Plate 10	E02	2+	No	0+	Y	N	ESS1	Lethal
orf19.1576		Ortholog(s) have nuclear localization sequence binding, ubiquitin binding activity, role in response to ethanol and cytosol localization	Plate 06	F03	0+	No	0+	Y	N	ETP1	Viable
orf19.2990	XOG1	Exo-1,3-beta-glucanase; 5 glycosyl hydrolase family member; affects sensitivity to chitin and glucan synthesis inhibitors; not required for yeast-to-hypha transition or for virulence in mice; Hap43-induced; Spider biofilm induced	Plate 22	F12	1+	No	0+	Y	N	EXG1	Viable
orf19.6512	EXO70	Predicted subunit of the exocyst complex, involved in exocytosis; localizes to a crescent on the surface of the hyphal tip	Plate 11	H10	1+	No	0+	Y	N	EXO70	Lethal
orf19.135	EXO84	Predicted subunit of the exocyst complex, involved in exocytosis; localizes to a crescent on the surface of the hyphal tip	Plate 15	H03	0+	No	0+	Y	N	EXO84	Lethal
orf19.2488	FAL1	eIF4A subfamily of DEAD-box ATP-dependent RNA helicases; predicted nucleolar protein required for maturation of 18S rRNA; Spider biofilm induced	Plate 14	H07	0+	No	2+	Y	N	FAL1	Lethal
orf19.6074	HBR1	Essential protein involved in regulation of MTL gene expression; hemoglobin-regulated inhibitor of white-opaque switching, may affect survival in host; activator of MTLalpha1 and MTLalpha2; transcript activated by hemoglobin	Plate 02	B01	2+	No	2+	Y	N	FAP7	Lethal
orf19.6178	FBP1	Fructose-1,6-bisphosphatase; key gluconeogenesis enzyme; regulated by Efg1, Ssn6; induced by phagocytosis; effects switch from glycolysis to gluconeogenesis in macrophage; rat flow model biofilm induced; overlaps orf19.6179	Plate 17	F07	0+	No	0+	Y	N	FBP1	Viable
orf19.6742		Ortholog(s) have CTD phosphatase activity	Plate 11	H03	2+	Yes	2+	Y	N	FCP1	Lethal
orf19.5730		Putative phenylacrylic acid decarboxylase; clade-associated gene expression	Plate 23	C07	0+	No	0+	Y	N	FDC1	Viable
orf19.5535		Predicted membrane transporter, member of the anion:cation symporter (ACS) family, major facilitator superfamily (MFS)	Plate 13	D04	0+	Yes	0+	Y	N	FEN2	Viable
orf19.3649		Ortholog(s) have adenyl-nucleotide exchange factor activity, role in cytoplasm-associated proteasomal ubiquitin-dependent protein catabolic process, cytoplasmic translation and cytosolic ribosome, nucleus localization	Plate 18	F11	0+	No	0+	Y	N	FES1	Viable
orf19.7095		Ortholog(s) have endoplasmic reticulum localization	Plate 17	H07	1+	Yes	0+	Y	N	FEX1	Viable
orf19.7111		Putative mitochondrial outer membrane protein membrane fission effector; possibly an essential gene, disruptants not obtained by UAU1 method	Plate 19	H02	0+	Yes	0+	Y	N	FIS1	Viable
orf19.2501	FLC1	Protein involved in heme uptake; putative FAD transporter, similar to S. cerevisiae Flc1; regulated by iron; macrophage-induced; mutant defective in filamentous growth; Spider biofilm induced	Plate 05	A04	0+	No	0+	Y	N	FLC3	Viable
orf19.5604	MDR1	Plasma membrane MDR/MFS multidrug efflux pump; methotrexate is preferred substrate; overexpression in drug-resistant clinical isolates confers fluconazole resistance; repressed in young biofilms; rat catheter biofilm induced	Plate 20	G04	1+	No	0+	Y	N	FLR1	Lethal
orf19.4373		Protein similar to S. cerevisiae Fmn1p, which is riboflavin kinase; predicted Kex2p substrate; Hap43p-repressed gene	Plate 09	E07	2+	No	2+	Y	N	FMN1	NA
orf19.3422	FMP27	Putative mitochondrial protein; mRNA binds She3	Plate 20	F05	0+	No	0+	Y	N	FMP27	Viable
orf19.2939		Ortholog(s) have mitochondrion localization	Plate 14	F09	1+	No	0+	Y	N	FMP32	Viable
orf19.4898		Putative protein of unknown function; induced by prostaglandins	Plate 12	E07	0+		0+	Y	N	FMP52	Viable
orf19.6908		Dihydrofolate synthetase involved in folic acid biosynthesis	Plate 07	G11	1+	Yes	0+	Y	N	FOL3	Lethal
orf19.7077		Putative ferric reductase; induced by Mac1 under copper starvation; Plc1-regulated; Rim101-repressed	Plate 25	B11	0+		0+	Y	N	FRE7	Viable
orf19.7219	FTR1	High-affinity iron permease; required for mouse virulence, low-iron growth; iron, amphotericin B, caspofungin, ciclopirox, Hog1p, Sef1p, Sfu1p, and Hap43p regulated; complements S. cerevisiae ftr1 iron transport; Hap43p-repressed	Plate 19	F09	0+	No	0+	Y	N	FTR1	Viable
orf19.2640	FUR1	Uracil phosphoribosyltransferase; predicted tetrameric enzyme of pyrimidine salvage; mutations associated with flucytosine resistance in clade I clinical isolates; flucytosine, macrophage-induced protein; levels decrease in stationary phase	Plate 18	B03	0+	No	0+	Y	N	FUR1	Viable
orf19.1153	GAD1	Putative glutamate decarboxylase; alkaline, macrophage-downregulated gene; amphotericin B induced; induced by Mnl1 under weak acid stress; stationary phase enriched protein; rat catheter biofilm repressed	Plate 14	G05	0+	No	2+	Y	N	GAD1	Viable
orf19.6993	GAP2	General amino acid permease; ketoconazole, flucytosine repressed; Ssy1-dependent histidine induction; regulated by Nrg1, Tup1; colony morphology-related gene regulation by Ssn6; Spider and flow model biofilm induced	Plate 13	C04	0+	No	0+	Y	N	GAP1	Viable
orf19.4035	PGA4	GPI-anchored cell surface protein; beta-1,3-glucanosyltransferase with similarity to the A. fumigatus GEL family; transcript induced in RHE model of oral candidiasis; fluconazol-induced	Plate 06	E09	0+	No	0+	Y	N	GAS5	Viable
orf19.1275	GAT1	GATA-type transcription factor; regulator of nitrogen utilization; required for nitrogen catabolite repression and utilization of isoleucine, tyrosine and tryptophan N sources; required for virulence in a mouse systemic infection model	Plate 25	D02	2+	No	0+	Y	N	GAT1	Viable
orf19.500		Ortholog(s) have tRNA (adenine-N1-)-methyltransferase activity, role in tRNA methylation and nucleus, tRNA (m1A) methyltransferase complex localization	Plate 23	E07	1+	No	2+	Y	N	GCD10	Lethal
orf19.7291		Ortholog(s) have tRNA (adenine-N1-)-methyltransferase activity, role in tRNA methylation and cytosol, nucleus, tRNA (m1A) methyltransferase complex localization	Plate 01	B04	1+	No	2+	Y	N	GCD14	Lethal
orf19.6913	GCN2	Translation initiation factor 2-alpha (eIF2alpha) kinase; has nonessential role in amino acid starvation response, in contrast to S. cerevisiae homolog; similar to S. cerevisiae Gcn2p	Plate 16	E05	0+	No	0+	Y	N	GCN2	Lethal
orf19.6060	GCN20	YEF3-subfamily ABC family protein, predicted not to be a transporter	Plate 07	D06	1+	No	0+	Y	N	GCN20	Viable
orf19.744	GDB1	Putative glycogen debranching enzyme; expression is regulated upon white-opaque switch; regulated by Nrg1, Tup1; rat catheter biofilm repressed	Plate 17	B04	0+	No	0+	Y	N	GDB1	Lethal
orf19.2192	GDH2	Putative NAD-specific glutamate dehydrogenase; fungal-specific; transcript regulated by Nrg1, Mig1, Tup1, and Gcn4; stationary phase enriched protein; flow model biofilm induced; Spider biofilm induced	Plate 25	B01	0+	No	0+	Y	N	GDH2	Viable
orf19.4496		Ortholog(s) have role in cellular calcium ion homeostasis and Golgi medial cisterna, cis-Golgi network, endoplasmic reticulum, fungal-type vacuole membrane localization	Plate 04	D04	0+	No	0+	Y	N	GDT1	NA
orf19.685	YHM1	Putative mitochondrial carrier protein; fungal-specific (no human or murine homolog); Hap43p-repressed gene	Plate 18	A11	2+	No	0+	Y	N	GGC1	Viable
orf19.5131		Ortholog of S. cerevisiae Gid7, a GID complex protein; involved in proteasome-dependent catabolite inactivation of fructose-1,6-bisphosphatase; Hap43-repressed gene	Plate 16	A12	0+	No	0+	Y	N	GID7	Viable
orf19.6544	LPI9	Protein phosphatase type 1 regulator; role in chromosome segregation, regulation of phosphoprotein phosphatase activity; rat catheter and Spider biofilm induced	Plate 12	C07	0+	No	0+	Y	N	GIP3	Lethal
orf19.3325		Putative glycogen synthesis initiator; regulated by Efg1 and Efh1; Hog1-repressed; colony morphology-related gene regulation by Ssn6; induced by prostaglandins; flow model biofilm induced	Plate 06	G01	0+	No	0+	Y	N	GLG2	Viable
orf19.734	GLK1	Putative glucokinase; transcript regulated upon yeast-hyphal switch; Efg1 regulated; fluconazole-induced; induced in core stress response; colony morphology-related gene regulation by Ssn6; GlcNAc-induced protein	Plate 07	E08	0+	No	0+	Y	N	GLK1	Viable
orf19.3912	GLN3	GATA transcription factor, involved in regulation of nitrogen starvation-induced filamentous growth; regulates transcription of Mep2 ammonium permease; regulated by Gcn2 and Gcn4; mRNA binds She3; Spider biofilm induced	Plate 23	G01	0+	No	0+	Y	N	GLN3
orf19.6058	GLO1	Putative monomeric glyoxalase I; oxidative stress-induced via Cap1; flow model and rat catheter biofilm repressed	Plate 17	D03	0+	No	0+	Y	N	GLO1	Viable
orf19.4147	GLR1	Glutathione reductase; upregulated by human neutrophils; oxidative stress-induced regulation via Cap1p; overexpression correlates with multidrug resistance in a cap1 mutant, farnesol induced; stationary phase enriched protein	Plate 22	G04	0+		0+	Y	N	GLR1	Viable
orf19.6305		Hydroxytrimethyllysine aldolase, the second enzyme in the carnitine biosynthesis pathway; rat catheter biofilm repressed	Plate 14	H01	0+	No	2+	Y	N	GLY1	Viable
orf19.943	FET33	Putative multicopper ferro-O2-oxidoreductase; repressed in core caspofungin response; fails to complement S. cerevisiae fet3 iron-related phenotypes; rat catheter and Spider biofilm induced	Plate 14	E12	0+	No	0+	Y	N	GMC1	Viable
orf19.4015	CAG1	heterotrimeric G protein alpha subunit; positive role in mating pheromone response; opaque-enriched transcript; transcript repressed by MTLa1-MTLalpha2; regulated by hemoglobin-responsive Hbr1 via MTL genes; rat catheter biofilm repressed	Plate 02	C02	2+	No	2+	Y	N	GPA1	Lethal
orf19.1756	GPD1	Glycerol-3-phosphate dehydrogenase; glycerol biosynthesis; regulated by Efg1; regulated by Tsa1, Tsa1B under H2O2 stress conditions; Sflow model and Spider biofilm induced	Plate 04	E04	1+	No	0+	Y	N	GPD1	Viable
orf19.6977	GPI1	Putative protein of GPI synthesis; expression is reduced in a fluconazole-resistant isolate	Plate 21	E02	0+		0+	Y	N	GPI1	Lethal
orf19.2761		Putative glycosylphosphatidylinositol (GPI) anchor assembly protein; transposon insertion causes decreased colony wrinkling but does not block true hyphal growth; induced by nitric oxide independent of Yhb1p	Plate 02	G04	1+	No	0+	Y	N	GPI11	Lethal
orf19.4903		Ortholog(s) have endoplasmic reticulum localization	Plate 01	D10	1+	No	2+	Y	N	GPI12	Viable
orf19.832	GPI13	Major facilitator superfamily protein; has phosphodiesterase/nucleotide pyrophosphatase domain; similar to S. cerevisiae Gpi13p, which acts in GPI anchor biosynthesis; Hap43p-induced gene	Plate 12	A05	2+	No	0+	Y	N	GPI13	Lethal
orf19.3169		Ortholog(s) have role in RNA polymerase II complex localization to nucleus, RNA polymerase III complex localization to nucleus, establishment of mitotic sister chromatid cohesion and cytosol, nucleus localization	Plate 01	E04	1+	No	3+	Y	N	GPN2
orf19.5815	SCT2	Putative glycerol-3-phosphate acyltransferase; fungal-specific (no human or murine homolog)	Plate 12	H09	0+	No	0+	Y	N	GPT2	Viable
orf19.5611		Predicted 3-methylbutanol:NAD(P) oxidoreductase and methylglyoxal reductase (NADPH-dependent); role in ergosterol metabolic process; early stage flow model biofilm induced; Spider biofilm induced	Plate 23	G04	0+	No	0+	Y	N	GRE2	Viable
orf19.6059	TTR1	Putative glutaredoxin; described as a glutathione reductase; induced by human neutrophils and benomyl treatment; alkaline repressed; regulated by Gcn2 and Gcn4; required for virulence in mouse model; Spider biofilm induced	Plate 21	H02	1+		0+	Y	N	GRX2	Viable
orf19.2727	GRX3	Putative glutaredoxin; flucytosine induced; regulated by Gcn4p; repressed in response to amino acid starvation (3-aminotriazole treatment)	Plate 06	B02	1+	No	2+	Y	N	GRX3	Viable
orf19.7029		Putative guanine deaminase; mutation confers hypersensitivity to toxic ergosterol analog; Spider biofilm induced	Plate 16	H09	0+	No	0+	Y	N	GUD1	Viable
orf19.4985	GUP1	Putative O-acyltransferase with a role in glycerol uptake; functionally complements growth of S. cerevisiae gup1 mutant under salt stress; required for normal ergosterol distribution, hyphal growth, biofilm formation	Plate 14	E11	0+	No	0+	Y	N	GUP1	Viable
orf19.6884	GWT1	Inositol acyltransferase with role in early steps of GPI anchor biosynthetic process; antifungal drug target	Plate 11	H06	0+	No	0+	Y	N	GWT1	Lethal
orf19.2842	GZF3	GATA-type transcription factor; oxidative stress-induced via Cap1; mutant has abnormal colony morphology and altered sensitivity to fluconazole, LiCl, and copper; Spider biofilm induced	Plate 04	C07	0+	No	0+	Y	N	GZF3	NA
orf19.517	HAP31	Putative CCAAT-binding transcription factor; regulates CYC1; required for resistance to rapamycin, copper; induced in high iron; repressed in low iron; Sef1, Sfu1, and Hap43 regulated; rat catheter and Spider biofilm induced	Plate 21	A12	0+	No	0+	Y	N	HAP3	Viable
orf19.2146	HAT2	Putative Hat1-Hat2 histone acetyltransferase complex subunit; role in DNA damage repair and morphogenesis; mutations cause constitutive pseudohyphal growth, caspofungin sensitivity; rat catheter and Spider biofilm repressed	Plate 16	C12	0+	Yes	0+	Y	N	HAT2	Viable
orf19.6199		Ortholog(s) have ATP-dependent 5'-3' DNA helicase activity and DNA helicase A complex, alpha DNA polymerase:primase complex, cytosol localization	Plate 01	B08	0+	No	0+	Y	N	HCS1	Viable
orf19.5627		S. cerevisiae ortholog Hek2/Khd1 is a putative RNA binding protein involved in the asymmetric localization of ASH1 mRNA; Hap43-induced gene	Plate 04	F01	0+	No	2+	Y	N	HEK2	Viable
orf19.3449		Ortholog(s) have ubiquitin-protein ligase activity, role in histone catabolic process, histone ubiquitination and cytoplasm, ribosome localization	Plate 14	A12	1+	No	0+	Y	N	HEL2	Viable
orf19.4587	HGH1	Putative HMG1/2-related protein; transcript regulated by Mig1	Plate 16	H08	0+	No	0+	Y	N	HGH1	Viable
orf19.1853	HHT2	Putative histone H3; farnesol regulated; Hap43-induced; rat catheter and Spider biofilm repressed	Plate 20	G05	2+		0+	Y	N	HHT2	Viable
orf19.6719		Putative nucleosome assembly protein; homozygous transposon insertion causes decreased colony wrinkling under filamentous growth-inducing conditions, but does not block true hyphal formation in liquid media	Plate 13	D05	0+	No	0+	Y	N	HIR3	Viable
orf19.7661	HMI1	ATP-dependent 3' - 5' helicase involved in maintenance of mitochondrial DNA; ortholog of S. cerevisiae Hmi1; rat catheter biofilm repressed	Plate 13	B02	0+	No	0+	Y	N	HMI1	Viable
orf19.2072		Ortholog(s) have (R)-carnitine transmembrane transporter activity, choline transmembrane transporter activity, ethanolamine transmembrane transporter activity	Plate 13	G02	0+	No	0+	Y	N	HNM1	Viable
orf19.2341	HNT1	Protein with similarity to protein kinase C inhibitor-I; protein level decreases in stationary phase cultures	Plate 07	A05	0+	No	0+	Y	N	HNT1	Viable
orf19.3445	HOC1	Protein with similarity to mannosyltransferases; similar to S. cerevisiae Hoc1p and C. albicans Och1p	Plate 24	G10	0+	No	0+	Y	N	HOC1	Viable
orf19.895	HOG1	MAP kinase of osmotic-, heavy metal-, and core stress response; role in regulation of glycerol, D-arabitol in response to stress; phosphorylated in response to H2O2 (Ssk1-dependent) or NaCl; mutant induces protective mouse immune response	Plate 22	A06	0+	No	0+	Y	N	HOG1
orf19.2922		Ortholog(s) have double-stranded DNA binding activity, role in reciprocal meiotic recombination, synapsis and condensed nuclear chromosome localization	Plate 15	G10	0+	No	0+	Y	N	HOP2	Lethal
orf19.5377	HOS2	Putative histone deacetylase; mutations affect filamentous growth; genetic evidence suggests that Set3p and Hos2p function together as a complex involved in regulation of white-opaque switching, morphogenesis, and virulence	Plate 17	B05	0+	No	2+	Y	N	HOS2	Lethal
orf19.2772	HOS3	Histone deacetylase; similar to S. cerevisiae Hos3p; greater expression and longer mRNA in white cells, compared to opaque cells; has conserved deacetylation motif	Plate 21	F01	0+		0+	Y	N	HOS3	Viable
orf19.4760		Putative protein-histidine N-methyltransferase; Spider biofilm induced	Plate 19	B02	1+	No	0+	Y	N	HPM1
orf19.5832	HPT1	Putative hypoxanthine-guanine phosphoribosyltransferase; protein abundance affected by URA3 expression in the CAI4 strain background; protein level decreases in stationary phase; Spider biofilm induced	Plate 24	E02	0+	No	0+	Y	N	HPT1	Viable
orf19.1191		Ortholog(s) have ubiquitin-protein ligase activity and role in ER-associated ubiquitin-dependent protein catabolic process	Plate 24	B07	2+	No	0+	Y	N	HRD3	Viable
orf19.4308	HSL1	Probable protein kinase involved in determination of morphology during the cell cycle of both yeast-form and hyphal cells via regulation of Swe1p and Cdc28p; required for full virulence and kidney colonization in mouse systemic infection	Plate 06	D01	2+	No	0+	Y	N	HSL1	Viable
orf19.4526	HSP30	Putative heat shock protein; fluconazole repressed; amphotericin B induced; Spider biofilm induced; rat catheter biofilm induced	Plate 06	G07	0+	No	0+	Y	N	HSP30	Viable
orf19.4761	HST1	Putative histone deacetylase, involved in regulation of white-opaque switching	Plate 04	E07	1+	No	0+	Y	N	HST1	Viable
orf19.2580	HST2	Putative histone deacetylase; role in regulation of white-opaque switch; Spider biofilm induced	Plate 06	D02	0+	No	0+	Y	N	HST2	Viable
orf19.1793		Ortholog(s) have phosphatidylinositol binding activity, role in cellular response to nitrogen starvation, piecemeal microautophagy of nucleus and Golgi apparatus, endosome, extrinsic to membrane, fungal-type vacuole localization	Plate 12	E05	0+		0+	Y	N	HSV2	Viable
orf19.6925	HTB1	Histone H2B; induced by adherence to polystyrene; amphotericin B, caspofungin repressed; flucytosine, fluconazole induced; Efg1 regulated; slow growth, increased white-to opaque switch in ectopic expression strains; Spider biofilm repressed	Plate 02	B02	0+	No	2+	Y	N	HTB1	Lethal
orf19.796	HYM1	Protein of RAM cell wall integrity signaling network; involved in regulation of Ace2 activity and cellular morphogenesis; role in cell separation, azole sensitivity; required for hyphal growth	Plate 09	G09	0+	No	2+	Y	N	HYM1	Viable
orf19.318		Ortholog(s) have role in iron-sulfur cluster assembly and mitochondrial matrix localization	Plate 12	F06	2+	Yes	0+	Y	N	IBA57	Viable
orf19.6844	ICL1	Isocitrate lyase; glyoxylate cycle enzyme; required for virulence in mice; induced upon phagocytosis by macrophage; farnesol regulated; Pex5-dependent peroxisomal localization; stationary phase enriched; rat catheter, Spider biofilm induced	Plate 24	D05	1+	No	0+	Y	N	ICL1	Viable
orf19.354		Ortholog(s) have aminopeptidase activity, role in protein processing, protein stabilization and extrinsic to mitochondrial inner membrane, nucleus localization	Plate 17	G12	0+	No	0+	Y	N	ICP55	Viable
orf19.835		Ortholog(s) have role in nucleosome mobilization and Ino80 complex, cytosol localization	Plate 19	F11	0+	Yes	0+	Y	N	IES1	Viable
orf19.3859		Putative microsomal beta-keto-reductase; transcript upregulated by treatment with ciclopirox olamine; induced by alpha pheromone in SpiderM medium; regulated by Sef1, Sfu1, and Hap43	Plate 02	E08	1+	No	0+	Y	N	IFA38	Lethal;;;;Viable
orf19.7668	MAL2	Alpha-glucosidase; hydrolyzes sucrose for sucrose utilization; transcript regulated by Suc1, induced by maltose, repressed by glucose; Tn mutation affects filamentous growth; upregulated in RHE model; rat catheter and Spider biofilm induced	Plate 23	D09	0+	No	0+	Y	N	IMA1	Viable
orf19.2352		Ortholog(s) have mitochondrion localization	Plate 13	H12	0+	No	0+	Y	N	IMO32	Viable
orf19.6234		Putative U2 snRNP component; mutation confers hypersensitivity to 5-fluorocytosine (5-FC), 5-fluorouracil (5-FU), and tubercidin (7-deazaadenosine); Hap43-induced, Spider biofilm induced	Plate 10	A05	0+	No	0+	Y	N	IPI3	Lethal;;;;Viable
orf19.4769	IPT1	Inositol phosphoryl transferase; catalyzes the synthesis of the most abundant sphingolipid, mannose-(inositol-P)2-ceramide, M(IP)2C, from MIPC; required for wild-type membrane localization of Cdr1; Spider biofilm induced	Plate 18	H01	1+		0+	Y	N	IPT1	Viable
orf19.6536	IQG1	Actomyosin ring component at bud neck; cell-cycle regulated ser phosphorylation at CDK sites regulate association with Bni1/Bnr1, Iqg1 degradation, and ring disassembly; mutation causes cytokinetic defects; rat catheter biofilm repressed	Plate 22	D11	1+	No	2+	Y	N	IQG1	Lethal
orf19.2798		Putative helicase; fungal-specific (no human or murine homolog)	Plate 19	G04	0+		0+	Y	N	IRC3	Viable
orf19.1720		Ortholog(s) have role in mitotic recombination	Plate 06	F09	1+	Yes	2+	Y	N	IRC5	Viable
orf19.3355	ISN1	Putative inosine 5'-monophosphate 5'-nucleotidase; fungal-specific (no human or murine homolog)	Plate 13	C08	1+	No	0+	Y	N	ISN1	Viable
orf19.2792	IST2	Ortholog(s) have lipid binding activity, role in endoplasmic reticulum membrane organization, regulation of phosphatidylinositol dephosphorylation and cellular bud membrane, cortical endoplasmic reticulum localization	Plate 21	F12	0+		0+	Y	N	IST2	Viable
orf19.6685	ISY1	Putative pre-mRNA-splicing factor; mutation confers resistance to 5-fluorocytosine (5-FC); rat catheter biofilm induced	Plate 03	H06	0+	No	0+	Y	N	ISY1	Viable
orf19.3526	ITR1	MFS inositol transporter; uptake of exogenous inositol; 12 transmembrane motifs; expressed in rich medium; fluconazole, caspofungin repressed; possibly essential (UAU1 method); flow model, rat catheter and Spider biofilm induced	Plate 07	C09	1+	No	2+	Y	N	ITR2	Viable
orf19.2104		Ortholog(s) have chaperone binding activity, role in aerobic respiration, iron-sulfur cluster assembly and mitochondrion localization	Plate 15	A09	0+	No	2+	Y	N	JAC1	Lethal
orf19.3592	JEM1	Functional homolog of S. cerevisiae Jem1p, which acts with Scj1p and Kar2p (BiP) in protein folding and ER-associated degradation of misfolded proteins, and also has a role in karyogamy; has J domain and 4 tetratricopeptide repeats	Plate 13	H04	0+	No	0+	Y	N	JEM1	Viable
orf19.3592	JEM1	Functional homolog of S. cerevisiae Jem1p, which acts with Scj1p and Kar2p (BiP) in protein folding and ER-associated degradation of misfolded proteins, and also has a role in karyogamy; has J domain and 4 tetratricopeptide repeats	Plate 25	F01	0+	No	0+	Y	N	JEM1	Lethal
orf19.7447	JEN1	Lactate transporter; induced by lactic acid, activated by Cat8; alkaline repressed by Rim101; localizes to plasma membrane; Spider biofilm induced	Plate 25	B08	1+		0+	Y	N	JEN1	Viable
orf19.4746	JIP5	Ortholog of S. cerevisiae Jip5; predicted role in biogenesis of the large ribosomal subunit; repressed in core stress response; Hap43-induced gene	Plate 02	G12	1+	No	3+	Y	N	JIP5	Lethal
orf19.1167		Ortholog(s) have sulfonate dioxygenase activity and role in sulfur compound catabolic process	Plate 14	F08	0+	No	0+	Y	N	JLP1	Viable
orf19.4262		Ortholog(s) have mRNA binding activity and role in cellular protein complex localization, establishment of mitochondrion localization, nuclear-transcribed mRNA catabolic process, deadenylation-dependent decay	Plate 14	D06	1+	No	2+	Y	N	JSN1	Lethal
orf19.3736	KAR4	Transcription factor; required for gene regulation in response to pheromones; ortholog of S. cerevisiae Kar4; role in karyogamy; opaque-specific, a-specific; induced by alpha factor	Plate 07	E10	0+	No	0+	Y	N	KAR4	Viable
orf19.4755	KEX2	Subtilisin-like protease (proprotein convertase); processes aspartyl proteinase Sap2; required for hyphal growth and wild-type virulence in mice; functional homolog of S. cerevisiae Kex2, which processes alpha-factor; Tup1-repressed	Plate 21	H07	2+		2+	Y	N	KEX2	Viable
orf19.6239		Putative serine/threonine protein kinase; possibly an essential gene, disruptants not obtained by UAU1 method	Plate 15	B04	1+	No	3+	Y	N	KIN28	Lethal
orf19.1747	KIP2	Putative kinesin-related motor protein involved in mitotic spindle positioning; repressed by alpha pheromone in SpiderM medium; periodic mRNA expression, peak at cell-cycle G2/M phase	Plate 07	C08	0+	No	0+	Y	N	KIP2	Viable
orf19.4377	KRE1	Cell wall glycoprotein; beta glucan synthesis; increases glucan content in S. cerevisiae kre1, complements killer toxin sensitivity; caspofungin induced; Spider/rat catheter/flow model biofilm induced; Bcr1-repressed in RPMI a/a biofilms	Plate 01	H10	0+	No	2+	Y	N	KRE1	Lethal
orf19.7363	KRE6	Essential beta-1,6-glucan synthase subunit; change in mRNA length, not abundance, at yeast-hypha transition; alkaline induced by Rim101, on cell wall regeneration; Spider biofilm induced; Bcr1-repressed in RPMI a/a biofilms	Plate 01	H11	2+		2+	Y	N	KRE6	Lethal
orf19.1665	MNT1	Alpha-1,2-mannosyl transferase; predicted type II Golgi membrane protein; adds 2nd mannose during cell-wall mannoprotein biosynthesis; required for wild-type virulence and adherence to epithelial cells; Hap43-induced	Plate 13	H11	0+	No	0+	Y	N	KTR1	Viable
orf19.4475	KTR4	Mannosyltransferase; induced during cell wall regeneration; fungal-specific (no human or murine homolog); Bcr1-repressed in RPMI a/a biofilms	Plate 18	F02	0+	No	0+	Y	N	KTR4	Viable
orf19.782		Ortholog(s) have serine hydrolase activity, triglyceride lipase activity, role in lipid homeostasis and lipid particle localization	Plate 23	F12	1+	No	0+	Y	N	LDH1	Viable
orf19.6086	LEU4	Putative 2-isopropylmalate synthase; regulated by Nrg1, Mig1, Tup1, Gcn4; induced by human whole blood or PMNs; macrophage/pseudohyphal-repressed after 16h; Spider biofilm repressed	Plate 24	D11	1+	No	0+	Y	N	LEU4	Viable
orf19.3010		Putative lipoyl ligase; role in modification of mitochondrial enzymes by attachment of lipoic acid groups; rat catheter biofilm induced	Plate 23	H01	0+	No	N/A	Y	N	LIP2	Viable
orf19.1155	DPP2	Protein similar to S. cerevisiae pyrophosphate phosphatase Lpp1p; possible role in farnesol biosynthesis	Plate 25	D01	0+	No	0+	Y	N	LPP1	Viable
orf19.1381		Ortholog of S. cerevisiae/S. pombe Lsb5; predicted role in actin cortical patch localization, actin filament organization, endocytosis; flow model biofilm induced; Spider biofilm repressed	Plate 20	D07	0+	No	0+	Y	N	LSB5	Viable
orf19.514	SNP3	Putative U6 snRNA-associated protein; transcript regulated by Mig1	Plate 15	E10	2+	No	3+	Y	N	LSM2	Lethal
orf19.7256		Ortholog of S. cerevisisae/S. pombe Lsm5; Lsm (Like Sm) protein involved in mRNA decay; Predicted ORF from Assembly 19; removed from Assembly 20; restored based on comparative genome analysis; flucytosine induced	Plate 10	A03	0+	No	0+	Y	N	LSM5	Lethal
orf19.778	PIL1	Eisosome component; predicted role in endocytosis; echinocandin-binding protein; localizes to cell surface of hyphae, but not yeast-form cells; Hap43, YNB biofilm induced; rat catheter biofilm repressed	Plate 13	F08	1+	No	0+	Y	N	LSP1	Viable
orf19.7650	LTV1	Putative GSE complex component; repressed by prostaglandins	Plate 19	F08	1+	No	2+	Y	N	LTV1	Viable
orf19.5676		Ortholog(s) have cytosol, nucleus localization	Plate 13	A06	0+	No	0+	Y	N	MAG2	Viable
orf19.4617		Predicted peptide alpha-N-acetyltransferase; flow model biofilm induced	Plate 13	F07	0+	No	0+	Y	N	MAK3	Viable
orf19.4548	MAK32	Putative protein involved in the structural stability of L-A double-stranded RNA-containing particles; downregulated upon adherence to polystyrene	Plate 18	G05	0+	No	0+	Y	N	MAK32	Viable
orf19.7319	SUC1	Zinc-finger transcription factor; regulates alpha-glucosidase exression; complements S. cerevisiae suc2 for sucrose utilization and mal13 maltase defect; required for yeast cell adherence to silicone substrate; rat catheter biofilm induced	Plate 24	E08	0+	No	0+	Y	N	MAL13	Viable
orf19.3981	MAL31	Putative high-affinity maltose transporter; transcript is upregulated in clinical isolates from HIV+ patients with oral candidiasis; alkaline induced; Spider biofilm induced	Plate 07	E04	0+	No	0+	Y	N	MAL31	Viable
orf19.3124		Ortholog(s) have mRNA binding, metalloaminopeptidase activity, role in negative regulation of gene expression, protein initiator methionine removal involved in protein maturation and cytosolic ribosome, nucleolus localization	Plate 14	E05	1+	No	3+	Y	N	MAP1	Viable
orf19.6263		Predicted MFS membrane transporter; member of the monocarboxylate porter (MCP) family; Spider biofilm induced	Plate 23	H10	2+	Yes	0+	Y	N	MCH4	Viable
orf19.202	CDC47	Phosphorylated protein described as having role in control of cell division; RNA abundance regulated by tyrosol and cell density; merged with orf19.201 in Assembly 20; unmerged from orf19.201 in a revision of Assembly 21	Plate 09	F06	1+	No	3+	Y	N	MCM7	Lethal
orf19.3507	MCR1	NADH-cytochrome-b5 reductase; soluble in hyphae; alkaline downregulated; farnesol, ketoconazole or flucytosine induced; protein present in exponential and stationary growth phase yeast; YNB biofilm induced; rat catheter biofilm repressed	Plate 07	F05	0+	No	0+	Y	N	MCR1	Viable
orf19.6643	MCT1	Putative malonyl-CoA acyl carrier protein acyltransferase	Plate 24	D01	0+	No	0+	Y	N	MCT1	Viable
orf19.4306		Ortholog(s) have methylthioribulose 1-phosphate dehydratase activity, role in L-methionine salvage from methylthioadenosine and cytoplasm localization	Plate 06	C12	1+	No	0+	Y	N	MDE1	Viable
orf19.5323	MDH1-3	Predicted malate dehydrogenase; farnesol regulated; protein present in exponential and stationary growth phase yeast; Hap43p-repressed gene	Plate 04	E10	2+	No	0+	Y	N	MDH3	Viable
orf19.2987		Ortholog(s) have role in cellular ion homeostasis, establishment or maintenance of cell polarity, mitochondrion inheritance, regulation of cardiolipin metabolic process and mitochondrial inner membrane, nucleus localization	Plate 06	E06	1+	No	2+	Y	N	MDM31	Viable
orf19.4697	MDN1	Putative midasin, a very large dynein-related AAA-type ATPase; induced during the mating process	Plate 02	F09	0+	No	0+	Y	N	MDN1	Viable
orf19.1283	MEC1	Cell cycle checkpoint protein with a role in genome integrity; RNA abundance regulated by tyrosol and cell density	Plate 07	H12	0+	No	0+	Y	N	MEC1	Lethal
orf19.1878	MED4	RNA polymerase II core mediator complex subunit	Plate 10	H12	1+	No	2+	Y	N	MED4	Lethal
orf19.232		RNA polymerase II mediator complex subunit; possibly an essential gene, disruptants not obtained by UAU1 method	Plate 12	C06	0+	No	2+	Y	N	MED7	Lethal
orf19.5672	MEP2	Ammonium permease and regulator of nitrogen starvation-induced filamentation; 11 predicted transmembrane regions; in low nitrogen cytoplasmic C-terminus activates Ras/cAMP and MAPK signal transduction pathways to induce filamentation	Plate 18	E07	1+	No	0+	Y	N	MEP2	Viable
orf19.1614	MEP1	Ammonium permease; Mep1 more efficient permease than Mep2, Mep2 has additional regulatory role; 11 predicted transmembrane regions; low mRNA abundance; hyphal downregulated; flow model biofilm induced	Plate 06	B06	0+	No	0+	Y	N	MEP3	Lethal
orf19.5645	MET15	O-acetylhomoserine O-acetylserine sulfhydrylase; sulfur amino acid synthesis; immunogenic; Hog1, adherence-induced; brown color of mutant in Pb(2+) medium a visual selection; chlamydospore formation induced, F-12/CO2 biofilm induced	Plate 06	C07	0+	No	0+	Y	N	MET17	Viable
orf19.99	HAL21	Putative phosphoadenosine-5'-phosphate or 3'-phosphoadenosine 5'-phosphosulfate phosphatase; possible role in sulfur recycling; ortholog of S. cerevisiae Met22; predicted Kex2 substrate; F-12/CO2 biofilm induced	Plate 04	A05	1+	No	0+	Y	N	MET22	Viable
orf19.5025	MET3	ATP sulfurlyase; sulfate assimilation; repressed by Met, Cys, Sfu1, or in fluconazole-resistant isolate; Hog1, caspofungin, white phase-induced; induced on biofilm formation, even in presence of Met and Cys; Spider, F-12/CO2 biofilm induced	Plate 16	H10	0+	No	0+	Y	N	MET3	Viable
orf19.3301		Putative ubiquitin ligase complex component; induced by heavy metal (cadmium) stress; Hog1-induced; transcript induced by Mnl1p under weak acid stress; flow model biofilm induced; Spider biofilm induced	Plate 02	B08	1+	No	0+	Y	N	MET30	Lethal
orf6.2225	MFG1	Regulator of filamentous growth; required for biofilm formation, virulence; interacts with Flo8 and Mss11	Plate 18	H09	0+	No	0+	Y	N	MFG1	Viable
orf19.2524	MGE1	Putative mitochondrial matrix cochaperone; macrophage/pseudohyphal-repressed	Plate 11	G10	2+	Yes	2+	Y	N	MGE1	Lethal
orf19.2690		Putative mitochondrial GTPase; required for mitochondrial morphology and genome maintenance; Spider biofilm induced	Plate 04	B08	1+	Yes	0+	Y	N	MGM1	NA
orf19.4396		Mitochondrial inner membrane protein; mammalian mitofilin domain; Spider biofilm repressed	Plate 13	F04	0+	No	0+	Y	N	MIC60	Viable
orf19.3071	MIH1	Putative protein phosphatase of the PTP family (tyrosine-specific); ortholog of S. cerevisiae Mih1; mRNA binds She3	Plate 04	B12	0+	No	0+	Y	N	MIH1	Viable
orf19.4833	MLS1	Malate synthase; glyoxylate cycle enzyme; no mammalian homolog; regulated upon white-opaque switch; phagocytosis, strong oxidative stress induced; stationary phase enriched; flow model biofilm repressed; rat catheter, Spider biofilm induced	Plate 13	G01	0+	No	0+	Y	N	MLS1	Viable
orf19.7413	MMS21	Putative MMS21-SMC5-SMC6 complex component	Plate 01	G05	0+	No	0+	Y	N	MMS21	Lethal
orf19.52		Ortholog(s) have role in cellular iron ion homeostasis and mitochondrion localization	Plate 18	G09	1+		0+	Y	N	MMT1	Viable
orf19.5658	MNN10	Ortholog(s) have alpha-1,6-mannosyltransferase activity, role in ascospore formation, barrier septum assembly and alpha-1,6-mannosyltransferase complex localization	Plate 17	A10	0+		0+	Y	N	MNN10	Viable
orf19.1011	MNN21	Ortholog(s) have alpha-1,2-mannosyltransferase activity, role in cell wall mannoprotein biosynthetic process and Golgi apparatus localization	Plate 04	G10	1+		0+	Y	N	MNN2	Viable
orf19.2275		Putative mitochondrial ribosomal protein; predicted role in aerobic respiration; Spider biofilm repressed	Plate 09	E12	2+	No	2+	Y	N	MNP1	Lethal
orf19.5667	MNR2	Putative ion transporter; fungal-specific (no human or murine homolog)	Plate 21	A07	0+	No	0+	Y	N	MNR2	Viable
orf19.5528	MOB1	Putative mitotic exit network component; periodic mRNA expression, peak at cell-cycle G2/M phase	Plate 15	E08	0+	No	2+	Y	N	MOB1	Lethal
orf19.6044	MOB2	Mob1/phocein domain protein of RAM signaling network; cell wall integrity; role in cell separation, cortical actin polarization; required for hyphal growth; phosphorylated by Cdc28 on hyphal induction; activates Cbk1; mRNA binds She3	Plate 16	A08	1+	No	2+	Y	N	MOB2	Lethal
orf19.478		Protein required for fusion of cvt-vesicles and autophagosomes with the vacuole; plays a role in autophagy, protein targeting to vacuole and vesicle docking; flow model biofilm induced	Plate 20	G10	0+	No	0+	Y	N	MON1	Viable
orf19.4939		Peripheral membrane protein; role in endocytosis and vacuole integrity; flow model and rat catheter biofilm repressed	Plate 04	A06	1+	No	0+	Y	N	MON2	Viable
orf19.1686		Ortholog(s) have mitochondrion localization	Plate 25	D09	1+	No	0+	Y	N	MPA43	Viable
orf19.3481		Putative mitochondrial ATP-dependent RNA helicase of the DEAD-box family, transcription is activated in the presence of elevated CO2	Plate 25	D10	2+	No	0+	Y	N	MRH4	Viable
orf19.2008		Ortholog(s) have S-methyl-5-thioribose-1-phosphate isomerase activity, role in L-methionine salvage from methylthioadenosine and cytosol, nucleus localization	Plate 17	A08	0+	No	0+	Y	N	MRI1	Viable
orf19.5747		Ortholog(s) have structural constituent of ribosome activity and mitochondrial small ribosomal subunit localization	Plate 17	G01	2+	No	2+	Y	N	MRP4	Viable
orf19.989		Mitochondrial ribosomal protein of the small subunit; Spider biofilm repressed	Plate 13	B04	0+	No	0+	Y	N	MRPS5	Viable
orf19.5550	MRT4	Putative mRNA turnover protein; Hap43-induced; mutation confers hypersensitivity to tubercidin (7-deazaadenosine); rat catheter biofilm induced	Plate 18	B06	2+	No	0+	Y	N	MRT4	Viable
orf19.1490	MSB2	Mucin family adhesin-like protein; cell wall damage sensor; required for Cek1 phosphorylation by cell wall stress; Rim101-repressed; activation releases extracellular domain into medium; Spider biofilm induced	Plate 09	D07	0+	No	2+	Y	N	MSB2	Viable
orf19.578		Ortholog(s) have Rab GTPase activator activity and role in actin filament organization, endocytosis, exocytosis, regulation of GTPase activity, regulation of protein localization	Plate 06	D04	0+	No	0+	Y	N	MSB3	Viable
orf19.7310		Protein with a role in directing meiotic recombination events to homologous chromatids; induced by ciclopirox olamine; positively regulated by Sfu1; Hog1, fluconazole-repressed; Hap43-induced; Spider biofilm induced	Plate 13	A11	0+	No	0+	Y	N	MSC1	Viable
orf19.2415		Ortholog(s) have role in mitochondrial translation and mitochondrion localization	Plate 17	F06	0+	No	0+	Y	N	MSE1	Viable
orf19.3608		Mismatch repair protein; predicted role in repair of insertion or deletion mutations and removal of nonhomologous DNA ends; rat catheter biofilm repressed	Plate 04	D11	1+	No	0+	Y	N	MSH3	Viable
orf19.4945	MSH6	Protein similar to S. cerevisiae Msh6p, which is involved in mismatch repair; repressed under Cdc5p depletion; Hap43p-induced gene	Plate 17	E09	1+	No	0+	Y	N	MSH6	Viable
orf19.3581		Ortholog(s) have histone binding activity, role in DNA replication-dependent nucleosome assembly and CAF-1 complex, cytoplasm, nucleus localization	Plate 04	D05	2+	No	0+	Y	N	MSI1	NA
orf19.6533	MSK1	Putative mitochondrial lysine-tRNA synthetase; flucytosine repressed	Plate 17	D05	2+	No	0+	Y	N	MSK1	Viable
orf19.3950	MSM1	Mitochondrial methionyl-tRNA synthetase (MetRS); functionally complements methionine auxotrophy of an E. coli MetRS mutant; transcript regulated by Nrg1; flow model biofilm induced	Plate 12	H06	1+	No	0+	Y	N	MSM1	Viable
orf19.153	TPO5	Putative polyamine transporter; mutation confers hypersensitivity to toxic ergosterol analog; hyphal induced; macrophage induced	Plate 12	F03	0+	Yes	0+	Y	N	MSN5	Viable
orf19.4001		Ortholog(s) have role in protein insertion into mitochondrial membrane from inner side and extrinsic to mitochondrial inner membrane, mitochondrial matrix localization	Plate 06	H12	2+	No	0+	Y	N	MSS2	Viable
orf19.7577	MSS51	Putative mRNA maturation factor; fungal-specific (no human or murine homolog)	Plate 19	A09	1+	No	0+	Y	N	MSS51	Viable
orf19.2984	MST1	Ortholog(s) have role in mitochondrial threonyl-tRNA aminoacylation and mitochondrion localization	Plate 20	H05	2+	No	0+	Y	N	MST1	Lethal
orf19.4299	MSW1	Protein similar to S. cerevisiae Msw1p, which is mitochondrial tryptophanyl-tRNA synthetase; Hap43p-repressed gene; likely to be essential for growth, based on an insertional mutagenesis strategy	Plate 06	C11	2+	No	2+	Y	N	MSW1	Viable
orf19.5971		Ortholog of S. cerevisiae : MTC6, C. glabrata CBS138 : CAGL0I01892g, C. dubliniensis CD36 : Cd36_84990, C. parapsilosis CDC317 : CPAR2_405620 and Candida tenuis NRRL Y-1498 : CANTEDRAFT_99433	Plate 19	E12	1+		0+	Y	N	MTC6	Viable
orf19.3810		Ortholog(s) have methylenetetrahydrofolate dehydrogenase (NAD+) activity, role in folic acid-containing compound biosynthetic process, one-carbon metabolic process, purine nucleobase biosynthetic process and cytosol, nucleus localization	Plate 12	D02	0+	No	0+	Y	N	MTD1	Viable
orf19.2384		Putative mitochondrial GTPase; likely essential for respiratory competence and in large ribosomal subunit assembly; mitochondrial translation; Spider biofilm induced	Plate 25	C10	1+	No	0+	Y	N	MTG1	Viable
orf19.6653		Putative Obg family GTPase member; peripheral protein of the mitochondrial inner membrane; associates with the large ribosomal subunit; required for mitochondrial translation; rat catheter biofilm repressed	Plate 23	G08	2+	No	0+	Y	N	MTG2	Viable
orf19.331		Ortholog(s) have S-adenosylmethionine-dependent methyltransferase activity, protein methyltransferase activity and role in peptidyl-glutamine methylation, regulation of translation	Plate 21	B01	1+	No	3+	Y	N	MTQ2	Viable
orf19.5280	MUP1	Putative high affinity methionine permease; alkaline upregulated by Rim101; Spider biofilm induced	Plate 17	D06	0+	No	0+	Y	N	MUP1	Unknown
orf19.2028	MXR1	Putative methionine sulfoxide reductase; Plc1-regulated; induced by human neutrophils, flucytosine; macrophage regulated (gene induced, protein decreased); possibly adherence-induced; Spider biofilm induced	Plate 16	D06	0+	No	0+	Y	N	MXR1	Viable
orf19.3292		Ortholog(s) have peptide-methionine (R)-S-oxide reductase activity, role in cellular response to oxidative stress and cytosol, mitochondrion, nucleus localization	Plate 07	E07	1+	No	0+	Y	N	MXR2	Viable
orf19.6294	MYO1	Component of actomyosin ring at neck of newly-emerged bud	Plate 02	C03	1+	No	2+	Y	N	MYO1	Lethal
caydl037c		NA	Plate 04	E06	0+	No	0+	Y	N	NA	Viable
orf19.379		NA	Plate 10	D07	0+	No	0+	Y	N	NA	Lethal
orf19.7361		NA	Plate 10	D10	1+	Yes	3+	Y	N	NA	Lethal
orf19.410		NA	Plate 15	D07	1+	No	0+	Y	N	NA	Lethal
orf19.5656		Has domain(s) with predicted 2 iron, 2 sulfur cluster binding, iron ion binding, oxidoreductase activity, acting on paired donors, with incorporation or reduction of molecular oxygen and NAD(P)H as one donor, more	Plate 17	H11	0+	No	0+	Y	N	NA	Viable
orf19.1130		NA	Plate 19	A10	0+	No	0+	Y	N	NA	Viable
orf6.2938		NA	Plate 22	F01	0+		0+	Y	N	NA	Lethal;;;;Viable
orf19.1079	HBR2	NA	Plate 25	A02	0+	No	0+	Y	N	NA
orf19.3333		Ortholog(s) have poly(A) RNA binding activity, role in mRNA polyadenylation, poly(A)+ mRNA export from nucleus, regulation of mRNA stability and cytoplasm, nucleus localization	Plate 11	A10	1+	No	0+	Y	N	NAB2	Lethal
orf19.2116	NAT2	Putative N-terminal acetyltransferase; Hap43p-repressed gene; mutation confers hypersensitivity to toxic ergosterol analog	Plate 01	H08	1+	No	0+	Y	N	NAT2	Lethal
orf19.349		Ortholog(s) have role in aerobic respiration, mRNA metabolic process and mitochondrial outer membrane localization	Plate 19	A08	0+	No	0+	Y	N	NCA2	Viable
orf19.5825	NCB2	Beta subunit of NC2, heterodimeric regulator of transcription; activates CDR1 transcription; possibly an essential gene, disruptants not obtained by UAU1 method; conditional mutants show decreased susceptibility to azoles	Plate 02	D05	1+	Yes	2+	Y	N	NCB2	Lethal
orf19.2672	NCP1	NADPH-cytochrome P450 reductase, acts with Erg11p in sterol 14 alpha-demethylation in ergosterol biosynthesis; subject to hypoxic regulation; ketoconazole-induced; caspofungin repressed	Plate 08	D09	1+	No	2+	Y	N	NCP1	Lethal
orf19.4203		Ortholog(s) have role in nuclear pore organization, spindle pole body duplication and nuclear pore transmembrane ring, spindle pole body localization	Plate 11	B06	1+	No	0+	Y	N	NDC1	Lethal
orf19.339	NDE1	Putative NADH dehydrogenase; may act alternatively to complex I in respiration; caspofungin repressed; rat catheter biofilm induced; Spider biofilm repressed	Plate 13	A02	0+	No	0+	Y	N	NDE1	Viable
orf19.6558		Has domain(s) with predicted zinc ion binding activity, role in ER to Golgi vesicle-mediated transport, intracellular protein transport and COPII vesicle coat localization	Plate 17	C12	0+	No	0+	Y	N	NEL1	Viable
orf19.367	CNH1	Na+/H+ antiporter; required for wild-type growth, cell morphology, and virulence in a mouse model of systemic infection; not transcriptionally regulated by NaCl; fungal-specific (no human or murine homolog)	Plate 13	F12	0+	No	0+	Y	N	NHA1	Viable
orf19.864		Ortholog(s) have role in nuclear-transcribed mRNA catabolic process, 3'-5' exonucleolytic nonsense-mediated decay and cytosol, polysome localization	Plate 25	C09	0+	No	0+	Y	N	NMD2	Viable
orf19.4375		Ortholog(s) have S-adenosylmethionine-dependent methyltransferase activity, role in chromatin silencing at rDNA, nicotinamide metabolic process and cytosol localization	Plate 18	C01	0+		0+	Y	N	NNT1	Viable
orf19.809		Ortholog(s) have role in maturation of LSU-rRNA from tricistronic rRNA transcript (SSU-rRNA, 5.8S rRNA, LSU-rRNA) and nucleolus, preribosome localization	Plate 24	A01	2+	No	0+	Y	N	NOP12	Viable
orf19.809		Ortholog(s) have role in maturation of LSU-rRNA from tricistronic rRNA transcript (SSU-rRNA, 5.8S rRNA, LSU-rRNA) and nucleolus, preribosome localization	Plate 25	E12	2+	No	0+	Y	N	NOP12	Lethal
orf19.1388		Putative 66S pre-ribosomal particle component; Hap43-induced; F-12/CO2 early biofilm induced	Plate 13	C05	0+	No	0+	Y	N	NOP16	Viable
orf19.3226		Ortholog(s) have role in intracellular sterol transport and extracellular region, fungal-type vacuole lumen localization	Plate 06	A08	0+		0+	Y	N	NPC2	Viable
orf19.7238	NPL3	Putative RNA-binding protein; required for normal flow model biofilm growth; nuclear export is facilitated by Hmt1p; transcript upregulated in RHE model of oralcandidiasis; Spider biofilm repressed	Plate 22	G07	0+	No	0+	Y	N	NPL3	Viable
orf19.2434	NPL4	Putative ubiquitin-binding protein; regulated by Gcn2p and Gcn4p	Plate 21	H04	1+		0+	Y	N	NPL4	Viable
orf19.6444		Ortholog(s) have role in cellular response to amino acid starvation, meiosis, negative regulation of TOR signaling cascade, regulation of autophagic vacuole assembly	Plate 13	E07	0+	No	0+	Y	N	NPR3	Viable
orf19.7176	NPT1	Putative nicotinate phosphoribosyltransferase, involved in NAD salvage pathway; fungal-specific (no human or murine homolog)	Plate 14	A07	1+	No	0+	Y	N	NPT1	Viable
orf19.3482		Ortholog(s) have NAD+ diphosphatase activity, role in NADH metabolic process and cytosol, nucleus, peroxisome localization	Plate 17	G02	0+	No	0+	Y	N	NPY1	Viable
orf19.581		Putative RNA-binding protein; transcript is upregulated in an RHE model of oral candidiasis	Plate 23	F07	2+	Yes	2+	Y	N	NRD1	Lethal
orf19.511		Ortholog(s) have ribosylnicotinamide kinase activity, role in NAD biosynthesis via nicotinamide riboside salvage pathway, nicotinamide riboside metabolic process and cytosol, nucleus localization	Plate 12	G08	0+	No	0+	Y	N	NRK1	Viable
orf19.4161		Ortholog(s) have role in DNA repair and Smc5-Smc6 complex, nucleus localization	Plate 10	C06	2+	No	2+	Y	N	NSE4	Lethal
orf19.5722		Ortholog(s) have DNA binding activity	Plate 11	A04	0+	No	0+	Y	N	NSI1	Lethal
orf19.850		Ortholog(s) have protein-N-terminal asparagine amidohydrolase activity, protein-N-terminal glutamine amidohydrolase activity and role in cellular protein modification process, protein catabolic process	Plate 25	C11	0+	No	0+	Y	N	NTA1	Viable
orf19.5098	NTG1	Protein with strong similarity to both S. cerevisiae Ntg1 and Ntg2 DNA repair glycosylases; transcript induced by iron; Hap43-repressed gene; Spider biofilm induced	Plate 23	A02	1+		0+	Y	N	NTG2	Lethal
orf19.1941	NUF2	Kinetochore component; amount of Nuf2p and Mtw1p protein detected at each centromere is consistent with a single kinetochore microtubule attachment site	Plate 12	A11	2+	No	0+	Y	N	NUF2	Lethal
orf19.7433		Ortholog(s) have nucleocytoplasmic transporter activity, structural constituent of nuclear pore activity	Plate 09	E02	2+	No	2+	Y	N	NUP116	Viable
orf19.4987	NUP49	Nuclear pore protein	Plate 01	H01	0+	No	2+	Y	N	NUP49	Lethal
orf19.2820		Ortholog(s) have nucleocytoplasmic transporter activity, structural constituent of nuclear pore activity	Plate 15	G12	2+	No	3+	Y	N	NUP57	Viable
orf19.1285		Plasma membrane-localized protein of unknown function; Hap43p-repressed gene	Plate 19	A03	0+	No	0+	Y	N	NVJ2	Lethal
orf19.754	YBN5	P-loop ATPase with similarity to human OLA1 and bacterial YchF; Spider biofilm repressed	Plate 20	G06	0+	No	0+	Y	N	OLA1	Viable
orf19.2369		Ortholog(s) have ATP binding, DNA replication origin binding activity	Plate 02	G08	1+	No	2+	Y	N	ORC5	Lethal
orf19.5005	OSM2	Putative mitochondrial fumarate reductase; regulated by Ssn6p, Gcn2p, and Gcn4p; Hog1p-downregulated; stationary phase enriched protein; Hap43p-repressed gene	Plate 18	E04	0+	No	0+	Y	N	OSM1	Viable
orf19.7269		Putative polyamine acetyltransferase; acetylates polyamines (e.g. putrescine, spermidine, spermine) and aralkylamines (e.g. tryptamine, phenylethylamine); Spider biofilm repressed	Plate 16	C03	0+	No	0+	Y	N	PAA1	Viable
orf19.3613		Ortholog(s) have RNA polymerase II core binding, RNA polymerase II core promoter sequence-specific DNA binding transcription factor activity, TFIIF-class binding transcription factor activity, chromatin binding activity	Plate 07	D12	0+	No	0+	Y	N	PAF1	Viable
orf19.1658		Ortholog(s) have cell cortex, cellular bud neck, cellular bud tip, mating projection tip localization	Plate 18	E06	0+	No	0+	Y	N	PAL1	Viable
orf19.240	PAM17	Predicted component of the presequence translocase-associated import motor (PAM complex) involved in protein import into mitochondrial matrix	Plate 25	C12	0+	No	0+	Y	N	PAM17	Viable
orf19.4010	PAN3	Ortholog(s) have poly(A)-specific ribonuclease activity, role in mRNA 3'-end processing, postreplication repair and PAN complex, cytosol, nucleus localization	Plate 24	G02	0+	No	0+	Y	N	PAN3	Viable
orf19.3792		Ortholog(s) have role in cytoplasmic mRNA processing body assembly, deadenylation-dependent decapping of nuclear-transcribed mRNA, formation of translation preinitiation complex, negative regulation of translational initiation	Plate 04	H04	2+		0+	Y	N	PAT1	Viable
orf19.3447		Ortholog(s) have mannosyltransferase activity, role in ER-associated ubiquitin-dependent protein catabolic process, GPI anchor biosynthetic process, protein processing and endoplasmic reticulum localization	Plate 02	H03	0+	No	0+	Y	N	PBN1	Lethal
orf19.5459		mRNA polyadenylation regulating protein; Hap43-repressed; transcript is upregulated in RHE model of oral candidiasis and in clinical isolates from HIV+ patients with oral candidiasis; Spider biofilm repressed	Plate 13	B10	0+	No	0+	Y	N	PBP1	Viable
orf19.7388	PBS2	MAPK kinase (MAPKK); role in osmotic and oxidative stress responses, oxidative stress adaptation; required for stress regulation of Hog1p localization and activity; functional homolog of S. cerevisiae Pbs2p	Plate 21	H10	1+	No	0+	Y	N	PBS2
orf19.7514	PCK1	Phosphoenolpyruvate carboxykinase; glucose, C-source, yeast-hypha, Hap43 regulated; fluconazole, phagocytosis, H2O2, oral candidasis, Spider/rat catheter/flow model biofilm induced; repressed in biofilm by Bcr1, Tec1, Ndt80, Rob1, Brg1	Plate 24	C01	1+	No	0+	Y	N	PCK1	Viable
orf19.7514	PCK1	Phosphoenolpyruvate carboxykinase; glucose, C-source, yeast-hypha, Hap43 regulated; fluconazole, phagocytosis, H2O2, oral candidasis, Spider/rat catheter/flow model biofilm induced; repressed in biofilm by Bcr1, Tec1, Ndt80, Rob1, Brg1	Plate 24	C02	1+	No	0+	Y	N	PCK1	Viable
orf19.403	PCL2	Cyclin homolog; reduced expression observed upon depletion of Cln3; farnesol regulated; periodic mRNA expression, peak at cell-cycle G1/S phase; Hap43-induced; rat catheter biofilm repressed	Plate 18	G08	0+		0+	Y	N	PCL2	Viable
orf19.5013	AGM1	Phosphoacetylglucosamine mutase (N-acetylglucosamine-phosphate mutase); enzyme of UDP-N-acetylglucosamine (UDP-GlcNAc) biosynthesis	Plate 01	C06	0+	No	2+	Y	N	PCM1	Lethal
orf19.4186	PCT1	Putative choline-phosphate cytidylyl transferase, antigenic during human oral infection	Plate 18	A08	0+	No	0+	Y	N	PCT1	Viable
orf19.4863	PDC2	Homeodomain-like transcription factor; regulator of pyruvate decarboxylase; contains a putative C-terminal activation domain, Glu- and Pro-rich; complements glucose utilization defect of S. cerevisiae pdc2 mutant	Plate 15	F12	0+	No	2+	Y	N	PDC2	Lethal
orf19.2216	PDS5	Putative protein with a predicted role in establishment and maintenance of sister chromatid condensation and cohesion; cell-cycle regulated periodic mRNA expression	Plate 01	G04	0+	No	2+	Y	N	PDS5	Lethal
orf19.5662	PEP7	Vesicle transport protein; acts in endosomal transport; roles in metal ion resistance, virulence, adhesion, hyphal growth, chlamydospore formation; similar to S. cerevisiae Pep7p	Plate 20	B09	0+		0+	Y	N	PEP7	Viable
orf19.4240		Ortholog(s) have role in GPI anchor biosynthetic process, cellular manganese ion homeostasis and endoplasmic reticulum, fungal-type vacuole membrane localization	Plate 19	A05	0+	No	0+	Y	N	PER1	Viable
orf19.2309		Protein with a predicted role in 5'-end processing of mitochondrial RNAs; ortholog of S. cerevisiae Pet127; Hap43-induced; rat catheter and Spider biofilm induced	Plate 20	A11	1+	No	0+	Y	N	PET127	Viable
orf19.7330		Protein with a predicted heme oxygenase domain; Spider biofilm induced	Plate 06	H04	0+	No	2+	Y	N	PET18	Viable
orf19.930	PET9	Mitochondrial ADP/ATP carrier protein involved in ATP biosynthesis; possible lipid raft component; 3 predicted transmembrane helices; flucytosine induced; ketoconazole-induced; downregulated by Efg1p	Plate 15	E11	2+	No	2+	Y	N	PET9	Lethal
orf19.1805	PEX14	Ortholog(s) have peroxisome matrix targeting signal-1 binding, peroxisome matrix targeting signal-2 binding, protein binding, bridging activity	Plate 12	E02	0+		0+	Y	N	PEX14	Viable
[truncated: 974 more rows]
