# Supplementary material for: Global analysis of fungal morphology exposes mechanisms of host cell escape
Source: Nat Commun. 2015 Mar 31;6:6741. doi: 10.1038/ncomms7741 (PMC4382923; doi:10.1038/ncomms7741)
Supplement: Supplementary Data 2 — GRACE morphology scores [file ncomms7741-s3.xlsx]

## Sheet: GRACE morphology scores
Supplementary Data 2: GRACE morphology scores. This data includes a lits of all of the genes in the GRACE library and their morphology scores for the arrayed and pooled screens.
orf19	Merck Strain ID	Common	Feature Name	Primary CGD ID	orf6 name	S.cerevisiae homologue	Feature Type	Description	Plate	Position	YPD morphology	YPD plus DOX morphology	Serum morphology	Serum plus DOX morphology	LOG2 filter/flow No DOX	LOG2 filter/flow 0.5ug/mL DOX	Above 4MAD?	Up.BC.ID	Up.BC.Sequence	Up.BC.Corrected	Down.BC.ID	Down.BC.Sequence	Down.BC.Corrected
YPD morphology indicates the scale of filamentation of the strain grown in YPD alone in the arrayed screen (where 0=yeast, 3=filamentous)
YPD plus DOX morphology indicates the scale of filamentation of the strain grown in YPD + 0.05μg/mL DOX in the arrayed screen (where 0=yeast, 3=filamentous)
Serum morphology indicates the scale of filamentation of the strain grown in the presence of 10% serum for 4 hours in the arrayed screen (where 0=yeast, 3=filamentous)
Serum plus DOX morphology indicates the scale of filamentation when grown in YPD + 0.05μg/mL DOX with 10% serum for 4 hours in the arrayed screen (where 0=yeast, 3=filamentous). Asterix indicates a higher dose of DOX was used.
LOG2 filter/flow No DOX indicates the log2 ratios between the filter and flow through in the pooled screen with no DOX
LOG2 filter/flow 0.5 μg/mL DOX indicates the log2 ratios between the filter and flow through in the pooled screen with 0.5 μg/mL DOX
Above 4 MAD? indicates whether the log2 filter: flow-through ratio for the pooled screen plus DOX was greater than 4 median absolute deviations (MAD) which is 0.705. Y indicates that the mutant has a ratio greater than 4 MAD and therefore is considered to be defective in filamentation. N indicates the mutant has a ratio less than 4 MAD.
orf19	Merck Strain ID	Common	Feature Name	Primary CGD ID	orf6 name	S.cerevisiae homologue	Feature Type	Description	Plate	Position	YPD morphology	YPD plus DOX morphology	Serum morphology	Serum plus DOX morphology	LOG2 filter/flow No DOX	LOG2 filter/flow 0.5ug/mL DOX	Above 4MAD?	Up.BC.ID	Up.BC.Sequence	Up.BC.Corrected	Down.BC.ID	Down.BC.Sequence	Down.BC.Corrected
orf19.5507	731	ENP1	C7_03700C_A	CAL0000201090	orf6.4355	ENP1	ORF|Verified	Protein required for pre-rRNA processing and 40S ribosomal subunit synthesis; associated with U3 and U14 snoRNAs; transposon mutation affects filamentous growth; repressed by prostaglandins; Spider biofilm induced	Plate 01	A01	0	0	3	1	NA	NA	NA	8804547	GCCGAACTGAAAGGCATCCA		8804547	GCCGAACTGAAAGGCATCCA
orf19.4194	605		C6_00640C_A	CAL0000195519	orf6.2741	TFB4	ORF|Uncharacterized	Putative TFIIH complex subunit; possibly an essential gene, disruptants not obtained by UAU1 method	Plate 01	A02	0	0	3	3	NA	NA	NA	8804832	TATGAGCCGGTACGTGTATT		8805549	CCAGATCATTAACGGTTCTC
orf19.665	513	NEP1	C1_11380W_A	CAL0000197320	orf6.6558	EMG1	ORF|Verified	Ortholog(s) have rRNA (pseudouridine) methyltransferase activity	Plate 01	A03	0	0	3	3	NA	NA	NA	NA	NA	NA	NA	NA	NA
orf19.2884	160	CDC68	C4_06500W_A	CAL0000198046	orf6.2896	SPT16	ORF|Verified	Functional homolog of S. cerevisiae Cdc68, a transcription elongation factor; essential; possible drug target	Plate 01	A04	0	0	3	3	NA	NA	NA	NA	NA	NA	NA	NA	NA
orf19.2314	92		C1_11000C_A	CAL0000173953	orf6.5536	CGR1	ORF|Verified	Protein with a role in nucleolar integrity and processing of pre-rRNA; mutation confers hypersensitivity to 5-fluorocytosine (5-FC), 5-fluorouracil (5-FU), and tubercidin (7-deazaadenosine); Hap43-induced; Spider biofilm induced	Plate 01	A05	0	0	3	3	NA	NA	NA	NA	NA	NA	NA	NA	NA
orf19.275	133		C3_02840W_A	CAL0000180724	orf6.4804	POP5	ORF|Uncharacterized	Ortholog(s) have RNA binding, ribonuclease MRP activity, ribonuclease P activity, role in intronic box C/D snoRNA processing, mRNA cleavage and endoplasmic reticulum, nucleolar ribonuclease P complex, ribonuclease MRP complex localization	Plate 01	A06	0	0	3	3	NA	NA	NA	NA	NA	NA	NA	NA	NA
orf19.1199	584	NOP5	C6_00370C_A	CAL0000190357	orf6.2946	NOP58	ORF|Verified	Ortholog of S. cerevisiae Nop58; involved in pre-rRNA process; Tn mutation affects filamentous growth; macrophage/pseudohyphal-induced; physically interacts with TAP-tagged Nop1; Spider biofilm repressed	Plate 01	A07	0	0	3	0	NA	NA	NA	NA			NA
orf19.3243	630	SRP54	CR_01110W_A	CAL0000195229	orf6.8243	SRP54	ORF|Uncharacterized	Putative signal recognition particle (SRP) subunit; induced in ssr1 null; Spider biofilm repressed	Plate 01	A08	0	2	3	3	NA	NA	NA	NA	NA	NA	NA	NA	NA
orf19.1221	651	ALG2	C6_04030W_A	CAL0000176395	orf6.3077	ALG2	ORF|Uncharacterized	Putative mannosyltransferase involved in cell wall mannan biosynthesis; transcription is elevated in chk1, nik1, and sln1 homozygous null mutants	Plate 01	A09	0	0	3	3	NA	NA	NA	NA	NA	NA	NA	NA	NA
orf19.6217	227	PGA63	C1_06930W_A	CAL0000193385	orf6.4529	SEC31	ORF|Uncharacterized	Component COPII vesicle coat; required for vesicle formation in ER to Golgi transport; predicted GPI-anchor; flow model and Spider biofilm repressed	Plate 01	A10	0	0	3	3	NA	NA	NA	NA	NA	NA	NA	NA	NA
orf19.7041	765		C7_00780W_A	CAL0000179440	orf6.7967	PTA1	ORF|Verified	Putative pre-tRNA processing protein; heterozygous null mutant exhibits hypersensitivity to parnafungin and cordycepin in the C. albicans fitness test	Plate 01	A11	0	0	3	3	NA	NA	NA	NA	NA	NA	NA	NA	NA
orf19.6820	772		C3_06820C_A	CAL0000182768	orf6.8811		ORF|Uncharacterized	Has domain(s) with predicted protein heterodimerization activity, role in DNA-dependent transcription, initiation and transcription factor TFIID complex localization	Plate 01	A12	0	0	3	2	NA	NA	NA	NA	NA	NA	NA	NA	NA
orf19.5531	773	CDC37	C6_02610C_A	CAL0000192456	orf6.1546	CDC37	ORF|Verified	Chaperone for Crk1p; interacts with Crk1p kinase domain and with Sti1p; putative phosphorylation site at Ser14; functional homolog of S. cerevisiae Cdc37p; likely to be essential for growth; regulated by Gcn2p and Gcn4p	Plate 01	B01	0	0	3	3	NA	NA	NA	NA	NA	NA	NA	NA	NA
orf19.2002	780		C2_01220W_A	CAL0000193461	orf6.6358	NIC96	ORF|Uncharacterized	Ortholog(s) have structural constituent of nuclear pore activity and role in nuclear pore organization, poly(A)+ mRNA export from nucleus, protein import into nucleus, ribosomal large subunit export from nucleus	Plate 01	B02	1	1	3	1	NA	NA	NA	NA	NA	NA	NA	NA	NA
orf19.2712	787	HCA4	C4_02830C_A	CAL0000199884	orf6.2728	HCA4	ORF|Uncharacterized	Putative role in regulation of cell wall biogenesis; Hap43p-induced gene; possibly an essential gene, disruptants not obtained by UAU1 method; flow model and rat catheter biofilm induced	Plate 01	B03	0	0	3	2	NA	NA	NA	NA	NA	NA	NA	NA	NA
orf19.7291	790		CR_08940W_A	CAL0000194641	orf6.8372	GCD14	ORF|Uncharacterized	Ortholog(s) have tRNA (adenine-N1-)-methyltransferase activity, role in tRNA methylation and cytosol, nucleus, tRNA (m1A) methyltransferase complex localization	Plate 01	B04	0	0	3	3	NA	NA	NA	NA	NA	NA	NA	NA	NA
orf19.6026	850	ERG2	C1_00800C_A	CAL0000177093	orf6.3930	ERG2	ORF|Verified	C-8 sterol isomerase; enzyme of ergosterol biosynthesis; converts fecosterol to episterol; mutant is hypersensitive to multiple drugs; ketoconazole-induced; flow model and Spider biofilm repressed	Plate 01	B05	0	0	3	1	NA	NA	NA	NA	NA	NA	NA	NA	NA
orf19.767	851	ERG3	C1_04770C_A	CAL0000190948	orf6.3667	ERG3	ORF|Verified	C-5 sterol desaturase; introduces C-5(6) double bond into episterol; some clinical isolates show increased azole resistance and defects in hyphal growth and virulence; Efg1p-repressed; fluconazole-induced	Plate 01	B06	0	0	3	3	NA	NA	NA	NA	NA	NA	NA	NA	NA
orf19.1031	856	HMG1	C1_03780C_A	CAL0000177752	orf6.3220	HMG1	ORF|Verified	HMG-CoA reductase; enzyme of sterol pathway; inhibited by lovastatin; gene not transcriptionally regulated in response to lovastatin and fluconazole	Plate 01	B07	0	0	3	0	NA	NA	NA	NA	NA	NA	NA	NA	NA
orf19.6199	857		C1_07050C_A	CAL0000193898	orf6.5425	HCS1	ORF|Uncharacterized	Ortholog(s) have ATP-dependent 5'-3' DNA helicase activity and DNA helicase A complex, alpha DNA polymerase:primase complex, cytosol localization	Plate 01	B08	0	0	3	3	NA	NA	NA	NA	NA	NA	NA	NA	NA
orf19.5901	767	PKC1	C3_04470W_A	CAL0000201435	orf6.9136	PKC1	ORF|Verified	Protein kinase C; functional homolog of S. cerevisiae Pkc1p; mutant has abnormal yeast-form cell morphology and increased cell lysis; activated by phosphatidylserine; target of antifungal, cercosporamide; R400P mutant is activated	Plate 01	B09	0	0	3	1	NA	NA	NA	NA	NA	NA	NA	NA	NA
orf19.6716	278	ABD1	C3_07710W_A	CAL0000182989	orf6.6865	ABD1	ORF|Verified	SAM-dependent RNA methyltransferase; methylates mRNA 5' cap; binds phosphorylated RNA Pol II C-term domain peptide; does not bind mRNA TPase and mRNA GTase (Cet1,Cgt1); functional homolog of S. cerevisiae Abd1; rat catheter biofilm induced	Plate 01	B10	0	0	3	1	NA	NA	NA	NA	NA	NA	NA	NA	NA
orf19.3001	528	TEM1	C1_03080C_A	CAL0000197426	orf6.5288	TEM1	ORF|Verified	Putative GTPase involved in mitotic exit and cytokinesis; induced under Cdc5p depletion	Plate 01	B11	0	2	3	3	NA	NA	NA	NA	NA	NA	NA	NA	NA
orf19.6151	620	ARC15	CR_07210W_A	CAL0000189792	orf6.5663	ARC15	ORF|Verified	Putative ARP2/3 complex subunit; mutation confers hypersensitivity to cytochalasin D	Plate 01	B12	0	0	3	1	NA	NA	NA	NA	NA	NA	NA	NA	NA
orf19.274	659	TFC4	C3_02830W_A	CAL0000175667	orf6.4803	TFC4	ORF|Uncharacterized	Putative RNA polymerase III transcription initiation factor complex (TFIIIC) subunit; induced by Mnl1 under weak acid stress; possibly essential gene, disruptants not obtained by UAU1 method	Plate 01	C01	0	0	3	3	NA	NA	NA	NA	NA	NA	NA	NA	NA
orf19.5360	353	RPC11	C2_10770W_A	CAL0000198439	orf6.8349	RPC11	ORF|Uncharacterized	Putative RNA polymerase III subunit C11; repressed in core caspofungin response; Spider biofilm induced	Plate 01	C02	0	0	3	3	NA	#N/A	#N/A	NA	NA	NA	NA	NA	NA
orf19.759	556		C1_04830W_A	CAL0000193121	orf6.3638	SEC21	ORF|Uncharacterized	Ortholog(s) have role in ER to Golgi vesicle-mediated transport, retrograde vesicle-mediated transport, Golgi to ER and COPI vesicle coat, cytosol, endosome localization	Plate 01	C03	0	0	3	3	NA	NA	NA	NA	NA	NA	NA	NA	NA
orf19.6862	164		C4_05230C_A	CAL0000185245	orf6.7011	RIX1	ORF|Verified	Hap43-induced gene; mutation confers hypersensitivity to 5-fluorocytosine (5-FC), 5-fluorouracil (5-FU), and tubercidin (7-deazaadenosine)	Plate 01	C04	0	0	3	3	NA	NA	NA	8800697	CGCGGTATTAGGACATATAG		8800698	GCACACATAGAATCTGTCAC
orf19.1815	331		CR_07080W_A	CAL0000186684	orf6.1615	TIF6	ORF|Uncharacterized	Ortholog of S. cerevisae/S. pombe Tif6; constituent of 66S pre-ribosomal particles; Spider biofilm induced	Plate 01	C05	0	0	3	3	NA	NA	NA	NA	NA	NA	NA	NA	NA
orf19.5013	337	AGM1	C1_13760W_A	CAL0000181233	orf6.7996	PCM1	ORF|Uncharacterized	Phosphoacetylglucosamine mutase (N-acetylglucosamine-phosphate mutase); enzyme of UDP-N-acetylglucosamine (UDP-GlcNAc) biosynthesis	Plate 01	C06	0	0	3	3	NA	NA	NA	NA	NA	NA	NA	NA	NA
orf19.2937	395	PMM1	C1_02480W_A	CAL0000183926	orf6.4001	SEC53	ORF|Verified	Phosphomannomutase; enzyme of O- and N-linked mannosylation; interconverts mannose-6-phosphate and mannose-l-phosphate; functional homolog of S. cerevisiae Sec53; antigenic in mice; Hap43-induced; flow model and Spider biofilm repressed	Plate 01	C07	0	2	3	0	NA	NA	NA	NA	NA	NA	NA	NA	NA
orf19.7234	397		C1_14240W_A	CAL0000189929	orf6.8134	RSC8	ORF|Uncharacterized	Putative RSC chromatin remodeling complex component; possibly an essential gene, disruptants not obtained by UAU1 method	Plate 01	C08	1	0	3	3	NA	NA	NA	NA	NA	NA	NA	NA	NA
orf19.5912	406	MAK21	C3_04560W_A	CAL0000182474	orf6.9125	MAK21	ORF|Verified	Putative 66S pre-ribosomal particle subunit; mutation confers hypersensitivity to tubercidin (7-deazaadenosine)	Plate 01	C09	0	0	3	3	NA	NA	NA	NA	NA	NA	NA	NA	NA
orf19.4427	409	SKP1	C1_07410C_A	CAL0000178736	orf6.2827	SKP1	ORF|Uncharacterized	Putative subunit D of kinetochore protein complex CBF3; regulated by Gcn4p; repressed in response to amino acid starvation (3-aminotriazole treatment)	Plate 01	C10	0	1	3	3	NA	NA	NA	NA	NA	NA	NA	NA	NA
orf19.7119	412	RAD3	C7_00050C_A	CAL0000192893	orf6.8434	RAD3	ORF|Verified	Ortholog of S. cerevisiae Rad3; 5' to 3' DNA helicase, nucleotide excision repair and transcription, subunit of RNA polII initiation factor TFIIH and Nucleotide Excision Repair Factor 3 (NEF3)	Plate 01	C11	0	0	3	3	NA	NA	NA	NA	NA	NA	NA	NA	NA
orf19.1387	454		C2_09670C_A	CAL0000176016	orf6.2077	CFD1	ORF|Uncharacterized	Ortholog(s) have 4 iron, 4 sulfur cluster binding activity, role in iron-sulfur cluster assembly, tRNA wobble uridine modification and cytoplasm localization	Plate 01	C12	0	0	3	3	NA	NA	NA	NA	NA	NA	NA	NA	NA
orf19.1975	606		C5_00920W_A	CAL0000196950	orf6.1409	DIB1	ORF|Uncharacterized	Ortholog(s) have role in mRNA splicing, via spliceosome, regulation of DNA methylation and U4/U6 x U5 tri-snRNP complex, U5 snRNP localization	Plate 01	D01	0	0	3	1	NA	NA	NA	NA	NA	NA	NA	NA	NA
orf19.6860	611		C4_05210W_A	CAL0000175849	orf6.7009	PIS1	ORF|Uncharacterized	Ortholog(s) have CDP-diacylglycerol-inositol 3-phosphatidyltransferase activity, role in phosphatidylinositol biosynthetic process and Golgi apparatus, integral to membrane, mitochondrial outer membrane localization	Plate 01	D02	0	1	3	3	NA	NA	NA	NA	NA	NA	NA	NA	NA
orf19.2835	613		CR_02770C_A	CAL0000190409	orf6.4496	AOS1	ORF|Uncharacterized	Ortholog(s) have SUMO activating enzyme activity, role in cellular response to DNA damage stimulus, protein sumoylation, regulation of mitotic cell cycle and SUMO activating enzyme complex, cytosol localization	Plate 01	D03	0	3	3	3	NA	NA	NA	NA	NA	NA	NA	NA	NA
orf19.3593	419	RPT6	C2_08780W_A	CAL0000174449	orf6.700	RPT6	ORF|Uncharacterized	Putative ATPase of the 19S regulatory particle of the 26S proteasome; transcript regulated by Mig1; regulated by Gcn2 and Gcn4	Plate 01	D04	0	0	3	3	NA	NA	NA	NA	NA	NA	NA	NA	NA
orf19.1295	427	VAS1	C2_06640C_A	CAL0000181624	orf6.921	VAS1	ORF|Uncharacterized	Putative tRNA-Val synthetase; genes encoding ribosomal subunits, translation factors, and tRNA synthetases are downregulated upon phagocytosis by murine macrophage	Plate 01	D05	0	0	3	3	NA	NA	NA	NA	NA	NA	NA	NA	NA
orf19.1267.1	645		C4_05820W_A	CAL0000176168		ISD11	ORF|Uncharacterized	Ortholog(s) have enzyme activator activity, role in iron-sulfur cluster assembly and extrinsic to mitochondrial inner membrane, mitochondrial matrix localization	Plate 01	D06	0	0	3	3	NA	NA	NA	NA	NA	NA	NA	NA	NA
orf19.4640	625	PWP1	C4_01450W_A	CAL0000198308	orf6.2368	PWP1	ORF|Uncharacterized	Putative rRNA processing protein; Hap43-induced; repressed in core stress response	Plate 01	D07	0	0	2	2	NA	NA	NA	NA	NA	NA	NA	NA	NA
orf19.5691	623	CDC11	C5_00070W_A	CAL0000177264	orf6.4569	CDC11	ORF|Verified	Septin; cell and hyphal morphology, agar-invasive growth, full virulence and kidney tissue invasion in mouse, but not kidney colonization, immunogenicity; hyphal and cell-cycle-regulated phosphorylation; rat catheter biofilm repressed	Plate 01	D08	0	0	3	2	NA	NA	NA	NA	NA	NA	NA	NA	NA
orf19.7392	711		C3_06100C_A	CAL0000190729	orf6.8552	DED1	ORF|Uncharacterized	Predicted ATP-dependent RNA helicase; RNA strand annealing activity; Spider biofilm induced	Plate 01	D09	0	1	3	3	NA	NA	NA	NA	NA	NA	NA	NA	NA
orf19.4903	696		C1_10320W_A	CAL0000183720	orf6.1620	GPI12	ORF|Uncharacterized	Ortholog(s) have endoplasmic reticulum localization	Plate 01	D10	0	3	3	3	NA	NA	NA	NA	NA	NA	NA	NA	NA
orf19.2559	648	CDC4	CR_01680C_A	CAL0000200882	orf6.3808	CDC4	ORF|Verified	F-box subunit of SCF(CDC4) ubiquitin ligase; functional homolog of S. cerevisiae Cdc4; mutation/depletion causes hyperfilamentation; Sol1 is a substrate of SCF-Cdc4; Spider biofilm induced	Plate 01	D11	0	3	3	3	NA	NA	NA	NA	NA	NA	NA	NA	NA
orf19.3761	600	CDC54	C1_12550C_A	CAL0000176876	orf6.3958	MCM4	ORF|Uncharacterized	Putative pre-replication complex helicase subunit; transcript regulated by Nrg1 and Mig1; periodic mRNA expression, peak at cell-cycle M/G1 phase; Hap43-induced	Plate 01	D12	0	0	3	1	NA	NA	NA	NA	NA	NA	NA	NA	NA
orf19.7064	573	GLN4	C7_00550C_A	CAL0000198388	orf6.8489	GLN4	ORF|Uncharacterized	Putative tRNA-Gln synthetase; genes encoding ribosomal subunits, translation factors, tRNA synthetases are downregulated upon phagocytosis by murine macrophage; protein present in exponential and stationary growth phase yeast cultures	Plate 01	E01	0	0	3	3	NA	NA	NA	NA	NA	NA	NA	NA	NA
orf19.4815	582	YTM1	C1_09510W_A	CAL0000176486	orf6.5221	YTM1	ORF|Verified	Protein similar to S. cerevisiae Ytm1p, which is involved in biogenesis of the large ribosomal subunit; transposon mutation affects filamentous growth; protein level decreases in stationary phase cultures; Hap43p-induced gene	Plate 01	E02	0	0	3	2	NA	NA	NA	NA	NA	NA	NA	NA	NA
orf19.4641	514	NMT1	C4_01440W_A	CAL0000201559	orf6.2367	NMT1	ORF|Verified	Myristoyl-CoA:protein N-myristoyltransferase; attaches the fatty acid myristate to a small number of proteins at an N-terminal Gly; essential; antifungal drug target; functional homolog of S. cerevisiae Nmt1p	Plate 01	E03	0	0	3	3	NA	NA	NA	NA	NA	NA	NA	NA	NA
orf19.3169	254		C5_02020C_A	CAL0000193443	orf6.1235	GPN2	ORF|Uncharacterized	Ortholog(s) have role in RNA polymerase II complex localization to nucleus, RNA polymerase III complex localization to nucleus, establishment of mitotic sister chromatid cohesion and cytosol, nucleus localization	Plate 01	E04	0	0	3	3	NA	NA	NA	NA	NA	NA	NA	NA	NA
orf19.3128	361		C4_06810C_A	CAL0000201727	orf6.5865	SLY1	ORF|Uncharacterized	Ortholog(s) have syntaxin binding activity and role in ER to Golgi vesicle-mediated transport, positive regulation of SNARE complex assembly, retrograde vesicle-mediated transport, Golgi to ER, vesicle fusion with Golgi apparatus	Plate 01	E05	0	0	3	3	NA	NA	NA	NA	NA	NA	NA	NA	NA
orf19.3178	291		C5_01930W_A	CAL0000180558	orf6.4475	PRP9	ORF|Uncharacterized	Ortholog(s) have RNA binding activity, role in mRNA splicing, via spliceosome and U2-type prespliceosome localization	Plate 01	E06	0	0	3	2	NA	NA	NA	NA	NA	NA	NA	NA	NA
orf19.7136	429	SPT6	C7_04300W_A	CAL0000194756	orf6.8036	SPT6	ORF|Verified	Putative transcription elongation factor; transposon mutation affects filamentous growth; transcript induced in an RHE model of oral candidiasis and in clinical isolates from oral candidiasis	Plate 01	E07	0	0	3	3	NA	NA	NA	NA	NA	NA	NA	NA	NA
orf19.1164	333	GAR1	C1_11550W_A	CAL0000187800	orf6.1613	GAR1	ORF|Verified	Putative H/ACA snoRNP pseudouridylase complex protein; mutation confers hypersensitivity to tubercidin (7-deazaadenosine); macrophage/pseudohyphal-induced; Spider biofilm repressed	Plate 01	E08	0	0	3	1	NA	NA	NA	NA	NA	NA	NA	NA	NA
orf19.122	655	CDC20	C6_01150W_A	CAL0000185508	orf6.2609	CDC20	ORF|Verified	Activator of anaphase-promoting complex/cyclosome; induced under Cdc5 depletion; member of conserved Mcm1 regulon; mRNA expression peaks at cell-cycle G2/M phase; mRNA binds She3 and is localized to buds of yeast cells and to hyphal tips	Plate 01	E09	0	0	3	3	NA	NA	NA	NA	NA	NA	NA	NA	NA
orf19.1304	442		C4_03740W_A	CAL0000180832	orf6.2776	RRP4	ORF|Uncharacterized	Ortholog(s) have role in U4 snRNA 3'-end processing, exonucleolytic trimming to generate mature 3'-end of 5.8S rRNA from tricistronic rRNA transcript (SSU-rRNA, 5.8S rRNA and LSU-rRNA), more	Plate 01	E10	0	0	3	3	NA	NA	NA	NA	NA	NA	NA	NA	NA
orf19.4851	485	TFA1	C1_09860C_A	CAL0000198769	orf6.7360	TFA1	ORF|Uncharacterized	Protein with polyglutamate motifs and abundant Ser/Thr residues; described as a subunit of TFIIE, which is a basal transcription initiation factor of RNA Polymerase II; possibly an essential gene, disruptants not obtained by UAU1 method	Plate 01	E11	0	0	3	3	NA	NA	NA	NA	NA	NA	NA	NA	NA
orf19.107	487	SNT11	C6_01040C_A	CAL0000190791	orf6.2510	DHR2	ORF|Uncharacterized	DEAH-box ATP-dependent RNA helicase, required for 18S rRNA synthesis; rat catheter biofilm induced	Plate 01	E12	0	1	3	3	NA	NA	NA	NA	NA	NA	NA	NA	NA
orf19.7101	48		C7_00210C_A	CAL0000186191	orf6.8452	TEL2	ORF|Uncharacterized	Ortholog(s) have telomeric DNA binding activity, role in protein localization to chromosome, telomere maintenance via telomerase and ASTRA complex, nuclear telomere cap complex localization	Plate 01	F01	0	0	3	3	NA	NA	NA	NA	NA	NA	NA	NA	NA
orf19.2847	193		CR_02890C_A	CAL0000174854	orf6.4941	RPC82	ORF|Uncharacterized	Ortholog(s) have RNA polymerase III activity, role in tRNA transcription from RNA polymerase III promoter and DNA-directed RNA polymerase III complex, mitotic spindle pole body localization	Plate 01	F02	0	0	3	3	NA	NA	NA	NA	NA	NA	NA	NA	NA
orf19.542.2	60	MIM1	CR_04520W_A	CAL0000196264	orf6.597	MIM1	ORF|Uncharacterized	Predicted mitochondrial protein involved in outer membrane protein import; rat catheter biofilm repressed	Plate 01	F03	0	0	3	3	NA	NA	NA	NA	NA	NA	NA	NA	NA
orf19.3366	100	CSH3	C4_03390W_A	CAL0000198586	orf6.2577	SHR3	ORF|Verified	Functional homolog of S. cerevisiae Shr3p, which is a chaperone specific for amino acid permeases; localized to ER; required for wild-type amino-acid responsive hyphal growth and for mouse systemic virulence; regulated by Gcn2p and Gcn4p	Plate 01	F04	0	0	3	3	NA	NA	NA	NA	NA	NA	NA	NA	NA
orf19.4388	112		CR_03460W_A	CAL0000194542	orf6.6319	TAF3	ORF|Uncharacterized	Protein with a histone fold domain; similar to TAFII47 proteins from S. cerevisiae, Danio rerio, Drosophila melanogaster, human, and mouse	Plate 01	F05	0	1	3	3	NA	NA	NA	NA	NA	NA	NA	NA	NA
orf19.6025	330	alg13	C1_00810W_A	CAL0000194250	orf6.3929	ALG13	ORF|Uncharacterized	Ortholog(s) have N-acetylglucosaminyldiphosphodolichol N-acetylglucosaminyltransferase activity and role in dolichol-linked oligosaccharide biosynthetic process	Plate 01	F06	0	0	3	3	NA	NA	NA	NA	NA	NA	NA	NA	NA
orf19.6014	583	RRS1	C1_00900W_A	CAL0000188560	orf6.5094	RRS1	ORF|Verified	Putative ribosome biogenesis and nuclear export protein; Hap43p-induced gene; mutation confers hypersensitivity to 5-fluorocytosine (5-FC), 5-fluorouracil (5-FU), and tubercidin (7-deazaadenosine)	Plate 01	F07	0	0	3	3	NA	NA	NA	NA	NA	NA	NA	NA	NA
orf19.4382	589		CR_03600C_A	CAL0000177111	orf6.6325	RET3	ORF|Uncharacterized	Ortholog(s) have role in retrograde vesicle-mediated transport, Golgi to ER and COPI vesicle coat, cytosol, nucleus localization	Plate 01	F08	0	0	3	3	NA	NA	NA	NA	NA	NA	NA	NA	NA
orf19.2504	817	BMS1	C3_01000W_A	CAL0000199005	orf6.2327	BMS1	ORF|Verified	Putative GTPase; Hap43-induced gene; mutation confers resistance to 5-fluorocytosine (5-FC); flucytosine induced; repressed by prostaglandins; Spider biofilm induced	Plate 01	F09	0	0	3	3	NA	NA	NA	NA	NA	NA	NA	NA	NA
orf19.1591	814	ERG10	C2_04310W_A	CAL0000184591	orf6.1069	ERG10	ORF|Uncharacterized	Acetyl-CoA acetyltransferase; role in ergosterol biosynthesis; soluble in hyphae; changes in protein abundance associated with azole resistance; fluconazole or ketoconazole induced; macrophage-downregulated protein; GlcNAc-induced protein	Plate 01	F10	0	0	3	0	NA	NA	NA	NA	NA	NA	NA	NA	NA
orf19.2365	824	POL2	CR_07000C_A	CAL0000195005	orf6.4075	POL2	ORF|Uncharacterized	DNA polymerase epsilon; transcript induced by interaction with macrophage; transcript is regulated by Tup1; periodic mRNA expression, peak at cell-cycle G1/S phase	Plate 01	F11	0	3	3	3	NA	NA	NA	NA	NA	NA	NA	NA	NA
orf19.7384	829	NOG1	C3_06030W_A	CAL0000194572	orf6.8544	NOG1	ORF|Verified	Putative GTPase; mutation confers hypersensitivity to 5-fluorocytosine (5-FC), 5-fluorouracil (5-FU), and tubercidin (7-deazaadenosine); repressed by prostaglandins; Hap43-induced	Plate 01	F12	0	0	3	3	NA	NA	NA	NA	NA	NA	NA	NA	NA
orf19.3129	838		C4_06800W_A	CAL0000181596	orf6.5866	RVB1	ORF|Uncharacterized	Putative chromatin remodelling complex protein; heterozygous null mutant displays sensitivity to virgineone; Spider biofilm repressed	Plate 01	G01	0	0	1	0	NA	NA	NA	NA	NA	NA	NA	NA	NA
orf19.4192	834	CDC14	C6_00670W_A	CAL0000180943	orf6.2743	CDC14	ORF|Verified	Protein involved in exit from mitosis and morphogenesis; ortholog of S. cerevisiae Cdc14p, which is a dual-specificity phosphatase and cell-cycle regulator; suppresses S. cerevisiae cdc15-lyt1, dbf2-2, and (partially) tem1 mutant phenotypes	Plate 01	G02	0	0	3	3	NA	NA	NA	NA	NA	NA	NA	NA	NA
orf19.1738	830	UGP1	CR_04660C_A	CAL0000175518	orf6.1349	UGP1	ORF|Verified	UTP-glucose-1-phosphaturidyl transferase; localizes to yeast, not hyphal cell surface; Hog1-repressed; stationary phase enriched; induced in oralpharyngeal candidasis; rat catheter biofilm repressed; Bcr1-repressed in RPMI a/a biofilms	Plate 01	G03	0	0	0	2	NA	NA	NA	NA	NA	NA	NA	NA	NA
orf19.2216	837	PDS5	C2_07660W_A	CAL0000178884	orf6.4261	PDS5	ORF|Uncharacterized	Putative protein with a predicted role in establishment and maintenance of sister chromatid condensation and cohesion; cell-cycle regulated periodic mRNA expression	Plate 01	G04	0	2	3	3	NA	NA	NA	NA	NA	NA	NA	NA	NA
orf19.7413	122	MMS21	C3_06200C_A	CAL0000188305	orf6.8573	MMS21	ORF|Uncharacterized	Putative MMS21-SMC5-SMC6 complex component	Plate 01	G05	0	1	3	3	NA	NA	NA	NA	NA	NA	NA	NA	NA
orf19.4005	362		C5_05130C_A	CAL0000200133	orf6.7418	CAB5	ORF|Uncharacterized	Putative dephospho-CoA kinase; protein likely to be essential for growth, based on an insertional mutagenesis strategy	Plate 01	G06	0	2	3	3	NA	NA	NA	NA	NA	NA	NA	NA	NA
orf19.5379	852	ERG4	C3_00760W_A	CAL0000199354	orf6.4141	ERG4	ORF|Uncharacterized	Protein similar to sterol C-24 reductase; shows Mob2p-dependent hyphal regulation; fluconazole-induced; caspofungin repressed; rat catheter biofilm repressed	Plate 01	G07	0	0	3	3	NA	NA	NA	NA	NA	NA	NA	NA	NA
orf19.4089	94	SGT1	C2_09270C_A	CAL0000180260	orf6.6847	SGT1	ORF|Verified	Putative co-chaperone protein with a predicted role in kinetochore assembly; mutation confers hypersensitivity to radicicol; sumoylation target	Plate 01	G08	0	1	3	3	NA	NA	NA	NA	NA	NA	NA	NA	NA
orf19.7255	447	RPC10	C1_14390W_A	CAL0000192095	orf6.8155	RPC10	ORF|Uncharacterized	Putative RNA polymerase subunit ABC10-alpha of RNA polymerase complexes I, II, and III; flucytosine induced; Spider biofilm induced	Plate 01	G09	0	0	3	2	NA	NA	NA	NA	NA	NA	NA	NA	NA
orf19.6345	768	RPG1A	C1_12770W_A	CAL0000181001	orf6.5774	RPG1	ORF|Verified	Putative translation initiation factor; mutation confers hypersensitivity to roridin A and verrucarin A; repressed upon phagocytosis by murine macrophage; Spider biofilm repressed	Plate 01	G10	0	0	3	3	NA	NA	NA	NA	NA	NA	NA	NA	NA
orf19.4616	769	POL30	C4_01770W_A	CAL0000174634	orf6.7915	POL30	ORF|Uncharacterized	Similar to proliferating cell nuclear antigen (PCNA); RNA abundance regulated by tyrosol, cell density; induced by flucytosine, interaction with macrophages; stationary phase enriched protein; rat catheter and Spider biofilm repressed	Plate 01	G11	0	3	3	3	NA	NA	NA	NA	NA	NA	NA	NA	NA
orf19.1672	770		C3_01720C_A	CAL0000197947	orf6.1640	COP1	ORF|Uncharacterized	Alpha subunit of COPI vesicle coatomer complex; role in ER to Golgi vesicle-mediated transport, retrograde vesicle-mediated transport, Golgi to ER transport; flow model biofilm repressed	Plate 01	G12	0	0	3	3	NA	NA	NA	NA	NA	NA	NA	NA	NA
orf19.4987	782	NUP49	C1_13550C_A	CAL0000193504	orf6.8022	NUP49	ORF|Verified	Nuclear pore protein	Plate 01	H01	0	2	3	3	NA	NA	NA	NA	NA	NA	NA	NA	NA
orf19.6099	786	CCT8	C1_00110W_A	CAL0000175759	orf6.6242	CCT8	ORF|Verified	Chaperonin-containing T-complex subunit; role in hyphal morphogenesis, particularly starvation-induced; essential; expression in S. cerevisiae inhibits Ras2-mediated pathways; CCT8 and TRP1 overlap; Spider biofilm repressed	Plate 01	H02	0	0	3	3	NA	NA	NA	NA	NA	NA	NA	NA	NA
orf19.6422	791	SSY5	CR_08540C_A	CAL0000188606	orf6.7832	SSY5	ORF|Uncharacterized	Ortholog(s) have serine-type endopeptidase activity, role in protein processing, response to amino acid and extrinsic to plasma membrane localization	Plate 01	H03	0	0	3	3	NA	NA	NA	NA	NA	NA	NA	NA	NA
orf19.1631	854	ERG6	C3_02150C_A	CAL0000189580	orf6.6441	ERG6	ORF|Verified	Delta(24)-sterol C-methyltransferase, converts zymosterol to fecosterol, ergosterol biosynthesis; mutation confers nystatin resistance; Hap43, GlcNAc-, fluconazole-induced; upregulated in azole-resistant strain; Spider biofilm repressed	Plate 01	H04	0	0	3	0	NA	NA	NA	NA	NA	NA	NA	NA	NA
orf19.4346	864		C5_03140C_A	CAL0000190809	orf6.3990	SEC16	ORF|Uncharacterized	Ortholog(s) have protein anchor activity, role in COPII vesicle coating, protein localization to endoplasmic reticulum exit site and ER to Golgi transport vesicle membrane, endoplasmic reticulum exit site localization	Plate 01	H05	0	2	3	2	NA	NA	NA	NA	NA	NA	NA	NA	NA
orf19.1915	792	MPP10	C2_00070C_A	CAL0000175136	orf6.1964	MPP10	ORF|Uncharacterized	Putative SSU processome and 90S preribosome component; repressed in core stress response; repressed by prostaglandins	Plate 01	H06	0	0	3	2	NA	NA	NA	NA	NA	NA	NA	NA	NA
orf19.6171	872		C3_07780C_A	CAL0000199263	orf6.5392	NUP159	ORF|Uncharacterized	FG-nucleoporin component of central core of the nuclear pore complex (NPC); contributes to nucleocytoplasmic transport; rat catheter biofilm repressed	Plate 01	H07	0	0	3	3	NA	NA	NA	NA	NA	NA	NA	NA	NA
orf19.2116	873	NAT2	C2_00160C_A	CAL0000194961	orf6.4745	NAT2	ORF|Verified	Putative N-terminal acetyltransferase; Hap43p-repressed gene; mutation confers hypersensitivity to toxic ergosterol analog	Plate 01	H08	0	0	3	3	NA	NA	NA	NA	NA	NA	NA	NA	NA
orf19.4435	876		C1_07360W_A	CAL0000197796	orf6.7247	STU1	ORF|Uncharacterized	Ortholog(s) have structural constituent of cytoskeleton activity, role in microtubule nucleation and spindle pole body localization	Plate 01	H09	0	1	3	3	NA	NA	NA	NA	NA	NA	NA	NA	NA
orf19.4377	877	KRE1	CR_03790C_A	CAL0000185859	orf6.4542	KRE1	ORF|Verified	Cell wall glycoprotein; beta glucan synthesis; increases glucan content in S. cerevisiae kre1, complements killer toxin sensitivity; caspofungin induced; Spider/rat catheter/flow model biofilm induced; Bcr1-repressed in RPMI a/a biofilms	Plate 01	H10	0	0	3	3	NA	NA	NA	NA	NA	NA	NA	NA	NA
orf19.7363	879	KRE6	C3_05830W_A	CAL0000200145	orf6.8523	KRE6	ORF|Verified	Essential beta-1,6-glucan synthase subunit; change in mRNA length, not abundance, at yeast-hypha transition; alkaline induced by Rim101, on cell wall regeneration; Spider biofilm induced; Bcr1-repressed in RPMI a/a biofilms	Plate 01	H11	0	0	3	3	NA	NA	NA	NA	NA	NA	NA	NA	NA
orf19.5861	880	KRE9	C3_04180W_A	CAL0000200786	orf6.5053	KRE9	ORF|Verified	Protein of beta-1,6-glucan biosynthesis; required for serum-induced hyphal growth; required for efficient utilization of galactose and for growth on glucose; similar to S. cerevisiae Kre9p and Knh1p; O-glycosylated by Pmt1p	Plate 01	H12	0	0	3	0	NA	NA	NA	NA	NA	NA	NA	NA	NA
orf19.1607	881	ALR1	C3_02370C_A	CAL0000193982	orf6.1933	ALR1	ORF|Uncharacterized	Putative transporter of divalent cations; hyphal-induced expression; rat catheter biofilm induced	Plate 02	A01	0	1	3	2	NA	NA	NA	NA	NA	NA	NA	NA	NA
orf19.5221	809		C1_12430W_A	CAL0000176804	orf6.210	AVO1	ORF|Uncharacterized	Ortholog(s) have phosphatidylinositol-4,5-bisphosphate binding activity	Plate 02	A02	0	0	3	3	NA	NA	NA	NA	NA	NA	NA	NA	NA
orf19.5093	800		C1_08160W_A	CAL0000186865	orf6.6283	SFH1	ORF|Uncharacterized	Ortholog(s) have DNA translocase activity	Plate 02	A03	0	2	3	3	NA	NA	NA	NA	NA	NA	NA	NA	NA
orf19.1077	805	ATM1	C6_04210C_A	CAL0000178930	orf6.2147	ATM1	ORF|Uncharacterized	Member of MDR subfamily of ABC family; ortholog of S. cerevisiae ABC transporter, Atm1; induced in low iron; induced by nitric oxide independent of Yhb1	Plate 02	A04	0	0	3	3	NA	NA	NA	NA	NA	NA	NA	NA	NA
orf19.3341	832		C1_01530C_A	CAL0000176283	orf6.4732	YDR341C	ORF|Uncharacterized	Putative tRNA-Arg synthetase; essential; genes encoding ribosomal subunits, translation factors, and tRNA synthetases are downregulated upon phagocytosis by murine macrophage; downregulated by growth in the mouse cecum	Plate 02	A05	0	0	3	1	NA	NA	NA	NA	NA	NA	NA	NA	NA
orf19.6818	802		C3_06830C_A	CAL0000175865	orf6.8813	YLR419W	ORF|Uncharacterized	Ortholog(s) have cytosol, mitochondrion localization	Plate 02	A06	0	0	3	3	NA	NA	NA	NA	NA	NA	NA	NA	NA
orf19.418	827	KOG1	C1_05460W_A	CAL0000176926	orf6.3897	KOG1	ORF|Uncharacterized	Putative TORC1 subunit; heterozygous null mutant displays sensitivity to rapamycin; likely to be essential for growth, based on an insertional mutagenesis strategy	Plate 02	A07	0	0	3	2	NA	NA	NA	NA	NA	NA	NA	NA	NA
orf19.6356	844		C1_12670C_A	CAL0000180134	orf6.5785	PRP6	ORF|Uncharacterized	Ortholog(s) have role in mRNA splicing, via spliceosome and U4/U6 x U5 tri-snRNP complex localization	Plate 02	A08	0	0	3	3	NA	NA	NA	NA	NA	NA	NA	NA	NA
orf19.1192	449	DNA2	C6_00320C_A	CAL0000193143	orf6.4629	DNA2	ORF|Uncharacterized	Protein similar to S. cerevisiae Dna2p, which is a DNA replication factor involved in DNA repair; induced under hydroxyurea treatment	Plate 02	A09	0	0	3	3	NA	NA	NA	NA	NA	NA	NA	NA	NA
orf19.878	445	NBN1	C2_03430W_A	CAL0000174600	orf6.7299	YNG2	ORF|Verified	Subunit of the NuA4 histone acetyltransferase complex; Plc1p-regulated	Plate 02	A10	0	0	3	3	NA	NA	NA	NA	NA	NA	NA	NA	NA
orf19.4336	482	RPS5	C5_03070W_A	CAL0000175293	orf6.1675	RPS5	ORF|Verified	Ribosomal protein S5; macrophage/pseudohyphal-induced after 16 h; downregulated upon phagocytosis by murine macrophage; Hap43-induced; Spider biofilm repressed	Plate 02	A11	0	0	3	0	NA	NA	NA	NA	NA	NA	NA	NA	NA
orf19.7655	821	RPO21	CR_10680W_A	CAL0000175853	orf6.9003	RPO21	ORF|Verified	RNA polymerase II; ortholog of S. cerevisiae Rpo21, transposon mutation affects filamentous growth; flow model biofilm repressed	Plate 02	A12	0	0	3	3	NA	NA	NA	NA	NA	NA	NA	NA	NA
orf19.6074	771	HBR1	C1_00340W_A	CAL0000197369	orf6.7618	FAP7	ORF|Verified	Essential protein involved in regulation of MTL gene expression; hemoglobin-regulated inhibitor of white-opaque switching, may affect survival in host; activator of MTLalpha1 and MTLalpha2; transcript activated by hemoglobin	Plate 02	B01	0	0	3	3	NA	NA	NA	NA	NA	NA	NA	NA	NA
orf19.6925	775	HTB1	C3_03900C_A	CAL0000196000	orf6.7311	HTB1	ORF|Uncharacterized	Histone H2B; induced by adherence to polystyrene; amphotericin B, caspofungin repressed; flucytosine, fluconazole induced; Efg1 regulated; slow growth, increased white-to opaque switch in ectopic expression strains; Spider biofilm repressed	Plate 02	B02	2	0	3	3	NA	NA	NA	NA	NA	NA	NA	NA	NA
orf19.2760	776		C4_02430W_A	CAL0000179267	orf6.1333	CFT1	ORF|Verified	Putative mRNA cleavage and polyadenylation factor; heterozygous null mutant exhibits hypersensitivity to parnafungin and cordycepin in the C. albicans fitness test	Plate 02	B03	0	0	3	3	NA	NA	NA	NA	NA	NA	NA	NA	NA
orf19.5577	778		C6_02980C_A	CAL0000178336	orf6.1724	CAB1	ORF|Verified	Putative pantothenate kinase; ortholog of S. cerevisiae Cab1; transposon mutation affects filamentous growth; repressed in core stress response	Plate 02	B04	0	0	3	0	NA	NA	NA	NA	NA	NA	NA	NA	NA
orf19.3955	783	MES1	C5_04700C_A	CAL0000178172	orf6.2278	MES1	ORF|Uncharacterized	Cytoplasmic methionyl-tRNA synthetase; zinc-binding motif; ribosomal subunits, translation factors, tRNA synthetases are downregulated upon phagocytosis by murine macrophage; protein present in exponential and stationary phase yeast	Plate 02	B05	0	0	3	1	NA	NA	NA	NA	NA	NA	NA	NA	NA
orf19.4956	785	RPN1	C1_13300C_A	CAL0000177742	orf6.2660	RPN1	ORF|Uncharacterized	Putative 19S regulatory particle of the 26S proteasome; regulated by Gcn2p and Gcn4p	Plate 02	B06	0	1	3	1	NA	NA	NA	NA	NA	NA	NA	NA	NA
orf19.2778	846		C1_07660W_A	CAL0000198519	orf6.1475	URB1	ORF|Uncharacterized	Protein of unknown function; transcript is upregulated in clinical isolates from HIV+ patients with oral candidiasis	Plate 02	B07	1	0	3	3	NA	NA	NA	NA	NA	NA	NA	NA	NA
orf19.3301	847		C1_01130W_A	CAL0000190294	orf6.7196	MET30	ORF|Uncharacterized	Putative ubiquitin ligase complex component; induced by heavy metal (cadmium) stress; Hog1-induced; transcript induced by Mnl1p under weak acid stress; flow model biofilm induced; Spider biofilm induced	Plate 02	B08	0	0	3	3	NA	NA	NA	NA	NA	NA	NA	NA	NA
orf19.6559	848		C7_01650W_A	CAL0000180736	orf6.7547	TFC7	ORF|Uncharacterized	RNA polymerase III transcription initiation factor complex (TFIIIC) subunit; growth phase regulated protein; downregulaated in stationary phase yeast cultures; Hap43-repressed; flow model biofilm induced; Spider biofilm repressed	Plate 02	B09	0	0	3	3	NA	NA	NA	NA	NA	NA	NA	NA	NA
orf19.5178	853	ERG5	C7_02840C_A	CAL0000198637	orf6.6958	ERG5	ORF|Verified	Putative C-22 sterol desaturase; fungal C-22 sterol desaturases are cytochrome P450 enzymes of ergosterol biosynthesis, catalyze formation of the C-22(23) double bond in the sterol side chain; transposon mutation affects filamentous growth	Plate 02	B10	0	0	3	3	NA	NA	NA	NA	NA	NA	NA	NA	NA
orf19.1649	862	RNA1	C3_01990W_A	CAL0000191775	orf6.2331	RNA1	ORF|Uncharacterized	Putative GTPase-activating protein; protein level decreases in stationary phase cultures; Spider biofilm repressed	Plate 02	B11	0	0	3	3	NA	NA	NA	NA	NA	NA	NA	NA	NA
orf19.3996	866		C5_05040W_A	CAL0000192151	orf6.7409	GPI10	ORF|Uncharacterized	Putative mannosyltransferase; similar to S. cerevisiae Gpi10p; has HKEXRF motif	Plate 02	B12	0	0	3	2	NA	NA	NA	NA	NA	NA	NA	NA	NA
orf19.5143	788	TIM54	C7_03120W_A	CAL0000174120	orf6.5955	TIM54	ORF|Uncharacterized	Predicted component of the mitochondrial TIM22 complex; involved in protein import into mitochondrial inner membrane; Spider biofilm repressed	Plate 02	C01	0	0	3	2	NA	NA	NA	NA	NA	NA	NA	NA	NA
orf19.4015	870	CAG1	C5_05220W_A	CAL0000174954	orf6.7428	GPA1	ORF|Verified	heterotrimeric G protein alpha subunit; positive role in mating pheromone response; opaque-enriched transcript; transcript repressed by MTLa1-MTLalpha2; regulated by hemoglobin-responsive Hbr1 via MTL genes; rat catheter biofilm repressed	Plate 02	C02	0	0	3	3	NA	NA	NA	NA	NA	NA	NA	NA	NA
orf19.6294	784	MYO1	C5_01650C_A	CAL0000200546	orf6.5444	MYO1	ORF|Verified	Component of actomyosin ring at neck of newly-emerged bud	Plate 02	C03	0	0	3	3	NA	NA	NA	NA	NA	NA	NA	NA	NA
orf19.1598	855	ERG24	C2_09400C_A	CAL0000185086	orf6.1086	ERG24	ORF|Verified	C-14 sterol reductase, has a role in ergosterol biosynthesis; mutation confers increased sensitivity to dyclonine; rat catheter and Spider biofilm repressed	Plate 02	C04	0	0	3	1	NA	NA	NA	NA	NA	NA	NA	NA	NA
orf19.2873	806	TOP2	C4_06600W_A	CAL0000175071	orf6.4382	TOP2	ORF|Verified	DNA topoisomerase II; catalyzes ATP-dependent DNA relaxation and decatenation in vitro; Y842 predicted to be catalytic; functional homolog of S. cerevisiae Top2p; sensitive to amsacrine or doxorubicin; farnesol-upregulated in biofilm	Plate 02	C05	0	1	3	3	NA	NA	NA	NA	NA	NA	NA	NA	NA
orf19.4451	807	RIA1	C1_07140C_A	CAL0000176174	orf6.7264	RIA1	ORF|Uncharacterized	Putative translation elongation factor; genes encoding ribosomal subunits, translation factors, and tRNA synthetases are downregulated upon phagocytosis by murine macrophage	Plate 02	C06	0	0	3	3	NA	NA	NA	NA	NA	NA	NA	NA	NA
orf19.1110	812		C5_03840W_A	CAL0000183714	orf6.2986	THI80	ORF|Verified	Thiamine pyrophosphokinase, phosphorylates thiamine to produce the coenzyme thiamine pyrophosphate (thiamine diphosphate); active as a homodimer	Plate 02	C07	0	0	3	3	NA	NA	NA	NA	NA	NA	NA	NA	NA
orf19.3704	808		CR_07750C_A	CAL0000190599	orf6.2153	DBP6	ORF|Uncharacterized	Ortholog(s) have role in maturation of 5.8S rRNA from tricistronic rRNA transcript (SSU-rRNA, 5.8S rRNA, LSU-rRNA), maturation of LSU-rRNA from tricistronic rRNA transcript (SSU-rRNA, 5.8S rRNA, LSU-rRNA)	Plate 02	C08	0	0	3	3	NA	NA	NA	NA	NA	NA	NA	NA	NA
orf19.3796	804	DCR1	C4_04830W_A	CAL0000189883	orf6.3069	RNT1	ORF|Verified	Putative Dicer RNAse involved in RNA interference, similar to S. cerevisiae Rnt1p but orthologous to S. castellii Dcr1p, which is not conserved in S. cerevisiae	Plate 02	C09	0	0	3	3	NA	NA	NA	NA	NA	NA	NA	NA	NA
orf19.5991	826		C3_05160C_A	CAL0000186628	orf6.9046	DBP10	ORF|Uncharacterized	Ortholog(s) have role in maturation of 5.8S rRNA from tricistronic rRNA transcript (SSU-rRNA, 5.8S rRNA, LSU-rRNA), maturation of LSU-rRNA from tricistronic rRNA transcript (SSU-rRNA, 5.8S rRNA, LSU-rRNA)	Plate 02	C10	0	0	3	3	NA	NA	NA	NA	NA	NA	NA	NA	NA
orf19.7529	779	EPL1	CR_00100C_A	CAL0000195210	orf6.8781	EPL1	ORF|Verified	Subunit of the NuA4 histone acetyltransferase complex	Plate 02	C11	0	2	3	3	NA	NA	NA	NA	NA	NA	NA	NA	NA
orf19.3177	1233		C5_01940W_A	CAL0000193029	orf6.4474	RIB2	ORF|Uncharacterized	Ortholog(s) have 2,5-diamino-6-ribitylamino-4(3H)-pyrimidinone 5'-phosphate deaminase activity, pseudouridine synthase activity, role in riboflavin biosynthetic process, tRNA pseudouridine synthesis and cytosol localization	Plate 02	C12	0	2	3	3	NA	1.52008	Y	NA	NA	NA	NA	NA	NA
orf19.2330	1224		C1_10880W_A	CAL0000174108	orf6.5578	UTP6	ORF|Verified	Putative U3 snoRNA-associated protein; Hap43-induced; transposon mutation affects filamentous growth; repressed by prostaglandins	Plate 02	D01	0	0	3	3	NA	2.24627	Y	NA	NA	NA	NA	NA	NA
orf19.5608	1232		C6_03210C_A	CAL0000189174	orf6.5064	RPC34	ORF|Uncharacterized	RNA polymerase III subunit; Spider biofilm induced	Plate 02	D02	0	0	3	2	NA	NA	NA	8801882	GAGAGTAAGGAATGCCACCC		8801881	CCAGCCTAAGAATGTTCAAC
orf19.5650	1225	PRO3	C4_00240C_A	CAL0000177527	orf6.4519	PRO3	ORF|Uncharacterized	Delta 1-pyrroline-5-carboxylate reductase; protein induced during the mating process; alkaline induced; stationary phase enriched protein; Spider biofilm repressed	Plate 02	D03	0	0	3	3	NA	NA	NA	8801863	CAAGGACCCGCAAGTGTCTA		8801864	CCCATTAGTCGCAAGAGTTA
orf19.586	753	ERV46	C5_00830C_A	CAL0000190073	orf6.5694	ERV46	ORF|Uncharacterized	Putative ER-derived vesicle protein; COPII-coated vesicle complex subunit; transcript induced by filamentous growth; Spider biofilm repressed	Plate 02	D04	0	0	3	3	NA	NA	NA	NA	NA	NA	NA	NA	NA
orf19.5825	631	NCB2	C2_02810C_A	CAL0000180502	orf6.6153	NCB2	ORF|Verified	Beta subunit of NC2, heterodimeric regulator of transcription; activates CDR1 transcription; possibly an essential gene, disruptants not obtained by UAU1 method; conditional mutants show decreased susceptibility to azoles	Plate 02	D05	0	0	3	3	NA	NA	NA	NA	NA	NA	NA	NA	NA
orf19.7081	284	SPL1	C7_00390W_A	CAL0000182012	orf6.8472	NFS1	ORF|Uncharacterized	Protein similar to S. cerevisiae Spl1p, which is involved in tRNA splicing; member of pyridoxal-phosphate-dependent aminotransferase protein family; predicted to be essential	Plate 02	D06	0	0	3	2	NA	NA	NA	NA	NA	NA	NA	NA	NA
orf19.4258	127		C5_02480W_A	CAL0000182961	orf6.1733	FIP1	ORF|Verified	Puttaive pre-mRNA polyadenylation factor; heterozygous null mutant exhibits hypersensitivity to parnafungin and cordycepin in the C. albicans fitness test	Plate 02	D07	0	0	3	3	NA	NA	NA	NA	NA	NA	NA	NA	NA
orf19.6541	595	RPL5	C7_01790C_A	CAL0000178607	orf6.5273	RPL5	ORF|Uncharacterized	Ribosomal protein; repressed upon phagocytosis by murine macrophages; Hap43-induced; Spider biofilm repressed	Plate 02	D08	0	0	2	0	NA	NA	NA	NA	NA	NA	NA	NA	NA
orf19.5465	326		C3_00100W_A	CAL0000187554	orf6.8701	YJU2	ORF|Uncharacterized	Ortholog(s) have first spliceosomal transesterification activity, role in generation of catalytic spliceosome for first transesterification step and U2-type catalytic step 1 spliceosome, mitotic spindle pole body localization	Plate 02	D09	0	0	3	3	NA	NA	NA	NA	NA	NA	NA	NA	NA
orf19.3087	797	UBI3	C4_07180W_A	CAL0000178202	orf6.3734	RPS31	ORF|Verified	Fusion of ubiquitin with the S34 protein of the small ribosomal subunit; mRNA decreases upon heat shock, appears to be degraded; functional homolog of S. cerevisiae RPS31; Hap43-induced; Spider biofilm repressed	Plate 02	D10	0	0	3	1	NA	NA	NA	NA	NA	NA	NA	NA	NA
orf19.5693	744		C5_00040C_A	CAL0000200941	orf6.4571	GAA1	ORF|Uncharacterized	Subunit of the GPI (glycosylphosphatidylinositol):protein transamidase complex; removes the GPI-anchor signal and attaches GPI to proteins in the ER; Spider biofilm repressed	Plate 02	D11	0	0	3	1	NA	NA	NA	NA	NA	NA	NA	NA	NA
orf19.2013	749	KAR2	C2_01120W_A	CAL0000199653	orf6.2118	KAR2	ORF|Verified	Similar to Hsp70 family chaperones; role in translocation of proteins into the ER; induced in high iron; protein present in exponential and stationary growth phase yeast cultures; flow model and Spider biofilm repressed	Plate 02	D12	0	0	3	3	NA	NA	NA	NA	NA	NA	NA	NA	NA
orf19.2029	735	RFC5	C2_00950C_A	CAL0000201502	orf6.5968	RFC5	ORF|Uncharacterized	Putative heteropentameric replication factor C subunit; periodic mRNA expression, peak at cell-cycle G1/S phase	Plate 02	E01	0	1	3	3	NA	NA	NA	NA	NA	NA	NA	NA	NA
orf19.2084	763	CDH1	C2_00450C_A	CAL0000182223	orf6.7471	CDH1	ORF|Verified	Protein involved in regulation of mitosis; similar to S. cerevisiae Cdh1, which is an APC/C component; transcriptionally induced by Mnl1 under weak acid stress	Plate 02	E02	0	1	3	3	NA	NA	NA	NA	NA	NA	NA	NA	NA
orf19.1229	833		C1_07690C_A	CAL0000195471	orf6.5087	CSE1	ORF|Uncharacterized	Ortholog(s) have importin-alpha export receptor activity, role in cell division, protein export from nucleus and nuclear membrane localization	Plate 02	E03	0	1	3	1	NA	NA	NA	NA	NA	NA	NA	NA	NA
orf19.5188	754	CHS1	C7_02770W_A	CAL0000177229	orf6.3499	CHS2	ORF|Verified	Chitin synthase; essential; for primary septum synthesis in yeast and hyphae; 1 of several chitin synthases; enzymatically activated by proteolytic processing; complements defects of S. cerevisiae chs1 or chs2; Spider biofilm repressed	Plate 02	E04	0	1	3	3	NA	NA	NA	NA	NA	NA	NA	NA	NA
orf19.2407	496	DPS1-1	CR_03170W_A	CAL0000190946	orf6.5186	DPS1	ORF|Uncharacterized	Putative tRNA-Asp synthetase; genes encoding ribosomal subunits, translation factors, tRNA synthetases are downregulated upon phagocytosis by murine macrophage; protein enriched in stationary phase yeast cultures	Plate 02	E05	0	0	3	3	NA	NA	NA	NA	NA	NA	NA	NA	NA
orf19.5597	839	POL5	C6_03120W_A	CAL0000195410	orf6.972	POL5	ORF|Uncharacterized	Putative DNA Polymerase phi; F-12/CO2 early biofilm induced	Plate 02	E06	0	0	3	3	NA	NA	NA	NA	NA	NA	NA	NA	NA
orf19.5148	825	CYR1	C7_03070C_A	CAL0000178292	orf6.5946	CYR1	ORF|Verified	Class III adenylyl cyclase; mutant lacks cAMP; mutant hyphal growth defect rescued by exogenous cAMP; required for mouse mucosal or systemic infection; role in macrophage sensitivity, apoptosis; downstream of Ras1p and CO2 signaling	Plate 02	E07	0	0	3	3	NA	NA	NA	NA	NA	NA	NA	NA	NA
orf19.3859	757		CR_06070W_A	CAL0000189692	orf6.5249	IFA38	ORF|Uncharacterized	Putative microsomal beta-keto-reductase; transcript upregulated by treatment with ciclopirox olamine; induced by alpha pheromone in SpiderM medium; regulated by Sef1, Sfu1, and Hap43	Plate 02	E08	0	0	3	3	NA	NA	NA	NA	NA	NA	NA	NA	NA
orf19.2215	750	GLE1	C2_07670C_A	CAL0000197782	orf6.4260	GLE1	ORF|Verified	Putative nucleoporin; moderately induced at 42 degrees C	Plate 02	E09	0	0	3	3	NA	NA	NA	NA	NA	NA	NA	NA	NA
orf19.6568	801	SMC6	C7_01580W_A	CAL0000185544	orf6.7556	SMC6	ORF|Uncharacterized	Putative structural maintenance of chromosomes (SMC) protein; Hap43-induced; cell-cycle regulated periodic mRNA expression; S. cerevisiae ortholog not cell-cycle regulated; Spider biofilm induced	Plate 02	E10	0	2	3	2	NA	NA	NA	NA	NA	NA	NA	NA	NA
orf19.6828	357		C3_06760W_A	CAL0000174798	orf6.8803	RRP1	ORF|Uncharacterized	Ortholog(s) have role in rRNA processing and nucleolus, preribosome, large subunit precursor localization	Plate 02	E11	0	0	3	3	NA	NA	NA	NA	NA	NA	NA	NA	NA
orf19.2233	607	PRE2	C2_06820C_A	CAL0000200516	orf6.1889	PRE2	ORF|Uncharacterized	Putative proteasome beta-5 subunit; macrophage-induced protein	Plate 02	E12	0	2	3	1	NA	NA	NA	NA	NA	NA	NA	NA	NA
orf19.6213	748	SUI2	C1_06960W_A	CAL0000201409	orf6.4525	SUI2	ORF|Uncharacterized	Translation initiation factor eIF2, alpha chain; genes encoding ribosomal subunits, translation factors, and tRNA synthetases are downregulated upon phagocytosis by murine macrophage; stationary phase enriched protein	Plate 02	F01	0	0	3	3	NA	NA	NA	NA	NA	NA	NA	NA	NA
orf19.5779	762	RNR1	C2_03160C_A	CAL0000199428	orf6.4851	RNR1	ORF|Verified	Ribonucleotide reductase large subunit; induced in low iron; transposon mutation affects filamentous growth; farnesol upregulated in biofilm; regulated by cell cycle, tyrosol, cell density; regulated by Sef1, Sfu1, and Hap43	Plate 02	F02	0	0	3	3	NA	NA	NA	NA	NA	NA	NA	NA	NA
orf19.6640	756	TPS1	CR_05720W_A	CAL0000182821	orf6.6537	TPS1	ORF|Verified	Trehalose-6-phosphate synthase; role in hyphal growth and virulence in mouse systemic infection; induced in presence of human neutrophils; macrophage/pseudohyphal-repressed after 16h; stationary phase enriched protein; Hap43-repressed	Plate 02	F03	0	3	3	3	NA	NA	NA	NA	NA	NA	NA	NA	NA
orf19.709	434	PUP2	CR_06750C_A	CAL0000186757	orf6.1729	PUP2	ORF|Verified	Alpha5 subunit of the 20S proteasome; macrophage/pseudohyphal-repressed; regulated by Gcn2p and Gcn4p; protein present in exponential and stationary growth phase yeast cultures	Plate 02	F04	0	0	3	1	NA	NA	NA	NA	NA	NA	NA	NA	NA
orf19.6432	526		CR_08590W_A	CAL0000185208	orf6.7822	AFG2	ORF|Uncharacterized	Ortholog(s) have ATPase activity, role in response to drug, ribosomal large subunit biogenesis and cytosol, preribosome, large subunit precursor localization	Plate 02	F05	0	0	3	3	NA	NA	NA	NA	NA	NA	NA	NA	NA
orf19.5226	810	WRS1	C1_12380C_A	CAL0000182691	orf6.3687	WRS1	ORF|Uncharacterized	Putative tRNA-Trp synthetase; genes encoding ribosomal subunits, translation factors, tRNA synthetases are downregulated upon phagocytosis by murine macrophages	Plate 02	F06	0	0	3	1	NA	NA	NA	NA	NA	NA	NA	NA	NA
orf19.819	793		C2_04030C_A	CAL0000177869	orf6.6710	ACP1	ORF|Uncharacterized	Ortholog(s) have role in lipoate biosynthetic process and mitochondrion localization	Plate 02	F07	0	0	3	3	NA	NA	NA	NA	NA	NA	NA	NA	NA
orf19.2629	831		C4_05280W_A	CAL0000178278	orf6.1434	USO1	ORF|Uncharacterized	Ortholog(s) have role in ER to Golgi vesicle-mediated transport, Golgi vesicle docking, SNARE complex assembly and ER to Golgi transport vesicle membrane, Golgi membrane localization	Plate 02	F08	0	0	3	1	NA	NA	NA	NA	NA	NA	NA	NA	NA
orf19.4697	823	MDN1	C4_00970C_A	CAL0000174407	orf6.1709	MDN1	ORF|Uncharacterized	Putative midasin, a very large dynein-related AAA-type ATPase; induced during the mating process	Plate 02	F09	0	0	3	3	NA	NA	NA	NA	NA	NA	NA	NA	NA
orf19.3696	741	TOM22	C7_02680W_A	CAL0000186172	orf6.2881	TOM22	ORF|Verified	Putative mitochondrial import receptor subunit; colony morphology-related gene regulation by Ssn6	Plate 02	F10	0	0	3	3	NA	NA	NA	NA	NA	NA	NA	NA	NA
orf19.3130	798		C4_06790W_A	CAL0000198582	orf6.5867	GPN3	ORF|Uncharacterized	Ortholog of S. cerevisiae Gpn3 a GTPase with a role in biogenesis of RNA pol II and polIII; possibly an essential gene, disruptants not obtained by UAU1 method	Plate 02	F11	0	0	3	3	NA	NA	NA	NA	NA	NA	NA	NA	NA
orf19.3098	647		C4_07100C_A	CAL0000181172	orf6.6947	BRR2	ORF|Uncharacterized	Predicted RNA-dependent ATPase RNA helicase; Hap43-induced gene	Plate 02	F12	2	0	3	1	NA	NA	NA	NA	NA	NA	NA	NA	NA
orf19.6438	543		CR_08640C_A	CAL0000192873	orf6.7816	LCB1	ORF|Uncharacterized	Ortholog(s) have serine C-palmitoyltransferase activity, role in sphingolipid biosynthetic process and SPOTS complex localization	Plate 02	G01	0	0	3	1	NA	NA	NA	NA	NA	NA	NA	NA	NA
orf19.6105	558	MVD	C1_00070W_A	CAL0000181620	orf6.6236	MVD1	ORF|Verified	Mevalonate diphosphate decarboxylase; functional homolog of S. cerevisiae Erg19; possible drug target; regulated by carbon source, yeast-hypha switch, growth phase, antifungals; gene has intron; rat catheter, Spider biofilm repressed	Plate 02	G02	0	0	3	1	NA	NA	NA	NA	NA	NA	NA	NA	NA
orf19.3168	581	RPN8	C5_02030W_A	CAL0000190180	orf6.1236	RPN8	ORF|Verified	Putative regulatory subunit of the 26S proteasome; mutation confers hypersensitivity to amphotericin B; regulated by Mig1, Gcn2 and Gcn4; Spider biofilm repressed	Plate 02	G03	0	1	3	1	NA	NA	NA	NA	NA	NA	NA	NA	NA
orf19.2761	224		C4_02420C_A	CAL0000185478	orf6.1334	GPI11	ORF|Verified	Putative glycosylphosphatidylinositol (GPI) anchor assembly protein; transposon insertion causes decreased colony wrinkling but does not block true hyphal growth; induced by nitric oxide independent of Yhb1p	Plate 02	G04	0	0	3	3	NA	NA	NA	NA	NA	NA	NA	NA	NA
orf19.5487	686	CDC46	C2_06250C_A	CAL0000182764	orf6.4181	MCM5	ORF|Uncharacterized	Putative hexameric MCM complex subunit; predicted role in control of cell division; periodic mRNA expression. peak at cell-cycle M/G1 phase; regulated by tyrosol, cell density, Plc1; repressed by alpha pheromone in SpiderM medium	Plate 02	G05	0	3	3	3	NA	NA	NA	NA	NA	NA	NA	NA	NA
orf19.4635	699	NIP1	C4_01490W_A	CAL0000176830	orf6.1839	NIP1	ORF|Verified	Putative translation initiation factor; mutation confers hypersensitivity to roridin A and verrucarin A; genes encoding ribosomal subunits, translation factors, and tRNA synthetases are downregulated upon phagocytosis by murine macrophage	Plate 02	G06	0	0	3	3	NA	NA	NA	NA	NA	NA	NA	NA	NA
orf19.6936	815	RAD53	C3_03810W_A	CAL0000193688	orf6.7322	RAD53	ORF|Verified	Protein involved in regulation of DNA-damage-induced filamentous growth; putative component of cell cycle checkpoint; ortholog of S. cerevisiae Rad53p, protein kinase required for cell-cycle arrest in response to DNA damage	Plate 02	G07	0	1	3	3	NA	NA	NA	NA	NA	NA	NA	NA	NA
orf19.2369	319		CR_06960W_A	CAL0000191350	orf6.4767	ORC5	ORF|Uncharacterized	Ortholog(s) have ATP binding, DNA replication origin binding activity	Plate 02	G08	0	2	3	3	NA	NA	NA	NA	NA	NA	NA	NA	NA
orf19.2404	703		CR_03200C_A	CAL0000178058	orf6.665	POP1	ORF|Uncharacterized	Ortholog(s) have RNA binding, ribonuclease MRP activity, ribonuclease P activity and role in intronic box C/D snoRNA processing, mRNA cleavage, rRNA processing, tRNA processing	Plate 02	G09	0	0	3	3	NA	NA	NA	NA	NA	NA	NA	NA	NA
orf19.941	742	SEC14	C5_00480C_A	CAL0000199482	orf6.8190	SEC14	ORF|Verified	Essential protein; functional homolog of S. cerevisiae Sec14p, a Golgi phosphatidylinositol/phosphatidylcholine transfer protein that regulates choline-phosphate cytidyltransferase and thereby affects secretion; biofilm-regulated	Plate 02	G10	0	0	3	1	NA	NA	NA	NA	NA	NA	NA	NA	NA
orf19.1902	819	NOC4	C2_07340W_A	CAL0000199787	orf6.7018	NOC4	ORF|Verified	Putative nucleolar protein; Hap43-induced; mutation confers resistance to 5-fluorocytosine (5-FC), 5-fluorouracil (5-FU), and tubercidin (7-deazaadenosine); Spider biofilm induced	Plate 02	G11	0	0	3	2	NA	NA	NA	NA	NA	NA	NA	NA	NA
orf19.4746	820	JIP5	C1_08870C_A	CAL0000174164	orf6.3658	JIP5	ORF|Uncharacterized	Ortholog of S. cerevisiae Jip5; predicted role in biogenesis of the large ribosomal subunit; repressed in core stress response; Hap43-induced gene	Plate 02	G12	0	0	3	3	NA	NA	NA	NA	NA	NA	NA	NA	NA
orf19.7035	747	RFC2	C7_00820W_A	CAL0000195843	orf6.7961	RFC2	ORF|Uncharacterized	Putative heteropentameric replication factor C subunit; periodic mRNA expression, peak at cell-cycle G1/S phase	Plate 02	H01	0	0	3	3	NA	NA	NA	NA	NA	NA	NA	NA	NA
orf19.2313	32		C1_11010C_A	CAL0000188880	orf6.5537	PEX32	ORF|Uncharacterized	Putative ortholog of S. cerevisiae Pex32 a peroxisomal integral membrane protein with a role in negative regulation of peroxisome size; Hap43-repressed gene	Plate 02	H02	0	0	3	3	NA	NA	NA	NA	NA	NA	NA	NA	NA
orf19.3447	25		C6_01370W_A	CAL0000174087	orf6.2793	PBN1	ORF|Uncharacterized	Ortholog(s) have mannosyltransferase activity, role in ER-associated ubiquitin-dependent protein catabolic process, GPI anchor biosynthetic process, protein processing and endoplasmic reticulum localization	Plate 02	H03	0	0	3	3	NA	NA	NA	NA	NA	NA	NA	NA	NA
orf19.7264	396		C1_14460W_A	CAL0000177137	orf6.8164	RPN11	ORF|Uncharacterized	Metalloprotease subunit of the 19S regulatory particle of the 26S proteasome lid; couples the deubiquitination and degradation of proteasome substrates; role in fission of mitochondria and peroxisome; Spider biofilm repressed	Plate 02	H04	0	2	3	3	NA	NA	NA	NA	NA	NA	NA	NA	NA
orf19.4491	472	ERG20	C2_04580W_A	CAL0000188232	orf6.2952	ERG20	ORF|Uncharacterized	Putative farnesyl pyrophosphate synthetase involved in isoprenoid and sterol biosynthesis, based on similarity to S. cerevisiae Erg20p; likely to be essential for growth, based on an insertional mutagenesis strategy	Plate 02	H05	0	0	3	0	NA	NA	NA	NA	NA	NA	NA	NA	NA
orf19.5765	175	NUP82	C6_03900W_A	CAL0000183573	orf6.6193	NUP82	ORF|Uncharacterized	Linker nucleoporin of the nuclear pore complex; role in mRNA andexport from nucleus, protein import into nucleus, ribosomal large subunit export from nucleus, ribosomal small subunit export from nucleus; rat catheter biofilm repressed	Plate 02	H06	0	0	3	3	NA	NA	NA	NA	NA	NA	NA	NA	NA
orf19.4230	398		C5_02230W_A	CAL0000179123	orf6.6615	PRE4	ORF|Uncharacterized	20S proteasome subunit (beta7); protein present in exponential and stationary growth phase yeast cultures	Plate 02	H07	0	0	3	3	NA	NA	NA	NA	NA	NA	NA	NA	NA
orf19.3055	845	MED17	C1_03530W_A	CAL0000197516	orf6.7792	SRB4	ORF|Uncharacterized	Putative RNA polymerase II mediator complex subunit; possibly an essential gene, disruptants not obtained by UAU1 method	Plate 02	H08	0	0	3	3	NA	NA	NA	NA	NA	NA	NA	NA	NA
orf19.5163	169	SFI1	C7_02980C_A	CAL0000182621	orf6.6973	SFI1	ORF|Uncharacterized	Putative centrin-binding protein; predicted role in spindle pole body duplication; induced by alpha pheromone in SpiderM medium; essential for growth	Plate 02	H09	0	0	3	3	NA	NA	NA	NA	NA	NA	NA	NA	NA
orf19.1839	588	RPA190	C1_10670C_A	CAL0000187313	orf6.4247	RPA190	ORF|Uncharacterized	Putative RNA polymerase I subunit A190; Hap43p-induced gene; flucytosine induced	Plate 02	H10	0	0	3	1	NA	NA	NA	NA	NA	NA	NA	NA	NA
orf19.5746	587	ALA1	C6_03720W_A	CAL0000182169	orf6.2925	ALA1	ORF|Verified	Alanyl-tRNA synthetase; translational regulation generates cytoplasmic and mitochondrial forms; Gcn4p-regulated; repressed by amino acid starvation (3-AT); translation-related genes downregulated upon phagocytosis by murine macrophages	Plate 02	H11	0	0	3	1	NA	NA	NA	NA	NA	NA	NA	NA	NA
orf19.6942	67	ORC3	C3_03750C_A	CAL0000185041	orf6.7328	ORC3	ORF|Verified	Protein similar to S. cerevisiae Orc3p, which is a component of the origin recognition complex involved in DNA replication; mutation confers hypersensitivity to toxic ergosterol analog; induced under hydroxyurea treatment	Plate 02	H12	0	2	3	3	NA	NA	NA	NA	NA	NA	NA	NA	NA
orf19.3651	287	PGK1	C6_00750C_A	CAL0000184891	orf6.3310	PGK1	ORF|Verified	Phosphoglycerate kinase; localizes to cell wall and cytoplasm; antigenic in murine/human infection; flow model biofilm, Hog1-, Hap43-, GCN-induced; repressed upon phagocytosis; repressed in Spider biofilms by Bcr1, Ndt80, Rob1, Brg1	Plate 03	A01	0	0	3	2	NA	NA	NA	NA	NA	NA	NA	NA	NA
orf19.2260	221		C2_07040W_A	CAL0000191866	orf6.5886	BCD1	ORF|Uncharacterized	Putative transcription factor with zinc finger DNA-binding motif	Plate 03	A02	0	0	3	3	NA	NA	NA	NA	NA	NA	NA	NA	NA
orf19.3561	751	CDC7	C2_05320W_A	CAL0000191207	orf6.5768	CDC7	ORF|Uncharacterized	Putative kinase; cell-cycle regulated periodic mRNA expression; S. cerevisiae ortholog is not cell-cycle regulated; possibly an essential gene, disruptants not obtained by UAU1 method	Plate 03	A03	0	3	3	3	NA	NA	NA	NA	NA	NA	NA	NA	NA
orf19.6046	836	APC1	C1_00600W_A	CAL0000196687	orf6.7590	APC1	ORF|Uncharacterized	Putative Anaphase-Promoting Complex/Cyclosome subunit; essential for growth; periodic mRNA expression, peak at cell-cycle S/G2 phase	Plate 03	A04	0	0	3	2	NA	NA	NA	NA	NA	NA	NA	NA	NA
orf19.3058	841		C1_03550C_A	CAL0000194332	orf6.7795	COQ6	ORF|Uncharacterized	Ortholog(s) have role in ubiquinone biosynthetic process and mitochondrial inner membrane localization	Plate 03	A05	0	0	3	3	NA	NA	NA	NA	NA	NA	NA	NA	NA
orf19.4585	740	TFG1	C4_02060C_A	CAL0000187824	orf6.7884	TFG1	ORF|Verified	Protein similar to S. cerevisiae Tfg1p, which is part of transcription factor TFIIF; transposon mutation affects filamentous growth; possibly an essential gene, disruptants not obtained by UAU1 method	Plate 03	A06	0	0	3	3	NA	NA	NA	NA	NA	NA	NA	NA	NA
orf19.6075	759		C1_00330C_A	CAL0000200147	orf6.7619	CDC36	ORF|Uncharacterized	Putative CCR4-Not complex transcription factor; ortholog of S. cerevisiae Cdc36; Hap43-repressed gene	Plate 03	A07	0	0	3	3	NA	NA	NA	NA	NA	NA	NA	NA	NA
orf19.7062	818	RPA135	C7_00570W_A	CAL0000201405	orf6.8491	RPA135	ORF|Uncharacterized	Putative RNA polymerase I subunit A135; repressed by prostaglandins	Plate 03	A08	0	0	3	2	NA	NA	NA	NA	NA	NA	NA	NA	NA
orf19.3265	760	TRM1	CR_00900W_A	CAL0000179806	orf6.8265	TRM1	ORF|Uncharacterized	Putative N2,N2-dimethylguanine tRNA methyltransferase; induced upon adherence to polystyrene	Plate 03	A09	0	0	3	3	NA	NA	NA	NA	NA	NA	NA	NA	NA
orf19.3451	822	TRA1	C6_01320W_A	CAL0000175793	orf6.2789	TRA1	ORF|Verified	Subunit of the NuA4 histone acetyltransferase complex	Plate 03	A10	0	0	3	3	NA	NA	NA	NA	NA	NA	NA	NA	NA
orf19.6926	835	CSC25	C3_03890W_A	CAL0000178834	orf6.7312	CDC25	ORF|Verified	Guanyl-nucleotide exchange factor; activator of Ras/adenylyl cyclase pathway; functional homolog of S. cerevisiae Cdc25p; commonly called Cdc25; transposon mutation affects filamentous growth	Plate 03	A11	0	0	3	3	NA	NA	NA	NA	NA	NA	NA	NA	NA
orf19.5516	816		C6_02470W_A	CAL0000185251	orf6.4458	SRP72	ORF|Uncharacterized	Ortholog(s) have signal sequence binding activity, role in protein targeting to ER and cytosol, nucleus, signal recognition particle, endoplasmic reticulum targeting localization	Plate 03	A12	0	0	3	3	NA	NA	NA	NA	NA	NA	NA	NA	NA
orf19.1232	189	VRG4	C1_07700C_A	CAL0000182900	orf6.5085	VRG4	ORF|Verified	GDP-mannose transporter; essential; required for glycosylation, hyphal growth; functional homolog of S. cerevisiae Vrg4p, which imports GDP-mannose from cytoplasm to Golgi for protein and lipid mannosylation; no mammalian homolog	Plate 03	B01	0	0	3	3	NA	NA	NA	NA	NA	NA	NA	NA	NA
orf19.5947	774	SEC7	C3_04820C_A	CAL0000201823	orf6.9090	SEC7	ORF|Verified	Putative guanine nucleotide exchange factor (GEF); mutation confers hypersensitivity to Brefeldin A; caspofungin repressed	Plate 03	B02	0	0	3	1	NA	NA	NA	NA	NA	NA	NA	NA	NA
orf19.7215	789		C1_14080W_A	CAL0000180258	orf6.8115	UTP10	ORF|Uncharacterized	Nucleolar protein; component of the small subunit processome containing the U3 snoRNA; involved in pre-18S rRNA processing; flow model biofilm repressed	Plate 03	B03	0	0	3	2	NA	NA	NA	NA	NA	NA	NA	NA	NA
orf19.7232	863	IRR1	C1_14230C_A	CAL0000190837	orf6.8133	IRR1	ORF|Uncharacterized	Putative cohesin complex subunit; cell-cycle regulated periodic mRNA expression	Plate 03	B04	0	3	3	2	NA	NA	NA	NA	NA	NA	NA	NA	NA
orf19.1491	871		C2_01820C_A	CAL0000187181	orf6.1460	SNU71	ORF|Uncharacterized	Ortholog(s) have RNA binding activity, role in mRNA splicing, via spliceosome and U1 snRNP, U2-type prespliceosome localization	Plate 03	B05	0	0	3	2	NA	NA	NA	NA	NA	NA	NA	NA	NA
orf19.3062	28		C1_03630W_A	CAL0000181066	orf6.7799	TTI1	ORF|Uncharacterized	Ortholog(s) have role in chromatin remodeling and ASTRA complex, mitochondrion localization	Plate 03	B06	0	0	3	3	NA	NA	NA	NA	NA	NA	NA	NA	NA
orf19.7227	149		C1_14190C_A	CAL0000189568	orf6.8127	YPI1	ORF|Verified	Protein phosphatase inhibitor; Hap43-repressed; homozygous Tn insertion decreases colony wrinkling but does not block hyphal growth in liquid media; mutation confers hypersensitivity to toxic ergosterol analog; Spider biofilm induced	Plate 03	B07	0	0	3	3	NA	NA	NA	NA	NA	NA	NA	NA	NA
orf19.1633	199	UTP4	C3_02130W_A	CAL0000184134	orf6.6439	UTP4	ORF|Verified	Putative U3 snoRNA-associated protein; Hap43-induced; physically interacts with TAP-tagged Nop1; Spider biofilm induced	Plate 03	B08	0	0	3	3	NA	NA	NA	NA	NA	NA	NA	NA	NA
orf19.7645	301		CR_10620C_A	CAL0000192734	orf6.8993	BPL1	ORF|Verified	Biotin protein ligase; catalyzes covalent attachment of biotin to biotin-dependent enzymes including acetyl CoA carboxylase and pyruvate carboxylase	Plate 03	B09	0	0	3	3	NA	NA	NA	NA	NA	NA	NA	NA	NA
orf19.2641	394	ARP1	C5_03380W_A	CAL0000177256	orf6.3822	ARP1	ORF|Uncharacterized	Putative centractin; induced upon adherence to polystyrene	Plate 03	B10	0	0	3	3	NA	NA	NA	NA	NA	NA	NA	NA	NA
orf19.5895	4022		C3_04440C_A	CAL0000196372	NA	YEL023C	ORF|Uncharacterized	Ortholog of S. cerevisiae : YEL023C, C. glabrata CBS138 : CAGL0I03168g, C. dubliniensis CD36 : Cd36_84380, Candida tenuis NRRL Y-1498 : CANTEDRAFT_101635 and Pichia stipitis Pignal : PICST_19384	Plate 03	B11	0	0	3	3	-0.13889	-0.328482	NA	NA	NA	NA	NA	NA	NA
orf19.6707	4066		C7_03500W_A	CAL0000197448	NA	YNL217W	ORF|Uncharacterized	Predicted vacuolar protein with a calcineurin-like phosphoesterase domain; repressed by alpha pheromone in SpiderM medium	Plate 03	B12	0	0	3	3	0.0128402	-0.0833066	N	NA	NA	NA	NA	NA	NA
orf19.6168	4268		C3_00910W_A	CAL0000191020	NA		ORF|Uncharacterized	Ortholog of C. dubliniensis CD36 : Cd36_80830, Debaryomyces hansenii CBS767 : DEHA2F17930g, Candida tropicalis MYA-3404 : CTRG_04030 and Candida lusitaniae ATCC 42720 : CLUG_04224	Plate 03	C01	0	0	3	3	0.15309	0.0634837	N	8807965	GAGATCGTTCCACTGCTGCT		8807966	CACCAGTTTGTGAAGCCGCG	yes
orf19.7184	4271		C7_03970C_A	CAL0000179115	NA		ORF|Uncharacterized	Ortholog of C. dubliniensis CD36 : Cd36_73640, C. parapsilosis CDC317 : CPAR2_702340, Candida tenuis NRRL Y-1498 : CANTEDRAFT_112965 and Debaryomyces hansenii CBS767 : DEHA2G16566g	Plate 03	C02	0	0	3	3	0.0740447	0.0749734	N	8808079	CAACCTTCTCTAACGTGTAG		8808080	CCTACCACGTAAGTTATCAG
orf19.4941	4216	TYE7	C1_13140C_A	CAL0000180094	NA	TYE7	ORF|Verified	bHLH transcription factor; control of glycolysis; required for biofilm formation; hyphally regulated by Cph1, Cyr1; flucytosine, Hog1 induced; amphotericin B, caspofungin repressed; induced in flow model biofilm and planktonic cultures	Plate 03	C03	0	0	3	3	-0.256734	-0.0147246	N	8808511	CGGCGCATAACCATATTTCA		8808512	CCAACAGTGTGTGAATTAGG
orf19.4414	4251		C4_06040W_A	CAL0000175699	NA		ORF|Uncharacterized	Ortholog of C. dubliniensis CD36 : Cd36_45590, C. parapsilosis CDC317 : CPAR2_501450, Candida tenuis NRRL Y-1498 : CANTEDRAFT_105024 and Debaryomyces hansenii CBS767 : DEHA2D12364g	Plate 03	C04	0	0	3	2	NA	-0.412651	N	8808517	ATAGGCCGGTAATCCTGACG		8808518	GCACGCTAGTAATCCATATC
orf19.7567	4262		CR_09930W_A	CAL0000179961	NA	YDR124W	ORF|Uncharacterized	Protein of unknown function; induced by alpha pheromone in SpiderM medium	Plate 03	C05	0	0	3	3	-0.614874	-0.139099	N	8808405	CATGTAGGCTAATCGGATAG		8808406	CCGTCGTATGAACCTACATC	yes
orf19.5067	4263		C1_07960W_A	CAL0000186441	NA	LRP1	ORF|Uncharacterized	Predicted nuclear exosome-associated nucleic acid binding protein; rat catheter and Spider biofilm induced	Plate 03	C06	0	0	3	3	-0.358967	-0.533625	N	8808477	ATAGTCGCTGTCACCTGCGT		8808478	TATTTCTCCCGAGTGCGCGT
orf19.2671	4074		C4_03190W_A	CAL0000199070	NA		ORF|Uncharacterized	Protein with a predicted FAD-dependent pyridine nucleotide reductase domains; putative oxidoreductase; Plc1-regulated; possibly an essential gene, disruptants not obtained by UAU1 method	Plate 03	C07	0	0	3	3	-0.107987	-0.250745	N	8808499	CCTAGCGTAGTATTGACGTT		8808500	CCTCGATGGGCATTGACGAT
orf19.7073	4127		C7_00460W_A	CAL0000186470	NA	YCL002C	ORF|Uncharacterized	Ortholog of S. cerevisiae : YCL002C, C. glabrata CBS138 : CAGL0B04719g, C. dubliniensis CD36 : Cd36_70180, C. parapsilosis CDC317 : CPAR2_805360 and Candida tenuis NRRL Y-1498 : cten_CGOB_00114	Plate 03	C08	0	0	3	3	NA	-0.704569	N	8808501	ATAGAGGCGACAGCTACCAG		8808502	CCTAAGTCTCAAGAAGGCTA
orf19.2653	4147		C5_03260C_A	CAL0000193019	NA		ORF|Uncharacterized	Protein with a transient receptor potential (TRP) ion channel domain; mutants are viable; rat catheter and Spider biofilm induced; flow model biofilm repressed	Plate 03	C09	0	0	3	3	-0.503124	0.148026	N	8808095	AGGCATAACCCATGTTTACC		8808096	AAGAGAGATCACGCGCTTCC
orf19.3466	4175		C6_02250W_A	CAL0000175215	NA		ORF|Uncharacterized	Predicted methyltransferase; downregulated by fluphenazine treatment or in an azole-resistant strain that overexpresses CDR1 and CDR2	Plate 03	C10	0	0	3	3	-0.0447168	-0.256051	N	8808227	CTTCGAGTTAGAGCAGATTG		8808228	CGGACGGTATTCATTCATCT
orf19.1125	4207		C2_08200W_A	CAL0000197506	NA	NA	ORF|Uncharacterized	Predicted hydrolase; induced by nitric oxide	Plate 03	C11	0	1	3	3	0.313621	-0.413255	NA	8808267	CCACACTTGACAATCATGGA		8808268	GGATGTCCCTCATTACTCAT
orf19.3434	4132	TRY5	C6_01500C_A	CAL0000180184	NA	YGR067C	ORF|Verified	Zn(II)2Cys6 transcription factor; regulator of yeast form adherence; required for yeast cell adherence to silicone substrate	Plate 03	C12	0	0	3	3	0.024673	-0.0856042	N	8808323	CTTCGATTGAGAGTGAGTCT		8808324	TTACATCGGACCGTACGCA	yes
orf19.645	4105	HGT9	CR_05090C_A	CAL0000199955	NA	NA	ORF|Uncharacterized	Putative glucose transporter of the major facilitator superfamily; the C. albicans glucose transporter family comprises 20 members; 12 probable membrane-spanning segments; induced at low (0.2%, compared to 2%) glucose in rich media; intron	Plate 03	D01	0	0	3	3	-0.161326	-0.292861	NA	8808387	TAATGAGGTCGAATGTCTGC		8808388	TATATCTTGCCCAGTGGCGG
orf19.703	4190		CR_06690C_A	CAL0000174269	NA	CPD1	ORF|Uncharacterized	Ortholog(s) have 2',3'-cyclic-nucleotide 3'-phosphodiesterase activity, role in cyclic nucleotide metabolic process and clathrin-coated vesicle localization	Plate 03	D02	0	0	3	3	-0.0630581	-0.197125	N	8808237	GGCATCATACTAAGTCCATC		8808238	GGTCGATAATAACACGCCAC
orf19.3560	4203		C2_05300C_A	CAL0000200433	NA	MRPS35	ORF|Uncharacterized	S. cerevisiae ortholog Mrps35p is a structural constituent of ribosome and localizes to mitochondrial small ribosomal subunit; the snoRNA CD39 is encoded within the MRPS35 intron	Plate 03	D03	0	0	3	2	NA	0.261808	NA	8808183	TGTGATCCAACAACCCGGAA		8808184	CGACTTACTACAGTGATCCG
orf19.4686	3813		C4_01020C_A	CAL0000184628	NA	ESL1	ORF|Uncharacterized	Ortholog of S. cerevisiae : ESL1, C. dubliniensis CD36 : Cd36_41030, C. parapsilosis CDC317 : CPAR2_401340, Candida tenuis NRRL Y-1498 : CANTEDRAFT_104645 and Debaryomyces hansenii CBS767 : DEHA2E18766g	Plate 03	D04	0	0	3	3	NA	-0.791969	Y	8808353	TACTGGAGGGCACGGTTTAT	yes	8808354	TTCACCTAGAGCAGGAGCAG
orf19.3536	3820		C2_05050C_A	CAL0000177663	NA	GNT1	ORF|Uncharacterized	Ortholog(s) have acetylglucosaminyltransferase activity, role in protein N-linked glycosylation and Golgi medial cisterna localization	Plate 03	D05	0	0	3	3	-0.32618	-0.610495	N	8808379	GAGTTCCCACCAGATGGATC		8808380	CTAAGTGCTGTGAATACGCG
orf19.2659	3823	UCF1	C2_08290C_A	CAL0000189412	NA	NA	ORF|Uncharacterized	Upregulated by cAMP in filamentous growth; induced in high iron, decreased upon yeast-hypha switch; downregulation correlates with clinical fluconazole resistance; Ras1-regulated; Hap43-repressed; flow model biofilm induced	Plate 03	D06	0	0	3	3	-0.253652	-0.305107	NA	8807523	CCACACTGCAAATCTGAA	yes	8807524	TATAGCATACTCTCACAGCG
orf19.6660	3843		C5_03510C_A	CAL0000201213	NA	YHR131C	ORF|Uncharacterized	Protein of unknown function; mRNA binds to She3; Hap43-repressed; rat catheter and flow model biofilm induced	Plate 03	D07	0	0	3	3	-0.0131723	-0.183478	N	8807537	CCGTCAGTCAATGTGAGAA	yes	8807538	AGCCATGCGCTCAGATAGTG
orf19.5629	3876	QCR7	C6_03400C_A	CAL0000200050	NA	QCR7	ORF|Verified	Putative ubiquinol-cytochrome-c reductase, subunit 7; Hap43p-repressed gene	Plate 03	D08	0	0	3	3	-0.0873863	0.00933283	N	8807543	CGCTGGAACGTATATTATGC		8807544	AGTATCACACGAGCTTACGC
orf19.7150	4021	NRG1	C7_04230W_A	CAL0000186831	NA	NRG2	ORF|Verified	Transcription factor/repressor; regulates chlamydospore formation/hyphal gene induction/virulence and rescue/stress response genes; effects both Tup1 dependent and independent regulation; flow model biofilm induced; Spider biofilm repressed	Plate 03	D09	NA	NA	NA	NA	NA	NA	NA	8807597	TTGGCTTAGACACTCGCGCT		8807598	TTTCTCACCAGCGGAGGAAG
orf19.4730	4089		C1_08710W_A	CAL0000199763	NA	YNL050C	ORF|Uncharacterized	Ortholog of S. cerevisiae : YNL050C, C. glabrata CBS138 : CAGL0G01276g, C. dubliniensis CD36 : Cd36_08220, C. parapsilosis CDC317 : CPAR2_804440 and Candida tenuis NRRL Y-1498 : CANTEDRAFT_94168	Plate 03	D10	0	0	3	3	-0.22969	-0.282883	N	8807665	GCTCATCTAACAGTATTGGC		8807666	GCGATCTGCAAACTACAGCA
orf19.4528	4091		C1_01950C_A	CAL0000175736	NA	ENV10	ORF|Uncharacterized	Ortholog(s) have role in vacuolar protein processing and endoplasmic reticulum localization	Plate 03	D11	0	0	3	3	0.0345412	-0.162055	N	NA	NA	NA	NA	NA	NA
orf19.6133	3748	PIF1	CR_07360W_A	CAL0000185430	NA	PIF1	ORF|Uncharacterized	Putative DNA helicase; decreased transcription is observed upon fluphenazine treatment	Plate 03	D12	0	0	3	3	-0.394069	-0.611389	N	8808151	GAGGTAGTTGCATCTCTAGT		8808152	TCATTGCCGGTAGGAGCCTG	yes
orf19.1479	3785		C2_01680C_A	CAL0000182758	NA	PIB2	ORF|Uncharacterized	Ortholog of the mitochondria localized S. cerevisiae Pib2 protein of unknown function; has a FYVE zinc finger domain; Spider biofilm induced	Plate 03	E01	0	0	3	3	0.0536716	-0.222322	N	8808155	GCTCCGTTCAAACAGATCAA		8808156	GCATGAGTCAAAGACCCTT	yes
orf19.4629	3811		C4_01560C_A	CAL0000193613	NA	BUL1	ORF|Uncharacterized	Ortholog(s) have ubiquitin-ubiquitin ligase activity, role in mitochondrion inheritance, protein monoubiquitination, protein polyubiquitination and plasma membrane, ubiquitin ligase complex localization	Plate 03	E02	0	0	3	3	0.183059	0.190076	N	8811793	AATACACACTAACCGGGTCG		8811794	CTCAGTCGGGCATGGTTTCT
orf19.6200	3851		C1_07040C_A	CAL0000178383	NA		ORF|Uncharacterized	Pry family pathogenesis-related protein; oral infection upregulated gene; mutant has reduced capacity to damage oral epithelial cells	Plate 03	E03	0	0	3	3	-0.0116787	-0.275411	N	8807467	GGCGGAGTTAGTTCCAAATT		8807468	ATGGCTCATCGCCTCAGAGT
orf19.5812	3879		C2_02930C_A	CAL0000200223	NA	ETT1	ORF|Uncharacterized	Ortholog of S. cerevisiae Ett1, a nuclear protein that inhibits replication of Brome mosaic virus; early-stage flow model biofilm induced	Plate 03	E04	0	0	3	3	-0.16081	-0.0676856	N	8807519	CCTCAAAGAAGATAGGGTCC		8807520	ACTCCGATGTAAGTGGTTAG
orf19.4023	3895	MRP2	C5_05290C_A	CAL0000191348	NA	MRP2	ORF|Verified	Protein similar to S. cerevisiae Mrp2p, which is a component of the small subunit of the mitochondrial ribosome; transposon mutation affects filamentous growth	Plate 03	E05	0	0	3	3	0.203525	0.058303	N	8807613	GATAGCGACTTACGCCTAAT		8807614	CCTTGTAGACGATGATGATG
orf19.585	3896		C5_00820W_A	CAL0000181825	NA	MRPL17	ORF|Uncharacterized	Ortholog(s) have structural constituent of ribosome activity and mitochondrial large ribosomal subunit localization	Plate 03	E06	0	0	3	2	-0.164451	0.112948	N	8807671	AACGTGCAGTCCCGAGTAGT		8807672	TCTCTAATGCGGCGTAACGG
orf19.7017	3909	YOX1	C7_00970C_A	CAL0000194042	NA	YOX1	ORF|Uncharacterized	Putative homeodomain-containing transcription factor; transcriptional repressor; periodic mRNA expression, peak at cell-cycle G1/S phase	Plate 03	E07	0	0	3	2	0.207243	0.649456	N	8807707	ATCCACTGACGAGAGAGTCG		8807708	CACAGCATGAAATTGGTCCA
orf19.3406	3916		C6_01780C_A	CAL0000182549	NA	YHL008C	ORF|Uncharacterized	Predicted chloride transporter; member of conserved Mcm1 regulon; Spider biofilm repressed	Plate 03	E08	0	0	3	3	NA	-0.279967	N	8807709	AAGTGAATAGCATCCCATCC		8807710	AAGTCACTGGAATGCCGATT	yes
orf19.6055	3923		C1_00530C_A	CAL0000174026	NA		ORF|Uncharacterized	Ortholog of C. dubliniensis CD36 : Cd36_00460, C. parapsilosis CDC317 : CPAR2_800010, Candida tenuis NRRL Y-1498 : CANTEDRAFT_125085 and Debaryomyces hansenii CBS767 : DEHA2D09086g	Plate 03	E09	0	0	3	3	0.0852267	-0.29037	N	8807735	TTTAATACGAGAGAGGCCAG		8807736	CAGTATTGGGAATCGCTATC
orf19.811	3928		C2_04100W_A	CAL0000182979	NA	YLR283W	ORF|Uncharacterized	Protein of unknown function; mutant is viable; Hap43-repressed	Plate 03	E10	0	0	3	3	-0.363272	-0.376288	N	8807749	CATAGTAGGCAATGCGGTTA		8807750	ACGAGCTTCGGAATCTGGTC
orf19.297	3970	DTD2	C3_03010C_A	CAL0000184836	NA	DTD1	ORF|Uncharacterized	Ortholog(s) have D-leucyl-tRNA(Leu) deacylase activity, D-tyrosyl-tRNA(Tyr) deacylase activity, role in D-leucine catabolic process, D-tyrosine catabolic process, tRNA metabolic process and cytosol, nucleus localization	Plate 03	E11	0	1	3	3	-0.00557855	-0.162164	N	8807763	TGCGAGCGACTACTTGGCAT		8807764	AGTCACTGCCTTACACTGAT
orf19.4294	3983		C5_02740W_A	CAL0000191400	NA	CYC2	ORF|Uncharacterized	Ortholog(s) have oxidoreductase activity, role in cytochrome c-heme linkage, mitochondrial membrane organization and extrinsic to mitochondrial inner membrane localization	Plate 03	E12	0	0	3	3	-0.103621	0.0102573	N	8807773	TATGTCCACCGATAGCCAGG		8807774	GCCATTCGTATAACCGTGTC
orf19.6515	1203	HSP90	C7_02030W_A	CAL0000201062	orf6.7645	HSC82	ORF|Verified	Essential chaperone, regulates several signal transduction pathways and temperature-induced morphogenesis; activated by heat shock, stress; localizes to surface of hyphae, not yeast cells; mediates echinocandin and biofilm azole resistance	Plate 03	F01	0	2	3	1	0.303463	2.13603	Y	8807859	CCTAATCAACGACAGTCTGA		8807860	GACTACCTTAACTATCGCG	yes
orf19.5934	1205		C3_04740C_A	CAL0000178060	orf6.9103	TOP3	ORF|Uncharacterized	Ortholog(s) have DNA topoisomerase type I activity	Plate 03	F02	0	0	3	3	-0.100122	-0.497927	N	8807885	CATGGTAGATAACTGGCATC		8807886	CCATGAATTAAACGGGTCGA
orf19.2706	1212	CRH11	C4_02900C_A	CAL0000181029	orf6.1231	CRH1	ORF|Verified	GPI-anchored cell wall transglycosylase, putative ortholog of S. cerevisiae Crh1p; predicted glycosyl hydrolase domain; similar to Csf4p and to antigenic A. fumigatus Aspf9; predicted Kex2p substrate; caspofungin-induced	Plate 03	F03	0	0	3	2	NA	1.79802	Y	8801821	AAGCAGTGGGAAGTCTTATC		8801822	GACCAATTCACACGTTGTCA
orf19.2075	1222	DFG5	C2_00520W_A	CAL0000185288	orf6.7480	DFG5	ORF|Verified	N-linked mannoprotein of cell wall and membrane; possible signal transducer; role in hyphal growth and HWP1 induction in alkaline pH; GPI modification predicted; dfg5 dcw1 double mutant is inviable; caspofungin-induced, fungal-specific	Plate 03	F04	0	1	3	3	NA	-0.0967877	N	8801825	ACAGGCGACTAATACTACTC		8801826	GCCGCAGTGACAATAATTCA
orf19.3823	1261	ZDS1	C4_04580W_A	CAL0000179137	orf6.7518	ZDS1	ORF|Uncharacterized	Nonessential protein; similar to S. cerevisiae Zds1p	Plate 03	F05	0	0	3	3	0.211083	-0.171965	N	8801839	AGCTTATCCTCATACCGTGT		8801840	CAATGGTGTCCAAGGTCGT	yes
orf19.4366	4128		CR_03670W_A	CAL0000197038	NA		ORF|Uncharacterized	Ortholog of C. dubliniensis CD36 : Cd36_28870, Candida tropicalis MYA-3404 : CTRG_00731 and Candida albicans WO-1 : CAWG_01703	Plate 03	F06	0	0	3	3	NA	0.10844	N	8801860	CCGTGGCTGAAAGTTTATCA		8801859	CCCGAAGATCAACTTGCTTA	yes
orf19.7484	910	ADE1	CR_00510C_A	CAL0000196632	orf6.8736	ADE1	ORF|Verified	Phosphoribosylaminoimadazole succinocarboxamide synthetase, enzyme of adenine biosynthesis; not induced in GCN response, unlike the S. cerevisiae ortholog; fungal-specific (no human or murine homolog); levels decrease in stationary phase	Plate 03	F07	0	0	3	3	-0.0307438	-0.206865	N	8801937	AGACGTAGCGAACTAGACCC		8801938	CGCCCGTGCTAACAATAGAA
orf19.6364	1208	VSP21	CR_08060C_A	CAL0000181874	orf6.5816	VPS21	ORF|Verified	Late endosomal Rab small monomeric GTPase involved in transport of endocytosed proteins to the vacuole; involved in filamentous growth and virulence; Spider biofilm induced	Plate 03	F08	0	0	3	3	-0.610638	-0.0954045	NA	8808229	GCAAGACTTAGCAACTCCTA		8808230	CTATCATTGAGGGTGCCAGT
orf19.4937	887	CHS3	C1_13110C_A	CAL0000195982	orf6.6053	CHS3	ORF|Verified	Major chitin synthase of yeast and hyphae; synthesizes short-chitin fibrils; Chs4-activated; transcript induced at yeast-hyphal transition; Chs1 and Chs2, but not Chs3, are inhibited by the protoberberine HWY-289; Spider biofilm induced	Plate 03	F09	0	0	3	3	-0.285549	-0.113184	N	8806915	GGGCCGTACTTCTTACATCT		8807191	ACAGGCCACTTAACTTACAG
orf19.4255	991	ECM331	C5_02460C_A	CAL0000191729	orf6.3969		ORF|Verified	GPI-anchored protein; mainly at plasma membrane, also at cell wall; Hap43, caspofungin-induced; Plc1-regulated; Hog1, Rim101-repressed; colony morphology-related regulated by Ssn6; induced by ketoconazole and hypoxia	Plate 03	F10	0	0	3	3	-0.0804139	-0.0499826	N	8801831	ATGGTTGCTTCACCTGCCGT		8801832	TAATTGTAGCAAGGCGTA	yes
orf19.1289	940	SCT1	C3_00820W_A	CAL0000199713	orf6.883	SCT1	ORF|Uncharacterized	Putative glycerol-3-phosphate O-acyltransferase; fungal-specific (no human or murine homolog)	Plate 03	F11	0	0	3	3	0.369058	0.135486	N	8804072	CAGGACCGCTTACTTCATTT		8804082	AACTGTGTGCAATGGCTGCC
orf19.7523	2273	MKC1	CR_00120C_A	CAL0000183747	orf6.8775	SLT2	ORF|Verified	MAP kinase; role in biofilm formation, contact-induced invasive filamentation, systemic virulence in mouse, cell wall structure/maintenance, caspofungin response; phosphorylated on surface contact, membrane perturbation, or cell wall stress	Plate 03	F12	0	0	3	3	-0.197763	-0.0965778	N	8806996	TCGGCGCAGAGAGACAAATC		8807272	GGCACGTTGTCTAACTACGG
orf19.5505	1048	HIS7	C7_03720C_A	CAL0000179206	orf6.4353	HIS7	ORF|Uncharacterized	Putative imidazole glycerol phosphate synthase; histidine biosynthesis; no human/murine homolog; transcription induced by histidine starvation; regulated by Gcn2p and Gcn4p; higher protein level in stationary phase	Plate 03	G01	0	0	3	3	NA	-0.0126657	N	8806945	GAGTCTCGTGCATCTGCTCT		8807221	GGCATCAGAGAACCTTACAC
orf19.158	1015		C3_01150C_A	CAL0000183223	orf6.136	APD1	ORF|Uncharacterized	Ortholog of S. cerevisiae Apd1; required for normal localization of actin patches and normal tolerance of sodium ions and hydrogen peroxide; Hap43-induced; Spider biofilm induced	Plate 03	G02	0	0	3	3	NA	0.085978	N	8803276	TACACTGCAAGAGAGCTGGA		8804010	GCTCATTGGAAACCACTACA
orf19.2655	2718	BUB3	C5_03240W_A	CAL0000179049	orf6.1509	BUB3	ORF|Uncharacterized	Protein similar to S. cerevisiae Bub3; a kinetochore checkpoint component; induced by hydroxyurea treatment; flow model biofilm induced; Spider biofilm induced	Plate 03	G03	0	0	3	3	0.090207	-0.0333749	N	8807053	GAGATCCACGCAATCGCATA		8807329	CACCGTTGAGTGGATATGTT	yes
orf19.2678	3026	BUB1	C4_03120C_A	CAL0000187122	orf6.5556	BUB1	ORF|Verified	Putative cell cycle checkpoint kinase; mutation confers increased sensitivity to nocodazole	Plate 03	G04	0	0	3	3	-0.125148	0.252778	N	8807020	TATATGTGCATCCACATCG	yes	8807296	TCGCCCACTACAATGAGAGA
orf19.2283	1380	DQD1	C2_07260C_A	CAL0000191356	orf6.2251		ORF|Uncharacterized	Putative 3-dehydroquinate dehydratase; ketoconazole-repressed; protein abundance downregulated by macrophages; flow model biofilm induced	Plate 03	G05	0	0	3	1	NA	NA	NA	8804808	GCATGACGAACACTCTTCTA		8805525	ACACCAGGGAAAGGGCTTCA
orf19.1119	1549	MTR10	C5_03760C_A	CAL0000185976	orf6.3471	MTR10	ORF|Uncharacterized	Putative importin; member of a family of fungal-specific nuclear importins; Mig1-regulated	Plate 03	G06	0	0	3	2*	0.165174	3.20177	Y	8805116	GGCTACAGGATAAGATACCC		8805833	CCCAGAGAGTTACATATTGC
orf19.3548	950		C2_05170W_A	CAL0000189248	orf6.4653	YBL095W	ORF|Uncharacterized	Ortholog(s) have mitochondrion localization	Plate 03	G07	0	0	3	3	-0.198978	-0.172253	N	NA	NA	NA	NA	NA	NA
orf19.3952	1556		C5_04670W_A	CAL0000178256	orf6.2275	SRP101	ORF|Uncharacterized	Signal recognition particle (SRP) receptor alpha subunit; involved in SRP-dependent protein targeting; rat catheter biofilm repressed	Plate 03	G08	0	0	3	2	NA	1.60282	Y	8802490	CCAGTATCCCAAGAGTTTGA		8802522	TTATGGTACGCGACCGCTCT
orf19.847	2386	YIM1	C2_03750W_A	CAL0000180178	orf6.3747	YIM1	ORF|Uncharacterized	Protein similar to protease of mitochondrial inner membrane; increased transcription is observed upon benomyl treatment; macrophage-downregulated gene	Plate 03	G09	0	0	3	3	NA	-0.481887	N	8806955	CCGCGATACCAATTCATAGA		8807231	TCGAGCATAGAACGCGAGAC
orf19.3173	2330		C5_01980C_A	CAL0000197371	orf6.1240	SSP120	ORF|Uncharacterized	Ortholog(s) have Golgi apparatus, endoplasmic reticulum localization	Plate 03	G10	0	0	3	3	0.0545722	-0.177809	N	8802497	GATCGGCCTCAATTCCTTTA		8802529	GAGCTTACGTCACTTGCACT
orf19.642	2380		CR_05120W_A	CAL0000198390	orf6.3529		ORF|Uncharacterized	Ortholog of C. dubliniensis CD36 : Cd36_30470, C. parapsilosis CDC317 : CPAR2_203380, Candida tenuis NRRL Y-1498 : CANTEDRAFT_117493 and Debaryomyces hansenii CBS767 : DEHA2G19228g	Plate 03	G11	0	0	3	3	-0.408858	-0.67514	N	8804143	AGATGGACCACATAGCCTAC		8804476	TCAGCTTCGATAGCCGAGGT
orf19.4798	2366		C1_09360C_A	CAL0000200870	orf6.3057	EFR3	ORF|Uncharacterized	Ortholog(s) have role in establishment of protein localization to plasma membrane and mitochondrion, plasma membrane localization	Plate 03	G12	0	0	3	3	-0.101855	0.87204	Y	8804087	TCACTGCTGAGATTGAGCGT		8804420	AATCACCTGCAATGCTTA	yes
orf19.5634	2422	FRP1	C4_00110C_A	CAL0000187683	orf6.4503		ORF|Verified	Ferric reductase; alkaline-induced by Rim101; iron-chelation-induced by CCAAT-binding factor; fluconazole-repressed; ciclopirox-, hypoxia-, Hap43-induced; colony morphology-related regulation by Ssn6; Spider and flow model biofilm induced	Plate 03	H01	0	0	3	3	0.300486	0.0965464	N	8804137	AAAGAATACGCATGGTCGTC		8804470	ACGTAGGGATGATCGCTATT
orf19.2426	1950		CR_03020C_A	CAL0000182005	orf6.5167	YGL101W	ORF|Uncharacterized	Predicted HD domain metal dependent phosphohydrolase; Spider biofilm repressed	Plate 03	H02	0	0	3	3	0.141745	-0.135306	N	8804123	GAGCGCCCTATACTATCTAT		8804456	TTACTTGCCCGAGCCGGATT
orf19.6832	2277		C3_06710W_A	CAL0000187243	orf6.8799	VHC1	ORF|Uncharacterized	Protein of unknown function; regulated by Sef1p-, Sfu1p-, and Hap43p	Plate 03	H03	0	0	3	3	0.00512077	-0.0796229	N	8804179	AATTCAGACGGCCATCCAGG		8804512	GCACGATTTCAATTCTTGCC
orf19.2876	2420	CBF1	C4_06580W_A	CAL0000186329	orf6.4385	CBF1	ORF|Verified	Transcription factor; binds ribosomal protein gene promoters and rDNA locus with Tbf1; regulates sulfur starvation-response, respiratory, glycolytic genes; does not bind to centromeres as does S. cerevisiae Cbf1; Spider biofilm repressed	Plate 03	H04	0	0	3	2	NA	-0.290652	N	8802953	GCAGCCATGATATACACTTC		8803687	TTTAGTCGGCGCAGCCTGAT
orf19.3442	2517		C6_01420C_A	CAL0000196564	orf6.6463		ORF|Uncharacterized	Putative oxidoreductase; Hap43-repressed gene	Plate 03	H05	0	0	3	3	0.315324	-0.146472	N	8803280	TCACAGAGAGACGATCTTAC		8804014	AGAGCCTACCCAGGTCTAAG
orf19.6685	2544	ISY1	C7_03530C_A	CAL0000193301	orf6.6794	ISY1	ORF|Verified	Putative pre-mRNA-splicing factor; mutation confers resistance to 5-fluorocytosine (5-FC); rat catheter biofilm induced	Plate 03	H06	0	0	3	3	0.123634	0.085419	N	8804177	CCCTATGGTCGATGCGTTT	yes	8804510	ACGGTTCTATCAGTGACCTT
orf19.4014	2590		C5_05210W_A	CAL0000198570	orf6.7427		ORF|Uncharacterized	Planktonic growth-induced gene	Plate 03	H07	0	0	3	3	0.155164	0.437236	N	8804274	CCTCAGGACAAAGTGATCCA		8804607	ACAAGCGGATCTAATCGCAG
orf19.3612	2853	PST2	C2_08640C_A	CAL0000176544	orf6.3282		ORF|Verified	Putative NADH:quinone oxidoreductase; similar to 1,4-benzoquinone reductase; immunogenic in mice; induced by benomyl, oxidative stress via Cap1; fungal-specific; farnesol-repressed; Spider biofilm induced	Plate 03	H08	0	0	3	3	-0.170957	-0.288702	N	8804301	TACAACACCGTTTGAAGGAG		8804634	TATCTAGTCGCATGTGATGG
orf19.1310	2845		C4_03680C_A	CAL0000188578	orf6.3103	RAD34	ORF|Uncharacterized	Ortholog(s) have role in nucleotide-excision repair and nucleus localization	Plate 03	H09	0	0	3	3	NA	-0.0948394	N	8804347	TCGAAGCAGTGTTAATTCCG		8804680	CTCCGGCAGGACAATAATCA
orf19.412	2760	SSH1	C1_05530C_A	CAL0000193960	orf6.2095	SSH1	ORF|Verified	Protein with a role in protein translocation across membranes	Plate 03	H10	0	0	3	3	NA	-0.12255	N	8804943	GTCTAAGATCCTATCACACG		8805660	CCGGGTCCCAAAGGTACAAA
orf19.4309	2943	GRP2	C5_02860C_A	CAL0000189861	orf6.4614		ORF|Verified	Methylglyoxal reductase; regulation associated with azole resistance; induced in core stress response or by oxidative stress via Cap1, fluphenazine, benomyl, by Hap43 or with long term fluconazole treatment; Spider biofilm induced	Plate 03	H11	0	0	NA	3	0.0128065	-0.0574722	N	8804935	GCCTCTGTATCAATCTGTAC		8805652	TGTTTATCCGCCACTGCTGG	yes
orf19.1264	3041	CFL2	C4_05780C_A	CAL0000191531	orf6.5731		ORF|Uncharacterized	Oxidoreductase; iron utilization; Sfu1/Sef1/Hap43/Nrg1/Tup1/Rim101 regulated; alkaline/low iron/fluphenazine/ciclopirox olamine, flucytosine, fluconazole, Spider/flow model/rat catheter biofilm induced; caspofungin/amphotericin B repressed	Plate 03	H12	0	0	3	3	-0.0273597	-0.0519411	N	8804850	GGCTATCACCAATCATCAGA		8805567	GCTATATGACAAGATGCGA	yes
orf19.3505	2924		C6_02060W_A	CAL0000181051	orf6.4365	SLM2	ORF|Uncharacterized	Ortholog(s) have role in TOR signaling cascade, actin filament bundle assembly, eisosome assembly, endosomal transport, establishment or maintenance of actin cytoskeleton polarity, regulation of cell growth	Plate 04	A01	0	0	3	3	-0.269451	0.0407453	N	8805033	CTTGAGCATGAAGTATTTTC	yes	8805750	ACTCGACCATGAGACTACAG
orf19.4347	2900		C5_03150W_A	CAL0000182798	orf6.3991	PRR1	ORF|Uncharacterized	Putative serine/threonine protein kinase; Hog1p-induced	Plate 04	A02	0	0	2	3	0.0420952	-0.229086	N	8805131	CCCTATTTAAGCAGAGAGTC		8805848	GTAATACACTTCAAGGACCC
orf19.1763	2908	IFR1	C2_10180W_A	CAL0000200922	orf6.4086		ORF|Uncharacterized	Predicted oxidoreductase/dehydrogenase; induced by nitric oxide; rat catheter and Spider biofilm induced	Plate 04	A03	0	0	3	3	0.0617303	-0.128127	N	8805014	AATAGGACTCAACCCGCAAG	yes	8805731	GGGCCTTACTGACTACTCTT
orf19.2753	2872	ZCF15	C4_02490W_A	CAL0000180808	orf6.3585		ORF|Uncharacterized	Predicted Zn(II)2Cys6 transcription factor of unknown function; rat catheter biofilm induced	Plate 04	A04	0	0	2	2	1.1054	0.681106	N	8804990	CCTTATAGTAAAGTCACCGA	yes	8805707	GCCAAGGCTAAATGTTAAGA	yes
orf19.99	2798	HAL21	C6_00970C_A	CAL0000189152	orf6.2502	MET22	ORF|Uncharacterized	Putative phosphoadenosine-5'-phosphate or 3'-phosphoadenosine 5'-phosphosulfate phosphatase; possible role in sulfur recycling; ortholog of S. cerevisiae Met22; predicted Kex2 substrate; F-12/CO2 biofilm induced	Plate 04	A05	0	0	3	3	NA	0.22255	N	8804998	TGTGCCTAAAGGGAAAGCCA	yes	8805715	CTAGCTGATACATTGGCGAG
orf19.4939	2484		C1_13120C_A	CAL0000183345	orf6.6051	MON2	ORF|Uncharacterized	Peripheral membrane protein; role in endocytosis and vacuole integrity; flow model and rat catheter biofilm repressed	Plate 04	A06	0	0	3	3	NA	0.698585	N	8804962	ACAGTGCTTAAAGGTTCGGA		8805679	TCATATCAGTGCAGCAGCGG
orf19.2006	2508		C2_01190C_A	CAL0000186912	orf6.6354	YPL162C	ORF|Uncharacterized	Ortholog(s) have fungal-type vacuole membrane localization	Plate 04	A07	0	0	3	3	-0.0519775	-0.0803449	N	8804888	CACAGCCGATAATTGCAGAC		8805605	CTATGCTTCATCAGTCGAGT
orf19.169	2829	CHO2	CR_02540W_A	CAL0000189790	orf6.2905	CHO2	ORF|Uncharacterized	Putative phosphatidyl-ethanolamine N-methyltransferase; fungal-specific (no human or murine homolog); amphotericin B repressed; Hap43p-induced gene	Plate 04	A08	0	0	3	3	-0.0557955	-0.129758	N	8804241	TAGCAGCCAGCATTAGGCAG		8804574	CGAATCCTCTGACATCATCTGC	yes
orf19.246	2667		C3_02570W_A	CAL0000177043	orf6.601	YIL108W	ORF|Uncharacterized	Predicted metalloendopeptidase; Spider biofilm induced	Plate 04	A09	0	0	3	3	-0.153276	-0.103962	N	8804265	AGACGGAGTCGAGTCGCTAT	yes	8804598	ACTACCGGCTACGACTTGGT
orf19.5826	3076		C2_02790C_A	CAL0000179851	orf6.6152		ORF|Uncharacterized	Predicted amino acid transmembrane transporter; rat catheter biofilm repressed	Plate 04	A10	0	0	3	3	-0.162723	-0.289668	N	8804919	ACAGCAGGGCAAGTCTGTA	yes	8805636	AGGGCGACTGTGATTCCATT
orf19.5087	3103	BUD6	C1_08120W_A	CAL0000191626	orf6.6289	BUD6	ORF|Verified	Protein required for Spitzenkorper formation in hyphal cells (wild-type localization of Mlc1p to the Spitzenkorper); localizes to polarisome	Plate 04	A11	0	0	3	3	-0.155373	-0.294409	N	8804757	CCCGTAAGATTCACTTCAAG		8805474	GACACCGAGTGAATACCATC
orf19.1995	3117	MNN24	C2_01300C_A	CAL0000192056	orf6.6364		ORF|Verified	Alpha-1,2-mannosyltransferase; required for normal cell wall mannan content	Plate 04	A12	0	0	3	3	-0.202805	-0.0257271	N	8805166	TTCCGTTGAACAAGGGAGAA		8805883	ATGGAATCACGCCGAATGCC
orf19.6094	3092	VPS53	C1_00130C_A	CAL0000194290	orf6.6247	VPS53	ORF|Uncharacterized	Ortholog(s) have role in Golgi to vacuole transport, retrograde transport, endosome to Golgi and GARP complex localization	Plate 04	B01	0	0	3	0	0.163823	1.75	Y	8805193	ATTTCACGGAGAGCTTGCCG		8805910	AGACTGTACGAACTGCGACC
orf19.1422	3121	FZO1	C4_04260C_A	CAL0000175191	orf6.6391	FZO1	ORF|Uncharacterized	Mitochondrial biogenesis protein; rat catheter and Spider biofilm induced	Plate 04	B02	0	0	3	2	-0.0685777	0.250232	N	8805207	CTATGCGATACATGGGTGTC		8805924	CAGAGATCAGGACATATCGC
orf19.4231	3144	PTH2	C5_02240W_A	CAL0000197726	orf6.6614		ORF|Uncharacterized	Putative cAMP-independent regulatory protein; constitutive expression independent of MTL or white-opaque status; Spider biofilm induced	Plate 04	B03	0	0	3	3	2.30545	-0.307823	N	8805182	CCTCTACTCTAAGCTATGAG		8805899	AATAAGGTCACGCGCTCGC	yes
orf19.5915	3370	DUR35	C3_04570C_A	CAL0000176697	orf6.9122		ORF|Uncharacterized	Putative urea transporter	Plate 04	B04	0	0	3	3	-0.210174	-0.136367	N	8805211	ATTTGGGCAGCGCCACTCAT		8805928	GTAGAGATACCAGCACGCGC	yes
orf19.2958	4185		C1_02680C_A	CAL0000197774	NA		ORF|Uncharacterized	Planktonic growth-induced gene	Plate 04	B05	0	0	3	3	0.124724	-0.0183222	N	8805234	TATATGCAAGTGGACGCAAC		8805951	GATTCGTTACCAGCTCTCGG
orf19.5655	4178		C4_00290C_A	CAL0000193776	NA		ORF|Uncharacterized	Has domain(s) with predicted 2 iron, 2 sulfur cluster binding, iron ion binding, oxidoreductase activity, acting on paired donors, with incorporation or reduction of molecular oxygen and NAD(P)H as one donor, more	Plate 04	B06	0	0	3	3	0.420844	0.292579	N	8805460	CAGCGTATAGCAGATCAGCG		8806177	TACTCAGAGGAAGCAGGACC
orf19.5655	4178		C4_00290C_A	CAL0000193776	NA		ORF|Uncharacterized	Has domain(s) with predicted 2 iron, 2 sulfur cluster binding, iron ion binding, oxidoreductase activity, acting on paired donors, with incorporation or reduction of molecular oxygen and NAD(P)H as one donor, more	Plate 04	B06	0	0	3	3	0.420844	0.292579	N	8805460	CAGCGTATAGCAGATCAGCG		8806177	TACTCAGAGGAAGCAGGACC
orf19.405	1160	VCX1	C1_08580C_A	CAL0000184577	orf6.2815	VCX1	ORF|Uncharacterized	Putative H+/Ca2+ antiporter; Spider biofilm repressed	Plate 04	B07	0	0	3	3	NA	-0.296146	N	8808343	TATGCACTACCAGGTGGTC	yes	8808344	AATATGCGGAAACCGGGTCA
orf19.2690	1194		C4_03020W_A	CAL0000188111	orf6.4800	MGM1	ORF|Uncharacterized	Putative mitochondrial GTPase; required for mitochondrial morphology and genome maintenance; Spider biofilm induced	Plate 04	B08	0	0	3	3	0.362127	0.489724	N	8808329	AAGTATCCCTCACCGTTGAT		8808330	GACGGCCCTGGATTCTGTTT
orf19.4208	1200	RAD52	C6_00510C_A	CAL0000180590	orf6.5013	RAD52	ORF|Verified	Required for homologous DNA recombination, repair of UV- or MMS-damaged DNA, telomere length, UV-induced LOH; constitutive expression, MMS-induced; weakly complements S. cerevisiae rad52 mutant; slow growth, increased white-to-opaque switch	Plate 04	B09	0	2	3	3	0.0724007	0.216242	N	8807165	ATAGTGCCTGAAGCTGCTC	yes	8807441	CTTCATGTTATAGCAGGGTG
orf19.5639	1070	HIS4	C4_00140C_A	CAL0000177625	orf6.4508	HIS4	ORF|Verified	Multifunctional enzyme that catalyzes three steps of histidine biosynthesis, with phosphoribosyl-AMP cyclohydrolase, phosphoribosyl-ATP diphosphatase, and histidinol dehydrogenase activities; required for wild-type adhesion to human calls	Plate 04	B10	0	0	3	2	1.24531	1.13442	Y	8801803	ATAGACCTGGAATCCGTGGC		8801804	GCAGCGGATAGATATAGACT
orf19.3273	1104		CR_00820C_A	CAL0000191035	orf6.8273	YIH1	ORF|Uncharacterized	Ortholog(s) have actin monomer binding, protein kinase inhibitor activity, ribosome binding activity, role in negative regulation of protein phosphorylation and cytoplasm, nucleus, polysome, ribosome localization	Plate 04	B11	0	0	3	3	0.063639	0.153107	N	8801815	AAATCGAAGGCACGTTCATC		8801816	AAGCCTTCAGTGCGTCATGT
orf19.3071	1169	MIH1	C3_00800W_A	CAL0000183567	orf6.1592	MIH1	ORF|Uncharacterized	Putative protein phosphatase of the PTP family (tyrosine-specific); ortholog of S. cerevisiae Mih1; mRNA binds She3	Plate 04	B12	0	0	3	3	0.431644	0.00585463	N	8807075	AATGAGCACTGCCTACCAGG		8807351	CCTGCACTAAGATTATTCGC
orf19.3213	4333		C5_03980W_A	CAL0000175328	NA	JIP4	ORF|Uncharacterized	Protein of unknown function; Spider biofilm induced	Plate 04	C01	0	0	3	2	0.127121	0.0740232	N	8807109	CCCTTTCTGGGAGCGTAGTT		8807385	GACACTCACCCAATGGATGA
orf19.7161	1554	SUI3	C7_04130C_A	CAL0000188940	orf6.8061	SUI3	ORF|Uncharacterized	Putative translation initiation factor; genes encoding ribosomal subunits, translation factors, and tRNA synthetases are downregulated upon phagocytosis by murine macrophage	Plate 04	C02	0	0	3	NA	0.0861329	#N/A	#N/A	8801754	TAGCACCGACTACAGTGTTC		8801753	CCCGTCCAGATAAAGGAGCA
orf19.3803	1635	MNN22	C4_04770C_A	CAL0000196006	orf6.1866		ORF|Verified	Alpha-1,2-mannosyltransferase; required for normal cell wall mannan; regulated by Tsa1, Tsa1B at 37 deg; repressed in core stress response; NO, Hog1 induced; confers sensitivity to cell wall perturbing agents; Spider biofilm repressed	Plate 04	C03	0	0	3	3	0.1139	0.115094	N	8808641	AAGTTGGTCGAAGGTTTCTC		8808642	TGAGGTGAACCACTTCGACC
orf19.1910	4070		C2_00110W_A	CAL0000200492	NA		ORF|Uncharacterized	Predicted NADH-dependent flavin oxidoreductase; Hap43-repressed gene	Plate 04	C04	0	0	3	3	0.0597959	0.212941	N	8802495	GCGCCATCGAACCAATGAGA		8802527	CCGAGCGTCAAACGTAGGAA
orf19.7444	4202		C3_06550C_A	CAL0000188264	NA	TFB6	ORF|Uncharacterized	Ortholog(s) have cytoplasm, holo TFIIH complex localization	Plate 04	C05	0	0	2	3	0.0752394	0.0129895	N	8802638	ACGTCGCGTAGATAATAGGT	yes	8803372	TCACCTTAGCCATTGGAGGG
orf19.260	1361	SLD1	C3_02680C_A	CAL0000198953	orf6.1455		ORF|Verified	Sphingolipid delta-8 desaturase; catalyzes desaturation at C8 in the long-chain base moiety of ceramides in glucosylceramide synthesis, important for virulence; ketoconazole and hypoxia induced; Hap43-repressed; Spider biofilm induced	Plate 04	C06	0	0	3	3	-0.142634	-0.320589	N	8808087	AGCTGCATCCAACGCTTATA		8808088	TTGACGCTCATCACTGCTTG
orf19.2842	1370	GZF3	CR_02850C_A	CAL0000183131	orf6.1777	GZF3	ORF|Verified	GATA-type transcription factor; oxidative stress-induced via Cap1; mutant has abnormal colony morphology and altered sensitivity to fluconazole, LiCl, and copper; Spider biofilm induced	Plate 04	C07	0	0	3	3	0.660433	-0.987999	Y	8808377	GAGATCAGAGTTAAGGCTTC		8808378	ACGAGCGCAAGATATTTGGA
orf19.551	1373		CR_04600W_A	CAL0000195473	orf6.1932		ORF|Uncharacterized	Ortholog of C. dubliniensis CD36 : Cd36_29980, C. parapsilosis CDC317 : CPAR2_204170, Candida tenuis NRRL Y-1498 : CANTEDRAFT_110235 and Debaryomyces hansenii CBS767 : DEHA2F17072g	Plate 04	C08	0	0	3	3	-0.439076	-0.241955	N	8802137	AGTTAATAAGCATCACGCCC		8802138	ATCCCTATGTGACGGAGAGT
orf19.5499	1417		C2_06350C_A	CAL0000180732	orf6.4658		ORF|Uncharacterized	Ortholog(s) have 4-hydroxyphenylpyruvate dioxygenase activity and role in aromatic amino acid family biosynthetic process	Plate 04	C09	0	0	3	3	NA	-0.0891139	N	8802156	GTGACACAATAATGACCGCC		8802155	ATACAGGTTGCACTGGTAGT
orf19.5595	1008	SHE3	C6_03100W_A	CAL0000196918	orf6.4437	SHE3	ORF|Verified	mRNA-binding protein that localizes specific mRNAs to daughter yeast cells and to hyphal tips; required for normal filamentation and host epithelial cell damage; ortholog of S. cerevisiae She3 but target mRNAs differs	Plate 04	C10	0	0	3	3	-0.00749982	0.0219677	N	8802161	ATACATACGTGGAGAAGGCC		8802162	ATGGTAGCTCGCCCACAGTT
orf19.667	1288		C1_11370C_A	CAL0000193596	orf6.6560	LCD1	ORF|Uncharacterized	Essential protein required for the DNA integrity checkpoint pathway; Spider biofilm induced	Plate 04	C11	1	0	3	2	0.675637	1.00609	NA	8802250	CGGGAAGATTTATGCAATGC		8802249	AGAGGAGCGCACATCTCATC
orf19.6952	4176		C3_03670W_A	CAL0000193742	NA	HDA2	ORF|Verified	Ortholog(s) have DNA binding, chromatin binding, histone deacetylase activity	Plate 04	C12	0	0	3	3	-0.111548	0.278708	N	8807013	GTAACCGAGTGTCTATCAGT		8807289	TCCACGGCGAGCAGTTTATG
orf19.7105	4354	FAR1	C7_00180W_A	CAL0000201162	NA	FAR1	ORF|Verified	Protein involved in regulation of pheromone-mediated mating; repressed by A1p and Alpha2p in white-phase cells; null mutant shows no pheromone response in opaque cells; overexpression causes enhanced pheromone response and cell cycle arrest	Plate 04	D01	0	0	3	3	0.0260998	0.0584207	N	8801991	AAGAGAGTTCCCGAATACCC		8801992	CCGCATAGGAAAGTTCTAC	yes
orf19.1156	5654	FUS1	C1_11630C_A	CAL0000187409	NA	FUS1	ORF|Uncharacterized	Membrane protein required for mating; ortholog of S. cerevisiae Fus1; transcript induced by Cph1 in cells homozygous for the MTLa locus; alpha factor induced	Plate 04	D02	0	0	3	3	-0.334588	-0.300169	N	8808325	CGGGCTACTACATACTTATC		8808326	TAGGTCCGTCTCACGACTGT
orf19.4525	4334		C1_02000W_A	CAL0000179006	NA	PER33	ORF|Uncharacterized	Ortholog(s) have endoplasmic reticulum, nuclear pore localization	Plate 04	D03	0	0	3	3	0.128068	-0.0415999	N	8808767	ATTAGAGCCACTGCCAGAAG	yes	8808768	GAATATGCGCTCCCACTGTG
orf19.4496	1026		C2_04540C_A	CAL0000189844	orf6.4188	GDT1	ORF|Uncharacterized	Ortholog(s) have role in cellular calcium ion homeostasis and Golgi medial cisterna, cis-Golgi network, endoplasmic reticulum, fungal-type vacuole membrane localization	Plate 04	D04	0	0	3	3	-0.167221	-0.142918	N	8811497	TGGCACAGACTGAACACTAC		8811498	GGCGCGTTACTTACAAATTG
orf19.3581	1027		C2_05510C_A	CAL0000187423	orf6.5748	MSI1	ORF|Uncharacterized	Ortholog(s) have histone binding activity, role in DNA replication-dependent nucleosome assembly and CAF-1 complex, cytoplasm, nucleus localization	Plate 04	D05	0	0	3	3	-0.4089	-0.800699	Y	8808643	TATAGTTGCTCGAACCCGCG		8808644	CCAGATTACGAACGAGGTAC
orf19.789	1036	PYC2	C4_03940C_A	CAL0000188525	orf6.2989	PYC2	ORF|Uncharacterized	Putative pyruvate carboxylase; binds biotin cofactor; repressed by Ssk1 response regulator, by benomyl treatment, or in an azole-resistant strain overexpressing MDR1; stationary phase enriched protein; flow model biofilm repressed	Plate 04	D06	0	0	3	3	0.214669	0.284679	N	8807031	GCTATTAGTGCATCATCGCT		8807307	AACATCTCGCAAGGCGGGTA
orf19.972	1039		C5_00230C_A	CAL0000188512	orf6.8221	SLX1	ORF|Uncharacterized	Ortholog(s) have 5'-flap endonuclease activity, role in DNA-dependent DNA replication and Slx1-Slx4 complex localization	Plate 04	D07	0	0	3	3	-0.0625745	0.129831	N	8807032	CCTAGAGTCAGAGAGATTAG		8807308	CGCCATAGACGGAAGAGTA	yes
orf19.7459	1043		C3_06700C_A	CAL0000189293	orf6.8619	YBR238C	ORF|Verified	Putative mitochondrial protein with a predicted role in respiratory growth; fluconazole-induced; ketoconazole-repressed; mutants display a strong defect in flow model biofilm formation; Spider biofilm induced	Plate 04	D08	0	0	3	3	0.311004	0.807004	Y	8807041	TATCGACCTCAGAGTGCGTG		8807317	CGACTATTGTGACATACCTG
orf19.1587	1045	HGT20	C2_02610C_A	CAL0000200088	orf6.5333		ORF|Uncharacterized	Putative glucose transporter of the major facilitator superfamily; the C. albicans glucose transporter family comprises 20 members; 12 probable membrane-spanning segments; regulated by Nrg1	Plate 04	D09	0	0	3	3	NA	-0.156178	N	8807044	AGTAATAGACCATCCGACC	yes	8807320	AGATCGTCAGGTCCACCGTT
orf19.7069	1051		C7_00490C_A	CAL0000182703	orf6.8484	TAE1	ORF|Verified	Putative AdoMet-dependent proline methyltransferase; Hap43-induced; required for normal flow model biofilm growth; Spider biofilm repressed	Plate 04	D10	0	0	3	3	0.181195	0.564752	N	8807048	CATAACTCTTTAGAACGGCC		8807324	GCATTAACGGGAACTAGAGC
orf19.3608	1114		C2_08680W_A	CAL0000179035	orf6.2464	MSH3	ORF|Uncharacterized	Mismatch repair protein; predicted role in repair of insertion or deletion mutations and removal of nonhomologous DNA ends; rat catheter biofilm repressed	Plate 04	D11	0	0	3	3	0.893542	1.54492	Y	8807050	GTGTCACCTACCGTACTATG		8807326	CATGAACTGTCCATATTGCG
orf19.5735	1115	CDC50	C6_03660C_A	CAL0000197808	orf6.4914	CDC50	ORF|Uncharacterized	Putative endosomal protein; induced by Mnl1p under weak acid stress	Plate 04	D12	0	0	3	1	0.0331196	4.77494	Y	8807056	GTACACTCTTGCTAACTACG		8807332	CCGGCGGTACAATTTACTAA
orf19.7678	1121	ATP16	CR_10850C_A	CAL0000197920	orf6.9026	ATP16	ORF|Uncharacterized	Subunit of the mitochondrial F1F0 ATP synthase; sumoylation target; protein newly produced during adaptation to the serum; Spider biofilm repressed	Plate 04	E01	0	0	3	2	0.423715	1.53213	Y	8807119	TGTAACAGATCAGATGGCAG		8807395	GGCACGACCTTCATATTCAT
orf19.831	1122		C2_03930C_A	CAL0000178250	orf6.6722		ORF|Uncharacterized	Ortholog of C. dubliniensis CD36 : Cd36_18570, C. parapsilosis CDC317 : CPAR2_211360, Candida tenuis NRRL Y-1498 : CANTEDRAFT_115359 and Debaryomyces hansenii CBS767 : DEHA2D06886g	Plate 04	E02	0	0	3	2	-0.0134694	1.65863	Y	8807120	ACGGGACACTCATATTAGCG		8807396	TTTGCCACAACAACTGCGAA
orf19.1069	1126	RPN4	C1_04330W_A	CAL0000195107	orf6.4920	RPN4	ORF|Verified	C2H2 transcription factor; putative regulator of proteasome genes; DNA recognition sequence (GAAGGCAAAA) enriched in regions upstream of proteasome genes; induced in core stress response; Hap43-induced; Spider biofilm induced	Plate 04	E03	0	0	3	3	NA	-0.118775	N	8807126	GCCAGTAATTCTAACGAACC		8807402	AACGGAATCTGAGTCAATCC
orf19.1756	1127	GPD1	C2_10240W_A	CAL0000200026	orf6.4093	GPD1	ORF|Verified	Glycerol-3-phosphate dehydrogenase; glycerol biosynthesis; regulated by Efg1; regulated by Tsa1, Tsa1B under H2O2 stress conditions; Sflow model and Spider biofilm induced	Plate 04	E04	0	0	3	3	0.0425393	0.0837408	N	8807127	TGGATCACACTACTAACAGC		8807403	GCGATAACGAGACATTCACC
orf19.7245	1129		C1_14330W_A	CAL0000182034	orf6.8145	SLM3	ORF|Uncharacterized	Ortholog(s) have tRNA (5-methylaminomethyl-2-thiouridylate)-methyltransferase activity, role in mitochondrial tRNA thio-modification and mitochondrion localization	Plate 04	E05	0	0	3	3	0.233038	0.464779	N	8807131	TTCTGTACGCCACCGTGTTG		8807407	AGCTACATCTCATTAAGCCG
caydl037c	1131		NA	NA	orf6.8934	NA	NA	NA	Plate 04	E06	0	1	3	3	-0.0797478	-0.100987	NA	8807132	GGCCACCGTTACAACTTATA		8807408	GTGCCCACCATAGCAATATA
orf19.4761	1133	HST1	C1_09050W_A	CAL0000190389	orf6.4594	HST1	ORF|Verified	Putative histone deacetylase, involved in regulation of white-opaque switching	Plate 04	E07	0	0	3	3	0.228927	0.429385	N	8807134	CCCAGTGTAACAATCATGCA		8807410	TCATGTCGCATCAGCTATTG
orf19.250	1135	SLC1	C3_02600C_A	CAL0000193373	orf6.1992	SLC1	ORF|Verified	Putative fatty acyltransferase; protein repressed during the mating process	Plate 04	E08	0	0	3	0*	-0.181532	1.40151	Y	8807136	CCATATCGTGAACGCTGTGC		8807412	TCGAACAAACGAGCTGGTAC
orf19.1564	1137		C2_02410W_A	CAL0000184176	orf6.6421	YET3	ORF|Verified	Plasma membrane-localized protein of unknown function	Plate 04	E09	0	0	3	3	-0.0492958	0.376626	N	8807138	TGAGCTAACCCAGTTCAGGC		8807414	TTCTGAGTCACAGTGCGACG
orf19.5323	1139	MDH1-3	C2_10480W_A	CAL0000184598	orf6.8312	MDH3	ORF|Uncharacterized	Predicted malate dehydrogenase; farnesol regulated; protein present in exponential and stationary growth phase yeast; Hap43p-repressed gene	Plate 04	E10	0	0	3	3	0.0790425	0.13039	N	8807140	ACGAGCAGATCATTTCAGAG		8807416	TTCTGAGGCCCGAGGTCCTTT	yes
orf19.5171	1144	PMT1	C7_02890C_A	CAL0000192847	orf6.6965	PMT1	ORF|Verified	Protein mannosyltransferase; required for virulence in mice and for adhesion to epithelial cells; role in hyphal growth and drug sensitivity; Als1, Sec20, Kre9, Pir1 are substrates; 1 of 5 PMT family members	Plate 04	E11	0	0	3	2	0.0540476	1.84013	Y	8807142	CGCGAAGATGTCGGAAATTC		8807418	CAGACTGCTTGACATGGCAT
orf19.1548	1145		C2_02300W_A	CAL0000175942	orf6.6406	SNU23	ORF|Uncharacterized	Ortholog(s) have role in mRNA splicing, via spliceosome and U4/U6 x U5 tri-snRNP complex localization	Plate 04	E12	0	0	3	2	-0.142567	3.16638	Y	8807144	CATAAGCGTTGTGAATCGCG		8807420	TAGGCGCTCGTCAGACTACT
orf19.5627	925		C6_03380W_A	CAL0000175912	orf6.4786	HEK2	ORF|Uncharacterized	S. cerevisiae ortholog Hek2/Khd1 is a putative RNA binding protein involved in the asymmetric localization of ASH1 mRNA; Hap43-induced gene	Plate 04	F01	0	0	3	3	NA	NA	NA	8807149	GCCGTATTTACAACTCGCTA		8807425	ATTAAGCGCACAGAGGTCGC
orf19.5117	781	OLE1	C1_08360C_A	CAL0000197289	orf6.6333	OLE1	ORF|Verified	Fatty acid desaturase, essential protein involved in oleic acid synthesis; required for aerobic hyphal growth and chlamydospore formation; subject to hypoxic regulation; fluconazole-induced; caspofungin repressed; Hap43p-induced	Plate 04	F02	0	0	2	NA	-0.0624369	#N/A	#N/A	8807150	GAGTGTATCTCACCTATCCT		8807426	GCAGAGACCATGTTAGCAAC
orf19.829	1541	SCH9	C2_03940C_A	CAL0000175489	orf6.6720	SCH9	ORF|Verified	Protein kinase; involved in growth control, cell size, resistance to rapamycin, cations, chlamydospore formation, filamentous growth under some conditions, and virulence; prevents hyphal growth in hypoxia at high CO2; Spider biofilm induced	Plate 04	F03	0	0	3	3	-0.251288	-0.781862	Y	NA	NA	NA	NA	NA	NA
orf19.6000	3732	CDR1	C3_05220W_A	CAL0000186516	NA	PDR5	ORF|Verified	Multidrug transporter of ABC superfamily; transports phospholipids in an in-to-out direction; induced by beta-estradiol, progesterone, corticosteroid, or cholesterol; Spider biofilm induced	Plate 04	F04	0	0	3	3	-0.0820763	0.586444	N	8801553	CAACGTGTCGTAATATGGTG		8801554	CCGGCGATTTAAGTAACAAG
orf19.4809	538	ERG12	C1_09460W_A	CAL0000186221	orf6.5215	ERG12	ORF|Uncharacterized	Ortholog(s) have mevalonate kinase activity and role in ergosterol biosynthetic process, farnesyl diphosphate biosynthetic process, mevalonate pathway, isopentenyl diphosphate biosynthetic process, mevalonate pathway	Plate 04	F05	0	0	3	1	-0.00526506	1.92916	Y	8802482	CTTCAGCAGGTATTTAAGGG		8802514	TACCCAGGACGGGAAGAATC
orf19.2929	59	GSC1	C1_02420C_A	CAL0000176780	orf6.3785	GSC2	ORF|Verified	Essential beta-1,3-glucan synthase subunit; gsc1 allele determines resistance/sensitivity to echinocandins; 16 predicted membrane-spanning regions; mRNA abundance declines after yeast-to-hypha transition; Spider biofilm induced	Plate 04	F06	0	0	3	0	-0.130671	0.761424	Y	8807452	ACCTGAGCAGTATAGACGCG		8807460	TAGACTCACTTACACTCAGG
orf19.4152	799	CEF3	C5_01580C_A	CAL0000190871	orf6.5226	YEF3	ORF|Verified	Translation elongation factor 3; antigenic in humans; predicted C-term nucleotide-binding active site; protein on surface of yeast, not hyphae; polystyrene adherence induced; higher protein amount in stationary phase; possibly essential	Plate 04	F07	0	1	2	0	0.0392598	3.56984	Y	8801067	GATGCGTCACCATGCTACAG		8801068	TATGTCACCGTCATCGTGCT
orf19.7478	957		CR_00570W_A	CAL0000201233	orf6.8730	COQ1	ORF|Uncharacterized	Ortholog(s) have antioxidant activity, di-trans,poly-cis-decaprenylcistransferase activity, protein heterodimerization activity, trans-hexaprenyltranstransferase activity	Plate 04	F08	0	0	3	3	0.243835	0.0178013	N	8800113	AGGCAGATACGATTAGTACG		8800114	CACGTAGAGTTAATCAGGAG
orf19.5463	192	SEC6	C3_00110C_A	CAL0000177424	orf6.8699	SEC6	ORF|Verified	Predicted subunit of the exocyst complex, involved in exocytosis; localizes to a crescent on the surface of the hyphal tip; Hap43p-repressed gene, overlaps orf19.5464 and orf19.5465	Plate 04	F09	0	0	3	0	0.135725	4.82482	Y	8801589	CACTATGGTTTAAGAGCTGG		8801590	CGACGCTAGTTAGTGAGATT
orf19.406	1230	ERG1	C1_08590C_A	CAL0000179458	orf6.2816	ERG1	ORF|Verified	Squalene epoxidase, epoxidation of squalene to 2,3(S)-oxidosqualene; ergosterol biosynthesis; allylamine antifungal drug target; NADH reducing cofactor but S. cerevisiae Erg1 uses NADPH; flow model biofilm induced; Spider biofilm repressed	Plate 04	F10	0	0	3	0	0.292322	2.52637	Y	8806962	GCCTCCGGTAAAGGAAACCA		8807238	GGTCAATCAAGATATGCGGA
orf19.3174	196	CDC24	C5_01970C_A	CAL0000190069	orf6.1241	CDC24	ORF|Verified	GDP-GTP exchange factor for Cdc42p; phosphorylated; required for maintenance of hyphal growth; misexpression blocks hyphal growth and causes avirulence in a mouse model of systemic infection; antigenic during human oral infection	Plate 04	F11	0	0	3	0	-0.243339	2.07902	Y	8800379	ACAGACTACTAACGGTGATC		8800380	CGAGCACTTAACATTAGAGC
orf19.5949	1193	FAS2	C3_04830C_A	CAL0000182497	orf6.9089	FAS2	ORF|Verified	Alpha subunit of fatty-acid synthase; required for virulence in mouse systemic infection and rat oropharyngeal infection models; regulated by Efg1; fluconazole-induced; amphotericin B repressed; flow model and Spider biofilm repressed	Plate 04	F12	0	0	3	1	-0.1356	#N/A	#N/A	8801875	ACTAATCTTGAATTGGCGGC	yes	8801876	TTTGTTCCACGGCCACGATG
orf19.4882	206		C1_10120C_A	CAL0000190129	orf6.3841	TFA2	ORF|Uncharacterized	TFIIE small subunit; involved in RNA polymerase II transcription initiation; Spider biofilm induced	Plate 04	G01	0	0	3	0*	-0.0608326	4.4992	Y	8800387	TAACTAGCGAGCTGACAGAG		8800388	TGGATTCGACTCGCTCGCAT
orf19.6511	50	LIG1	C7_02060W_A	CAL0000175809	orf6.7649	TRL1	ORF|Verified	tRNA ligase; functional homolog of S. cerevisiae Trl1	Plate 04	G02	0	0	3	2	NA	2.9294	Y	8801801	ACATGATAACCCGTACTGGC		8801802	CATCTGACACTGGTGCTAAT
orf19.5759	1521	SNQ2	C6_03840C_A	CAL0000187456	orf6.6199	SNQ2	ORF|Verified	Protein similar to S. cerevisiae Snq2p transporter; member of PDR subfamily of ABC family; transposon mutation affects filamentation; benomyl-induced transcription; detected at yeast-form cell plasma membrane by mass spec	Plate 04	G03	0	0	3	3	-0.122411	-0.0306678	N	8800408	CATGACCATCTAGTACAGAG		8800407	AGCGATAGTCCATTCGGCTG
orf19.3740	3019	PGA23	CR_02280W_A	CAL0000196898	orf6.5470		ORF|Verified	Putative GPI-anchored protein of unknown function; Rim101-repressed; Cyr1-regulated; colony morphology-related gene regulation by Ssn6	Plate 04	G04	0	0	3	3	0.286082	-0.164461	N	8800097	ACAGCGATATTGTGAAGCAG		8800098	CGCGTAAGAGTATAGTACAG
orf19.6034	828	TUB2	C1_00710C_A	CAL0000176403	orf6.7578	TUB2	ORF|Verified	Beta-tubulin; functional homolog of ScTub2; overproduction makes S. cerevisiae inviable; has two introns; GlcNAc, hypha fluconazole-induced; slow growth, ectopic expression increases white-to opaque switch; rat catheter biofilm repressed	Plate 04	G05	1	2	2	2	NA	#N/A	#N/A	8802453	ACGCACTGACGATCATTCGG		8802454	CGCAGCTATGCTCATGTAT	yes
orf19.4618	305	FBA1	C4_01750C_A	CAL0000186998	orf6.7917	FBA1	ORF|Verified	Fructose-bisphosphate aldolase; glycolytic enzyme; antigenic in murine/human infection; regulated by yeast-hypha switch; induced by Efg1, Gcn4, Hog1, fluconazole; phagocytosis-repressed; flow model biofilm induced; Spider biofilm repressed	Plate 04	G06	0	0	0	0	NA	NA	NA	8805109	AATCCCAGGCATTGCGAGG	yes	8805826	GAGAGTGCTATAACGCCCTC
orf19.7265	649		C1_14470W_A	CAL0000187595	orf6.8165	SAD1	ORF|Uncharacterized	Putative zinc-finger domain protein with a predicted role in pre-mRNA splicing; Hap43-repressed; Spider biofilm repressed	Plate 04	G07	0	0	3	3	NA	0.103514	N	8801647	CATCGCTGGTCATGGACTGT		8801648	CATTGACGGGAATCCTAGAC	yes
orf19.7572	992	SPT7	CR_09980W_A	CAL0000181512	orf6.8920	SPT7	ORF|Verified	Putative SAGA transcriptional regulatory complex subunit; mutation confers hypersensitivity to toxic ergosterol analog, and to amphotericin B	Plate 04	G08	0	0	3	2*	-0.0928228	2.14129	Y	NA	NA	NA	NA	NA	NA
orf19.5364	988		C2_10810W_A	CAL0000189228	orf6.8353	ECM2	ORF|Uncharacterized	Putative pre-mRNA splicing factor; intron in 5'-UTR; possibly an essential gene, disruptants not obtained by UAU1 method	Plate 04	G09	0	0	3	3	0.0169813	0.00875667	N	8801289	GTCACTCGTGTCCAGGATGT		8801290	TTGCTGACCATCGGCTCG	yes
orf19.1011	966	MNN21	CR_05300C_A	CAL0000174283	orf6.2169	MNN2	ORF|Verified	Ortholog(s) have alpha-1,2-mannosyltransferase activity, role in cell wall mannoprotein biosynthetic process and Golgi apparatus localization	Plate 04	G10	0	0	3	3	-0.433363	-0.385122	N	8806997	GATAAGAGCACAGCTTCCCA		8807273	TCGATTCACTGAGTTGCGT	yes
orf19.136	981		C6_01290C_A	CAL0000174097	orf6.3478	QDR3	ORF|Verified	Predicted membrane transporter, member of the drug:proton antiporter (12 spanner) (DHA1) family, major facilitator superfamily (MFS); Hap43p-repressed gene	Plate 04	G11	0	0	3	3	NA	0.0193386	N	8806993	GCTAATAACTCTCACGAAGC		8807269	ACTAGACGCATGGACCAGAG
orf19.7124	1083	RVS161	C7_00020C_A	CAL0000193274	orf6.8429	RVS161	ORF|Verified	Protein required for endocytosis; contains a BAR domain, which is found in proteins involved in membrane curvature; null mutant exhibits defects in hyphal growth, virulence, cell wall integrity, and actin patch localization	Plate 04	G12	0	0	3	3	0.213523	0.1932	N	8806971	CGTCCCATATTGAAACGC	yes	8807247	CAATCCATCCTGGGAGAGGT
orf19.5964	1181	ARF2	C3_04950W_A	CAL0000178804	orf6.9073	ARF2	ORF|Verified	Putative ADP-ribosylation factor; mutation confers hypersensitivity to Brefeldin A; Spider biofilm repressed	Plate 04	H01	1	0	3	0	-0.330536	3.46258	Y	8806986	TCATGTGTTAGAATGCTGGC		8807262	TTTAAGGGCAATACAGGGA	yes
orf19.4650	1066	ILV6	C4_01370W_A	CAL0000184099	orf6.3347	ILV6	ORF|Uncharacterized	Putative regulatory subunit of acetolacetate synthase; alkaline induced; regulated by Gcn2 and Gcn4; protein present in exponential and stationary growth phase yeast; Spider biofilm repressed	Plate 04	H02	0	0	3	3	NA	-0.00400196	N	8807088	GCGTCTGACATAAGAGCAAC		8807364	ACATCATGCACAGTGGCTGC
orf19.5808	1053		C2_02960C_A	CAL0000187167	orf6.6642	EFM2	ORF|Uncharacterized	Ortholog(s) have protein-lysine N-methyltransferase activity, role in negative regulation of G2/M transition of mitotic cell cycle, peptidyl-lysine methylation and cytosol, nucleus localization	Plate 04	H03	1	0	3	3	-0.31042	-0.244773	N	8801777	ACATCGAGGGAATACGACGC		8801778	CAGAGCGTGTAACATCTTGC
orf19.3792	1110		C4_04870C_A	CAL0000183191	orf6.3065	PAT1	ORF|Uncharacterized	Ortholog(s) have role in cytoplasmic mRNA processing body assembly, deadenylation-dependent decapping of nuclear-transcribed mRNA, formation of translation preinitiation complex, negative regulation of translational initiation	Plate 04	H04	0	0	3	3	0.293793	1.75514	Y	8807071	AGTAGACCGCTCACACATGG		8807347	TAGATAGTCCTAACACTTCCG	yes
orf19.3363	1629	VTC4	C4_03360C_A	CAL0000190595	orf6.1784	VTC4	ORF|Uncharacterized	Putative polyphosphate synthetase; decreased expression in hyphae compared to yeast-form cells; fungal-specific (no human or murine homolog); virulence-group-correlated expression	Plate 04	H05	0	0	2	3	0.276976	0.0185309	N	8807058	AGGATCGCGTAGACGTTCAT		8807334	TACGGTAGACCATTGCCGAG
orf19.6460	2049	PEX1	C7_02490W_A	CAL0000198292	orf6.5999	PEX1	ORF|Uncharacterized	Ortholog(s) have ATPase activity, protein heterodimerization activity, role in fatty acid metabolic process, protein import into peroxisome matrix, receptor recycling and cytosol, peroxisomal membrane localization	Plate 04	H06	1	0	3	3	0.141638	0.0261925	N	8807115	GTGGGCATAAGTGAACATAC		8807391	CCGATCAGCCTATATTGCAT
orf19.6804	1561		C3_06970W_A	CAL0000186213	orf6.8827	SRP68	ORF|Uncharacterized	Ortholog(s) have signal sequence binding activity, role in protein targeting to ER and cytosol, nuclear periphery, signal recognition particle, endoplasmic reticulum targeting localization	Plate 04	H07	0	2	3	1	NA	0.637188	N	8802632	AATCCGAATCTAGTGCAACC		8803366	GATACCCGCACATTTGTTTC
orf19.2281	1378		C2_07240C_A	CAL0000177837	orf6.2249		ORF|Uncharacterized	Ortholog(s) have mitochondrion localization	Plate 04	H08	0	0	3	3	-0.137922	-0.13072	N	8803052	ATCACGACGAGCAGAGCATC		8803786	AGGCGATGATGGCATTTACT
orf19.1306	1390		C4_03720C_A	CAL0000200656	orf6.2774		ORF|Uncharacterized	Ortholog(s) have cytosol, nucleus localization	Plate 04	H09	0	0	3	3	-0.164002	-0.0133433	N	8802502	ACGATTACTAGACAGCGTTC		8802534	CTAGAATGCGATGATCTT	yes
orf19.3539	1011		C2_05080C_A	CAL0000192284	orf6.4285	BMT2	ORF|Uncharacterized	Predicted nucleolar S-adenosylmethionine-dependent rRNA methyltransferase; Spider biofilm induced	Plate 04	H10	0	0	3	3	-0.213478	-0.28757	N	8802171	AAACACTTGGTCAACATGCC		8802172	ACGGCGCTTGTCATCTCGTT
orf19.4930	1547	SPC3	C1_13020C_A	CAL0000195857	orf6.5910	SPC3	ORF|Verified	Essential protein; similar to S. cerevisiae Spc3p, a component of the signal peptidase complex required for signal peptidase activity; predicted integral ER membrane protein; complements spc3 and suppresses sec61 S. cerevisiae mutants	Plate 04	H11	0	0	3	0	-0.00397672	4.38868	Y	8802196	GCACGAGACTTACACAAGC	yes	8802195	GAGCCATTACACTAACTGC	yes
orf19.6155	1533		C3_00830C_A	CAL0000199743	orf6.5316	CDC9	ORF|Uncharacterized	Ortholog(s) have DNA ligase (ATP) activity and role in DNA ligation, DNA recombination, DNA replication, Okazaki fragment processing, base-excision repair, mitotic cell cycle, nucleotide-excision repair, telomere maintenance	Plate 04	H12	0	2	3	3	-0.0341615	1.68788	Y	8807016	ATAGCCGACAGCGCCATAAG		8807292	CTTCAAAGATAAGTGGACCC
orf19.2462	1429	PRN3	C1_05870W_A	CAL0000180196	orf6.4973		ORF|Uncharacterized	Protein similar to pirin; induced by Mnl1 under weak acid stress; Hap43-repressed; Spider biofilm induced	Plate 05	A01	0	0	3	3	-0.221019	-0.300246	N	8802488	GCTACGGACAAAGATCCTCA		8802520	CTACGCGATGCACAGTAATC	yes
orf19.5294	1038	PDB1	C4_04150C_A	CAL0000175775	orf6.3940	PDB1	ORF|Uncharacterized	Putative pyruvate dehydrogenase; fluconazole-induced; protein level decreases in stationary phase cultures; Spider biofilm repressed	Plate 05	A02	0	0	3	1	0.188982	0.525597	N	8802474	TGACATGCAGCAGAGCCTAG		8802506	CGCGCTGTAATAGAAAGTAC
orf19.4927	1168	BNI1	C1_12960C_A	CAL0000188644	orf6.5907	BNI1	ORF|Verified	Formin; role in cytoskeletal organization, cell polarity; role in systemic virulence in mouse; cell-cycle regulated localization to site of polarized growth, bud neck; localizes to Spitzenkorper of hyphae, minor localization at septum	Plate 05	A03	0	0	3	2	NA	-0.689183	N	8802273	AACTGTCCTGAAGAGTAGTC		8802274	ATTAGTCAGGCACTCCAGGG
orf19.2501	1300	FLC1	C3_00980W_A	CAL0000185272	orf6.2324	FLC3	ORF|Verified	Protein involved in heme uptake; putative FAD transporter, similar to S. cerevisiae Flc1; regulated by iron; macrophage-induced; mutant defective in filamentous growth; Spider biofilm induced	Plate 05	A04	0	0	3	3	NA	NA	NA	8807043	GGCAGATATACATACCCTC	yes	8807319	TGCTGGCCGAAAGAACCCAA
orf19.6323	3827	HPA2	C6_00140C_A	CAL0000189823	NA	HPA3	ORF|Uncharacterized	Ortholog(s) have D-amino-acid N-acetyltransferase activity, role in D-amino acid metabolic process and cytosol, nucleus localization	Plate 05	A05	0	0	3	3	0.058662	0.130177	N	8801751	TACAGGGTCATAAGCGTGTC		8801752	TCAGGTTACAGCTTCTCAGG	yes
orf19.5917	3831	STP3	C3_04580C_A	CAL0000188272	NA		ORF|Verified	Transcription factor; regulates SAP2, OPT1 expression and thereby protein catabolism for nitrogen source; activated via amino-acid-induced proteolytic processing; macrophage/pseudohyphal-repressed; Spider biofilm repressed	Plate 05	A06	0	0	3	3	-0.0895472	0.0531208	N	NA	NA	NA	NA	NA	NA
orf19.639	4084		CR_05160C_A	CAL0000175807	NA	DXO1	ORF|Uncharacterized	S. cerevisiae ortholog YDR370C/DXO1 has decapping and 5&#8242;-3&#8242; exoRNase activity; decreased transcription is observed upon fluphenazine treatment or in an azole-resistant strain that overexpresses CDR1 and CDR2	Plate 05	A07	1	0	3	3	0.33632	0.141796	N	8807565	AACAGAGCTTTAACAGCGC	yes	8807566	ATTCTGAGCGGTGCCATAGT
orf19.1862	4151		C2_07630C_A	CAL0000176228	NA	RTC3	ORF|Uncharacterized	Possible stress protein; increased transcription associated with CDR1 and CDR2 overexpression or fluphenazine treatment; regulated by Sfu1, Nrg1, Tup1; stationary phase enriched protein; Spider biofilm induced	Plate 05	A08	0	0	3	3	NA	-0.206984	N	8807573	AGAATCCCAGTGGTCATAAG		8807574	TCCTGCGTAAGAAGAAGTGA
orf19.3533	4161		C2_05020W_A	CAL0000192157	NA	EMI1	ORF|Uncharacterized	Ortholog(s) have role in ascospore formation, mitochondrial respiratory chain complex assembly, positive regulation of transcription from RNA polymerase II promoter	Plate 05	A09	0	0	3	3	-0.0966693	-0.387955	N	8808141	ATGGAGCCGCGATCTCTCAT		8808142	CCATACCTTTAAGGCCGTGG	yes
orf19.652	3780		CR_05010W_A	CAL0000183527	NA	YEN1	ORF|Uncharacterized	Ortholog(s) have crossover junction endodeoxyribonuclease activity, role in DNA repair and cytoplasm, nucleus localization	Plate 05	A10	0	0	3	3	0.117281	-0.102607	N	8808275	AGGAATCACGTTAATGAC	yes	8808276	TTACGGACTAGCTCGATCT	yes
orf19.696	3782	STE2	CR_06610W_A	CAL0000176630	NA	STE2	ORF|Verified	Receptor for alpha factor mating pheromone, MFalpha; required for a-type cells to respond to alpha factor, for opaque a-form mating and white a-form response; possible Kex2p substrate; a-specific, alpha-factor induced, A1p-Alpha2p repressed	Plate 05	A11	0	0	3	3	0.0296218	-0.188235	N	8808295	ATTACCGAGGACGAGCATCG		8808296	GCGGTACTCTCACTTCATAT
orf19.1528	3787		C2_02120W_A	CAL0000175116	NA	MTF1	ORF|Uncharacterized	Putative mitochondrial RNA polymerase specificity factor; possibly an essential gene, disruptants not obtained by UAU1 method	Plate 05	A12	0	0	3	2	NA	0.602471	N	8811863	CAAATACTGTTCAACTGAGC	yes	8811864	AAGCTCGCATGACCGATCTG
orf19.4816	3798		C1_09520C_A	CAL0000181027	NA	YMR209C	ORF|Uncharacterized	Protein of unknown function; induced by nitric oxide	Plate 05	B01	0	0	3	3	0.000465029	-0.160127	N	8807461	GGATACGTCCTTCAACCATC	yes	8807462	TTGCGAAGAACAGAGTTGCA
orf19.4887	3802	ECM21	C1_10180C_A	CAL0000196288	NA	ECM21	ORF|Uncharacterized	Predicted regulator of endcytosis of plasma membrane proteins; fluconazole induced, alkaline induced by Rim101; repressed by caspofungin and in azole-resistant strain overexpressing MDR1; flow model, rat catheter and Spider biofilm induced	Plate 05	B02	0	0	3	3	0.0302816	-0.0636199	N	8807471	CACTGACGCTCACTGATTAT		8807472	CCGATACCGCGATAGGATCT
orf19.1250	3814		C4_05650W_A	CAL0000182332	NA	FAF1	ORF|Uncharacterized	Ortholog(s) have role in maturation of SSU-rRNA from tricistronic rRNA transcript (SSU-rRNA, 5.8S rRNA, LSU-rRNA) and cytoplasm, nucleolus localization	Plate 05	B03	0	1	3	2	0.0484775	0.798503	Y	8807493	GAGGATTCACGACAGCCATC		8807494	ATGTACCCAGTCACACTTAG
orf19.2934	3858		C1_02450C_A	CAL0000190982	NA	BUD20	ORF|Uncharacterized	Similar to S. cerevisiae Bud20; predicted role in cellular bud site selection; rat catheter and Spider biofilm induced	Plate 05	B04	0	0	3	3	-0.232337	0.715142	Y	8807501	TGGAGAGACCCACACACGTA		8807502	TATATCCTGACAGTCTCTCG
orf19.3367	3868		C4_03410W_A	CAL0000174039	NA	MRPL22	ORF|Uncharacterized	Ortholog(s) have structural constituent of ribosome activity and mitochondrial large ribosomal subunit localization	Plate 05	B05	0	0	3	3	0.0246815	0.232421	N	8807525	GTGCCCTAATACAGATCAAC		8807526	GTTTATTCGACACGCCTGCG	yes
orf19.203	3889	STB3	C2_09010W_A	CAL0000192161	NA	STB3	ORF|Uncharacterized	Putative SIN3-binding protein 3 homolog; caspofungin induced; macrophage/pseudohyphal-repressed; rat catheter biofilm induced	Plate 05	B06	0	0	3	3	0.0643597	0.00112119	N	8807627	TATGGGTGACCTAACCTCGC		8807628	GTGTATCATCCCTATCACTG
orf19.6717	3891		C3_07700W_A	CAL0000199614	NA	FSH1	ORF|Uncharacterized	Putative serine hydrolase; Spider biofilm repressed	Plate 05	B07	1	0	3	3	0.117877	0.143	N	8807649	AGTATAGACCCACCTAAGGC		8807650	CAGGTACACGCATTCGCTAG
orf19.7038	3925		C7_00790W_A	CAL0000175009	NA	MVP1	ORF|Uncharacterized	Ortholog(s) have phosphatidylinositol-3-phosphate binding activity, role in protein targeting to vacuole and cytoplasm, nucleus localization	Plate 05	B08	0	0	3	3	-0.182296	-0.258022	N	8807695	GCGACGATAGTAGTACATAG		8807696	GCTCAATGGGTCTGAATTTC
orf19.414	3962		C1_05500W_A	CAL0000174389	NA	RSM22	ORF|Uncharacterized	Predicted mitochondrial small ribosomal subunit; rat catheter and Spider biofilm induced	Plate 05	B09	0	0	2	3	0.126211	0.102247	N	8807699	GCGATCTCGTAATACTCACG		8807700	AACCTTAATCGAATGGACTC	yes
orf19.415	3979		C1_05490C_A	CAL0000188725	NA	MIC26	ORF|Uncharacterized	Putative protein of unknown function; Hap43p-repressed gene	Plate 05	B10	0	0	3	3	-0.172156	-0.219097	N	8807767	AAGTTATGTCAATCTCCGCC		8807768	GACGAGAGCACATAGCTTTC
orf19.4176	4016		C4_00660W_A	CAL0000180848	NA	MRPS17	ORF|Uncharacterized	Ortholog(s) have structural constituent of ribosome activity and mitochondrial small ribosomal subunit localization	Plate 05	B11	0	0	3	3	-1.82e-05	0.447615	N	8807843	AACCTTTGTGAAGTCGCCCG		8807844	ACTAGAGCTGCCTTAATGCG
orf19.386	4028	SAM4	C1_08410C_A	CAL0000183325	NA	SAM4	ORF|Uncharacterized	Putative S-adenosylmethionine-homocysteine methyltransferase; Hap43-repressed; alkaline induced; Spider biofilm repressed	Plate 05	B12	0	0	3	3	-0.0142369	-0.210137	N	8807877	GCGCGGGCATACTATTTAAT		8807878	GAGACTAGAGCATGATTCAG
orf19.6885	4029	SPO7	C2_05740W_A	CAL0000190675	NA	SPO7	ORF|Uncharacterized	Putative regulatory subunit of Nem1-Spo7 phosphatase holoenzyme that regulates nuclear growth by controling phospholipid biosynthesis; induced by alpha pheromone in SpiderM medium	Plate 05	C01	0	0	3	3	-0.161833	0.157549	N	8807953	AAGATGCGGTAACACTGATC		8807954	TTCGATTAGATCACGGATG	yes
orf19.4357	3999		CR_03860C_A	CAL0000198111	NA	MGR3	ORF|Uncharacterized	Putative protein similar to S. cerevisiae Mgr3p, a subunit of the i-AAA protease supercomplex that degrades misfolded mitochondrial proteins	Plate 05	C02	0	0	3	3	-0.368103	-0.140654	N	8807977	GGGTACTCCACAACATTACA		8807978	AGCTGCACTGGATTCATAGT
orf19.1533	3788		C2_02170W_A	CAL0000196772	NA	YKL077W	ORF|Uncharacterized	Possible vacuolar protein; Hap43-induced gene	Plate 05	C03	0	0	3	3	0.203257	-0.00816773	N	8807979	TATGGTCTACCGAAGCGCC	yes	8807980	CATCTAGTGAAAGTCAGGCA
orf19.4844	3800		C1_09790C_A	CAL0000199717	NA	AIR2	ORF|Uncharacterized	Ortholog(s) have RNA binding, polynucleotide adenylyltransferase activity, protein binding, bridging activity	Plate 05	C04	0	0	3	2	NA	-0.262472	N	8807919	CCGACTTATTCTAATGAGCG		8807920	CACTGACCTATGACTTGTCT
orf19.4866	3801	CPP1	C1_10000C_A	CAL0000191382	NA	MSG5	ORF|Verified	VH1 family MAPK phosphatase; regulates Cst20-Hst7-Cek1-Cph1 filamentation pathway; represses yeast-hyphal switch; required for virulence in mice; yeast-enriched; induced by alpha pheromone in SpiderM medium; Spider biofilm induced	Plate 05	C05	0	0	3	3	-0.150212	-0.15565	N	8807473	GCCTGCTCTAAATTAAGGGA		8807474	AGTGAGACATGCACCTAGTC
orf19.5278	3887		C1_11890W_A	CAL0000188791	NA	YJR111C	ORF|Uncharacterized	Protein of unknown function; Spider biofilm induced	Plate 05	C06	0	0	3	2	-0.103004	-0.110123	N	8807497	TACTCTTGAGCACGGAGCTG		8807498	GACCACGGTGAATGACAGTC
orf19.3022	3888		C1_03280W_A	CAL0000192841	NA	RSM24	ORF|Uncharacterized	Ortholog(s) have structural constituent of ribosome activity and mitochondrial small ribosomal subunit localization	Plate 05	C07	0	0	3	3	0.188256	0.0500706	N	8807499	CCTATAACTGAAGGGAGAGC		8807500	ATCTTTCGCGGACCGGGATT
orf19.2199	3920	PHO86	C2_07820C_A	CAL0000182539	NA	PHO86	ORF|Uncharacterized	Putative endoplasmic reticulum protein; possibly adherence-induced	Plate 05	C08	0	0	3	3	-0.129039	-0.319615	N	8807691	CACTTGACGCGAGAGTCTTG		8807692	AGTATTCCCACATCTGAGTC
orf19.2363	3938		CR_07020W_A	CAL0000194655	NA	RDL2	ORF|Uncharacterized	Ortholog(s) have thiosulfate sulfurtransferase activity and mitochondrion localization	Plate 05	C09	0	0	2	3	0.477758	-0.176209	N	8807693	AGATGTCGTCAACCTGAGCC		8807694	GCACCGTTGTTACACTCGTT
orf19.6071	3973		C1_00380C_A	CAL0000175749	NA	MDM20	ORF|Uncharacterized	Ortholog(s) have peptide alpha-N-acetyltransferase activity, role in N-terminal peptidyl-methionine acetylation, cytoskeleton organization, mitochondrion inheritance and NatB complex localization	Plate 05	C10	0	0	3	3	NA	-0.122709	N	8807757	CCCGGTGAGTTCAGTGTATT		8807758	GCCCGTGGACAAACTTCAAA
orf19.7237	4005		C1_14270W_A	CAL0000192193	NA	BNA7	ORF|Uncharacterized	Ortholog(s) have arylformamidase activity and role in NAD biosynthetic process	Plate 05	C11	0	0	3	3	0.00651252	0.0090961	N	8807793	TATCTCTGAGGACGTGCCTG		8807794	TATTCGTGACCACTCGCAG	yes
orf19.6851	4007	CHL4	C1_04570C_A	CAL0000188322	NA	CHL4	ORF|Uncharacterized	Protein described as having role in chromosome segregation; RNA abundance regulated by tyrosol and cell density	Plate 05	C12	0	0	3	3	-0.247931	0.468811	N	8807865	GTCGAGACAGTGACATAAGC		8807866	CTCGAAGCAACATAGGCGA	yes
orf19.3659	4015		C6_00700C_A	CAL0000178934	NA	RTR1	ORF|Uncharacterized	Putative CTD phosphatase; role in dephosphorylation of RNA polymerase II C-terminal domain, transcription from RNA polymerase II promoter; flow model biofilm induced	Plate 05	D01	0	0	3	3	-0.431855	0.0408515	N	8807931	CGCTTCAATACAAGTCCAGA		8807932	GCCGGTTACACAACGTATAA
orf19.3263	4027	ATO10	CR_00930W_A	CAL0000196614	NA		ORF|Uncharacterized	Putative fungal-specific transmembrane protein; rat catheter and Spider biofilm induced	Plate 05	D02	0	0	3	3	0.132139	0.0924568	N	8807935	TTAGTTCAGCGACCGCAGTG		8807936	ACATCATACGCATCGAGCGG
orf19.3954	1678		C5_04680W_A	CAL0000195449	orf6.2277	PSD2	ORF|Verified	Ortholog(s) have phosphatidylserine decarboxylase activity, role in phosphatidylcholine biosynthetic process, phosphatidylethanolamine biosynthetic process and cell division site, cytosol, endosome localization	Plate 05	D03	0	0	3	3	0.0944836	-0.00302375	N	8807951	ATGCTAGATGACCTGCCAGT		8807952	TGATACGCACTAGAGCCACG
orf19.4722	3792		C1_08640W_A	CAL0000175785	NA	RTG1	ORF|Verified	Ortholog(s) have sequence-specific DNA binding RNA polymerase II transcription factor activity	Plate 05	D04	0	0	3	3	-0.264658	-0.338689	N	8807975	ACATCGCGTAGCAGTCATGG		8807976	AGACTGTTACGCATCCTTTG
orf19.4958	3804	ECM25	C1_13310W_A	CAL0000192000	NA	ECM25	ORF|Verified	Non-essential protein involved in cell morphogenesis	Plate 05	D05	0	0	2	2	0.644847	0.445138	N	8802681	ATGACCACCGGAACTGAAGC		8803415	ATGAGCCAGGAACCTCTAGC
orf19.5270	3873		C1_11950W_A	CAL0000190381	NA		ORF|Uncharacterized	Protein of unknown function; rat catheter biofilm induced	Plate 05	D06	0	0	3	3	-0.104604	-0.154238	N	8807481	AAAGCACCTTGAACGGGCTC		8807482	CACGTAAGGATAAGGTACTC
orf19.6029	3890	ROT1	C1_00770C_A	CAL0000184365	NA	ROT1	ORF|Uncharacterized	Similar to S. cerevisiae Rot1p, which is involved in cell wall 1,6-beta-glucan biosynthesis; has predicted transmembrane region; possibly an essential gene, disruptants not obtained by UAU1 method	Plate 05	D07	0	0	3	0	0.0653956	4.06885	Y	8807505	TGGTAGCTCCGTCAACCTTG		8807506	GCTGGCCGCAAATCAGGAAA
orf19.947	3972	MRP17	C5_00420C_A	CAL0000191831	NA	MRP17	ORF|Uncharacterized	Predicted mitochondrial ribosomal protein	Plate 05	D08	0	0	2	1	0.118582	0.269791	N	8807659	CATACAAAGAGAGGTGTCCT		8807660	TTCCTGGCAAGCAATAGAGA
orf19.7385	4001		C3_06040W_A	CAL0000176267	NA	LEE1	ORF|Uncharacterized	CCCH zinc finger protein; Spider biofilm induced	Plate 05	D09	0	0	3	3	-0.126393	-0.0427985	N	8807697	TCAGATGTGACAAGAGTCGA		8807698	CCTATCAGACGATTGGACGG	yes
orf19.3624	3819		C2_08550C_A	CAL0000186154	NA	DSS1	ORF|Uncharacterized	Ortholog(s) have exoribonuclease II activity, role in mitochondrial RNA catabolic process and mitochondrial degradosome localization	Plate 05	D10	0	0	3	3	-0.294742	0.118585	N	8807863	TGGGCACAGACAACCTAGCA		8807864	GCAGAGGATATAAGACTGTC	yes
orf19.3574	3822	MDJ2	C2_05450C_A	CAL0000178599	NA	MDJ2	ORF|Uncharacterized	Predicted component of the mitochondrial import motor; involved in protein import into mitochondrial matrix; early-stage flow model biofilm induced	Plate 05	D11	0	0	3	3	-0.340235	-0.373003	N	8807923	TATGGGACCCTATGCCACTG		8807924	AGCCGCAGTTTCGAGCATAT
orf19.3937	4072		C5_04520W_A	CAL0000185540	NA	TIP41	ORF|Uncharacterized	Ortholog(s) have protein phosphatase type 2A regulator activity, role in TOR signaling cascade, cellular response to nitrogen starvation and cytosol, nucleus localization	Plate 05	D12	0	0	3	3	0.101598	-0.155421	N	8807535	GTTGAGCACACACCGCAATA		8807536	CCGGGTTTAGAAGAAATGAC
orf19.4011	4075		C5_05180W_A	CAL0000191996	NA		ORF|Uncharacterized	Similar to S. pombe mug180, a predicted esterase/lipase; highly induced during chlamydospore formation in both C. albicans and C. dubliniensis; flow model biofilm induced	Plate 05	E01	0	0	3	3	0.220788	0.124733	N	8807541	TGCAGAACAGCAAGTTTGGA		8807542	TAGTATGCGCCACTTCACGG
orf19.6681	4076		C5_03690W_A	CAL0000196568	NA		ORF|Uncharacterized	Protein of unknown function; Spider biofilm induced	Plate 05	E02	0	0	3	3	0.0561116	-0.130624	N	8808091	AATCCCGGCTGAGGGTATTT		8808092	GAACTTTGTCCAAGATCGCC
orf19.5601	4078		C6_03150C_A	CAL0000185432	NA		ORF|Uncharacterized	Ortholog(s) have extracellular region localization	Plate 05	E03	0	0	3	3	0.0748211	-0.199274	N	8808097	GTCCACATGAACGCAAGCTA		8808098	GCAGCGGCTTTCAGGTCTTT
orf19.612	4102		CR_07870W_A	CAL0000197180	NA	AIM32	ORF|Uncharacterized	Ortholog of S. cerevisiae : AIM32, C. glabrata CBS138 : CAGL0L01529g, C. dubliniensis CD36 : Cd36_33550, C. parapsilosis CDC317 : CPAR2_702070 and Candida tenuis NRRL Y-1498 : CANTEDRAFT_114174	Plate 05	E04	0	0	3	3	-0.404126	-0.287155	N	8808099	ACGCTTACGCGACTTTCGGT		8808100	GCCGATTCATGTTCACAGAT
orf19.1773	4103	RAP1	C2_10080W_A	CAL0000192416	NA	RAP1	ORF|Verified	Transcription factor; binds telomeres and regulatory sequences in DNA; involved in telomere maintenance; represses hyphal growth under yeast-favoring conditions; similar to (but shorter than) S. cerevisiae Rap1	Plate 05	E05	0	0	3	2	0.300111	0.130956	N	8808129	TGACTAAGCCCATCTGGAGC		8808130	TCCTAGAGAAGAGAGTCTGA
orf19.2060	4146	SOD5	C2_00680C_A	CAL0000188676	NA		ORF|Verified	Cu and Zn-containing superoxide dismutase; protects against oxidative stress; induced by neutrophils, hyphal growth, caspofungin, osmotic/oxidative stress; oralpharyngeal candidiasis induced; rat catheter and Spider biofilm induced	Plate 05	E06	0	0	3	3	-0.0261816	0.348371	N	8808177	ACGCCAATTACAATGTGGGA		8808178	GGTCTATCATAATCCAGCTC
orf19.944	4165	IFG3	C5_00450C_A	CAL0000188594	NA		ORF|Uncharacterized	Putative D-amino acid oxidase; Spider biofilm induced	Plate 05	E07	0	0	3	3	0.0306188	0.0356554	N	8808179	GAGGGATCTTCCACTCCTTG		8808180	TAGACTTCACCCAGTGGACG
orf19.3282	4046	BMT3	CR_00740C_A	CAL0000192226	NA		ORF|Verified	Beta-mannosyltransferase; adds 2nd beta-mannose to the acid-stable fraction of cell wall phosphopeptidomannan, elongation of beta-mannose chains on the phosphopeptidomannan acid-labile fraction; Hap43-induced; Spider biofilm induced	Plate 05	E08	0	0	3	3	0.239865	-0.0568042	N	8808265	TAAGAGTACGTCCCACAATC		8808266	TACGAATAAACAGGTGTGCG
orf19.3362	4052		C4_03350C_A	CAL0000191273	NA		ORF|Uncharacterized	Has domain(s) with predicted flavin adenine dinucleotide binding, oxidoreductase activity and role in oxidation-reduction process	Plate 05	E09	0	0	1	1	1.23019	1.10689	Y	8808303	TATGTCACTGGCCCGAACGT		8808304	CCTTGACGGTAAGTGTTTAG
orf19.5016	4053		C1_13790C_A	CAL0000188080	NA	YAL044W-A	ORF|Uncharacterized	Ortholog(s) have role in cellular response to UV and cytosol, nucleus localization	Plate 05	E10	0	0	3	3	-0.37815	-0.137464	N	8808037	ATCATTCGGCACGAGCTAGG		8808038	TTAGAATCGGGCTGAACTAG
orf19.1632	4054		C3_02140C_A	CAL0000193825	NA		ORF|Uncharacterized	Ortholog(s) have cytosol, nucleus localization	Plate 05	E11	0	0	3	3	0.0390997	0.00304721	N	8808051	AATCAGATGGAATCCTACGC		8808052	CCTCTATGATGGTGAATGAG
orf19.2238	4055	LTE1	C2_06860W_A	CAL0000195455	NA	LTE1	ORF|Uncharacterized	Protein similar to GDP/GTP exchange factors; repressed by alpha pheromone in SpiderM medium; flow model biofilm repressed	Plate 05	E12	0	0	3	3	NA	NA	NA	8808053	GATACGGAGACAGCATCTGC		8808054	ATAAGCTCTGGGAATAGCCG
orf19.1681	4058		C3_01620W_A	CAL0000194274	NA		ORF|Uncharacterized	Ortholog of C. dubliniensis CD36 : Cd36_81530, C. parapsilosis CDC317 : CPAR2_503590, Candida tenuis NRRL Y-1498 : CANTEDRAFT_115755 and Debaryomyces hansenii CBS767 : DEHA2D15334g	Plate 05	F01	0	0	1	1	NA	1.39245	Y	8808055	TAGTTTCGACCAGGCTCCAG		8808056	ATTCATCAGCGCCGAGCAGT
orf19.2303	4059	FGR16	C1_11130W_A	CAL0000195741	NA	PRP38	ORF|Verified	Protein lacking an ortholog in S. cerevisiae; transposon mutation affects filamentous growth; fluconazole-downregulated	Plate 05	F02	0	0	3	2	-0.296303	2.82039	Y	NA	NA	NA	NA	NA	NA
orf19.2973	4060		C1_02850W_A	CAL0000193097	NA	VTS1	ORF|Uncharacterized	Ortholog(s) have RNA binding, flap-structured DNA binding activity and role in nuclear-transcribed mRNA poly(A) tail shortening, positive regulation of endodeoxyribonuclease activity	Plate 05	F03	0	0	3	3	0.628468	-1.28746	Y	8808063	AACTTGCTATGAGGTCTGGT		8808064	CACCAGCCGTGACTGTGTTT
orf19.2064	4061		C2_00640W_A	CAL0000180376	NA		ORF|Uncharacterized	Putative transcription factor with zinc finger DNA-binding motif	Plate 05	F04	0	0	3	3	0.108387	0.162504	N	8808065	GCACCTCACATCATTGTAAG		8808066	AGCGAGACAGGCCATACATC
orf19.2343	4062	VPS23	C1_10760W_A	CAL0000187259	NA	STP22	ORF|Verified	ESCRT I protein sorting complex protein; involved in proteolytic activation of Rim101, which regulates pH response; ortholog of S. cerevisiae Stp22/Vps23	Plate 05	F05	0	0	2	2	2.54607	2.03075	Y	8808067	CCATCCATGAGATATGTGAG		8808068	ACGGCGAGTATATGTATGCT
orf19.752	4065		C1_04910C_A	CAL0000195447	NA		ORF|Uncharacterized	Has domain(s) with predicted methyltransferase activity and role in metabolic process	Plate 05	F06	0	0	3	3	-0.0702809	-0.245957	N	8808069	CTGGCCGTGCAAGAAAGCAA		8808070	CCTGAATCGCAAGGAAGCTA
orf19.1866	4067	VMA10	C2_07590W_A	CAL0000192899	NA	VMA10	ORF|Uncharacterized	Subunit G of the V1 peripheral membrane domain of the vacuolar H+-ATPase (V-ATPase); involved in vacuolar acidification; rat catheter biofilm repressed	Plate 05	F07	0	0	3	2	NA	1.24696	Y	8808071	GTGACCACTACAGTTCATGC		8808072	GTAGATCAGACCGCCTAACG
orf19.3170	4087		C5_02010C_A	CAL0000185005	NA	BUD27	ORF|Uncharacterized	Ortholog(s) have role in RNA Polymerase I assembly, RNA Polymerase II core complex assembly, RNA Polymerase III assembly, formation of translation preinitiation complex and cytoplasm, cytosolic ribosome localization	Plate 05	F08	0	0	3	3	0.0946673	-0.171666	N	8808077	ATGCTTCGAGTCCGAGGCTT		8808078	AAGCATCGTTAAGGCTGCCG
orf19.4577	4093		C4_02150C_A	CAL0000183187	NA	GPB1	ORF|Uncharacterized	Ortholog(s) have GTPase activating protein binding, cAMP-dependent protein kinase inhibitor activity, signal transducer activity	Plate 05	F09	0	0	3	3	0.19698	-0.168342	N	8808081	TACCTGTTGGCATCGGCTTT	yes	8808082	CCTGGCGCAGAAGTAACAGA
orf19.5250	4095		C1_12140W_A	CAL0000181678	NA		ORF|Uncharacterized	Has domain(s) with predicted cofactor binding activity	Plate 05	F10	0	0	3	3	NA	-0.248451	N	8808147	ACATAGAGATGACGGACCTG		8808148	TGGACAGATTTACCATCACG
orf19.3627	4097		C2_08510W_A	CAL0000195938	NA		ORF|Uncharacterized	Ortholog of C. dubliniensis CD36 : Cd36_22640, C. parapsilosis CDC317 : CPAR2_406910, Candida tenuis NRRL Y-1498 : CANTEDRAFT_104937 and Debaryomyces hansenii CBS767 : DEHA2D02706g	Plate 05	F11	0	0	3	3	-0.11823	-0.255611	N	8808159	CCGCCGATAGAATTTGTTGA		8808160	TCCATGCACGCAGATTAGCG
orf19.2418	4099		CR_03080C_A	CAL0000183978	NA		ORF|Uncharacterized	Ortholog of C. dubliniensis CD36 : Cd36_28190, C. parapsilosis CDC317 : CPAR2_802530, Candida tenuis NRRL Y-1498 : CANTEDRAFT_109615 and Debaryomyces hansenii CBS767 : DEHA2A12650g	Plate 05	F12	0	0	3	3	0.223518	-0.0321622	N	8808163	CGACCTGCATTCTAACTAAG		8808164	AGGGCCGTCTTCTCAGCTTT
orf19.1058	4122		C1_04230W_A	CAL0000175707	NA	RPN13	ORF|Uncharacterized	Ortholog(s) have ubiquitin binding activity, role in ubiquitin-dependent protein catabolic process and proteasome regulatory particle, lid subcomplex, proteasome storage granule localization	Plate 05	G01	0	0	3	3	-0.305611	-0.527588	N	8808167	ACTATTGCTACATGCGCGGG		8808168	TGGGCCTAGCACAAAGCACA
orf19.927	4144		C5_00620W_A	CAL0000182468	NA	CGI121	ORF|Uncharacterized	Ortholog(s) have role in positive regulation of transcription from RNA polymerase II promoter, telomere maintenance and EKC/KEOPS complex, cytosol, nucleus localization	Plate 05	G02	0	0	3	3	-0.03577	0.259828	N	8808171	GCCTAACGAAGATATGTGGA		8808172	TGGTTACCCATCTTACACAG
orf19.4922	4174		C1_12920C_A	CAL0000183125	NA	YIP5	ORF|Uncharacterized	Ortholog(s) have Rab GTPase binding activity and Golgi apparatus, endoplasmic reticulum localization	Plate 05	G03	0	0	3	3	-0.00336048	0.00542718	N	8808217	GAAGCACGCGCAAGCATCTA		8808218	CCCGTGAGGCTAGAGATTAT
orf19.4701	4179		C4_00940W_A	CAL0000182587	NA	ELP6	ORF|Uncharacterized	Ortholog(s) have ATPase activity, tRNA binding activity, role in protein urmylation, regulation of transcription from RNA polymerase II promoter, tRNA wobble uridine modification and Elongator holoenzyme complex localization	Plate 05	G04	0	0	3	2	0.172646	0.177203	N	8808261	TCCGGGAGAACAACCCTGAA		8808262	CACGCTCTGAGATTATGGAT
orf19.2564	4104		CR_01710W_A	CAL0000189317	NA	TMA23	ORF|Uncharacterized	Putative nucleolar protein; implicated in ribosome biogenesis; rat catheter biofilm repressed	Plate 05	G05	0	0	3	3	0.20728	0.07663	N	8808321	ATAAAGTACAGGGCACGTTC		8808322	ACACTAGCCTTAATCAGCAG
orf19.6035	4183		C1_00700W_A	CAL0000176204	NA		ORF|Uncharacterized	Protein of unknown function; repressed by nitric oxide	Plate 05	G06	0	0	3	3	-0.0298436	0.119238	N	8808331	GCCTCAGTGATCGAGATATG		8808332	ATATTGGCAGCATCCACGCG
orf19.4929	4195		C1_13010W_A	CAL0000201653	NA	PET309	ORF|Uncharacterized	Ortholog(s) have translation regulator activity and role in RNA metabolic process, aerobic respiration, mitochondrial respiratory chain complex IV biogenesis, positive regulation of mitochondrial translational initiation	Plate 05	G07	1	0	3	3	NA	0.264869	N	8808181	CGAGCTGCTTCAATAGGAGC		8808182	GAATAGATCGCCAGAACGCC
orf19.2961	4056		C1_02720W_A	CAL0000187437	NA		ORF|Verified	Putative transcription factor with zinc finger DNA-binding motif	Plate 05	G08	0	0	3	3	0.0688869	-0.243001	N	8808339	TTAGAAGAGACCGGCCCAAC		8808340	TGGGCTCACAAACGTCCAAA
orf19.4639	4057		C4_01460C_A	CAL0000177696	NA		ORF|Uncharacterized	Protein present in exponential and stationary growth phase yeast cultures	Plate 05	G09	0	0	3	3	0.220041	0.190706	N	8808363	GTACGTCATACATCCTTGTC		8808364	CACGTTTGCGAATAGGTATC
orf19.713	4063		CR_06530W_A	CAL0000190178	NA	YMR074C	ORF|Uncharacterized	Ortholog(s) have role in apoptotic process and cytoplasm, nucleus localization	Plate 05	G10	0	0	3	3	-0.136176	0.0729325	N	8808059	GGCATCACTCAACAGCAGTA		8808060	CAGGAGGCATAATACCTATT	yes
orf19.5213	4261		C2_05910W_A	CAL0000198318	NA		ORF|Uncharacterized	Putative protein of unknown function; transcript is upregulated in clinical isolates from HIV+ patients with oral candidiasis	Plate 05	G11	0	0	3	3	NA	-0.387119	N	8808061	TCAGAGAAGACACCGCGTGA		8808062	CAATCATACCTAGCTCGATG
orf19.5646	4156		C4_00210W_A	CAL0000181943	NA	YPL034W	ORF|Uncharacterized	Ortholog of S. cerevisiae : YPL034W, C. glabrata CBS138 : CAGL0L06996g, C. dubliniensis CD36 : Cd36_40280, C. parapsilosis CDC317 : CPAR2_402170 and Candida tenuis NRRL Y-1498 : CANTEDRAFT_137348	Plate 05	G12	0	0	3	3	-0.000363699	-0.125886	N	8808073	GCGCATCACCGATTATCAGG		8808074	AACTCTTGGCATAGCTGGT	yes
orf19.273	4180		C3_02820C_A	CAL0000193708	NA	NSG2	ORF|Uncharacterized	Ortholog(s) have unfolded protein binding activity, role in sterol biosynthetic process and endoplasmic reticulum localization	Plate 05	H01	0	0	3	3	-0.0951098	-0.140083	N	8808497	TGAGCTAAGTCAGACGCAC	yes	8808498	AGAGCTGAGGAATCATACGC
orf19.4843	3799		C1_09780C_A	CAL0000198623	NA	FRE8	ORF|Uncharacterized	Putative iron/copper reductas; involved in iron homeostasis; rat catheter and Spider biofilm induced	Plate 05	H02	0	0	3	3	-0.061215	-0.0326289	N	8808285	GGCTAGATTAACGTACTGT	yes	8808286	GGGCCACTACTCCTAATATG
orf19.3012	3874	ARO80	C1_03200C_A	CAL0000193732	NA	ARO80	ORF|Uncharacterized	Zn(II)2Cys6 transcription factor; transcriptional activator of aromatic amino acid catabolism; regulator of aromatic alcohol biosynthesis via the Ehrlich pathway; mutant is viable	Plate 05	H03	0	0	3	3	-0.122723	-0.215984	N	8808333	ATAGGCGAACACCTAAGC	yes	8808334	ACATTCGCAGAAGTGTGGAC
orf19.7503	3918	CDA2	CR_00300W_A	CAL0000189877	NA	CDA2	ORF|Uncharacterized	Putative chitin deacetylase; transcription is positively regulated by Tbf1p	Plate 05	H04	0	0	3	3	0.137334	-0.0366649	N	8807495	GCTATGGTAATACATCAGGC		8807496	CAACGACACCTTTGTAAACG
orf19.2308	3988		C1_11080W_A	CAL0000192951	NA	PFK27	ORF|Uncharacterized	Putative 6-phosphofructo-2-kinase; catalyzes synthesis of fructose-2,6-bisphosphate; Hap43-repressed; flow model, rat catheter and Spider biofilm induced	Plate 05	H05	0	0	3	3	-0.0907902	-0.147386	N	8807661	AAGAGCGATGAAGTCCATGC		8807662	GCTGTGAATGAATATCAGGC
orf19.6869	4013		C2_05570C_A	CAL0000175407	NA	AST2	ORF|Uncharacterized	Putative lipid raft associated protein; Spider biofilm induced	Plate 05	H06	0	0	3	3	-0.313845	-0.153436	N	8807753	TAACTAGCACGATCCACGAG		8807754	GCCAGCACGACAAGTATTCA
orf19.2660	3824	EAF3	C2_08280W_A	CAL0000193590	NA	EAF3	ORF|Verified	Subunit of the NuA4 histone acetyltransferase complex; rat catheter and Spider biofilm induced	Plate 05	H07	0	0	3	3	0.0185962	-0.0611349	N	8807895	ATCATTCTGGGACATGGATG		8807896	ATGTTGCCCATAGCTCCAGG
orf19.577	3882		C5_00750C_A	CAL0000174014	NA	YDL057W	ORF|Uncharacterized	Predicted protein tyrosine phosphatase; rat catheter biofilm induced	Plate 05	H08	0	0	3	3	-0.0345508	-0.0698787	N	8807947	CCACTTGTGAAAGCTGTAGA		8807948	GGATCACCATAATAGTACCC
orf19.2400	4004		CR_03230W_A	CAL0000180348	NA	SQS1	ORF|Uncharacterized	Ortholog(s) have role in mRNA splicing, via spliceosome, maturation of SSU-rRNA, positive regulation of ATPase activity, positive regulation of helicase activity	Plate 05	H09	0	0	3	3	0.329073	-0.102748	N	8807545	GACGAAACATTGAAGCCACC	yes	8807546	GAGGCTGATCGACTTCCACT
orf19.4062	3540	TRY2	C1_05090W_A	CAL0000191257	orf6.3019		ORF|Verified	Transcription factor; regulator of yeast form adherence; required for yeast cell adherence to silicone substrate; Spider biofilm induced	Plate 05	H10	0	1	3	3	-0.546327	-0.10639	N	8807677	GATGCCATGCCATTGTATCG		8807678	GCATCATAACGAGGATCTGC
orf19.1224	1084	FRP3	C2_06680W_A	CAL0000177981	orf6.1315	ATO2	ORF|Verified	Putative ammonium transporter; upregulated in the presence of human neutrophils; fluconazole-downregulated; repressed by nitric oxide; Spider biofilm induced; rat catheter biofilm repressed	Plate 05	H11	0	0	3	3	-0.602296	-0.505816	N	8807929	GGGTGCCACGCCAAACATAA		8807930	GGCATACTTTCAATACGTCC
orf19.1844	3030		CR_06870C_A	CAL0000190198	orf6.5612		ORF|Uncharacterized	Protein similar to ferric reductase Fre10p	Plate 05	H12	0	1	3	3	-0.286794	-0.127156	N	8806490	TCAGTAATAGGAAGGCAGCC		8806581	CTTCATGGCAGTCGGGACAT
orf19.6143	3035		CR_07250C_A	CAL0000193986	orf6.5671		ORF|Uncharacterized	Predicted long-chain-alcohol oxidase; Spider biofilm induced	Plate 06	A01	0	0	3	3	-0.323434	-0.581395	N	8807089	GAGGACTACTTCCCATGCTG		8807365	CTAAGAATGCTCTGCAATCC
orf19.2839	2937	CIRT4B	CR_02810W_A	CAL0000200636	orf6.4500		ORF|Uncharacterized	Cirt family transposase; transcript repressed in an azole-resistant strain that overexpresses CDR1 and CDR2; Hap43-repressed; flow model biofilm induced	Plate 06	A02	0	0	3	3	-0.0537543	-0.236379	N	8805120	GCCGCGTCGAGAATAAGATA		8805837	AAGCGTATGGAATCTCACTC
orf19.1568	2513		C2_02440W_A	CAL0000181558	orf6.6425	VPS21	ORF|Uncharacterized	Ortholog(s) have Rab guanyl-nucleotide exchange factor activity, phosphatidylinositol binding activity	Plate 06	A03	0	0	3	3	-0.22134	-0.196653	NA	8805125	GATCCAGCTTAATGAACTCC		8805842	CCTTGTGAGGAATATGTTGC
orf19.5953	3482		C3_04860W_A	CAL0000199346	orf6.9084	SFP1	ORF|Uncharacterized	C2H2 transcription factor; predicted regulator of ribosomal protein and biogenesis genes; possibly essential, disruptants not obtained by UAU1 method; rat catheter biofilm induced	Plate 06	A04	0	0	3	3	-0.523401	-0.291412	N	8805027	CAACTTTACTGAATAGGTGC	yes	8805744	TTGCATGAGGCATTAGTATG	yes
orf19.4370	3416		CR_03710C_A	CAL0000177559	orf6.4535		ORF|Uncharacterized	Protein of unknown function; induced by nitric oxide; oxidative stress-induced via Cap1; fungal-specific (no human or murine homolog)	Plate 06	A05	0	0	3	3	-0.235862	-0.46281	N	8804270	CCTGATCTAGGAGTAGGTAT		8804603	CCATAGCGATCCAGATGAGG
orf19.121	3519	ARC18	C6_01140C_A	CAL0000196412	orf6.406	ARC18	ORF|Verified	Putative ARP2/3 complex subunit; mutation confers hypersensitivity to cytochalasin D	Plate 06	A06	0	0	3	1	0.225127	1.66599	Y	8806289	ATGCAAAGAGACGGCCTGAC		8806432	TGCAGCAAATAATGTGGACC
orf19.2881	3415	MNN4	C4_06540W_A	CAL0000174110	orf6.4390		ORF|Verified	Regulator of mannosylphosphorylation of N-linked mannans to cell wall proteins; no role in virulence or normal interaction with macrophages; mutant induces inflammatory cytokines in dendritic cells; rat catheter and Spider biofilm induced	Plate 06	A07	0	0	3	3	-0.169132	0.141136	N	8806223	CACGATGTCCAATCATGCTA		8806366	TATACGGTACGAGAGATCCG
orf19.3226	3634		CR_01280C_A	CAL0000192697	orf6.3025	NPC2	ORF|Uncharacterized	Ortholog(s) have role in intracellular sterol transport and extracellular region, fungal-type vacuole lumen localization	Plate 06	A08	0	0	3	3	NA	0.208685	N	8806469	AATCGCAGCCAAGTGAGTGA		8806560	AAAGGAGCCTCTCAAATGC	yes
orf19.1040	1319	MAD2	C1_04080W_A	CAL0000196404	orf6.2122	MAD2	ORF|Verified	Protein required for the spindle assembly checkpoint of the cell cycle; necessary for survival in host cell macrophages and for virulence in a mouse model of systemic candidiasis	Plate 06	A09	0	0	3	3	NA	-0.326077	N	8806222	TAAGAGGAGGCACACCATCC		8806365	GATGACCAGCCATTACTTTC
orf19.4758	1416		C1_09020W_A	CAL0000196894	orf6.4597		ORF|Uncharacterized	Putative reductase or dehydrogenase; Hap43-repressed gene; alkaline repressed	Plate 06	A10	0	0	3	3	NA	-0.115835	N	8806675	GCTACAAGTGCTGACAATGA		8806796	TAGCGAGTGCTGAGATACTT
orf19.3986	3232	PPR1	C5_04970C_A	CAL0000179424	orf6.7399	PPR1	ORF|Verified	Putative transcription factor with zinc cluster DNA-binding motif; has similarity to S. cerevisiae Ppr1p, which is a transcription factor involved in the regulation of uracil biosynthesis genes	Plate 06	A11	NA	NA	NA	NA	NA	NA	NA	8802054	GAAGACCACAGACCCGGTTA		8802053	AAGTAGTAGTCAGGCTCGCT
orf19.3237	3299		CR_01170W_A	CAL0000196972	orf6.8237	UFD4	ORF|Uncharacterized	Ortholog(s) have cytosol, mitochondrion, nucleus localization	Plate 06	A12	0	0	3	3	0.488713	-0.180018	N	8802247	ACCATAGTGATGAAGTTGGC		8802248	ACTCGACGATAACGTGCATC
orf19.5024	1581	GND1	C1_13860C_A	CAL0000188008	orf6.7985	GND1	ORF|Alternatively spliced|Verified	6-phosphogluconate dehydrogenase; soluble in hyphae; farnesol, macrophage-induced protein; antigenic in mice; dual localization to cytosol and peroxisomes depends on alternative splicing; rat catheter and Spider biofilm repressed	Plate 06	B01	NA	NA	NA	NA	NA	NA	NA	NA	NA	NA	NA	NA	NA
orf19.2727	1570	GRX3	C4_02710C_A	CAL0000186233	orf6.2519	GRX3	ORF|Uncharacterized	Putative glutaredoxin; flucytosine induced; regulated by Gcn4p; repressed in response to amino acid starvation (3-aminotriazole treatment)	Plate 06	B02	0	0	3	3	NA	NA	NA	8805389	CCATACACTACAAGTTCGGA		8806106	CAGCAAGCCCAACTTTAGGA
orf19.5630	1567	APA2	C6_03410C_A	CAL0000175815	orf6.4789	APA2	ORF|Uncharacterized	Putative ATP adenylyltransferase II; regulated by Gcn4; repressed by amino acid starvation (3-AT); induced by prostaglandins; Hap43-repressed; Spider biofilm repressed	Plate 06	B03	0	0	3	3	0.112141	-0.0777842	N	NA	NA	NA	NA	NA	NA
orf19.144	1545	SNU114	C2_04640C_A	CAL0000191291	orf6.1176	SNU114	ORF|Uncharacterized	Protein similar to S. cerevisiae Snu114p, which is an RNA helicase involved in pre-mRNA splicing; likely to be essential for growth, based on an insertional mutagenesis strategy	Plate 06	B04	0	1	3	1	0.453345	3.58191	Y	NA	NA	NA	NA	NA	NA
orf19.3050	1263	AGE1	C1_03480C_A	CAL0000187329	orf6.7787	AGE1	ORF|Uncharacterized	Putative GTPase activator; induced in low iron; rat catheter biofilm repressed	Plate 06	B05	0	0	3	3	-0.181106	-0.338141	N	8802540	GCGATATTACAACCCAGTGA		8802570	CAGTTATAGCCATTGAGCCG
orf19.1614	1597	MEP1	C3_02310W_A	CAL0000198889	orf6.1090	MEP3	ORF|Verified	Ammonium permease; Mep1 more efficient permease than Mep2, Mep2 has additional regulatory role; 11 predicted transmembrane regions; low mRNA abundance; hyphal downregulated; flow model biofilm induced	Plate 06	B06	0	0	2	3	0.0772197	0.0722598	N	8802486	GATCCTAGTTCATAGCCTGG	yes	8802518	TAAGACCGCCCAACGAGTGA
orf19.2551	1622	MET6	CR_01620C_A	CAL0000186137	orf6.1715	MET6	ORF|Verified	Essential 5-methyltetrahydropteroyltriglutamate-homocysteine methyltransferase (cobalamin-independent methionine synthase); antigenic in murine/human systemic infection; heat shock, estrogen, GCN-induced; Spider biofilm repressed	Plate 06	B07	0	0	3	3	-0.0613503	0.155502	N	8801941	AATAGAGGTCAACCGAGCCC		8801942	CGCGCCCTGAAAGAATCGAA
orf19.1986	1602	ARO2	CR_07710W_A	CAL0000185781	orf6.1285	ARO2	ORF|Uncharacterized	Putative chorismate synthase; fungal-specific (no human or murine homolog); protein level decreased in stationary phase yeast cultures; GlcNAc-induced protein	Plate 06	B08	0	1	3	0	-0.462103	2.85534	Y	8802600	GCCAGCGCCTCATTTATTAT		8803334	GCGCGGTTTCAATAAAGACA
orf19.3465	1820	RPL10A	C6_02240C_A	CAL0000174170	orf6.3768	RPL1A	ORF|Uncharacterized	Predicted ribosomal protein; downregulated upon phagocytosis by murine macrophages; Hap43-induced; Spider biofilm repressed	Plate 06	B09	0	0	3	2	-0.115511	#N/A	#N/A	8802625	TTGAGGAGCCCATACTCTGC		8803359	TATGTGGGACGAGCCCTCTT
orf19.1517	1781	ARO3	C2_02030W_A	CAL0000176586	orf6.3396	ARO3	ORF|Verified	3-deoxy-D-arabinoheptulosonate-7-phosphate synthase; aromatic amino acid synthesis; GCN-regulated; feedback-inhibited by phe if expressed in S. cerevisiae; decreased in stationary phase; flow model biofilm repressed	Plate 06	B10	0	0	3	3	-0.120495	-0.133252	N	8802605	ACGCGACGATCACGAGATAG		8803339	AATGACGAGGAAGTTGCTCC
orf19.3455	1630		C6_02150C_A	CAL0000183380	orf6.1814	MFM1	ORF|Uncharacterized	Putative mitochondrial inner membrane magnesium transporter; possibly an essential gene, disruptants not obtained by UAU1 method	Plate 06	B11	0	0	3	3	NA	0.135001	N	8802823	ATGAGTAGCGCCTCCACAGT		8803557	GATATTTCCGAATCCCTTGC
orf19.568	1908	SPE2	C5_00700C_A	CAL0000185891	orf6.4718	SPE2	ORF|Uncharacterized	Putative S-adenosylmethionine decarboxylase; Hap43-induced gene; possibly adherence-induced; Spider biofilm induced	Plate 06	B12	0	0	3	3	-0.00435317	-0.0778509	N	8802784	GCGCTACTAACACAGTCTTA		8803518	GAGCAACGCACAGCTTAGCA
orf19.445	1271		C1_05210C_A	CAL0000195827	orf6.6514	YNR040W	ORF|Uncharacterized	Protein of unknown function; repressed by prostaglandins	Plate 06	C01	0	0	3	3	-0.149957	-0.0659539	N	8802633	GAGACTGCGAAATCCGACCA		8803367	CCCAGGGTAGAATAGGATAC
orf19.978	1569	BDF1	C5_00200C_A	CAL0000183583	orf6.8227	BDF1	ORF|Uncharacterized	Bromodomain transcription factor; repressed upon adherence to polystyrene; reduced mRNA abundance detected in null mutant; macrophage/pseudohyphal-repressed; possibly essential, disruptants not obtained by UAU1 method	Plate 06	C02	0	0	3	0*	NA	3.72162	Y	8802911	ATTCATCCGGGCGTGTCTGT	yes	8803645	GCTTCGCGCCAATTAAACAA
orf19.3175	1612		C5_01960C_A	CAL0000188515	orf6.1483	CIR2	ORF|Uncharacterized	Putative ortholog of human electron transfer flavoprotein dehydrogenase (ETF-dH); alkaline repressed; repressed by nitric oxide; virulence-group-correlated expression; Spider biofilm induced	Plate 06	C03	0	0	3	3	0.00789018	-0.0215937	N	8801957	ATTTAGCGACGAGGATACCG		8801958	CCCTCTGCGAAACTGAATAA
orf19.804	1696		C2_04180C_A	CAL0000181180	orf6.2547	YPR011C	ORF|Uncharacterized	Putative mitochondrial carrier family transporter; rat catheter biofilm induced	Plate 06	C04	0	0	3	3	-0.341463	-0.430307	N	8802542	CTAAGCGCATTGAAGGTTGC		8802572	ATAACCACCGGGAAGTGTGC
orf19.1149	1717	MRF1	C1_11700C_A	CAL0000182133	orf6.2782		ORF|Uncharacterized	Putative mitochondrial respiratory protein; induced by farnesol, benomyl, nitric oxide, core stress response; oxidative stress-induced via Cap1; stationary-phase enriched protein; Spider biofilm induced	Plate 06	C05	0	0	3	3	-0.149542	0.00874967	N	8802615	ACCACTTCGCTTGAATGACG		8803349	ATAGTACACGACAGTGACGC	yes
orf19.5220	1809		C1_12440W_A	CAL0000191259	orf6.3681	REX4	ORF|Uncharacterized	Putative RNA exonuclease; induced in a ssr1 null mutant	Plate 06	C06	0	0	3	3	NA	-0.246751	N	8802699	ATATGAGATCCAGCTCCGAT		8803433	GACCTCGTCTCAGTTGTCGT
orf19.5645	1885	MET15	C4_00200C_A	CAL0000188058	orf6.4514	MET17	ORF|Verified	O-acetylhomoserine O-acetylserine sulfhydrylase; sulfur amino acid synthesis; immunogenic; Hog1, adherence-induced; brown color of mutant in Pb(2+) medium a visual selection; chlamydospore formation induced, F-12/CO2 biofilm induced	Plate 06	C07	0	0	3	3	0.0252411	-0.0365337	N	8802720	CCGTCATCATAACTTGTTGC		8803454	CATGTATGCCAAGACTGCTA
orf19.4371	1886	TAL1	CR_03720W_A	CAL0000194226	orf6.4536	TAL1	ORF|Verified	Transaldolase; protein present in exponential and stationary growth phase yeast cultures; oxidative stress-induced via Cap1; induced by nitric oxide independent of Yhb1p; sumoylation target; rat catheter biofilm repressed	Plate 06	C08	0	0	3	2	0.118958	1.0346	Y	8802812	ACCTGTAGACTACGGTGAT	yes	8803546	GGTATTCCATAATCGCTCTC
orf19.58	1888	RRP6	C1_05050C_A	CAL0000183418	orf6.4548	RRP6	ORF|Verified	Putative nuclear exosome exonuclease component; Hap43p-induced gene; mutation confers hypersensitivity to 5-fluorocytosine (5-FC), 5-fluorouracil (5-FU), and tubercidin (7-deazaadenosine)	Plate 06	C09	0	0	3	3	-0.22875	0.657299	N	8802888	TTGTAAGGCTCGCTAACCCG		8803622	CAGCATTGAAGCTCACTC	yes
orf19.4754	1890	ZWF1	C1_08980C_A	CAL0000192089	orf6.4601	ZWF1	ORF|Verified	Glucose-6-phosphate dehydrogenase; antigenic in mice; activity induced by O2 or oxidizing agents H2O2, menadione, macrophage; caspofungin repressed; induced in core stress response; regulated by Gcn2, Gcn4; rat catheter biofilm repressed	Plate 06	C10	0	0	3	1	0.154234	0.906403	Y	8802889	GATCGTGACAGACTTTATGG		8803623	ATGCAGACCGTCGCACATAG
orf19.4299	1892	MSW1	C5_02770W_A	CAL0000182517	orf6.4604	MSW1	ORF|Uncharacterized	Protein similar to S. cerevisiae Msw1p, which is mitochondrial tryptophanyl-tRNA synthetase; Hap43p-repressed gene; likely to be essential for growth, based on an insertional mutagenesis strategy	Plate 06	C11	0	0	3	3	-0.114829	0.259677	N	8802891	GTACAGAAAGAAGCCTCTCC		8803625	AGACGACTAACACCTTTGAC
orf19.4306	1894		C5_02820C_A	CAL0000179829	orf6.4611	MDE1	ORF|Uncharacterized	Ortholog(s) have methylthioribulose 1-phosphate dehydratase activity, role in L-methionine salvage from methylthioadenosine and cytoplasm localization	Plate 06	C12	0	0	3	3	-0.00447607	-0.10697	N	8802893	TATAAAGATTGGGCAACGCC		8803627	TCTCTGCACGGATGCGTAGT
orf19.4308	1895	HSL1	C5_02840C_A	CAL0000190859	orf6.4613	HSL1	ORF|Verified	Probable protein kinase involved in determination of morphology during the cell cycle of both yeast-form and hyphal cells via regulation of Swe1p and Cdc28p; required for full virulence and kidney colonization in mouse systemic infection	Plate 06	D01	0	0	3	3	-0.457452	-1.29858	Y	8802895	GTCAGCCCTAGATGCACTTG		8803629	GAGATTTACTAACCCTCTGC
orf19.2580	1902	HST2	CR_01800C_A	CAL0000178194	orf6.4681	HST2	ORF|Verified	Putative histone deacetylase; role in regulation of white-opaque switch; Spider biofilm induced	Plate 06	D02	0	0	3	3	-0.0503688	-0.0137248	N	8802897	ATAACTCTGCTTAACCGTCG		8803631	GCAGAGTTGACAATACTGGA
orf19.2738	1906	SUL2	C4_02610C_A	CAL0000182617	orf6.4694	SUL1	ORF|Uncharacterized	Putative sulfate transporter; transcript negatively regulated by Sfu1; amphotericin B induced; F-12/CO2 and Spider biofilm induced	Plate 06	D03	0	0	3	3	0.137364	0.00422205	N	8802898	TAGACTCTGGCATTGGTCCT		8803632	TCACATCGGAAAGCGGAGCA
orf19.578	1909		C5_00760W_A	CAL0000177296	orf6.4728	MSB3	ORF|Uncharacterized	Ortholog(s) have Rab GTPase activator activity and role in actin filament organization, endocytosis, exocytosis, regulation of GTPase activity, regulation of protein localization	Plate 06	D04	0	0	3	3	-0.0859644	-0.416822	N	8802905	GAATCAGCTCCAAGACGCTA		8803639	GGGCACAGAGTAACATACCC
orf19.3340	1910	SOD2	C1_01520C_A	CAL0000191321	orf6.4731	SOD2	ORF|Verified	Mitochondrial Mn-containing superoxide dismutase; protection against oxidative stress; homotetramer active; N-terminal 34 amino acids removed on mitochondrial import; H2O2-induced via Cap1p; Hap43p-, alkaline-downregulated, farnesol-induced	Plate 06	D05	0	0	3	3	-0.0573812	-0.0410469	N	8802909	GATACGACCATACATACGGC		8803643	GGATTCAGCTAACTTCCTTC
orf19.5053	208		C1_07830C_A	CAL0000174681	orf6.3383	ECO1	ORF|Uncharacterized	Ortholog(s) have acetyltransferase activity, chromatin binding activity	Plate 06	D06	2	1	2	2	0.0678968	1.35028	Y	8802912	TGGCCGAGATATGTAGAAAC		8803646	GATGACCTCTAACATTGTCC
orf19.6537	209		C7_01830W_A	CAL0000181763	orf6.7623	NSL1	ORF|Uncharacterized	Ortholog(s) have role in chromosome segregation and nuclear MIS12/MIND complex, spindle pole localization	Plate 06	D07	0	3	3	2	0.0141148	2.58637	Y	8802913	GCACTGTAGCTCATTTGACT		8803647	CGGATCGTCAAAGCTGATAA
orf19.5610	1941	ARG3	C6_03230W_A	CAL0000176534	orf6.5062	ARG3	ORF|Uncharacterized	Putative ornithine carbamoyltransferase; Gcn4-regulated; Hap43-induced; repressed in alkalinizing medium; rat catheter and Spider biofilm induced	Plate 06	D08	0	0	3	3	-0.0158652	-0.21983	N	8800411	AGACGTGTACCTTTGCATCG	yes	8800412	ATCTGAGTACGATGGCTGAT
orf19.4807	1956		C1_09440W_A	CAL0000198968	orf6.5213	PPA2	ORF|Uncharacterized	Ortholog(s) have inorganic diphosphatase activity, role in aerobic respiration and mitochondrion localization	Plate 06	D09	0	0	3	3	-0.166586	-0.0559428	N	8800413	ATCACCTGGCAGATCGGATG		8800414	ATGCTGACGCAGATCCGATG
orf19.4813	1958	GUA1	C1_09490C_A	CAL0000179678	orf6.5219	GUA1	ORF|Verified	Putative GMP synthase, involved in the final step of guanine biosynthesis; soluble protein in hyphae; flucytosine induced; macrophage-downregulated protein abundance; protein level decreases in stationary phase cultures	Plate 06	D10	0	0	3	2	-0.30448	-0.23622	N	8802944	AGGCTCATCACATCTTATGC		8803678	AATACATTGGTGGCAAGTGC
orf19.1362	1962	SMM1	C2_09890W_A	CAL0000181192	orf6.5294	SMM1	ORF|Uncharacterized	Putative dihydrouridine synthase; Hap43-induced gene; rat catheter biofilm induced; Spider biofilm induced	Plate 06	D11	1	0	3	3	0.157263	0.047474	N	8802959	CCTGATTTAGAAGAGGGTAC		8803693	TCCAGGCATATCCAGAGCAG
orf19.3715	1964	ASF1	CR_07860C_A	CAL0000179732	orf6.5313	ASF1	ORF|Uncharacterized	Protein similar to S. cerevisiae Asf1p, a chromatin assembly complex component; likely to be essential for growth, based on an insertional mutagenesis strategy	Plate 06	D12	0	0	3	3	NA	0.731324	Y	8802961	GCAGCATCGCAATCAATCTA		8803695	GCGAGAGTTGCATTCTTCCT
orf19.6165	1965	KGD1	C3_00880W_A	CAL0000193211	orf6.5326	KGD1	ORF|Uncharacterized	Putative 2-oxoglutarate dehydrogenase; regulated by Efg1 under yeast but not hyphal growth conditions; transcript induced in an RHE model of oral candidiasis; stationary phase enriched protein; Hap43-repressed; rat catheter biofilm induced	Plate 06	E01	0	0	2	2	0.234972	0.794787	Y	8802965	TTGACCAAATAACTGGCGAG		8803699	CCGCTCGATCAATAGACATA
orf19.1404	1974		C2_09500W_A	CAL0000188810	orf6.5357	DUS1	ORF|Uncharacterized	Predicted tRNA dihydrouridine synthase; Spider biofilm induced	Plate 06	E02	0	0	3	3	-0.0251717	-0.158303	N	8802967	GTATGCCCGATCATCCTGTG		8803701	GTTGACCCTCTAGGACTTCT
orf19.6316	1989		CR_04760C_A	CAL0000183025	orf6.5509	YMR221C	ORF|Uncharacterized	Predicted membrane transporter, member of the L-amino acid transporter-3 (LAT3) family, major facilitator superfamily (MFS)	Plate 06	E03	0	0	3	3	-0.134466	-0.0596252	N	8802968	TGGAGCTGCATCTACACACG		8803702	TCTAGCTGCTTAACGTCTCG
orf19.2333	1995		C1_10840C_A	CAL0000178416	orf6.5575	TDA3	ORF|Uncharacterized	Ortholog(s) have role in retrograde transport, endosome to Golgi and cytosol, late endosome, nucleus localization	Plate 06	E04	0	0	3	3	-0.287565	-0.807069	Y	8802977	CCAGTAAGCGCAACGCAGTA		8803711	TTACAGAGAGGTTCAGACAG
orf19.3983	2010		C5_04950C_A	CAL0000184720	orf6.5659	YGR266W	ORF|Uncharacterized	Protein with a predicted transcription factor BTF3 domain; flow model biofilm induced	Plate 06	E05	0	0	3	3	-0.0841499	-0.0121067	N	8802992	CATATCACTAGACACGATGC		8803726	GAAGAGGTGTTACCAGACAT
orf19.2987	2014		C1_02960C_A	CAL0000177497	orf6.5702	MDM31	ORF|Uncharacterized	Ortholog(s) have role in cellular ion homeostasis, establishment or maintenance of cell polarity, mitochondrion inheritance, regulation of cardiolipin metabolic process and mitochondrial inner membrane, nucleus localization	Plate 06	E06	0	0	3	3	-0.025736	-0.236125	N	8802998	TCGGGCCAGATAAGGCAATA		8803732	GCACAGCATAGATTCTTACC
orf19.3131	2030	OYE32	C4_06780C_A	CAL0000174577	orf6.5868		ORF|Verified	NAD(P)H oxidoreductase family protein; induced by nitric oxide, amphotericin B, oxidative stress via Cap1; upregulation associated with MDR1 overexpression or benomyl treatment; macrophage-downregulated protein; Spider biofilm induced	Plate 06	E07	0	0	3	3	NA	-0.183688	N	8803013	TGAGTACCACGACGTTGTCC		8803747	CTATGTGCGCGATGCGTCTT
orf19.4031	2105		C5_05360C_A	CAL0000189307	orf6.7444	YIR007W	ORF|Uncharacterized	Ortholog(s) have cytoplasm localization	Plate 06	E08	0	0	3	3	-0.281325	0.256437	N	8803017	CCTATGCACTGATTCCAGAT		8803751	CGCGCACATATAGGAAGACC
orf19.4035	2106	PGA4	C5_05390C_A	CAL0000186924	orf6.7448	GAS5	ORF|Verified	GPI-anchored cell surface protein; beta-1,3-glucanosyltransferase with similarity to the A. fumigatus GEL family; transcript induced in RHE model of oral candidiasis; fluconazol-induced	Plate 06	E09	2	0	3	3	0.0730845	0.0625658	N	8803033	ACTGACGTAGACGATTCGATGG	yes	8803767	CGGCCTATCAGAGAATTATC
orf19.4040	2107	ILV3	C5_05410C_A	CAL0000180914	orf6.7453	ILV3	ORF|Uncharacterized	Dihydroxyacid dehydratase; repressed by nitric oxide; macrophage-induced protein; protein in exponential and stationary growth phase; Sef1, Sfu1p, Hap43-regulated; farnesol-repressed; flow model biofilm induced; Spider biofilm repressed	Plate 06	E10	0	0	3	2	-0.0978779	0.846673	Y	8803108	CCCGCAGACAGAATCATTTA		8803842	GCTGAGTAACAACCGCACA	yes
orf19.3038	2148	TPS2	C1_03380W_A	CAL0000193855	orf6.7775	TPS2	ORF|Verified	Trehalose-6-phosphate (Tre6P) phosphatase; mutant heat sensitive, accumulates Tre6P, decreased mouse virulence; possible drug target; 2 conserved phospohydrolase motifs; no mammalian homolog; Hap43-repressed; flow model biofilm induced	Plate 06	E11	0	0	3	2	-0.0985369	-0.0479034	N	8803109	CGGATCGCACTCAGCTCATG	yes	8803843	TCATGGATTGCAGTCTCAGT
orf19.7016	2162	PHM5	C7_00980W_A	CAL0000182615	orf6.7942	PPN1	ORF|Uncharacterized	Ortholog(s) have endopolyphosphatase activity, exopolyphosphatase activity, role in polyphosphate catabolic process and fungal-type vacuole membrane, nucleus localization	Plate 06	E12	0	0	3	3	-0.0389645	-0.0796005	N	8803110	ACGTACAGTCCACCTATGGG		8803844	GGTTTGACACCAACACAGCA
orf19.2871	1878	SDH12	C4_06610C_A	CAL0000176470	orf6.4380		ORF|Uncharacterized	Succinate dehydrogenase; soluble protein in hyphae; macrophage-downregulated protein level; downregulated by Efg1p; repressed by nitric oxide; protein present in exponential and stationary growth phase yeast cultures; Hap43p-repressed gene	Plate 06	F01	0	0	3	3	0.0889378	-0.00816089	N	8803151	GCCATTCATCTAACGCGGAG		8803885	GAATTGGGTACAAGCCTCTA
orf19.5702	1896		C6_03430C_A	CAL0000184041	orf6.4632	YOR093C	ORF|Uncharacterized	Ortholog(s) have cell division site, spindle localization	Plate 06	F02	0	0	3	3	-0.069419	0.320024	N	8803165	ATATCGGGATCAGCCTGCCT		8803899	TTATCCGTGAGCGAGAGCCT
orf19.1576	1969		C2_02520W_A	CAL0000178272	orf6.5344	ETP1	ORF|Uncharacterized	Ortholog(s) have nuclear localization sequence binding, ubiquitin binding activity, role in response to ethanol and cytosol localization	Plate 06	F03	0	0	3	3	-0.0858234	-0.20981	N	8802881	CCAGTTGGCAAATCTTGTCA		8803615	TAGCCAGTAACAGTAGGCC	yes
orf19.6324	1991	VID27	C6_00130C_A	CAL0000179484	orf6.5517	VID27	ORF|Verified	Protein similar to S. cerevisiae Vid27p; transposon mutation affects filamentous growth; mutation confers hypersensitivity to toxic ergosterol analog; fungal-specific (no human or murine homolog)	Plate 06	F04	1	0	3	3	0.120044	-0.0447481	N	8802899	GCCAGATACTTGAATCACTC		8803633	GCTCAACAGAACTGCATTCA
orf19.2337	1993	ALP1	C1_10800C_A	CAL0000201651	orf6.5571		ORF|Verified	Cystine transporter; present in pathogenic yeasts (no human or murine homolog); Spider biofilm induced	Plate 06	F05	0	0	2	3	-0.0304976	0.258131	N	8802972	ATTAGCGTCTCGACTACCTT		8803706	CACTAAGGACGAATTGTGGA
orf19.5243	2137	TRP3	C1_12210W_A	CAL0000192837	orf6.7699	TRP3	ORF|Uncharacterized	Putative bifunctional enzyme with predicted indole-3-glycerol-phosphate synthase and anthranilate synthase activities; regulated by Gcn2p and Gcn4p	Plate 06	F06	0	0	3	3	-0.0477449	-0.715745	Y	8802994	TACACATCTAGGAACTCAGC		8803728	CCGCCACTAATAGAATTGGA
orf19.2107	1913	MUQ1	C2_00260C_A	CAL0000174160	orf6.4754	ECT1	ORF|Uncharacterized	Putative choline phosphate cytidylyltransferase/phosphoethanolamine cytidylyltransferase; repressed in hyphae compared vs yeast; Hap43-repressed; flow model biofilm induced; Spider biofilm repressed	Plate 06	F07	0	0	3	3	0.027192	-0.126386	N	8802996	TCGTACTGGAGACCGTTTGT		8803730	CATTAGCCAACATGCTGTGA
orf19.5628	1915		C6_03390W_A	CAL0000195204	orf6.4787	DIC1	ORF|Verified	Mitochondrial dicarboxylate transporter; possibly an essential gene, disruptants not obtained by UAU1 method	Plate 06	F08	0	0	3	3	0.438198	-0.0158262	N	8803140	AATTGCGACGGACTGCCATG		8803874	CTATCTACAGGTTTGGAAGG
orf19.1720	1920		C3_01310W_A	CAL0000196701	orf6.4840	IRC5	ORF|Uncharacterized	Ortholog(s) have role in mitotic recombination	Plate 06	F09	1	0	2	3	NA	NA	NA	8802916	CCGAATCCTAAAGGGCGAGA		8803650	ACGATAGAGATCCATTGGCG
orf19.2844	1928		CR_02870W_A	CAL0000191386	orf6.4938	APL4	ORF|Uncharacterized	Predicted gamma-adaptin, large subunit of the clathrin-associated protein (AP-1) complex; that binds clathrin and is involved in vesicle mediated transport; induced in core caspofungin response; rat catheter biofilm repressed	Plate 06	F10	0	0	3	2	-0.0531745	1.02866	Y	8802918	CATGAGTGACAAGGTTCTGA		8803652	ACCTAACGCGGTGGAATGTC
orf19.4518	1932		C2_04360W_A	CAL0000186670	orf6.4993	YPL150W	ORF|Uncharacterized	Protein kinase of unknown function; mutants are viable	Plate 06	F11	0	0	3	3	-0.0629342	-0.209561	N	NA	NA	NA	NA	NA	NA
orf19.3330	1935	CRL1	C1_01420C_A	CAL0000197260	orf6.5024	RHO4	ORF|Verified	Predicted GTPase of RHO family; CAAX motif geranylgeranylated; expression in S. cerevisiae causes dominant-negative inhibition of pheromone response	Plate 06	F12	0	0	3	3	0.479621	-0.0983399	N	8802931	AGATACACCTGCCGAAGTGC		8803665	TCGCCTGAACGACAAAGGAC
orf19.3325	1937		C1_01360C_A	CAL0000195378	orf6.5029	GLG2	ORF|Uncharacterized	Putative glycogen synthesis initiator; regulated by Efg1 and Efh1; Hog1-repressed; colony morphology-related gene regulation by Ssn6; induced by prostaglandins; flow model biofilm induced	Plate 06	G01	0	0	3	3	-0.0235489	-0.0969892	N	8802935	GGGTATTTAACATCTTCTCC	yes	8803669	CCTAAGTTTTGCGAAAGTTC	yes
orf19.3467	1228		C6_02260C_A	CAL0000201645	orf6.3770	SEC27	ORF|Uncharacterized	Ortholog(s) have ubiquitin binding activity	Plate 06	G02	0	0	3	0	NA	#N/A	#N/A	8802938	GGTTCACCCACCAAAGAGGA		8803672	TAACGATGTCGAAGACCGGC
orf19.4441	19		C1_07260C_A	CAL0000193912	NA	MCM10	ORF|Uncharacterized	Ortholog(s) have DNA replication origin binding, double-stranded DNA binding, single-stranded DNA binding activity	Plate 06	G03	0	2	3	3	NA	0.136903	N	8802940	TCAATCTGCGGTAAGCTGCG		8803674	AATATATGGAAGGGCTCGC	yes
orf19.2133	1439	LIP4	C6_04490W_A	CAL0000184506	orf6.5367		ORF|Verified	Secreted lipase, member of a differentially expressed lipase gene family with possible roles in nutrition and/or in creating an acidic microenvironment; expressed more strongly during mucosal infections than during systemic infections	Plate 06	G04	1	0	3	3	NA	0.216238	N	8801872	GGTGATCCGCTGACTCCTTT		8801871	CAGAGCGAAGAACCCTGTTA
orf19.3854	1082		CR_06040W_A	CAL0000185916	orf6.5244	SAT4	ORF|Uncharacterized	Ortholog of S. cerevisiae Sat4; amphotericin B induced; clade-associated gene expression; Spider biofilm induced	Plate 06	G05	0	0	3	3	0.0259875	-0.657157	N	8800037	ACATTCTGTCAAGCGTGTCC		8800038	CCCGTGTCGTAAATGATTCGA	yes
orf19.6730	1086		C3_07600W_A	CAL0000193391	orf6.6879	YCR016W	ORF|Uncharacterized	Ortholog(s) have nucleolus localization	Plate 06	G06	0	0	3	3	0.256197	0.167512	N	8802293	AATCATCGGTGGCAACGGTC		8802294	CCAGCGAATGTCGGTCAATC	yes
orf19.4526	1089	HSP30	C1_01990W_A	CAL0000192328	orf6.3045	HSP30	ORF|Verified	Putative heat shock protein; fluconazole repressed; amphotericin B induced; Spider biofilm induced; rat catheter biofilm induced	Plate 06	G07	0	2	3	3	-0.0216189	-0.156263	N	8807087	AAATTGCGATCAAGGCTCAC		8807363	GTGTCACGACGAACCAGAAC
orf19.5994	1092	RHB1	C3_05180W_A	CAL0000173935	orf6.9043	RHB1	ORF|Verified	Putative small G protein from the Ras superfamily involved in cell wall integrity and control of filamentous growth under nitrogen starvation	Plate 06	G08	0	0	3	3	-0.224712	-0.102204	N	8807091	GCTCACAGGATTAAGTACAG		8807367	TCCCAGGAGATAAAGCCTCA
orf19.5671	1094		C4_00420C_A	CAL0000174492	orf6.6911	SYP1	ORF|Uncharacterized	Ortholog(s) have role in actin cortical patch assembly, septin cytoskeleton organization and cellular bud neck, cellular bud tip, mating projection base, mating projection tip localization	Plate 06	G09	0	0	3	3	0.0376137	0.030125	N	8807094	ATCGTTTGAAGACTTGGTCG		8807370	TCCCAGGACAGCAAGGAGTA
orf19.908	1095	FEN12	C2_03230C_A	CAL0000193175	orf6.3946	ELO3	ORF|Uncharacterized	Putative protein with a predicted role in the elongation of fatty acids; amphotericin B, caspofungin repressed	Plate 06	G10	0	0	3	3	-0.210132	-0.330351	N	8807097	TCCGAAGAAGCATGTGCAAC		8807373	GCGACATGATTCAACAGCAC
orf19.7463	1099		CR_00660W_A	CAL0000199679	orf6.8715	RRT12	ORF|Uncharacterized	Ortholog(s) have role in ascospore wall assembly and ascospore wall, nuclear envelope localization	Plate 06	G11	0	1	3	3	NA	0.023655	N	8807099	ACCTCCTTGCTAGGGTGGTT		8807375	GCATGGACACGACTTGAATC
orf19.1966	1101	BUD23	C5_01060C_A	CAL0000183972	orf6.5038	BUD23	ORF|Uncharacterized	Putative methyltransferase; Hap43-induced; repressed by prostaglandins	Plate 06	G12	0	0	3	3	-0.0249159	0.171336	N	8807100	GAGTTTAACCCACAGTCTCC	yes	8807376	GACGTTTAGGCACTACTGCT
orf19.3407	1107		C6_01770W_A	CAL0000182971	orf6.4324	RAD18	ORF|Uncharacterized	Putative transcription factor with zinc finger DNA-binding motif; Hap43p-repressed gene	Plate 06	H01	0	1	3	3	0.0178095	-0.124531	N	8807104	CCTAGAGGCTAATTTGCATC		8807380	TGCAAGGGTACGCAAGTCTA
orf19.2443	1050	RGD1	C1_06020W_A	CAL0000194715	orf6.3621	RGD1	ORF|Verified	GTPase activator protein; transcript induced in low iron; alkaline upregulated; localized to the bud emergence area in G1 phase and in the bud tip during S and G2 phases	Plate 06	H02	0	0	3	3	-0.0972482	-0.349986	N	8807106	ACATAGTGGTGAAGCTCTAG		8807382	GCCGAGTACATCTTTAACAG
orf19.459	1085	ADP1	CR_05950C_A	CAL0000184107	orf6.2855	ADP1	ORF|Uncharacterized	Putative PDR-subfamily ABC transporter; similar to WHITE subfamily proteins; gene used for strain identification by multilocus sequence typing	Plate 06	H03	0	1	3	3	-0.213685	-0.541994	N	8807112	GACAGAAACACAGCCTGGTC		8807388	ATCTACGGAGTGAGACAGCT
orf19.7330	1088		CR_09350C_A	CAL0000197736	orf6.8411	PET18	ORF|Uncharacterized	Protein with a predicted heme oxygenase domain; Spider biofilm induced	Plate 06	H04	0	0	3	3	-0.0615088	-0.204348	N	8807055	GCAGTTCATAGACCTTTGGT		8807331	CATATTGCTTAGAGGGCCGT
orf19.1671	1219	UTR2	C3_01730C_A	CAL0000175165	orf6.1639	UTR2	ORF|Verified	Putative GPI anchored cell wall glycosidase; role in adhesion, hyphal growth on Spider (not serum) medium; chitin-binding, glycosyl hydrolase domains; induced during cell wall regeneration; mRNA in yeast-form cells; Spider biofilm induced	Plate 06	H05	0	0	3	3	-0.0825503	-0.11566	N	8807090	ATTCACGAGCGCACTATCGG		8807366	ACTGCTCAGGTGCATGTGAT
orf19.6578	1334		C7_01510W_A	CAL0000184433	orf6.7566		ORF|Uncharacterized	Predicted membrane transporter; vesicular neurotransmitter (VNT) family, major facilitator superfamily (MFS); repressed in core caspofungin response; induced in oralpharyngeal candidasis; Spider biofilm induced	Plate 06	H06	0	0	3	3	-0.0291546	-0.0724067	N	8807093	TGTTAAGAACGACGTGCCAC		8807369	GTCGCAACAGTGACCCAATA
orf19.6740	251		C3_07480W_A	CAL0000186688	orf6.8891	PRP19	ORF|Uncharacterized	Ortholog(s) have ubiquitin-protein ligase activity and role in generation of catalytic spliceosome for first transesterification step	Plate 06	H07	0	1	3	2	NA	NA	NA	8801854	AATGTGGCCTCGATCCGCTT		8801853	AACTACCGACGCACACGATG	yes
orf19.308	1509		C3_03110W_A	CAL0000189539	orf6.4446	SNG1	ORF|Uncharacterized	Ortholog(s) have role in nucleobase-containing compound transport and plasma membrane localization	Plate 06	H08	0	0	3	3	NA	-0.259542	N	8802084	CGTAACATAGGCTCAAGGAC		8802083	AGCGAGTCCTCACTTTATCT
orf19.1988	123	CDC45	CR_07720C_A	CAL0000175112	orf6.1287	CDC45	ORF|Uncharacterized	Putative DNA replication initiation factor; transcriptionally regulated by interaction with macrophage	Plate 06	H09	0	2	3	2	-0.485254	1.14055	Y	NA	NA	NA	NA	NA	NA
orf19.2965	1146		C1_02760W_A	CAL0000195169	orf6.6651	GET3	ORF|Uncharacterized	Putative guanyl-nucleotide exchange factor; Spider biofilm repressed	Plate 06	H10	0	0	3	3	0.0450212	-0.263368	N	8802430	GACTGCATCTCAAGTGTTAC		8802429	CACTGTGTAGCAGCCGGTAT
orf19.4160	1147		C4_00810C_A	CAL0000174004	orf6.2624	QRI7	ORF|Uncharacterized	Ortholog(s) have serine-type endopeptidase activity, role in glycoprotein metabolic process, mitochondrial tRNA threonylcarbamoyladenosine modification and mitochondrion localization	Plate 06	H11	0	0	3	3	0.233184	0.19322	N	8800241	CCACGGATAGAACTGAGGAC		8800242	TACATGGAGATAACGAGCGC
orf19.4001	1149		C5_05090W_A	CAL0000197589	orf6.7414	MSS2	ORF|Uncharacterized	Ortholog(s) have role in protein insertion into mitochondrial membrane from inner side and extrinsic to mitochondrial inner membrane, mitochondrial matrix localization	Plate 06	H12	0	0	3	3	0.0351132	0.186408	N	8807151	TTTCATTCGCGGAGGGCACT		8807427	TGATACTGCCCATACTGGCC	yes
orf19.5038	1150		C4_03830W_A	CAL0000195334	orf6.3315	TRM3	ORF|Uncharacterized	Predicted tRNA (guanine) methyltransferase activity; Spider biofilm induced	Plate 07	A01	0	0	3	3	-0.032004	-0.131217	N	8807152	GAATAGCAGTCAACGGCACC		8807428	AGTGATCGTCAATTCATCCC
orf19.6498	1152		C7_02170C_A	CAL0000191289	orf6.3363	IWR1	ORF|Uncharacterized	Ortholog(s) have role in RNA polymerase II complex localization to nucleus, RNA polymerase III complex localization to nucleus and DNA-directed RNA polymerase II, holoenzyme, cytoplasm localization	Plate 07	A02	0	0	3	2	1.52743	3.17942	Y	8807154	ACAGACGAGTCAGCTTTATG	yes	8807430	CCGATGTATGAACAGTTTCC
orf19.1804	1154		CR_04920W_A	CAL0000196262	orf6.1161	YDL119C	ORF|Uncharacterized	Ortholog(s) have role in cellular response to cadmium ion, detoxification of cadmium ion and mitochondrion localization	Plate 07	A03	0	3	1	3	-0.180939	-0.216711	N	8807155	CAGATAGTAGCATACACTGC		8807431	ACAGTTTAGGAAGCTCGTGC
orf19.3606	1156		C2_08700C_A	CAL0000199174	orf6.2462	SNA4	ORF|Uncharacterized	Ortholog of S. cereviae Sna4 vacuolar outer membrane protein that plays a role in sensitivity to NA+; induced by Mnl1 under weak acid stress	Plate 07	A04	0	0	3	3	-0.000431641	-0.157272	N	8807157	AAGACATGCCTATACAGCCG		8807433	GTCCGCATTGCATGATGAGT
orf19.2341	1158	HNT1	C1_10780C_A	CAL0000178567	orf6.4211	HNT1	ORF|Uncharacterized	Protein with similarity to protein kinase C inhibitor-I; protein level decreases in stationary phase cultures	Plate 07	A05	0	0	3	3	-0.222375	-0.332951	N	8807159	CTGAATCCCAAATAATGGCC		8807435	AATTCGGGCCAAGGTCGCTA
orf19.7188	1161	RPP1B	C7_03920C_A	CAL0000195487	orf6.8088	RPP1B	ORF|Verified	Conserved acidic ribosomal protein, likely involved in regulation of translation elongation; interacts with Rpp2A; 1 of 4 similar C. albicans ribosomal proteins (Rpp1A, Rpp1B, Rpp2A, Rpp2B); induced by Tbf1; Spider biofilm repressed	Plate 07	A06	0	0	3	3	NA	-0.000724979	N	8807161	CCATGCGGCAAATGAATCCA		8807437	TCATGCTTAGCCAGATTCGG
orf19.1683	1163	PPH21	C3_01600W_A	CAL0000200555	orf6.1330	PPH21	ORF|Uncharacterized	Putative protein phosphatase of the Type 2A-related family (serine/threonine-specific), similar to S. cerevisiae Pph21p; caspofungin repressed; possibly an essential gene, disruptants not obtained by UAU1 method	Plate 07	A07	0	0	3	3	NA	NA	NA	8807163	CCTCTGAGTAAATACGGAGA		8807439	ACAGCGTCTGAACCTATATC
orf19.5061	1620	ADE5,7	C1_07890C_A	CAL0000199243	orf6.1608	ADE5,7	ORF|Verified	Phosphoribosylamine-glycine ligase and phosphoribosylformylglycinamidine cyclo-ligase; interacts with Vps34p; required for hyphal growth and virulence; flucytosine induced; not induced in GCN response, in contrast to S. cerevisiae ortholog	Plate 07	A08	0	0	3	3	-0.903037	-0.837919	Y	8807166	GCACAGTACGTCAAGTTTAC		8807442	GCGTACCATAAATCATCGCA
orf19.955	1275		C5_00340W_A	CAL0000188946	orf6.8204		ORF|Uncharacterized	Protein of unknown function; Spider biofilm repressed	Plate 07	A09	0	1	3	1	0.220456	2.33763	Y	NA	NA	NA	NA	NA	NA
orf19.6901	1251		C7_01190W_A	CAL0000181791	orf6.7165	DCS1	ORF|Uncharacterized	Ortholog(s) have exoribonuclease activator activity, m7G(5')pppN diphosphatase activity	Plate 07	A10	0	0	2	3	0.102069	-0.0370498	N	8802623	GTTACATACATCCGAATCGC		8803357	TCATTGATGCCAGGTACGTG
orf19.6994	1246	BAT22	C3_05590C_A	CAL0000191697	orf6.7740		ORF|Uncharacterized	Putative branched chain amino acid aminotransferase; regulated by Gcn4p; induced by farnesol treatment, GlcNAc, amino acid starvation (3-aminotriazole treatment); present in exponential and stationary growth phase yeast cultures	Plate 07	A11	0	0	2	3	NA	-0.238717	N	8801965	AATTAGGTTGCCCAGCCCTG		8801966	CCTGGCCTGAAATCAAGTAA
orf19.7520	1247	POT1	CR_00150C_A	CAL0000176675	orf6.8772	POT1	ORF|Uncharacterized	Putative peroxisomal 3-oxoacyl CoA thiolase; transcript regulated by Nrg1 and Mig1; farnesol regulated; Hap43-repressed	Plate 07	A12	1	0	3	3	0.0836109	0.182695	N	8801917	AACACGGAGGCAACCTGGTA		8801918	CGTTCTCGCAAAGCACTAA	yes
orf19.3006	1248		C1_03130C_A	CAL0000181277	orf6.5283	GGA2	ORF|Uncharacterized	Protein involved in Golgi trafficking; rat catheter and Spider biofilm repressed	Plate 07	B01	0	0	3	3	-0.293999	-0.214917	N	8801908	GCATGTCAGTAACGGGTTTC		8801907	ACTGAGTGATGACCTGGTTT
orf19.2166	1249	VMA5	C2_08190W_A	CAL0000198252	orf6.1803	VMA5	ORF|Verified	Putative vacuolar H(+)-ATPase; plasma membrane localized; rat catheter biofilm repressed	Plate 07	B02	0	0	3	2	-0.232683	0.652402	N	8801910	GCGGTCGATACATTTCTAAG		8801909	ACGACTCTGGGATGATGTTT
orf19.3711	1436		CR_07820W_A	CAL0000181402	orf6.5309		ORF|Uncharacterized	Protein with monooxygenase domains; flow model biofilm induced	Plate 07	B03	0	0	3	3	-0.320495	-0.394288	N	8801911	ATCCAAGGAGGGCCAACCTA		8801912	CCTCGCTCCAAATTGAGAAA
orf19.968	1266	PGA14	C5_00270W_A	CAL0000177457	orf6.8217	YNL190W	ORF|Uncharacterized	Putative GPI-anchored protein; induced during cell wall regeneration; regulated by Ssn6p	Plate 07	B04	0	0	3	3	-0.0300279	0.0400021	N	8801913	ATAACCGACCGCAAGGGCTA		8801914	CCTTCGCGCAAAGTATGAAA
orf19.118	1350	FAD2	C6_01110W_A	CAL0000180146	orf6.1443		ORF|Verified	Delta-12 fatty acid desaturase, involved in production of linoleic acid, which is a major component of membranes	Plate 07	B05	0	0	3	3	NA	0.455099	N	8802288	AGCAGACTCCTTAATTCGTC		8802287	ACTCTCACGGAGGCTAATGG
orf19.4000	1148	GRF10	C5_05080W_A	CAL0000184581	orf6.7413	PHO2	ORF|Verified	Putative homeodomain transcription factor; null mutant is an adenine auxotroph; Spider biofilm induced; promoter bound by Bcr1, Tec1, Efg1, Ndt80 and Brg1	Plate 07	B06	0	0	3	3	0.284548	-0.147691	N	8801947	ATAGGAATGGAAGCCCTCCC		8801948	CACATTGGCAAACGGCGGAA
orf19.6502	1151		C7_02130W_A	CAL0000196364	orf6.7658	YDL114W	ORF|Uncharacterized	Short-chain dehydrogenase/reductase; upregulation correlates with clinical development of fluconazole resistance	Plate 07	B07	0	0	2	3	0.136672	-0.0129696	N	8802116	GAACCCGCGTCAATAGGTAC		8802115	AAAGATGAGGGCAGCTTCT	yes
orf19.3911	1226	SAH1	C5_04270C_A	CAL0000201641	orf6.5137	SAH1	ORF|Uncharacterized	S-adenosyl-L-homocysteine hydrolase; sulfur amino acid metabolism; antigenic in human; alkaline-, fluconazole-induced expression; Gcn4-regulated; amino acid starvation (3-AT) repressed; flow model biofilm induced; Spider biofilm repressed	Plate 07	B08	0	0	3	3	0.174741	-0.208865	N	8807153	AATCACTACTCAGGAGGGCG		8807429	TGAGGATTCCCAGACCTACG
orf19.1970	1279		C5_01000C_A	CAL0000181436	orf6.5034		ORF|Verified	Putative vacuole biogenesis protein	Plate 07	B09	0	0	3	3	-0.179217	0.038357	N	8807156	CCATCCTATCGAATATGAGC		8807432	ATATAGGCCGCGAACCTTGC
orf19.5966	1286		C3_04980W_A	CAL0000178001	orf6.9071		ORF|Dubious	Ortholog of Candida albicans WO-1 : CAWG_02810	Plate 07	B10	0	0	2	3	NA	0.183526	N	8801868	GGGAGCTGTAGATACTTCCT		8801867	CCAGATGTTCCAATGGGTTA
orf19.4416	1295	VPS13	C4_06060W_A	CAL0000187466	orf6.4223	VPS13	ORF|Uncharacterized	Putative vacuolar protein sorting-associated protein; gene used for multilocus sequence typing	Plate 07	B11	0	0	3	3	NA	-0.360423	N	8801974	CCAGGAAGAGCCACGTTTAC		8801973	CACTCTGTCAAAGTCGGTAA
orf19.7332	1526	ELF1	CR_09370W_A	CAL0000177541	orf6.8413	NEW1	ORF|Verified	Putative mRNA export protein; Walker A and B (ATP/GTP binding) motifs; required for wild-type morphology, growth; expressed in hyphal, pseudohyphal, and yeast form; Hap43-induced; Spider and flow model biofilm induced	Plate 07	B12	0	0	3	3	NA	-0.20098	N	8801987	AGAGGGACCCAACTTTCCGA		8801988	CCTATCGAGAAAGGGCGACA
orf19.7011	135		C7_01030C_A	CAL0000188040	orf6.7937	RRP12	ORF|Uncharacterized	Ortholog(s) have 90S preribosome, cytoplasm, mitotic spindle pole body, nucleolus localization	Plate 07	C01	0	0	3	2	NA	0.542199	N	8802005	AACCCACCGTTGTAATTGAG	yes	8802006	ATGGGAGCGTCATCTACCCT
orf19.4889	1520		C1_10200C_A	CAL0000190891	orf6.3333	HOL1	ORF|Uncharacterized	Predicted MFS family membrane transporter, member of the drug:proton antiporter (12 spanner) (DHA1) family; Spider biofilm induced	Plate 07	C02	0	0	1	2	1.08509	1.25472	Y	8802463	ACAGTGTACAATGGCTGA	yes	8802464	ATTCTATCACGAACGGCACG	yes
orf19.1977	1608	URA4	C5_00900C_A	CAL0000193314	orf6.1407	URA4	ORF|Uncharacterized	Dihydroorotase; protein present in exponential and stationary growth phase yeast cultures	Plate 07	C03	0	0	3	3	0.0632531	0.188808	N	8800265	ATTGCACGGTTCCCGAGTGT		8800266	GACGCGCACCAATCTAAGGA
orf19.5234	1467	RBD1	C1_12290C_A	CAL0000197514	orf6.7708		ORF|Verified	Rhomboid-like protein; similar to putative intramembrane serine proteases; role in filamentous growth; Gcn4-regulated; caspofungin repressed; Spider biofilm induced	Plate 07	C04	0	0	3	3	-0.114905	0.14327	N	8802452	TCTGACAGCAAATACGCTCA		8802451	TCACGCGATGTAGTCGGTAT	yes
orf19.4856	1454	LIP3	C1_09900W_A	CAL0000182579	orf6.7355		ORF|Uncharacterized	Secreted lipase; gene family member whose members are expressed differentially in response to carbon source and infection; possible role in nutrition and/or in creating an acidic microenvironment; flow model biofilm induced	Plate 07	C05	0	0	3	3	-0.0837755	-0.401319	N	8802611	TATAGGCGTACACCGATCCG		8803345	ATTATCATCCGCCAGACGGG
orf19.1949	1648	VPS1	C5_01210W_A	CAL0000198753	orf6.1975	VPS1	ORF|Verified	Dynamin-family GTPase-related protein; induced upon adherence to polystyrene; regulated by Gcn2p and Gcn4p	Plate 07	C06	0	0	3	2	0.0288812	2.30029	Y	8802350	ACCTGTAGAGTAAGTGTCAG		8802349	AACTTAGTATCAGGTGGCTG
orf19.691	1649	GPD2	C6_02010C_A	CAL0000176146	orf6.1984		ORF|Verified	Surface protein similar to glycerol 3-P dehydrogenase; binds host Factor H, FHL-1, plasminogen; regulated by Ssn6, Nrg1, Efg1; induced by cell wall regeneration, macrophage/pseudohyphal growth, core stress response; Spider biofilm induced	Plate 07	C07	0	0	3	3	NA	-0.202311	N	8802323	AACATCCAGGTGCGGAACAG		8802324	AGTAGGATAGCCTCCCACTG
orf19.1747	1652	KIP2	C2_10310C_A	CAL0000197710	orf6.2020	KIP2	ORF|Uncharacterized	Putative kinesin-related motor protein involved in mitotic spindle positioning; repressed by alpha pheromone in SpiderM medium; periodic mRNA expression, peak at cell-cycle G2/M phase	Plate 07	C08	0	0	3	3	-0.152987	-0.0397503	N	8802651	ATACATCAAGGTGGTCCAAC		8803385	CAGAAGTGTCGATAATCAG	yes
orf19.3526	1653	ITR1	C2_04940C_A	CAL0000201160	orf6.2039	ITR2	ORF|Verified	MFS inositol transporter; uptake of exogenous inositol; 12 transmembrane motifs; expressed in rich medium; fluconazole, caspofungin repressed; possibly essential (UAU1 method); flow model, rat catheter and Spider biofilm induced	Plate 07	C09	0	0	3	3	NA	0.114825	N	8802652	GCCAACATGGGTAAATCCGA		8803386	TAGTAGGTCGCAGGTCTCCT
orf19.4736	1656		C1_08780W_A	CAL0000197686	orf6.2087	PHO8	ORF|Uncharacterized	Ortholog(s) have alkaline phosphatase activity and role in cellular response to cadmium ion, detoxification of cadmium ion, nicotinamide nucleotide metabolic process, protein dephosphorylation	Plate 07	C10	0	0	3	3	-0.132617	-0.394625	N	8802655	ACGATGGAGACATGCGTATC		8803389	CATCATTGAGAAGAGCGGAC
orf19.7396	1355		C3_06140W_A	CAL0000197734	orf6.8556		ORF|Uncharacterized	Protein of unknown function; Spider biofilm induced; Hap43-repressed	Plate 07	C11	0	0	3	3	0.0767697	-0.0418376	N	8802656	TGGGAGCCTCGATCTTTCTT	yes	8803390	GTAGGTATCCCTCGATCCT	yes
orf19.873	1356		C2_03480C_A	CAL0000183753	orf6.7304		ORF|Dubious	Ortholog of Candida albicans WO-1 : CAWG_04115	Plate 07	C12	0	0	3	3	NA	-0.297386	N	8802659	ACCACGACCGTAATTGTTGC		8803393	AACGACGATGAACAGGTGCT	yes
orf19.4461	1359		C1_03880C_A	CAL0000183934	orf6.2028		ORF|Uncharacterized	Ortholog of Candida albicans WO-1 : CAWG_01005	Plate 07	D01	0	0	3	3	-0.125409	-0.114428	N	8802126	GACAGCCATGTAAGGAACCC		8802125	AATCGCGTGGCAGCCTTTCT
orf19.314	1443		C3_03150W_A	CAL0000187518	orf6.5644	STB6	ORF|Uncharacterized	Ortholog of S. cerevisiae : STB6, C. dubliniensis CD36 : Cd36_83110, C. parapsilosis CDC317 : CPAR2_103210, Candida tenuis NRRL Y-1498 : CANTEDRAFT_133418 and Debaryomyces hansenii CBS767 : DEHA2G08382g	Plate 07	D02	0	0	3	3	NA	-0.329084	N	8802128	GGAAGATAGCCTAACACCC	yes	8802127	AGCCGTCCACGATGCTTTCT	yes
orf19.6569	1461		C7_01570C_A	CAL0000178814	orf6.7557		ORF|Uncharacterized	Predicted transmembrane transporter; induced during chlamydospore formation in both C. albicans and C. dubliniensis	Plate 07	D03	0	0	3	3	NA	-0.184152	N	8802133	AGACTAAGACCATTGTACCC		8802134	ATCTCTCATGGTGGGTAAGT
orf19.5337	1474	UBC15	C2_10580W_A	CAL0000192881	orf6.8326		ORF|Uncharacterized	Putative E2 ubiquitin-conjugating enzyme	Plate 07	D04	0	0	3	3	0.0578853	0.261779	N	8802302	AACTTTGTGGAATGCTGGTC		8802301	AACTTTGAGGCATATCGTGG
orf19.5079	1507	CDR4	C1_08070W_A	CAL0000201396	orf6.6297		ORF|Verified	Putative ABC transporter superfamily; fluconazole, Sfu1, Hog1, core stress response induced; caspofungin repressed; fluconazole resistance not affected by mutation or correlated with expression; rat catheter and flow model biofilm induced	Plate 07	D05	0	0	3	3	NA	-0.348624	N	8802337	ATACGAGACCCAGTTCGCAG		8802338	ATTCGTCGTGACAGTCCCTG
orf19.6060	1508	GCN20	C1_00480C_A	CAL0000181616	orf6.7604	GCN20	ORF|Uncharacterized	YEF3-subfamily ABC family protein, predicted not to be a transporter	Plate 07	D06	0	0	3	3	-0.0740533	-0.0811165	N	8802364	AATGAGTCCTAATCTGGGAG		8802363	AAGTCATAGGCACCTTCGTG
orf19.635	1281		CR_04980C_A	CAL0000197692	orf6.3522		ORF|Uncharacterized	Protein of unknown function; induced by alpha pheromone in SpiderM medium	Plate 07	D07	0	0	3	3	NA	-0.259682	N	8802426	GCGACATACACACAGCGTA	yes	8802425	AGATGGCACTCACGTCACTG
orf19.1606	1283		C3_02390W_A	CAL0000176415	orf6.1087		ORF|Uncharacterized	Protein of unknown function; Plc1-regulated	Plate 07	D08	0	0	3	3	-0.432678	-0.290727	N	8802427	ACATGGCACGAAGCTATTAC		8802428	TGCACGAGTCTCCAGTGTTG
orf19.5727	1285		C6_03590C_A	CAL0000178786	orf6.4906		ORF|Uncharacterized	Ortholog of C. dubliniensis CD36 : Cd36_64130, C. parapsilosis CDC317 : CPAR2_601230, Candida tenuis NRRL Y-1498 : CANTEDRAFT_115908 and Debaryomyces hansenii CBS767 : DEHA2E12540g	Plate 07	D09	0	0	3	3	NA	-0.0500792	N	8801978	CCGTTAAGAGGAATGTAAGT	yes	8801977	CCGTGCAGGAAATGACTTAA
orf19.2172	1014	ARA1	C2_08130W_A	CAL0000195767	orf6.6091	ARA1	ORF|Verified	D-Arabinose dehydrogenase; dehydro-D-arabinono-1,4-lactone synthesis; active on D-arabinose, L-fucose, L-xylose, L-galactose; inhibited by metal ions, thiol group-specific reagents; induced on polystyrene adherence; Spider biofilm induced	Plate 07	D10	0	0	3	3	-0.0948495	-0.304624	N	8801981	CCAAACAAGGAAGTCGTGGC		8801982	CCCTGCGATAAATGGTAACA
orf19.4534	1054		C1_01890C_A	CAL0000191039	orf6.6680	UBX7	ORF|Uncharacterized	Putative UBX-domain (ubiquitin-regulatory domain) protein; macrophage-downregulated gene	Plate 07	D11	0	0	3	3	-0.0241376	-0.0857717	N	8801986	TGGGTAGCAGTCCCGTACTT		8801985	CCCTGGGCTAAATCAAGACA
orf19.3613	1055		C2_08630C_A	CAL0000196860	orf6.3283	PAF1	ORF|Uncharacterized	Ortholog(s) have RNA polymerase II core binding, RNA polymerase II core promoter sequence-specific DNA binding transcription factor activity, TFIIF-class binding transcription factor activity, chromatin binding activity	Plate 07	D12	0	0	3	3	-0.100591	-0.696944	N	8807019	CCGTGATGACTAAGTTGTTC	yes	8807295	TGTGCGAACACCCTATAAAC
orf19.3064	1057	MRPL27	C1_03650C_A	CAL0000184130	orf6.7801	MRPL27	ORF|Uncharacterized	Putative 60S ribosomal protein L27, mitochondrial precursor	Plate 07	E01	0	0	3	3	0.0675747	0.158702	N	8807059	ATAGGTTGGCAATTCCGCCC		8807335	GGCCCGCACACAATTAGGAA
orf19.1204	1060		C6_00430C_A	CAL0000182959	orf6.2941	APM3	ORF|Uncharacterized	Phosphorylated protein of unknown function; transcript is upregulated clinical isolates from HIV positive patients with oral candidiasis	Plate 07	E02	0	0	3	3	0.163632	0.0704063	N	8807060	TATGAGTCGCCACACACGAG		8807336	CACGACGTAACATGAGGTCC
orf19.4599	1063	PHO89	C4_01940W_A	CAL0000191854	orf6.7898	PHO89	ORF|Uncharacterized	Putative phosphate permease; transcript regulated upon white-opaque switch; alkaline induced by Rim101; possibly adherence-induced; F-12/CO2 model, rat catheter and Spider biofilm induced	Plate 07	E03	0	0	3	3	0.0754703	-0.0275547	N	8807062	ATTATCCGCCGTAAGGTCCG		8807338	AAGCTCTTGAAGCACCGAG	yes
orf19.3981	1064	MAL31	C5_04930C_A	CAL0000184818	orf6.5657	MAL31	ORF|Uncharacterized	Putative high-affinity maltose transporter; transcript is upregulated in clinical isolates from HIV+ patients with oral candidiasis; alkaline induced; Spider biofilm induced	Plate 07	E04	0	0	3	3	0.209598	-0.030784	N	8807065	ACTTGGCTACAATTCGCTGA		8807341	GCGCATTGATTTAACATGGG
orf19.7074	1067		C7_00450C_A	CAL0000200228	orf6.8479	SGF29	ORF|Uncharacterized	Ortholog(s) have RNA polymerase II transcription factor recruiting transcription factor activity, methylated histone residue binding activity	Plate 07	E05	0	0	3	3	NA	-0.970333	Y	8807068	GCTACATCGTAATTGTCCTC		8807344	GCACTCTTACTAATGCTCAG
orf19.7083	1068	DCC1	C7_00370W_A	CAL0000186528	orf6.8470	DCC1	ORF|Uncharacterized	Protein with a predicted role in sister chromatid cohesion and telomere length maintenance; cell-cycle regulated periodic mRNA expression	Plate 07	E06	0	0	3	3	-0.0563286	-0.124184	N	8807069	GCCAGAGTAAGGCGACTGTA	yes	8807345	TTACGAATGGCGACGAACCC
orf19.3292	1072		C1_01040W_A	CAL0000183037	orf6.7187	MXR2	ORF|Uncharacterized	Ortholog(s) have peptide-methionine (R)-S-oxide reductase activity, role in cellular response to oxidative stress and cytosol, mitochondrion, nucleus localization	Plate 07	E07	0	0	3	3	NA	-0.0650839	N	8807072	TGACGCTTCGGCATCTGTCT		8807348	AACGCAGACGTAGGTAACG	yes
orf19.734	1075	GLK1	CR_07150W_A	CAL0000189805	orf6.6009	GLK1	ORF|Uncharacterized	Putative glucokinase; transcript regulated upon yeast-hyphal switch; Efg1 regulated; fluconazole-induced; induced in core stress response; colony morphology-related gene regulation by Ssn6; GlcNAc-induced protein	Plate 07	E08	0	0	3	3	-0.316331	-0.348738	N	8807073	GCACCTCACCAATGATAGGA		8807349	CCGTATGCCAAAGAATGCCA
orf19.4953	1076		C1_13270W_A	CAL0000189089	orf6.1486	POF1	ORF|Uncharacterized	Putative ATPase; predicted role in ER-associated protein catabolism; induced during chlamydospore formation in both C. albicans and C. dubliniensis; rat catheter biofilm repressed	Plate 07	E09	0	0	3	3	0.130439	0.0321707	N	8807077	GGAGTTTAGACACTCACGC	yes	8807353	AAGCTCCAGTCAGATCATCG
orf19.3736	1077	KAR4	CR_02330C_A	CAL0000190735	orf6.5466	KAR4	ORF|Uncharacterized	Transcription factor; required for gene regulation in response to pheromones; ortholog of S. cerevisiae Kar4; role in karyogamy; opaque-specific, a-specific; induced by alpha factor	Plate 07	E10	0	0	2	3	-0.053229	-0.00511554	N	8807080	CATAGGGATGAATTTCGAG	yes	8807356	AATTCCGACGCACGGTTAGG
orf19.7404	1080		C3_06280W_A	CAL0000177340	orf6.8564	CHA1	ORF|Uncharacterized	Catabolic L-serine (L-threonine) deaminase;, catalyzes degradation of L-serine and L-threonine; required to use serine or threonine as a sole nitrogen source; Spider biofilm repressed	Plate 07	E11	0	0	3	3	NA	-0.144404	N	8807081	GTGCCCTATAAAGCAAGCCA		8807357	ACACCTGATTCACAGTGGCG
orf19.548	1081	CDC10	CR_04570C_A	CAL0000188354	orf6.6760	CDC10	ORF|Verified	Septin, required for wild-type cell, hyphal, or chlamydospore morphology; role in virulence and kidney tissue invasion in mouse infection; forms ring at sites of cell division and filaments in mature chlamydospore; Spider biofilm repressed	Plate 07	E12	0	0	3	3	-0.375947	-0.665959	N	8807082	CAGCGGAATCCATATTAAGC		8807358	ACGGATCGGACATTGTTTAG
orf19.807	1695	CHS5	C2_04140W_A	CAL0000186466	orf6.2544	CHS5	ORF|Uncharacterized	Putative chitin biosynthesis protein; fungal-specific; repressed upon yeast-to-hypha switch; rat catheter biofilm repressed	Plate 07	F01	0	0	3	3	-0.204381	-0.0399127	N	8807085	TAACTCCTGCGACTGAGGGT		8807361	CCCTAGTTTCTTAATGCTACGG	yes
orf19.7522	1488		CR_00130C_A	CAL0000184842	orf6.8774		ORF|Verified	Protein with a pyridoxal phosphate-dependent transferase domain; Hap43-repressed; mutation confers hypersensitivity to amphotericin B; Spider biofilm repressed	Plate 07	F02	0	0	3	3	0.102721	0.0157759	N	8807086	GGGAATAAAGAACCGTCGCC		8807362	GAGTCCTCTCCAACTTGTTA
orf19.2194	1873		C2_07880W_A	CAL0000182232	orf6.4347	APM4	ORF|Uncharacterized	Cargo-binding subunit of the clathrin associated protein complex (AP-2), involved in endocytosis	Plate 07	F03	0	0	3	3	-0.190255	0.20168	N	8802698	ACATACGGTAAAGCTGTGGA		8803432	AGCTGTCCCTTCATCGAATT
orf19.2193	1874	PRS5	C2_07890W_A	CAL0000197367	orf6.4348	PRS5	ORF|Uncharacterized	Putative 5-phospho-ribosyl-1(alpha)-pyrophosphate synthetase; Hap43-induced; repressed during core stress response	Plate 07	F04	0	0	3	3	-0.174713	-0.241588	N	8802392	ATACTCGTGACAGGATACGG		8802391	AAGAAGTTACATGCCCTTG	yes
orf19.3507	1876	MCR1	C6_02040W_A	CAL0000182452	orf6.4367	MCR1	ORF|Uncharacterized	NADH-cytochrome-b5 reductase; soluble in hyphae; alkaline downregulated; farnesol, ketoconazole or flucytosine induced; protein present in exponential and stationary growth phase yeast; YNB biofilm induced; rat catheter biofilm repressed	Plate 07	F05	0	0	3	3	0.0696169	-0.176784	N	8802876	AGTGAGCATGTCCGATAATG		8803610	GCGCTTACCCTAATATCTAG
orf19.1795	1877	PUF3	C4_05370W_A	CAL0000187550	orf6.4374	PUF3	ORF|Uncharacterized	Ortholog os S. cerevisiae Puf3; mRNA-binding protein involved in RNA catabolism; mutant is viable	Plate 07	F06	0	0	3	3	0.382594	0.0543106	N	8802877	GCTCAACAAACAGATGTGCC		8803611	ATAGACACCGGGAATGACGC
orf19.5640	1883	PEX5	C4_00150C_A	CAL0000177775	orf6.4509	PEX5	ORF|Verified	Pex5p family protein; required for PTS1-mediated peroxisomal protein import, fatty acid beta-oxidation; similar to S. cerevisiae Pas10p peroxisomal targeting receptor; macrophage/pseudohyphal-repressed; Hap43p-repressed	Plate 07	F07	0	0	3	3	0.17885	0.20178	N	8802879	GTAACTTGACGTAACTGGAG		8803613	CACCGATGGCAAGAACGTGA
orf19.6176	525	SEC61	C3_07810C_A	CAL0000178942	orf6.5397	SEC61	ORF|Verified	ER protein-translocation complex subunit; essential; 10 predicted transmembrane regions; chimeric mutant partially functionally complements S. cerevisiae sec61 defects; Spider biofilm repressed	Plate 07	F08	1	NA	2	0	NA	NA	NA	8802880	GACGAGTATAGATCATAGCG		8803614	GTCCACGCACGATCTTGATG	yes
orf19.3681	524		C1_02240W_A	CAL0000186968	orf6.2498	KAP95	ORF|Uncharacterized	Ortholog(s) have Ran guanyl-nucleotide exchange factor activity, protein transporter activity	Plate 07	F09	0	0	3	0	NA	NA	NA	8802886	CATGGATTGAAAGGTGCTCA		8803620	TATTGAGCGCCAGCTTTGCC
orf19.150	471	TIM17	C2_04680W_A	CAL0000179179	orf6.75	TIM17	ORF|Uncharacterized	Predicted component of the Translocase of the Inner Mitochondrial membrane (TIM23 complex), involved in protein import into mitochondria	Plate 07	F10	0	1	3	2	NA	NA	NA	NA	NA	NA	NA	NA	NA
orf19.2967	537	TIF34	C1_02790W_A	CAL0000192484	orf6.6649	TIF34	ORF|Verified	Putative translation initiation factor eIF3, p39 subunit; mutation confers hypersensitivity to roridin A, verrucarin A; downregulated upon phagocytosis by murine macrophages; Spider biofilm repressed	Plate 07	F11	0	0	3	0	NA	NA	NA	NA	NA	NA	NA	NA	NA
orf19.1578	540		C2_02540W_A	CAL0000188474	orf6.5342	RRP5	ORF|Uncharacterized	Ortholog of S. cereviaie Rrp5, an RNA binding protein involved in synthesis of 18S and 5.8S rRNAs; Hap43-induced gene	Plate 07	F12	0	0	3	3	NA	NA	NA	NA	NA	NA	NA	NA	NA
orf19.2694	430	TYS1	C4_02980W_A	CAL0000188062	orf6.5482	TYS1	ORF|Uncharacterized	Putative tRNA-Tyr synthetase; downregulated upon phagocytosis by murine macrophages; stationary phase enriched protein; Spider biofilm repressed	Plate 07	G01	0	0	3	1	NA	NA	NA	NA	NA	NA	NA	NA	NA
orf19.1261	424	CGT1	C4_05760W_A	CAL0000174743	orf6.5728	CEG1	ORF|Verified	mRNA 5' guanylyltransferase; small subunit of mRNA capping enzyme; binds an RNA Pol II C-terminal domain peptide; Cet1p and Cgt1p form a 2:1 complex; functional homolog of S. cerevisiae Ceg1p	Plate 07	G02	0	0	3	2	NA	NA	NA	NA	NA	NA	NA	NA	NA
orf19.4367	413	SMC1	CR_03680C_A	CAL0000179192	orf6.2422	SMC1	ORF|Uncharacterized	Protein similar to chromosomal ATPases; RNA abundance regulated by tyrosol and cell density; cell-cycle regulated periodic mRNA expression	Plate 07	G03	0	0	3	2	NA	NA	NA	NA	NA	NA	NA	NA	NA
orf19.4577.3	436	TIM10	C4_02140C_A	CAL0000174336	orf6.7919	TIM10	ORF|Uncharacterized	Predicted protein of the mitochondrial intermembrane space with role in protein import into mitochondrial inner membrane	Plate 07	G04	0	0	2	2	NA	NA	NA	NA	NA	NA	NA	NA	NA
orf19.5623	467	ARP4	C6_03350C_A	CAL0000192300	orf6.4783	ARP4	ORF|Verified	Subunit of the NuA4 histone acetyltransferase complex	Plate 07	G05	0	0	3	3	NA	NA	NA	NA	NA	NA	NA	NA	NA
orf19.1335	464		C7_03400C_A	CAL0000198236	orf6.3888	MTR4	ORF|Uncharacterized	Ortholog of S. cerevisiae Mtr4, an ATP-dependent 3'-5' RNA helicase of the DEAD-box family; Hap43-induced gene; Spider biofilm induced	Plate 07	G06	0	0	3	3	NA	NA	NA	NA	NA	NA	NA	NA	NA
orf19.7307	532		CR_09110C_A	CAL0000179322	orf6.8388	PGA3	ORF|Uncharacterized	Putative oxidoreductase; similar to S. cerevisiae Pga3p; possible Kex2p substrate	Plate 07	G07	0	0	3	3	NA	NA	NA	NA	NA	NA	NA	NA	NA
orf19.6355	536		C1_12680W_A	CAL0000198380	orf6.5784	RRB1	ORF|Uncharacterized	Ortholog(s) have role in ribosome biogenesis and cytosol, nucleolus localization	Plate 07	G08	0	0	3	3	NA	NA	NA	NA	NA	NA	NA	NA	NA
orf19.7335	530	PRE8	CR_09380W_A	CAL0000197498	orf6.8416	PRE8	ORF|Uncharacterized	Putative alpha-2_sc subunit of proteasome; macrophage-induced protein; regulated by Gcn2p and Gcn4p; transcription is positively regulated by Tbf1p; stationary phase enriched protein	Plate 07	G09	0	0	3	3	NA	NA	NA	NA	NA	NA	NA	NA	NA
orf19.4799	539		C1_09370W_A	CAL0000201853	orf6.3058	CEF1	ORF|Uncharacterized	Putative mRNA splicing factor; ortholog is essential in S. cerevisiae; Spider biofilm induced	Plate 07	G10	0	0	3	2	NA	NA	NA	NA	NA	NA	NA	NA	NA
orf19.6908	534		C7_01280C_A	CAL0000182677	orf6.7172	FOL3	ORF|Verified	Dihydrofolate synthetase involved in folic acid biosynthesis	Plate 07	G11	0	0	3	3	NA	NA	NA	NA	NA	NA	NA	NA	NA
orf19.7222	469	PAM16	C1_14150C_A	CAL0000176330	orf6.8122	PAM16	ORF|Uncharacterized	Putative maltase; regulated by Gcn4; repressed by amino acid starvation (3-AT); rat catheter biofilm induced	Plate 07	G12	0	0	3	1	NA	NA	NA	NA	NA	NA	NA	NA	NA
orf19.262	466	SMC3	C3_02700W_A	CAL0000193720	orf6.2013	SMC3	ORF|Uncharacterized	Protein similar to S. cerevisiae Smc3p, which is an ATPase involved in sister chromatid cohesion; likely to be essential for growth, based on an insertional mutagenesis strategy	Plate 07	H01	0	2	3	3	NA	NA	NA	NA	NA	NA	NA	NA	NA
orf19.3259	461		CR_00990W_A	CAL0000184794	orf6.8259	SEC11	ORF|Uncharacterized	Ortholog(s) have peptidase activity, role in protein targeting to ER, signal peptide processing and signal peptidase complex localization	Plate 07	H02	0	0	3	3	NA	NA	NA	NA	NA	NA	NA	NA	NA
orf19.5184	421		C7_02780W_A	CAL0000200421	orf6.3496	SRM1	ORF|Uncharacterized	Putative Ran guanyl-nucleotide exchange factor; probable signal transducer; Spider biofilm repressed	Plate 07	H03	0	0	3	3	NA	NA	NA	NA	NA	NA	NA	NA	NA
orf19.4993	268	SEC18	C1_13580W_A	CAL0000188106	orf6.8015	SEC18	ORF|Verified	Functional homolog of S. cerevisiae Sec18p, which acts in protein transport; conserved ATP binding site; not glycosylated	Plate 07	H04	0	0	3	1	NA	NA	NA	NA	NA	NA	NA	NA	NA
orf19.4004	463	CCT3	C5_05120W_A	CAL0000198447	orf6.7417	CCT3	ORF|Verified	Putative cytosolic chaperonin Cct ring complex subunit; mutation confers hypersensitivity to cytochalasin D	Plate 07	H05	0	2	3	NA	NA	NA	NA	NA	NA	NA	NA	NA	NA
orf19.6649	433	BRF1	CR_05650W_A	CAL0000177227	orf6.6546	BRF1	ORF|Uncharacterized	Component of the general transcription factor for RNA polymerase III (TFIIIB); possibly an essential gene, disruptants not obtained by UAU1 method	Plate 07	H06	0	0	3	1	NA	NA	NA	NA	NA	NA	NA	NA	NA
orf19.7552	531		CR_09800C_A	CAL0000180872	orf6.8900	UTP14	ORF|Uncharacterized	Putative U3-containing small subunit processome complex protein; Hap43-induced gene; repressed in core stress response; Spider biofilm induced	Plate 07	H07	0	0	3	2	NA	NA	NA	NA	NA	NA	NA	NA	NA
orf19.718	171	RRN11	CR_06480C_A	CAL0000185586	orf6.2639	RRN11	ORF|Uncharacterized	Putative RNA polymerase I subunit; rat catheter biofilm induced; Spider biofilm induced	Plate 07	H08	0	0	3	3	NA	NA	NA	NA	NA	NA	NA	NA	NA
orf19.3541	272	ERF1	C2_05100C_A	CAL0000184893	orf6.4287	SUP45	ORF|Uncharacterized	Putative translation release factor 1, which interacts with stop codons and promotes release of nascent peptides from ribosomes; Hap43p-induced gene	Plate 07	H09	0	1	3	2	NA	NA	NA	NA	NA	NA	NA	NA	NA
orf19.3873	277	ARC40	CR_06180W_A	CAL0000175984	orf6.32	ARC40	ORF|Verified	Protein similar to S. cerevisiae Arc40; involved in actin filament organization in S. cerevisiae; transposon mutation affects filamentous growth; rat catheter and Spider biofilm repressed	Plate 07	H10	0	0	3	1	NA	NA	NA	NA	NA	NA	NA	NA	NA
orf19.213	400		C2_08930W_A	CAL0000184969	orf6.5160	RPN12	ORF|Uncharacterized	Ortholog(s) have role in ubiquitin-dependent protein catabolic process and nucleus, proteasome regulatory particle, lid subcomplex, proteasome storage granule localization	Plate 07	H11	0	0	3	3	NA	NA	NA	NA	NA	NA	NA	NA	NA
orf19.1283	401	MEC1	C5_04060C_A	CAL0000200852	orf6.4242	MEC1	ORF|Verified	Cell cycle checkpoint protein with a role in genome integrity; RNA abundance regulated by tyrosol and cell density	Plate 07	H12	0	0	3	3	NA	NA	NA	NA	NA	NA	NA	NA	NA
orf19.5959	404	NOP14	C3_04900W_A	CAL0000199172	orf6.9078	NOP14	ORF|Verified	Putative nucleolar protein; Hap43-induced; mutation confers resistance to 5-fluorocytosine (5-FC), 5-fluorouracil (5-FU), and tubercidin (7-deazaadenosine); heterozygous mutant is resistant to parnafungin; Spider biofilm induced	Plate 08	A01	0	0	3	2	NA	NA	NA	NA	NA	NA	NA	NA	NA
orf19.6652	452	DBP8	CR_05630W_A	CAL0000181153	orf6.6549	DBP8	ORF|Uncharacterized	Protein similar to S. cerevisiae Dbp8p, an ATP-dependent helicase involved in rRNA processing; oxidative stress-repressed via Cap1p; flucytosine repressed; likely to be essential for growth, based on insertional mutagenesis	Plate 08	A02	0	0	3	2	NA	NA	NA	NA	NA	NA	NA	NA	NA
orf19.1248	455		C4_05630W_A	CAL0000186561	orf6.3011	RPB3	ORF|Verified	Putative RNA polymerase II subunit B44; heterozygous null mutant exhibits resistance to parnafungin in the C. albicans fitness test; Spider biofilm repressed	Plate 08	A03	0	0	3	1	NA	NA	NA	NA	NA	NA	NA	NA	NA
orf19.5260	456	RPN2	C1_12050W_A	CAL0000182505	orf6.7682	RPN2	ORF|Uncharacterized	Putative 26S proteasome subunit; transcript regulated by Mig1; caspofungin repressed; regulated by Gcn2 and Gcn4; gene used for strain identification by multilocus sequence typing	Plate 08	A04	0	1	3	1	NA	NA	NA	NA	NA	NA	NA	NA	NA
orf19.5685	457	THS1	C5_00110C_A	CAL0000177380	orf6.4563	THS1	ORF|Uncharacterized	Putative threonyl-tRNA synthetase; transcript regulated by Mig1 and Tup1; repressed upon phagocytosis by murine macrophages; stationary phase enriched protein; Spider biofilm repressed	Plate 08	A05	0	2	3	0	NA	NA	NA	NA	NA	NA	NA	NA	NA
orf19.3052	393	YPT1	C1_03500W_A	CAL0000185241	orf6.7789	YPT1	ORF|Verified	Functional homolog of S. cerevisiae Ypt1p, which is an essential small Ras-type GTPase involved in protein secretion at ER-to-Golgi; dominant-negative mutation causes SAP secretion defect and accumulation of intracellular secretory vesicles	Plate 08	A06	0	0	3	2	NA	NA	NA	NA	NA	NA	NA	NA	NA
orf19.487	596	SPT14	CR_04040C_A	CAL0000182058	orf6.7084	SPT14	ORF|Uncharacterized	Putative DNA-binding transcription factor; predicted role in regulation of biogenesis of the cell wall; upregulated in biofilm; protein newly produced during adaptation to the serum	Plate 08	A07	0	0	3	3	NA	NA	NA	NA	NA	NA	NA	NA	NA
orf19.6584	716	PRT1	C7_01450C_A	CAL0000183631	orf6.7572	PRT1	ORF|Verified	Putative translation initiation factor eIF3; mutation confers hypersensitivity to roridin A, verrucarin A; genes encoding ribosomal subunits, translation factors, tRNA synthetases are downregulated upon phagocytosis by murine macrophages	Plate 08	A08	0	0	3	3	NA	NA	NA	NA	NA	NA	NA	NA	NA
orf19.538	590		CR_04470W_A	CAL0000197896	orf6.6750	GPI2	ORF|Verified	Subunit of the GPI-N-acetylglucosaminyl transferase (GPI-GnT) that catalyzes the first step in GPI anchor biosynthesis	Plate 08	A09	0	0	3	0	NA	NA	NA	NA	NA	NA	NA	NA	NA
orf19.747	653	NBP35	C4_05170C_A	CAL0000200032	orf6.4136	NBP35	ORF|Uncharacterized	Similar to nucleotide-binding proteins; increased transcription is observed upon benomyl treatment; transcription is induced upon filamentous growth	Plate 08	A10	0	0	3	3	NA	NA	NA	NA	NA	NA	NA	NA	NA
orf19.544.1	707	PRE6	CR_04550W_A	CAL0000200321	orf6.7234	PRE6	ORF|Uncharacterized	Putative alpha-4 subunit of the proteasome; reported as macrophage-induced protein and macrophage/pseudohyphal-repressed gene; regulated by Gcn2p and Gcn4p; removed from/reinstated in Assembly 20 (see Locus History)	Plate 08	A11	0	0	2	1	NA	NA	NA	NA	NA	NA	NA	NA	NA
orf19.485	715		CR_04020C_A	CAL0000201050	orf6.7086	CDC31	ORF|Uncharacterized	Ortholog(s) have structural constituent of cytoskeleton activity	Plate 08	A12	0	3	3	2	NA	NA	NA	NA	NA	NA	NA	NA	NA
orf19.4775	652	CTA8	C1_09170W_A	CAL0000175059	orf6.3986	HSF1	ORF|Verified	Essential transcription factor, mediates heat shock transcriptional induction; in the absence of heat stress, Cta8p levels are modulated by growth temperature to regulate basal expression of genes involved in protein folding	Plate 08	B01	0	0	3	2	NA	NA	NA	NA	NA	NA	NA	NA	NA
orf19.3540	271	MAK5	C2_05090W_A	CAL0000200900	orf6.4286	MAK5	ORF|Uncharacterized	Putative nucleolar DEAD-box RNA helicase; oxidative stress-repressed via Cap1; repressed by prostaglandins	Plate 08	B02	0	0	3	3	NA	NA	NA	NA	NA	NA	NA	NA	NA
orf19.1674	300	CDC53	C3_01700W_A	CAL0000174561	orf6.1083	CDC53	ORF|Verified	Cullin, a scaffold subunit of the SCF ubiquitin-ligase complexes; depletion leads to increased filamentous growth and premature cell death	Plate 08	B03	0	1	3	3	NA	NA	NA	NA	NA	NA	NA	NA	NA
orf19.1701	709	RKI1	C3_01480C_A	CAL0000188418	orf6.3042	RKI1	ORF|Uncharacterized	Ortholog(s) have ribose-5-phosphate isomerase activity, role in pentose-phosphate shunt, pyridoxine biosynthetic process and cytoplasm, nucleus localization	Plate 08	B04	0	0	3	3	NA	NA	NA	NA	NA	NA	NA	NA	NA
orf19.7261	411		C1_14440C_A	CAL0000192989	orf6.8161	GDI1	ORF|Uncharacterized	Putative Rab GDP-dissociation inhibitor; GlcNAc-induced protein; Spider biofilm repressed	Plate 08	B05	0	0	3	2	NA	NA	NA	NA	NA	NA	NA	NA	NA
orf19.2105	255		C2_00280C_A	CAL0000187163	orf6.4756	CWC24	ORF|Uncharacterized	Putative pre-mRNA-splicing factor; possibly an essential gene, disruptants not obtained by UAU1 method	Plate 08	B06	0	0	3	3	NA	NA	NA	NA	NA	NA	NA	NA	NA
orf19.1282	270	CKS1	C5_04070C_A	CAL0000189770	orf6.4243	CKS1	ORF|Uncharacterized	Ortholog(s) have histone binding, protein complex binding, protein homodimerization activity, protein kinase activator activity, ubiquitin binding activity	Plate 08	B07	0	0	3	3	NA	NA	NA	NA	NA	NA	NA	NA	NA
orf19.2677	335		C4_03130W_A	CAL0000190236	orf6.5557	GPI16	ORF|Uncharacterized	Putative GPI transamidase component; possibly an essential gene, disruptants not obtained by UAU1 method	Plate 08	B08	0	0	3	0	NA	NA	NA	NA	NA	NA	NA	NA	NA
orf19.4032	403	RPN5	C5_05380W_A	CAL0000201152	orf6.7447	RPN5	ORF|Uncharacterized	Putative COP9 signalosome component; macrophage/pseudohyphal-repressed	Plate 08	B09	0	2	3	2	NA	NA	NA	NA	NA	NA	NA	NA	NA
orf19.536	275		CR_04450C_A	CAL0000173973	orf6.6748	TAF5	ORF|Uncharacterized	Ortholog(s) have chromatin binding, protein complex scaffold, ubiquitin binding activity and role in histone acetylation, transcription from RNA polymerase II promoter	Plate 08	B10	0	0	3	2	NA	NA	NA	NA	NA	NA	NA	NA	NA
orf19.2611	656	MCM6	CR_02110W_A	CAL0000192979	orf6.4274	MCM6	ORF|Uncharacterized	Putative MCM DNA replication initiation complex component; mRNA expression peak at cell-cycle M/G1 phase; regulated by tyrosol and cell density; repressed by alpha pheromone in SpiderM medium; Hap43-induced gene	Plate 08	B11	0	3	3	2	NA	NA	NA	NA	NA	NA	NA	NA	NA
orf19.7057	657		C7_00620W_A	CAL0000193213	orf6.8496	GUS1	ORF|Uncharacterized	Putative glutamine-tRNA ligase; stationary phase enriched protein; Spider biofilm repressed	Plate 08	B12	0	0	3	1	NA	NA	NA	NA	NA	NA	NA	NA	NA
orf19.7441	658		C3_06520C_A	CAL0000186381	orf6.8601	BRR6	ORF|Uncharacterized	Ortholog(s) have role in cellular lipid metabolic process, mRNA export from nucleus, protein export from nucleus and nuclear envelope localization	Plate 08	C01	0	0	3	3	NA	NA	NA	NA	NA	NA	NA	NA	NA
orf19.5436	662	UTP8	C3_00330W_A	CAL0000200844	orf6.8672	UTP8	ORF|Verified	Essential nucleolar protein; involved in tRNA export from the nucleus and ribosomal small subunit biogenesis; physically interacts with TAP-tagged Nop1; Spider biofilm induced	Plate 08	C02	0	0	2	2	NA	#N/A	#N/A	NA	NA	NA	NA	NA	NA
orf19.1460	663		C2_01530C_A	CAL0000191648	orf6.7113	QNS1	ORF|Uncharacterized	Putative glutamine-dependent NAD synthetase, involved in NAD salvage pathway	Plate 08	C03	0	0	3	1	NA	NA	NA	NA	NA	NA	NA	NA	NA
orf19.239	666		C3_02490C_A	CAL0000193582	orf6.2685	STH1	ORF|Uncharacterized	Putative ATP-dependent helicase; induced by nitric oxide	Plate 08	C04	0	0	3	3	NA	NA	NA	8801316	TGCACTAGCAGAACTTACAC		8801315	CTCTAGGCTCGATAGTGAGT
orf19.886	667	PAN1	C2_03380W_A	CAL0000184200	orf6.7292	PAN1	ORF|Verified	Essential protein involved in endocytosis and polarized growth; ortholog of S. cerevisiae Pan1, which is a part of a complex that regulates actin cytoskeleton; Spider biofilm repressed	Plate 08	C05	1	0	3	1	NA	NA	NA	NA	NA	NA	NA	NA	NA
orf19.4479	668		C1_04040C_A	CAL0000182236	orf6.4308	NOP9	ORF|Uncharacterized	Putative U3-containing 90S preribosome subunit; Hap43-induced; repressed in core stress response; Spider biofilm induced	Plate 08	C06	0	0	3	2	NA	NA	NA	NA	NA	NA	NA	NA	NA
orf19.5801	670	RNR21	C2_03010C_A	CAL0000188396	orf6.6635	RNR2	ORF|Uncharacterized	Ribonucleoside-diphosphate reductase; regulated by tyrosol and cell density; ciclopirox olamine, fluconazole or flucytosine induced; regulated by Sef1, Sfu1, and Hap43	Plate 08	C07	1	3	3	2	NA	NA	NA	NA	NA	NA	NA	NA	NA
orf19.7511	671		CR_00230W_A	CAL0000198338	orf6.8763	NUP192	ORF|Uncharacterized	Ortholog(s) have structural constituent of nuclear pore activity and role in cell division, nuclear pore organization, regulation of mitotic cell cycle	Plate 08	C08	0	0	3	3	NA	NA	NA	NA	NA	NA	NA	NA	NA
orf19.3234.1	674	SFT1	CR_01190C_A	CAL0000192973		SFT1	ORF|Uncharacterized	Putative Golgi v-SNARE; Plc1-regulated; Spider biofilm induced	Plate 08	C09	0	0	3	1	NA	NA	NA	NA	NA	NA	NA	NA	NA
orf19.6163	675	CSE4	C3_00860W_A	CAL0000183421	orf6.5324	CSE4	ORF|Verified	Centromeric histone H3 variant; role in structural changes of centromeric nucleosomes during cell cycle; 4 nucleosomes bind 1 centromere, each has 1 Cse4 molecule during most of cell cycle, 2 molecules in anaphase; Spider biofilm repressed	Plate 08	C10	0	2	3	3	NA	NA	NA	NA	NA	NA	NA	NA	NA
orf19.903	676	GPM1	C2_03270W_A	CAL0000185566	orf6.7274	GPM1	ORF|Verified	Phosphoglycerate mutase; surface protein that binds host complement Factor H and FHL-1; antigenic; fluconazole, or amino acid starvation (3-AT) induced, farnesol-repressed; Hap43, flow model biofilm induced; Spider biofilm repressed	Plate 08	C11	0	0	3	1	NA	NA	NA	NA	NA	NA	NA	NA	NA
orf19.6284	677		CR_07660C_A	CAL0000180632	orf6.5434	SRP102	ORF|Verified	Ortholog(s) have GTP binding, signal recognition particle binding activity, role in protein targeting to ER and integral to endoplasmic reticulum membrane localization	Plate 08	C12	0	0	2	2	NA	NA	NA	NA	NA	NA	NA	NA	NA
orf19.5244	678	MCD4	C1_12200W_A	CAL0000201697	orf6.7698	MCD4	ORF|Uncharacterized	Protein of major facilitator superfamily; has phosphodiesterase/nucleotide pyrophosphatase domain; similar to S. cerevisiae Mcd4p, which acts in GPI anchor biosynthesis; possibly an essential gene, disruptants not obtained by UAU1 method	Plate 08	D01	0	0	3	2	NA	NA	NA	NA	NA	NA	NA	NA	NA
orf19.325	683		C3_03260W_A	CAL0000193340	orf6.5633	CFT2	ORF|Verified	Putative mRNA cleavage and polyadenlylation factor; heterozygous null mutant exhibits hypersensitivity to parnafungin and cordycepin in the C. albicans fitness test	Plate 08	D02	0	0	3	3	NA	NA	NA	NA	NA	NA	NA	NA	NA
orf19.4281	685	IFH1	C5_02650C_A	CAL0000182191	orf6.5205		ORF|Verified	Transcription factor; forms a heterodimer with Fhl11 that is tethered to promoters by Tbf1; positively regulates rRNA and ribosomal protein gene transcription; Spider biofilm induced	Plate 08	D03	0	0	3	3	NA	NA	NA	NA	NA	NA	NA	NA	NA
orf19.5391	688		C3_00660W_A	CAL0000182953	orf6.8627	RSE1	ORF|Uncharacterized	Predicted RNA splicing and ER to Golgi transport protein; Hap43-induced gene	Plate 08	D04	0	0	3	3	NA	NA	NA	NA	NA	NA	NA	NA	NA
orf19.3000	689	ORC1	C1_03070C_A	CAL0000190220	orf6.4864	ORC1	ORF|Uncharacterized	Putative origin recognition complex large subunit; essential for viability; similar to S. cerevisiae Orc1p origin recognition complex subunit	Plate 08	D05	0	0	3	3	NA	NA	NA	NA	NA	NA	NA	NA	NA
orf19.6010	691	CDC5	C1_00950C_A	CAL0000177027	orf6.5090	CDC5	ORF|Verified	Polo-like kinase; member of conserved Mcm1 regulon; depletion causes defects in spindle elongation and Cdc35-dependent filamentation; virulence-group-correlated expression; likely essential (UAU1 method); Spider biofilm repressed	Plate 08	D06	0	3	3	1	NA	NA	NA	NA	NA	NA	NA	NA	NA
orf19.2675	697		C4_03150W_A	CAL0000190260	orf6.5559	HSH155	ORF|Uncharacterized	Ortholog(s) have mRNA binding activity, role in spliceosomal complex assembly and U2 snRNP, U2-type prespliceosome localization	Plate 08	D07	0	0	3	2	NA	NA	NA	NA	NA	NA	NA	NA	NA
orf19.3059	723	SUA71	C1_03560C_A	CAL0000176820	orf6.7796	SUA7	ORF|Uncharacterized	Transcription factor TFIIB; required for transcription initiation and start site selection by RNA polymerase II; downregulated during planktonic growth, whereas related SUA72 is induced; induced by Tbf1; rat catheter, Spider biofilm induced	Plate 08	D08	0	0	3	3	NA	NA	NA	NA	NA	NA	NA	NA	NA
orf19.2672	619	NCP1	C4_03180W_A	CAL0000197218	orf6.5562	NCP1	ORF|Verified	NADPH-cytochrome P450 reductase, acts with Erg11p in sterol 14 alpha-demethylation in ergosterol biosynthesis; subject to hypoxic regulation; ketoconazole-induced; caspofungin repressed	Plate 08	D09	0	0	3	3	NA	NA	NA	NA	NA	NA	NA	NA	NA
orf19.603	321	IMP4	CR_07950W_A	CAL0000181923	orf6.4828	IMP4	ORF|Uncharacterized	Putative SSU processome component; Hap43-induced; repressed by prostaglandins; Spider biofilm induced	Plate 08	D10	0	0	3	2	NA	NA	NA	NA	NA	NA	NA	NA	NA
orf19.3474	720	IPL1	C6_02320C_A	CAL0000183313	orf6.4985	IPL1	ORF|Uncharacterized	Putative Aurora kinase; Hap43-induced; induced during planktonic growth; possibly an essential gene, disruptants not obtained by UAU1 method	Plate 08	D11	0	2	2	2	NA	NA	NA	NA	NA	NA	NA	NA	NA
orf19.5358	633		C2_10760C_A	CAL0000181235	orf6.8347	ORC2	ORF|Uncharacterized	Phosphorylated protein of unknown function	Plate 08	D12	0	1	3	3	NA	NA	NA	NA	NA	NA	NA	NA	NA
orf19.7178	545	PRE5	C7_04020C_A	CAL0000174387	orf6.8078	PRE5	ORF|Verified	Alpha6 subunit of the 20S proteasome; regulated by Gcn4; induced in response to amino acid starvation (3-AT); Spider biofilm repressed	Plate 08	E01	0	0	3	1	NA	NA	NA	NA	NA	NA	NA	NA	NA
orf19.4093	428	PES1	C2_09320C_A	CAL0000200824	orf6.6843	NOP7	ORF|Verified	Pescadillo homolog required for yeast cell growth, lateral yeast growth on filamentous cells and virulence in mice; hyphal cells grow normally in mutant; mutation confers hypersensitivity to 5-fluorocytosine, 5-fluorouracil, tubercidin	Plate 08	E02	0	0	2	1	NA	NA	NA	NA	NA	NA	NA	NA	NA
orf19.5413	718		C3_00500C_A	CAL0000199442	orf6.8649	PRP46	ORF|Uncharacterized	Ortholog(s) have role in mRNA splicing, via spliceosome and Prp19 complex, spliceosomal complex localization	Plate 08	E03	0	0	3	2	NA	NA	NA	NA	NA	NA	NA	NA	NA
orf19.2437	629	ARC35	C1_06080C_A	CAL0000181673	orf6.3615	ARC35	ORF|Verified	Putative ARP2/3 complex subunit; shows colony morphology-related gene regulation by Ssn6p; mutation confers hypersensitivity to cytochalasin D	Plate 08	E04	0	0	3	1	NA	NA	NA	NA	NA	NA	NA	NA	NA
orf19.1085	638		C6_04280W_A	CAL0000174534	orf6.1518	UBC1	ORF|Uncharacterized	Ortholog(s) have ubiquitin-protein ligase activity	Plate 08	E05	0	0	3	3	NA	NA	NA	NA	NA	NA	NA	NA	NA
orf19.6783	717		C3_07170C_A	CAL0000176006	orf6.8848	MRS6	ORF|Verified	Putative geranylgeranyltransferase regulatory component	Plate 08	E06	0	0	3	3	NA	NA	NA	NA	NA	NA	NA	NA	NA
orf19.1560	529	POB3	C2_02380W_A	CAL0000189327	orf6.6417	POB3	ORF|Verified	Protein involved in chromatin assembly and disassembly; ortholog of S. cerevisiae Pob3; transposon mutation affects filamentous growth; rat catheter biofilm repressed	Plate 08	E07	0	0	3	3	NA	NA	NA	NA	NA	NA	NA	NA	NA
orf19.7581	541		CR_10060W_A	CAL0000196177	orf6.8929	CUS1	ORF|Uncharacterized	Protein with a predicted role in assembly of U2 snRNP into the spliceosome; Spider biofilm induced	Plate 08	E08	0	0	3	3	NA	NA	NA	NA	NA	NA	NA	NA	NA
orf19.3206	470	CCT7	C5_01690C_A	CAL0000187631	orf6.4393	CCT7	ORF|Uncharacterized	Cytosolic chaperonin Cct ring complex; protein is present in exponential and stationary growth phase yeast cultures; sumoylation target	Plate 08	E09	0	0	3	0	NA	NA	NA	NA	NA	NA	NA	NA	NA
orf19.757	3750		C1_04860W_A	CAL0000177097	NA	YPR089W	ORF|Uncharacterized	Ortholog of S. cerevisiae : YPR089W, C. glabrata CBS138 : CAGL0K08008g, C. dubliniensis CD36 : Cd36_04600, C. parapsilosis CDC317 : CPAR2_105630 and Candida tenuis NRRL Y-1498 : CANTEDRAFT_129373	Plate 08	E10	0	0	3	3	-0.128369	-0.126453	N	NA	NA	NA	NA	NA	NA
orf19.2468	3760		C1_05830W_A	CAL0000185094	NA	TMT1	ORF|Uncharacterized	Ortholog(s) have trans-aconitate 3-methyltransferase activity and cytosol, nucleus localization	Plate 08	E11	0	0	3	3	-0.287859	-0.104348	N	NA	NA	NA	NA	NA	NA
orf19.2751	3765		C4_02510W_A	CAL0000180528	NA		ORF|Uncharacterized	Predicted membrane transporter; member of the monocarboxylate porter (MCP) family, major facilitator superfamily; Hap43-induced gene; alkaline upregulated by Rim101; possibly an essential gene, disruptants not obtained by UAU1 method	Plate 08	E12	0	0	3	3	-0.152958	0.0260966	N	8811797	CACCACAGGAGGGTAAATGC		8811798	GAGTCTATCGCATCTTCCAT
orf19.1089	3768	PEX11	C6_04310W_A	CAL0000200064	NA	PEX11	ORF|Uncharacterized	Putative peroxisomal membrane protein; role in fatty acid oxidation; expression is Tac1-regulated; Hms1p-dependent induction by geldamycin; Spider biofilm induced	Plate 08	F01	0	0	3	3	-0.0317551	0.0608839	N	8811819	ACATTGCACTGAACGTCATC		8811820	CCGGACCTGTAACTTATTAG
orf19.3142	3770		C4_06670W_A	CAL0000190597	NA		ORF|Uncharacterized	Ortholog of C. dubliniensis CD36 : Cd36_46140, C. parapsilosis CDC317 : CPAR2_501210, Candida tenuis NRRL Y-1498 : CANTEDRAFT_97195 and Debaryomyces hansenii CBS767 : DEHA2E08800g	Plate 08	F02	0	0	3	3	0.0571542	-0.0676816	N	8811829	CTTCATAGTGTGACAGGGAT		8811830	CGGAGACGTACAGAGCAATC
orf19.1010	3773	MNT3	CR_05290W_A	CAL0000188769	NA		ORF|Verified	Mannosyltransferase; transcription elevated in cyr1, chk1, nik1, and sln1 homozygous null mutants; fungal-specific (no human or murine homolog)	Plate 08	F03	0	0	3	3	-0.0638418	-0.0629101	N	8811835	GTTATCATACCGAGCCATC	yes	8811836	GAGATCCCATAATCATCAGT	yes
orf19.2781	3778		C1_07640C_A	CAL0000195277	NA		ORF|Uncharacterized	Protein with predicted serine/threonine kinase and tyrosine kinase domains; possibly an essential gene, disruptants not obtained by UAU1 method; Spider biofilm induced	Plate 08	F04	0	0	3	3	NA	-0.370867	N	8811843	CAGACGCATGAACTTGAAGC		8811844	TTACCTATGCCAGAGCGAGG
orf19.4459	3869		C1_03870C_A	CAL0000183255	NA	YNL234W	ORF|Verified	Predicted heme-binding stress-related protein; Tn mutation affects filamentous growth; induced during chlamydospore formation in C. albicans and C. dubliniensis; Spider biofilm induced	Plate 08	F05	0	0	3	3	-0.0231474	-0.306833	N	8811849	CAAACTGAGTGGACAGACTG		8811850	TGCCCACATAGTGCAACATA
orf19.2665	3894	MSN5	C4_03280W_A	CAL0000176346	NA	MSN5	ORF|Uncharacterized	Predicted karyopherin involved in nuclear import and export of proteins; flow model biofilm induced; Spider biofilm induced	Plate 08	F06	0	0	2	3	NA	1.07548	N	8811859	GGCCTCCGAAGAAAGCTCAA		8811860	GCTCACTTGGTACGATATGT
orf19.2665	3894	MSN5	C4_03280W_A	CAL0000176346	NA	MSN5	ORF|Uncharacterized	Predicted karyopherin involved in nuclear import and export of proteins; flow model biofilm induced; Spider biofilm induced	Plate 08	F06	0	0	2	3	NA	1.07548	Y	8811859	GGCCTCCGAAGAAAGCTCAA		8811860	GCTCACTTGGTACGATATGT
orf19.59	3991	REI1	C1_05060W_A	CAL0000177865	NA	REI1	ORF|Uncharacterized	Putative cytoplasmic pre-60S factor; Hap43-induced; repressed by prostaglandins	Plate 08	F07	0	0	3	3	-0.161525	-0.163792	N	8807651	TCCGACACGACAATGATGCA		8807652	GCGGGACACATTGAACACAC
orf19.1114	3998		C5_03800W_A	CAL0000199655	NA	RCF1	ORF|Verified	Cytochrome c oxidase subunit; membrane-localized protein; rat catheter biofilm induced	Plate 08	F08	0	0	3	3	0.00804708	0.0878767	N	8807705	TGGCACATCATCTAAACCGA		8807706	AAATAGCAGGTTCCGCAAGG
orf19.6736	3908		C3_07550C_A	CAL0000193890	NA	GEP3	ORF|Uncharacterized	Protein required for mitochondrial ribosome small subunit biogenesis; role in maturation of SSU-rRNA; Spider biofilm induced	Plate 08	F09	0	0	3	3	-0.0225092	0.390037	N	8807901	CACTTACGAGGATATGTAGG		8807902	GCTAACCCGTAATTGCTATC
orf19.2304	3971		C1_11120C_A	CAL0000182431	NA		ORF|Verified	Protein similar to S. cerevisiae Gvp36p; transposon mutation affects filamentous growth	Plate 08	F10	0	0	3	3	-0.300312	-0.126544	N	8807915	CACATGCAGACAAGCGTTCA		8807916	GCGCCATTAGACTCAAATAG
orf19.1537	3734		C2_02200W_A	CAL0000192596	NA	VAM6	ORF|Verified	Putative vacuolar transporter; Hap43-induced; required for normal filamentous growth; mRNA binds She3 and is localized to hyphal tips	Plate 08	F11	0	0	3	3	0.202021	0.0541598	NA	8807733	TATCAGTTCCGCAGACGGGT		8807734	CTCTTATGAGGGAGACTGAT
orf19.1339	3739	CPY1	C7_03360W_A	CAL0000177922	NA	PRC1	ORF|Uncharacterized	Carboxypeptidase Y; transcript regulated at yeast-hypha transition or macrophage response; induced human neutrophils; regulated by Gcn2 and Gcn4; putative N-glycosylation	Plate 08	F12	0	0	3	3	0.0278401	-0.00778318	N	8807861	TAACGGACTCTAATCCCGAG		8807862	CCGGAGCATCAATATGACTA
orf19.4466	3740		C1_03920C_A	CAL0000174768	NA	ERF2	ORF|Uncharacterized	Ortholog(s) have palmitoyltransferase activity and role in ascospore formation, cellular response to cadmium ion, detoxification of cadmium ion, protein palmitoylation, protein targeting to membrane	Plate 08	G01	0	0	3	3	-0.156721	-0.088583	N	8811759	ACGAGCTAACAAGAGTCTGC	yes	8811760	AAGACATCAGGATCATGCGG
orf19.6738	3759	VAN1	C3_07500W_A	CAL0000185280	NA	VAN1	ORF|Verified	Member of Mnn9 family of mannosyltransferases; ortholog of S. cerevisiae Van1p; fungal-specific (no human or murine homolog)	Plate 08	G02	2	1	2	3	0.529993	1.1524	Y	8811773	AAGCTACCAGTCCATTACAG		8811774	TTACATAGTACACTGCGCGG
orf19.2474	3761	PRC3	C1_05770C_A	CAL0000190176	NA	YBR139W	ORF|Uncharacterized	Putative carboxypeptidase Y precursor; transcript regulated by Nrg1 and Mig1; regulated by Gcn2 and Gcn4	Plate 08	G03	0	0	3	3	-0.0654497	-0.260529	N	8811775	CATTAGGATACATCTGGCTC		8811776	TTATTGGCGAGCAGGTCCCT
orf19.2538	3762	PTC2	CR_01520W_A	CAL0000180955	NA	PTC2	ORF|Verified	Protein phosphatase of the Type 2C-related family (serine/threonine-specific) with a potential role in DNA damage checkpoint control; localizes to both cytoplasm and mitochondria; mutant shows virulence defect	Plate 08	G04	0	0	3	3	0.309398	0.78516	Y	8811817	GGCCATTACAAACTCATGCA		8811818	GCCACATGCCAATGAACGGA
orf19.2709	3763	ZUO1	C4_02870C_A	CAL0000192667	NA	ZUO1	ORF|Uncharacterized	Ortholog of S. cerevisiae Zuo1; a cytosolic ribosome-associated chaperone; likely to be essential for growth, based on an insertional mutagenesis strategy; Spider biofilm repressed	Plate 08	G05	0	0	3	2	NA	2.27097	Y	8811821	TAGATCCACCAGAGGGTCC	yes	8811822	CACAGTGCATAATTGGACAC
orf19.6538	3766	VMA11	C7_01820C_A	CAL0000184536	NA	VMA11	ORF|Uncharacterized	Predicted ortholog of S. cerevisiae Tfp3/Vma11; c' subunit of the V0 subcomplex of the vacuolar ATPase; required for hemoglobin-iron utilization; Spider biofilm repressed	Plate 08	G06	0	0	3	0*	-0.0310081	0.924218	Y	8811823	TGGCCCTCAAACCATGTAAA		8811824	TCACTCTAGGGCGATACAGG
orf19.1084	3767	CDC39	C6_04270W_A	CAL0000177338	NA	CDC39	ORF|Verified	Protein similar to S. cerevisiae Cdc39p, which is part of the CCR4-NOT transcription regulatory complex; transposon mutation affects filamentous growth	Plate 08	G07	0	0	3	2	-0.0763884	1.77497	Y	8811825	GCCCTCGCATAGAAGAAA	yes	8811826	CTAGACTGTTAGATCCGTTT	yes
orf19.1161	3769	PLD1	C1_11590W_A	CAL0000189670	NA	SPO14	ORF|Verified	Phospholipase D1; required for phosphatidic acid and for most diacylglycerol production; required for wild-type mouse virulence, but not rat oral virulence; mutant defect in hyphal growth on solid substrates; similar to S. cerevisiae Spo14p	Plate 08	G08	0	0	3	3	-0.00104406	0.311079	N	8811831	TAGATTGGCCGACCCTCTGT		8811832	ACTTACAGGCCATTTGGGCG
orf19.799	3775	STE4	C2_04210W_A	CAL0000180995	NA	STE4	ORF|Verified	Beta subunit of heterotrimeric G protein of mating signal transduction pathway; required for mating; transcript is specific to cells homozygous at MTL; induced by alpha pheromone; ortholog of S. cerevisiae Ste4	Plate 08	G09	0	0	3	3	-0.365711	-0.263064	N	8811833	GCCTGATGCACAATAGACCA		8811834	AATTCCCACGGATACCGAGG
orf19.1734	3749		CR_04720C_A	CAL0000196418	NA	INO80	ORF|Uncharacterized	Putative ATPase and nucleosome spacing factor; heterozygous null mutant displays sensitivity to virgineone	Plate 08	G10	0	0	3	3	-0.192977	-0.581071	N	8811837	GTAAGCCTTTGTAACCCTCG		8811838	AAGCAGCACGCAGACTCCAG	yes
orf19.671	3781	PSP1	C1_11310C_A	CAL0000196960	NA	PSP1	ORF|Uncharacterized	Protein repressed during the mating process	Plate 08	G11	0	1	3	3	-0.287685	-0.0761733	N	8811853	TTTGGACAGACAGCGAGAAC		8811854	GGCCGGGCAATACGAAATTA
orf19.4778	3797	LYS142	C1_09200W_A	CAL0000198710	NA		ORF|Uncharacterized	Zn(II)2Cys6 transcription factor; has similarity to S. cerevisiae Lys14, involved in the regulation of lysine biosynthesis genes; fungal-specific	Plate 08	G12	0	0	3	3	NA	-0.472335	N	8811795	TCAGGAGACTGCACTACAGG		8811796	TCACATGAGCTGAAGGATGC
orf19.4563	3809		C4_02260C_A	CAL0000191193	NA	YMR310C	ORF|Verified	Protein of unknown function; repressed by prostaglandins; Hap43-induced, Spider biofilm induced	Plate 08	H01	0	0	3	3	0.16332	-0.138581	N	8811865	GGCCGAGTCCACAAGATACA		8811866	CTAACACTGGTTCAAGTAGC
orf19.2094	3883	PDR6	C2_00370W_A	CAL0000183439	NA	KAP122	ORF|Uncharacterized	Putative pleiotropic drug resistance regulatory protein 6; transcript regulated by Nrg1; induced by alpha pheromone in SpiderM medium	Plate 08	H02	0	0	3	3	0.0979959	-0.0547163	N	8807491	CATCTACTCGCAGGATAGGG		8807492	AAGTGAGTTCAACGTCCTCC
orf19.7460	3886		CR_00670C_A	CAL0000175614	NA	TRM13	ORF|Uncharacterized	Putative 2'-O-methyltransferase with a predicted role in tRNA modification; transcription is activated in the presence of elevated CO2	Plate 08	H03	0	0	3	3	0.157572	0.161077	N	8807515	GCCCATTAAAGAGATGTCCA		8807516	AGATTGCACCCATCGTTATC
orf19.2887	3921		C4_06470W_A	CAL0000177426	NA	YMR295C	ORF|Uncharacterized	Ortholog in S. cerevisiae is localizedto the bud, mating projection tip, and associates with ribosomes; Spider biofilm induced	Plate 08	H04	0	0	2	3	0.0599645	0.344958	N	8807679	GACCTTATCCAGTCTTGTG	yes	8807680	CGGCCACTAAGATATGTTGA
orf19.758	3930		C1_04840C_A	CAL0000180993	NA	MRL1	ORF|Uncharacterized	Ortholog(s) have signal sequence binding activity, role in vacuolar transport and late endosome localization	Plate 08	H05	0	0	3	3	0.169813	0.133163	N	8807687	GGAAGGTGTATCAACTTACC		8807688	ATCTTATGAGTCGGGCAGAGT	yes
orf19.4279	3966	MNN1	C5_02630C_A	CAL0000201916	NA		ORF|Uncharacterized	Putative alpha-1,3-mannosyltransferase; of the mannosyltransferase complex; negatively regulated by Rim101; transcript elevated in chk1 and nik1 mutants, but not in sln1 mutant; Spider and flow model biofilm induced	Plate 08	H06	1	0	3	3	-0.306164	-0.0660856	N	8807759	CGAGGAGAAGAAGTTCCCAC		8807760	CTTACTCTGGCGATGAGCGT
orf19.6082	4006		C1_00210C_A	CAL0000182274	NA	GSF2	ORF|Verified	Ortholog(s) have unfolded protein binding activity, role in protein folding, protein localization to cell surface and integral to endoplasmic reticulum membrane, mitochondrial outer membrane localization	Plate 08	H07	0	0	3	3	0.100923	0.0305612	N	8807777	CCTTTATGTTAAGTAGGCGG		8807778	TAGTAGCCCGCACGTAGATG
orf19.7096	4008		C7_00260C_A	CAL0000199507	NA	YLR001C	ORF|Uncharacterized	Ortholog(s) have fungal-type vacuole membrane, mitochondrion localization	Plate 08	H08	0	0	3	3	0.338409	0.507817	N	8807851	TCATCTGTGGAACTGGCTGC		8807852	TCAGTTTGGGCAGTCCCTGT
orf19.425	4012		C1_05400C_A	CAL0000187498	NA	YOL114C	ORF|Uncharacterized	Has domain(s) with predicted translation release factor activity and role in translational termination	Plate 08	H09	0	0	3	3	NA	-0.201681	N	8807933	CCTGGCATACAATACAGTCA		8807934	TAATTCTGGACAACCGGGTA
orf19.1016	4023		NA	NA	NA	NA	NA	NA	Plate 08	H10	0	0	3	3	-0.24134	0.00513349	NA	8807937	CAGAGCTTGACAACTGGTGA		8807938	ACTATGCTGAAAGTGTGGCA
orf19.3476	719		C6_02340W_A	CAL0000187651	orf6.4983	HRR25	ORF|Uncharacterized	Predicted protein serine/threonine kinase; Spider biofilm induced	Plate 08	H11	1	0	3	2	NA	NA	NA	8807945	ATCGGTATTAACCCAATCGGG	yes	8807946	GTCACTAGCACAATGCAGCA
orf19.2040	722		C2_00840W_A	CAL0000175936	orf6.5979	TAH18	ORF|Uncharacterized	Ortholog(s) have oxidoreductase activity, acting on NAD(P)H activity, role in iron-sulfur cluster assembly, nitric oxide biosynthetic process, oxidation-reduction process and mitochondrion localization	Plate 08	H12	0	1	3	3	NA	NA	NA	8807967	GAGATATAGTCAACTCCACC		8807968	AGAGGCCCTACACTCGTATG
orf19.1687	423		C3_01560W_A	CAL0000191988	orf6.4152	PRP43	ORF|Uncharacterized	Ortholog of S. cerevisiae Prp43, an RNA helicase in the DEAH-box family that functions in both RNA polymerase I and polymerase II transcript metabolism; Hap43-induced gene	Plate 09	A01	0	0	3	3	NA	NA	NA	NA	NA	NA	NA	NA	NA
orf19.1254	727	SEC23	C4_05690W_A	CAL0000192101	orf6.5721	SEC23	ORF|Uncharacterized	Putative GTPase-activating protein; regulated upon yeast-hypha switch; Spider biofilm repressed	Plate 09	A02	0	0	3	3	NA	NA	NA	NA	NA	NA	NA	NA	NA
orf19.2230	724		C2_06790W_A	CAL0000192121	orf6.1323	RDS3	ORF|Uncharacterized	Putative pre-mRNA-splicing factor; decreased transcription is observed upon benomyl treatment	Plate 09	A03	0	0	3	3	NA	NA	NA	NA	NA	NA	NA	NA	NA
orf19.4293	640		C5_02730C_A	CAL0000178398	orf6.5193	CIA1	ORF|Uncharacterized	Ortholog(s) have role in iron-sulfur cluster assembly, ribosomal large subunit export from nucleus, tRNA wobble uridine modification and cytosol, nucleus localization	Plate 09	A04	0	0	3	3	NA	NA	NA	NA	NA	NA	NA	NA	NA
orf19.3251	624	ARC19	CR_01040C_A	CAL0000200234	orf6.8251	ARC19	ORF|Verified	Putative ARP2/3 complex subunit; Hap43-induced gene; mutation confers hypersensitivity to cytochalasin D; rat catheter biofilm repressed	Plate 09	A05	0	0	3	1	NA	NA	NA	NA	NA	NA	NA	NA	NA
orf19.1883	626	YCS4	C2_07470W_A	CAL0000201859	orf6.7037	YCS4	ORF|Uncharacterized	Putative condensin complex subunit; cell-cycle regulated periodic mRNA expression	Plate 09	A06	1	3	3	2	NA	NA	NA	NA	NA	NA	NA	NA	NA
orf19.1457	497		C2_01490C_A	CAL0000176995	orf6.7116	SSL1	ORF|Uncharacterized	Putative RNA polymerase transcription factor TFIIH core component; possibly an essential gene, disruptants not obtained by UAU1 method	Plate 09	A07	0	0	3	3	NA	NA	NA	NA	NA	NA	NA	NA	NA
orf19.6340	634		C1_12820C_A	CAL0000198535	orf6.5769	RPB5	ORF|Uncharacterized	Ortholog(s) have RNA polymerase I activity, RNA polymerase II activity, RNA polymerase III activity, RNA-directed RNA polymerase activity	Plate 09	A08	0	0	3	2	NA	NA	NA	NA	NA	NA	NA	NA	NA
orf19.5513	632		C6_02440C_A	CAL0000177849	orf6.4455	PRP45	ORF|Uncharacterized	Protein required for pre-mRNA splicing; Spider biofilm induced	Plate 09	A09	0	0	3	1	NA	NA	NA	NA	NA	NA	NA	NA	NA
orf19.3524	725	CRK1	C2_04930C_A	CAL0000191033	orf6.308	SGV1	ORF|Verified	Protein kinase of the Cdc2 subfamily involved in hyphal development, virulence; promotes hyphal development independently of Cph1 and Efg1; functionally complements pheromone hypersensitivity of S. cerevisiae sgv1 mutant; Hap43p-repressed	Plate 09	A10	0	0	3	3	NA	NA	NA	NA	NA	NA	NA	NA	NA
orf19.5174	690	TAF19	C7_02870C_A	CAL0000183625	orf6.6962	TAF13	ORF|Verified	Putative TFIID subunit; mutation confers hypersensitivity to amphotericin B; rat catheter biofilm induced	Plate 09	A11	0	0	3	3	NA	NA	NA	NA	NA	NA	NA	NA	NA
orf19.1444	3733		C2_01390W_A	CAL0000186455	NA	ENT2	ORF|Uncharacterized	Ortholog(s) have phosphatidylinositol-4,5-bisphosphate binding activity, role in actin cortical patch assembly, actin filament organization, endocytosis and actin cortical patch, mating projection tip localization	Plate 09	A12	0	0	3	1	NA	2.90729	Y	NA	NA	NA	NA	NA	NA
orf19.3545	3738		C2_05140W_A	CAL0000199882	NA	CDC15	ORF|Uncharacterized	Ortholog(s) have protein serine/threonine kinase activity, role in meiotic anaphase II, protein phosphorylation, septation initiation signaling cascade and cellular bud neck, cytoplasm, new mitotic spindle pole body, nucleus localization	Plate 09	B01	0	0	3	3	NA	-0.316492	N	NA	NA	NA	NA	NA	NA
orf19.4961	3805	STP2	C1_13350W_A	CAL0000195044	NA	STP2	ORF|Verified	Amino-acid-regulated transcription factor; activates transcription of amino acid permease genes; activated by amino-acid-induced proteolytic processing (Ssy1, Csh3 dependent); required for alkalinization of medium; Spider biofilm induced	Plate 09	B02	0	0	3	3	0.0223647	0.672455	N	8811757	GCACTACTACTACACGATAG		8811758	AGAGCGGATGCACCTGATAT
orf19.4967	3807	COX19	C1_13410W_A	CAL0000176572	NA	COX19	ORF|Uncharacterized	Putative cytochrome c oxidase assembly protein; Plc1-regulated; rat catheter biofilm induced	Plate 09	B03	0	0	2	3	NA	0.107497	N	8811771	CGCACTTGGCAATAACTCTA		8811772	GCGCGTATCGGATCTCTCTT
orf19.5214	3826	VPS33	C2_05940C_A	CAL0000186305	NA	VPS33	ORF|Uncharacterized	Ortholog(s) have ATP binding, phosphatidylinositol binding activity	Plate 09	B04	0	0	2	2*	-0.0108526	1.07676	Y	8807507	GAGATTATCGCATACGCCTG		8807508	GAGTGACAGACATGACCTC	yes
orf19.2106	3897		C2_00270C_A	CAL0000177567	NA	YLR326W	ORF|Uncharacterized	Putative protein of unknown function; Hap43p-repressed gene	Plate 09	B05	0	0	3	3	0.0692417	-0.0841901	N	8807511	ATCATGCGCCAAGCCGTGTA		8807512	TATTGACAGCGTCGGCAACG
orf19.3799	3952		C4_04800W_A	CAL0000195123	NA	RTN1	ORF|Uncharacterized	Ortholog(s) have role in endoplasmic reticulum tubular network maintenance, nuclear pore complex assembly and Golgi apparatus, cortical endoplasmic reticulum, integral to endoplasmic reticulum membrane, mitochondrion localization	Plate 09	B06	0	0	3	3	-0.116001	-0.315015	N	8807563	ATTAGACCTAGCCACTACGG		8807564	CAACTAGCCGCAAGGGAGTA
orf19.3176	3963	RIM21	C5_01950C_A	CAL0000199829	NA	RIM21	ORF|Verified	Plasma membrane pH-sensor involved in the Rim101 pH response pathway; required for processing and activation of Rim101 and for alkaline pH-induced hyphal growth; Spider biofilm induced	Plate 09	B07	0	0	3	2*	0.15194	1.97057	Y	8807711	CCGCATATCCAAGAATGGGA		8807712	ATGACGACGACCGCATTAGG
orf19.307	3987		C3_03100C_A	CAL0000198062	NA	HFI1	ORF|Uncharacterized	Ortholog(s) have transcription coactivator activity, role in histone acetylation, transcription from RNA polymerase II promoter and Ada2/Gcn5/Ada3 transcription activator complex, SAGA complex, SLIK (SAGA-like) complex localization	Plate 09	B08	0	0	3	3	0.126255	1.46362	Y	8807823	AAGGGTCTTCAATCCGTGCC		8807824	CGGCGCAAATACTAATTTCC	yes
orf19.351	4003		C3_03530W_A	CAL0000192825	NA	YPR153W	ORF|Uncharacterized	Ortholog of S. cerevisiae : YPR153W, C. glabrata CBS138 : CAGL0L08382g, C. dubliniensis CD36 : Cd36_83540, C. parapsilosis CDC317 : CPAR2_404520 and Candida tenuis NRRL Y-1498 : CANTEDRAFT_115795	Plate 09	B09	0	0	3	3	NA	-0.238096	N	8807845	CCCGTGCGGAAACGACATAA		8807846	GAGTCGTCTCTCACTGCGTT
orf19.2782	3779		C1_07630W_A	CAL0000183749	NA	GRX5	ORF|Uncharacterized	Ortholog(s) have disulfide oxidoreductase activity, role in cellular response to oxidative stress, response to osmotic stress and mitochondrial matrix localization	Plate 09	B10	0	0	3	3	-0.145428	0.163909	N	8807893	CGCCCGACATGATGAAAGTA		8807894	GGTCCCGGCCCATAAAGAAA
orf19.3557	4182	GPI19	C2_05280C_A	CAL0000176510	NA	GPI19	ORF|Verified	Subunit of GPI-GlcNAc transferase; role in synthesis of N-acetylglucosaminyl phosphatidylinositol (GlcNAc-PI), the first intermediate in GPI anchor synthesis; complements S. cerevisiae gpi19 mutant; flow model biofilm induced	Plate 09	B11	0	0	3	3	-0.29787	-0.209043	N	8807927	ATATTGGTCGCACCGCCATG		8807928	GATCAGCAGCCACGATTGAG
orf19.3785	4239		C4_04930C_A	CAL0000191563	NA	CWC23	ORF|Uncharacterized	DnaJ chaperone domain protein; role in pre-mRNA splicing; Spider biofilm induced	Plate 09	B12	0	0	3	3	-0.0677143	-0.0159102	N	8811861	ATTGTGCATCCGGGACCACT		8811862	TGGGACACCACAAGTCTACA
orf19.2266	4265		C2_07110C_A	CAL0000195098	NA	IOC3	ORF|Uncharacterized	Ortholog(s) have ATPase activity, DNA binding, nucleosome binding activity, role in chromatin remodeling and Isw1 complex localization	Plate 09	C01	0	0	3	3	-0.424454	-0.663988	N	8808337	GCAGACTGTTAATTCTCCTC		8808338	AATATGTAGCACACGCCAGC
orf19.1634	4269		C3_02120W_A	CAL0000188377	NA		ORF|Uncharacterized	Has domain(s) with predicted fatty-acyl-CoA binding activity	Plate 09	C02	0	0	2	3	-0.0812996	0.0730052	N	8808453	TTATTATATCGAGGCACGGG		8808454	GCTCGTATTCAAGATCATCC
orf19.4195	4277		C6_00630W_A	CAL0000198148	NA		ORF|Uncharacterized	Ortholog of C. dubliniensis CD36 : Cd36_60540, C. parapsilosis CDC317 : CPAR2_602830, Candida tenuis NRRL Y-1498 : CANTEDRAFT_108530 and Debaryomyces hansenii CBS767 : DEHA2F15532g	Plate 09	C03	0	0	3	3	0.0344074	-0.159071	N	8808505	CGCCTTACACGATTTATAGG		8808506	TCGAGATGACGATAGTCTTG
orf19.3697	4278		C7_02670W_A	CAL0000198847	NA	FAR11	ORF|Uncharacterized	Ortholog(s) have role in ascospore formation, re-entry into mitotic cell cycle after pheromone arrest, regulation of meiosis I, regulation of mitosis and sporocarp development involved in sexual reproduction, more	Plate 09	C04	0	0	2	3	0.0999389	-0.0195115	N	8808513	CTGCCATGCGAACAAGAGCA		8808514	CTCATGCTACGAGATATGGG
orf19.7568	4283		CR_09940W_A	CAL0000183549	NA	SPS4	ORF|Uncharacterized	Ortholog of S. cerevisiae : SPS4, C. glabrata CBS138 : CAGL0I09834g, C. dubliniensis CD36 : Cd36_35035, C. parapsilosis CDC317 : CPAR2_200810 and Candida tenuis NRRL Y-1498 : CANTEDRAFT_112327	Plate 09	C05	0	0	2	3	0.0180833	0.165304	N	8808529	GCATTAAGTGTAACGCAGAG		8808530	TACCTTAGTCCACTGGGCTG
orf19.719	4291		CR_06470W_A	CAL0000177443	NA	HRD1	ORF|Uncharacterized	Ortholog(s) have ubiquitin-protein ligase activity	Plate 09	C06	0	0	2	3	0.786784	0.486281	N	8808531	GGCGTCACATATACAAATGC		8808532	TGGCCTCGAACAAGACGCAA
orf19.7386	4305		C3_06050C_A	CAL0000181478	NA	MBA1	ORF|Uncharacterized	Ortholog(s) have ribosome binding activity	Plate 09	C07	0	0	3	3	0.12668	-0.169519	N	8808541	ATCCATGCGTGTAAAGGCGT	yes	8808542	TCCGCTAAGGATTGAGAAAG
orf19.720	4310	GST3	CR_06460W_A	CAL0000178761	NA		ORF|Uncharacterized	Glutathione S-transferase; expression regulated upon white-opaque switch; induced by human neutrophils; peroxide-induced; induced by alpha pheromone in SpiderM medium; Spider biofilm induced	Plate 09	C08	0	0	3	3	NA	-0.928386	Y	8808557	AGACATATCTAATTCGCCGC		8808558	GGTCTGCCCAAAGTCACAAA
orf19.7598	4320		CR_10230W_A	CAL0000190603	NA	AHC1	ORF|Uncharacterized	Ortholog(s) have histone acetyltransferase activity, role in histone acetylation and Ada2/Gcn5/Ada3 transcription activator complex localization	Plate 09	C09	0	0	3	3	0.0602784	0.18884	N	8808585	AGGTCGCTCATATCTCAGCT		8808586	AGCAGAGTCTAACAGATCCT	yes
orf19.3589	4321	SPO11	C2_08820C_A	CAL0000174721	NA	SPO11	ORF|Verified	DNA endonuclease; required for genetic recombination between homologous chromosomes during the parasexual cycle; produced in mitotically dividing cells; similar to S. cerevisiae Spo11 which functions in recombination during meiosis	Plate 09	C10	0	0	3	3	0.119693	0.0351082	N	8808595	ACTAAGATCCCATGTTGGTC		8808596	TACCTTTAGCGCGGGAGCTT
orf19.2439	4327		C1_06060C_A	CAL0000199317	NA		ORF|Uncharacterized	Fatty acid biosynthetic protein; shows colony morphology-related gene regulation by Ssn6p; protein newly produced during adaptation to the serum	Plate 09	C11	0	0	3	3	NA	0.0899526	N	8808615	GCATCCTATCCATGACTTGG		8808616	GATATTGCCAACCGGCCTA	yes
orf19.4766	3795	ARG81	C1_09090C_A	CAL0000185550	NA	ARG81	ORF|Verified	Zn(II)2Cys6 transcription factor; required for utilization of ornithine as a nitrogen source and for wild-type resistance to caffeine; required for yeast cell adherence to silicone substrate	Plate 09	C12	0	0	3	3	0.706015	-0.335285	N	8808617	CACTCAGAGGTAGCATCAGG		8808618	ATATGACACGGAGACTGACG
orf19.6756	4184		C3_07350W_A	CAL0000180326	NA	YIP4	ORF|Uncharacterized	Ortholog(s) have Rab GTPase binding activity and Golgi apparatus, endoplasmic reticulum localization	Plate 09	D01	0	0	3	3	0.163648	0.162462	N	8808629	GGCTCATATCATTTCGCAT	yes	8808630	CCGTGAGATAAACATTGGCA
orf19.5078	4284		C1_08060W_A	CAL0000174295	NA		ORF|Uncharacterized	Protein of unknown function; Hap43-repressed gene; rat catheter biofilm repressed	Plate 09	D02	0	0	3	3	-0.180552	-0.295998	N	8807487	GCCCTGCTGGAAATCAAACA		8807488	TATTGAGCTATACGCCACAG	yes
orf19.6508	4331		C7_02090C_A	CAL0000186966	NA	LST7	ORF|Uncharacterized	Ortholog(s) have protein transporter activity, role in Golgi to plasma membrane transport, intracellular protein transport and vesicle coat localization	Plate 09	D03	0	0	3	3	0.0446716	0.0584571	N	8808341	TCCGCGCTGTAGACTGATGT		8808342	GAAGTACGCTCAAGACCGAC
orf19.5772	1041		C6_03950C_A	CAL0000185200	orf6.6186	SWC5	ORF|Uncharacterized	Ortholog(s) have role in histone exchange and Swr1 complex, cytosol localization	Plate 09	D04	0	0	2	3	0.0900079	-0.115649	N	8808543	CTCTACTTAGGTGTAATGGG		8808544	GACATAGTCACAGAGTCCGC
orf19.4725	1167	SWI6	C1_08670W_A	CAL0000183437	orf6.3187	SWI6	ORF|Verified	Putative component of the MBF and SBF transcription complexes involved in G1/S cell-cycle progression; periodic mRNA expression, peak at cell-cycle G1/S phase	Plate 09	D05	0	0	3	3	-0.267499	-1.05182	Y	8808637	GTCCCGCATGGCAACAAAGA		8808638	AATATCGACGAAGGGCGTAC
orf19.4242	1174	CST20	C5_02340C_A	CAL0000198103	orf6.6603	STE20	ORF|Verified	Protein kinase of Ste20p/p65PAK family, required for wild-type mating efficiency and virulence in a mouse model; Cst20p-Hst7p-Cek1p-Cph1p MAPK pathway regulates some hyphal growth; involved in Cdc42p growth regulation	Plate 09	D06	0	0	2	3	-0.644995	0.0623113	N	8807046	TCGGAGGCTATACTGTACGT		8807322	GATATGCAGCAATGCGGATA
orf19.1490	1183	MSB2	C2_01780W_A	CAL0000179069	orf6.2804	MSB2	ORF|Verified	Mucin family adhesin-like protein; cell wall damage sensor; required for Cek1 phosphorylation by cell wall stress; Rim101-repressed; activation releases extracellular domain into medium; Spider biofilm induced	Plate 09	D07	0	0	3	3	NA	-0.312617	N	8801750	TAATGAGCCAGACGACGGTC		8801749	CCCTTGGTAAAGCGAAGCA	yes
orf19.6801	1185	RPD31	C3_07000W_A	CAL0000185568	orf6.8830	RPD3	ORF|Verified	Putative histone deacetylase; involved in regulation of white-opaque switch; Spider biofilm repressed	Plate 09	D08	0	0	3	3	0.319021	-0.00359341	N	8801763	AAATGGGCTTCAAGATGTCC		8801764	CCCTTATACACAAGTTGGCA
orf19.1792	1186		C4_05340W_A	CAL0000200502	orf6.4371	CDC16	ORF|Uncharacterized	Ortholog(s) have ubiquitin-protein ligase activity	Plate 09	D09	0	3	3	2	-0.269125	2.29835	Y	8801781	AGATTAGTTCAAGCGCCCGC		8801782	CAGACGAGTGGACATTATAG
orf19.171	1187	DBP2	CR_02530W_A	CAL0000194603	orf6.2907	DBP2	ORF|Uncharacterized	Putative DEAD-box family ATP-dependent RNA helicase; flucytosine induced; repressed in core stress response	Plate 09	D10	0	0	2	3	0.216426	2.49355	Y	8801785	ACAGTCATGGAAGTTAAGGC		8801786	CACCTCCATAGAGTGATAGG
orf19.5447	1191	HGT19	C3_00220W_A	CAL0000199303	orf6.8683		ORF|Verified	Putative MFS glucose/myo-inositol transporter; 20 member family; 12 transmembrane segments, extended N terminus; expressed in rich medium; Hap43, phagocytosis, rat catheter, Spider and flow model biofilm induced	Plate 09	D11	0	0	3	3	0.697271	0.62966	N	8801787	ACGTATAGCATAAGGTAGGC		8801788	TGTCACGATCCATCTCTAGG
orf19.3642	1199	SUN41	C6_00820W_A	CAL0000175157	orf6.2071	SUN4	ORF|Verified	Cell wall glycosidase; role in biofilm formation and cell separation; possibly secreted; hypoxia, hyphal induced; caspofungin repressed; Efg1, Cph1 regulated; O-glycosylated, possible Kex2 substrate; 5'-UTR intron; Spider biofilm induced	Plate 09	D12	0	0	3	2	NA	NA	NA	8801789	ATATGACCTGAACCGACGGC		8801790	TATTCGCTCAGAGTGCCTG	yes
orf19.814	1534	SSY1	C2_04060C_A	CAL0000180720	orf6.6705	SSY1	ORF|Verified	Amino acid sensor; required for wild-type hyphal growth on solid serum or Lees media, not under all conditions; 12 predicted membrane spanning regions; Hap43-repressed; Spider biofilm induced	Plate 09	E01	0	0	3	3	-0.203985	0.610779	N	8801797	ACTAATCTTGAATTGGCGGC		8801798	ATGCTGCCAGGTGAGATAAT
orf19.7433	1548		C3_06440W_A	CAL0000196266	orf6.8593	NUP116	ORF|Uncharacterized	Ortholog(s) have nucleocytoplasmic transporter activity, structural constituent of nuclear pore activity	Plate 09	E02	0	0	2	3	1.5895	1.38928	Y	NA	NA	NA	NA	NA	NA
orf19.5664	4198	HOF1	C4_00370W_A	CAL0000193415	NA	HOF1	ORF|Uncharacterized	Ortholog of S. cerevisiae Hof1; a protein localized to the bud neck and required for cytokinesis in S. cerevisiae; periodic mRNA expression, peak at cell-cycle G2/M phase; mutant is viable	Plate 09	E03	0	0	2	3	0.19338	0.734446	Y	8802475	CCGGATCATGCAGTCATCTG		8802507	CATCCGACTAGATTGGTGTG
orf19.4013	4255		C5_05200C_A	CAL0000179668	NA	YHR045W	ORF|Uncharacterized	Putative protein of unknown function; Hap43p-repressed gene; S. cerevisiae ortholog YHR045W localizes to the endoplasmic reticulum	Plate 09	E04	0	0	2	3	-0.0470518	0.00210336	N	8802489	GCCTGATGATTAGTGACTCT		8802521	TAGAGTTTCGTCCACACGCT
orf19.5680	4332		C5_00170W_A	CAL0000194643	NA		ORF|Uncharacterized	Protein with predicted hydrolase domains; similar to a universal stress protein family protein; possibly essential, disruptants not obtained by UAU1 method; Spider biofilm repressed	Plate 09	E05	0	0	3	3	0.0338169	0.0485647	N	8808369	TTACCAGGCAGAGACAGTGC		8808370	TAACGAAGGGCTGGCAATAC
orf19.5885	378		C3_04380C_A	CAL0000183109	orf6.9152	SNU13	ORF|Uncharacterized	Putative U3 snoRNP protein; flucytosine induced	Plate 09	E06	0	1	3	2	NA	NA	NA	8808485	GACCACCCTAGATATTTGTC		8808486	GTGGATAACACAACTTCCCA
orf19.4373	316		CR_03740C_A	CAL0000201080	orf6.4538	FMN1	ORF|Uncharacterized	Protein similar to S. cerevisiae Fmn1p, which is riboflavin kinase; predicted Kex2p substrate; Hap43p-repressed gene	Plate 09	E07	0	0	3	3	NA	NA	NA	8808639	GCGGGCACCTTATTATACCT		8808640	TCTATATCGGCATGTGGCTG
orf19.5085	544		C1_08110W_A	CAL0000200179	orf6.6291	PSE1	ORF|Uncharacterized	Ortholog(s) have nuclear localization sequence binding, protein transporter activity and role in mRNA export from nucleus, protein import into nucleus, regulation of mitosis, regulation of protein desumoylation	Plate 09	E08	0	0	3	3	NA	NA	NA	NA	NA	NA	NA	NA	NA
orf19.2736	387	HFL2	C4_02630C_A	CAL0000181542	orf6.4692	BUR6	ORF|Uncharacterized	HAP5-like; ortholog of S. cerevisiae Bur6, a heterodimeric NC2 transcription regulator complex subunit; flucytosine induced	Plate 09	E09	0	0	3	3	NA	NA	NA	NA	NA	NA	NA	NA	NA
orf19.4374	639	PRP42	CR_03750C_A	CAL0000176091	orf6.4539	PRP42	ORF|Uncharacterized	Putative component of the U1 snRNP, involved in splicing; ortholog of S. cerevisiae PRP42	Plate 09	E10	0	0	3	2	NA	NA	NA	NA	NA	NA	NA	NA	NA
orf19.5378	416	SCL1	C3_00770C_A	CAL0000198208	orf6.4140	SCL1	ORF|Uncharacterized	Proteasome subunit YC7alpha; protein present in exponential and stationary growth phase yeast cultures; flow model and Spider biofilm repressed	Plate 09	E11	0	0	3	2	NA	NA	NA	NA	NA	NA	NA	NA	NA
orf19.2275	420		C2_07190C_A	CAL0000177740	orf6.3566	MNP1	ORF|Uncharacterized	Putative mitochondrial ribosomal protein; predicted role in aerobic respiration; Spider biofilm repressed	Plate 09	E12	0	0	3	3	NA	NA	NA	NA	NA	NA	NA	NA	NA
orf19.5963	137		C3_04940W_A	CAL0000197875	orf6.9074	NUS1	ORF|Uncharacterized	Putative prenyltransferase; essential gene in S. cerevisiae; Spider biofilm induced	Plate 09	F01	0	0	3	1	NA	NA	NA	NA	NA	NA	NA	NA	NA
orf19.3856	273	CDC28	CR_06050W_A	CAL0000191263	orf6.5246	CDC28	ORF|Verified	Cyclin-dependent protein kinase; interacts with regulatory subunit Cyb1; determination of cell morphology during the cell cycle; phosphorylated mostly by Swe1 and phosphorylation is regulated by Hsl1; 5'-UTR intron; Spider biofilm repressed	Plate 09	F02	0	2	3	2	NA	NA	NA	NA	NA	NA	NA	NA	NA
orf19.5383	415	PMA1	C3_00720W_A	CAL0000187161	orf6.4145	PMA1	ORF|Verified	Plasma membrane H(+)-ATPase; highly expressed, comprises 20-40% of total plasma membrane protein; levels increase at stationary phase transition; fluconazole induced; caspofungin repressed; upregulated in RHE model; Spider biofilm repressed	Plate 09	F03	0	0	2	2	NA	NA	NA	NA	NA	NA	NA	NA	NA
orf19.2571	390	SEC4	CR_01750C_A	CAL0000186445	orf6.4672	SEC4	ORF|Verified	Small GTPase of Rab family; role in post-Golgi secretion; possible C-terminal palmitoylation; downregulated on adherence to polystyrene; localizes to the Spitzenkorper during hyphal growth; functional homolog of S. cerevisiae Sec4p	Plate 09	F04	0	0	3	0	NA	NA	NA	NA	NA	NA	NA	NA	NA
orf19.4620	269	TIM12	C4_01740W_A	CAL0000201723	orf6.7919	TIM12	ORF|Uncharacterized	Predicted component of the TIM22 complex, involved in protein import into mitochondrial inner membrane; flow model biofilm induced	Plate 09	F05	0	0	2	2	NA	NA	NA	NA	NA	NA	NA	NA	NA
orf19.202	276	CDC47	C2_09020W_A	CAL0000195352	orf6.5934	MCM7	ORF|Uncharacterized	Phosphorylated protein described as having role in control of cell division; RNA abundance regulated by tyrosol and cell density; merged with orf19.201 in Assembly 20; unmerged from orf19.201 in a revision of Assembly 21	Plate 09	F06	0	0	3	3	NA	NA	NA	NA	NA	NA	NA	NA	NA
orf19.3211	739	RCF3	C5_04000W_A	CAL0000191573	orf6.1701	RFC3	ORF|Uncharacterized	Putative heteropentameric replication factor C subunit; transcription is induced upon filamentous growth	Plate 09	F07	0	0	3	3	NA	NA	NA	NA	NA	NA	NA	NA	NA
orf19.5833	736		C2_02730W_A	CAL0000194981	orf6.6145	UFD1	ORF|Uncharacterized	Ortholog(s) have polyubiquitin binding activity	Plate 09	F08	0	0	3	3	NA	NA	NA	NA	NA	NA	NA	NA	NA
orf19.2885	733	PRI2	C4_06490C_A	CAL0000183113	orf6.1820	PRI2	ORF|Uncharacterized	Putative DNA primase; gene adjacent to and divergently transcribed with CDC68; Hap43-induced; Spider biofilm repressed	Plate 09	F09	0	2	3	2	NA	NA	NA	NA	NA	NA	NA	NA	NA
orf19.4732	732	SEC24	C1_08740C_A	CAL0000196446	orf6.2185	SEC24	ORF|Uncharacterized	Protein with a possible role in ER to Golgi transport; induced upon yeast-hyphal switch; sumoylation target; Spider biofilm repressed	Plate 09	F10	0	0	3	0	NA	NA	NA	NA	NA	NA	NA	NA	NA
orf19.1771	738		C2_10100W_A	CAL0000192468	orf6.1677	CWC22	ORF|Uncharacterized	Predicted spliceosome-associated protein; role in pre-mRNA splicing; Spider biofilm induced	Plate 09	F11	0	0	3	3	NA	NA	NA	NA	NA	NA	NA	NA	NA
orf19.488	737	MEX67	CR_04050C_A	CAL0000181331	orf6.7083	MEX67	ORF|Uncharacterized	Nuclear export protein; has NTF2-like domain; interacts with Mtr2p via the NTF2-like domain	Plate 09	F12	0	0	3	3	NA	NA	NA	NA	NA	NA	NA	NA	NA
orf19.7293	635	MPS1	CR_08960C_A	CAL0000200652	orf6.8374	MPS1	ORF|Uncharacterized	Monopolar spindle protein, a putative kinase; essential for growth; periodic mRNA expression, peak at cell-cycle S/G2 phase	Plate 09	G01	2	2	2	2	NA	NA	NA	NA	NA	NA	NA	NA	NA
orf19.3888	274	PGI1	CR_06340C_A	CAL0000197690	orf6.5859	PGI1	ORF|Uncharacterized	Glucose-6-phosphate isomerase; enzyme of glycolysis; antigenic; Efg1-regulated; induced upon adherence to polystyrene; repressed by phagocytosis, human neutrophils; flow model biofilm induced; rat catheter and Spider biofilm repressed	Plate 09	G02	0	0	3	2	NA	NA	NA	NA	NA	NA	NA	NA	NA
orf19.6135.1	527	SMX4	CR_07330W_A	CAL0000188432	orf6.8156	LSM3	ORF|Verified	Component of heteroheptameric complexes (Lsm1p, Lsm8p) involved in RNA processing and decay; flucytosine induced	Plate 09	G03	0	0	2	2	NA	NA	NA	NA	NA	NA	NA	NA	NA
orf19.3300	431	ZPR1	C1_01110C_A	CAL0000194324	orf6.7195	ZPR1	ORF|Uncharacterized	Protein with putative zinc finger; regulated by Gcn4p; repressed in response to amino acid starvation (3-aminotriazole treatment); upregulation correlates with clinical development of fluconazole resistance	Plate 09	G04	0	0	3	3	NA	NA	NA	NA	NA	NA	NA	NA	NA
orf19.6776	661	GCD2	C3_07250W_A	CAL0000182407	orf6.8855	GCD2	ORF|Uncharacterized	Putative translation initiation factor; genes encoding ribosomal subunits, translation factors, and tRNA synthetases are downregulated upon phagocytosis by murine macrophage	Plate 09	G05	0	0	3	2	NA	NA	NA	NA	NA	NA	NA	NA	NA
orf19.900	672	NSP1	C2_03280W_A	CAL0000175140	orf6.7277	NSP1	ORF|Uncharacterized	Essential component of the nuclear pore complex; sumoylation target; stationary phase enriched protein; rat catheter biofilm repressed	Plate 09	G06	0	0	3	2	NA	NA	NA	NA	NA	NA	NA	NA	NA
orf19.969	679		C5_00260W_A	CAL0000189135	orf6.8218	PRS1	ORF|Uncharacterized	Ortholog(s) have ribose phosphate diphosphokinase activity, role in 5-phosphoribose 1-diphosphate biosynthetic process, cytokinesis, fungal-type cell wall organization and cytosol, nucleus localization	Plate 09	G07	0	0	3	1	NA	NA	NA	NA	NA	NA	NA	NA	NA
orf19.964	682	SMC4	C5_00300C_A	CAL0000183293	orf6.8213	SMC4	ORF|Uncharacterized	Ortholog(s) have chromatin binding activity and role in cellular protein localization, mitotic chromosome condensation, tRNA gene clustering	Plate 09	G08	0	2	3	2	NA	NA	NA	NA	NA	NA	NA	NA	NA
orf19.796	680	HYM1	C2_04240C_A	CAL0000174685	orf6.2996	HYM1	ORF|Verified	Protein of RAM cell wall integrity signaling network; involved in regulation of Ace2 activity and cellular morphogenesis; role in cell separation, azole sensitivity; required for hyphal growth	Plate 09	G09	0	0	3	3	NA	NA	NA	NA	NA	NA	NA	NA	NA
orf19.6909	694		C7_01290W_A	CAL0000188346	orf6.7173	MED11	ORF|Uncharacterized	Ortholog(s) have TFIIH-class transcription factor binding, TFIIH-class transcription factor recruiting transcription factor activity	Plate 09	G10	0	0	2	2	NA	NA	NA	NA	NA	NA	NA	NA	NA
orf19.3962	698	HAS1	C5_04750C_A	CAL0000175982	orf6.1551	HAS1	ORF|Verified	Functional homolog of S. cerevisiae Has1p, which is a nucleolar protein of the DEAD-box ATP-dependent RNA helicase family that is involved in biogenesis of the ribosome, particularly the small (40S) subunit; caspofungin-downregulated	Plate 09	G11	0	1	3	1	NA	NA	NA	NA	NA	NA	NA	NA	NA
orf19.337	334		C3_03400C_A	CAL0000188283	orf6.7221	VTI1	ORF|Uncharacterized	Ortholog(s) have SNAP receptor activity and role in Golgi to vacuole transport, intra-Golgi vesicle-mediated transport, vacuole fusion, non-autophagic, vesicle fusion	Plate 09	G12	0	0	3	2	NA	NA	NA	NA	NA	NA	NA	NA	NA
orf19.2307	705		C1_11090C_A	CAL0000196733	orf6.5543	PFS2	ORF|Uncharacterized	Ortholog(s) have role in mRNA cleavage, mRNA polyadenylation, mitotic sister chromatid segregation, regulation of G1/S transition of mitotic cell cycle and cytosol, mRNA cleavage and polyadenylation specificity factor complex localization	Plate 09	H01	0	0	3	3	NA	NA	NA	NA	NA	NA	NA	NA	NA
orf19.1402	458	CCT2	C2_09520C_A	CAL0000197460	orf6.5355	CCT2	ORF|Uncharacterized	Chaperonin of the cytosolic TCP1 ring complex; protein present in exponential and stationary-phase yeast cells, but higher amounts in stationary phase; GlcNAc-induced protein	Plate 09	H02	0	0	3	0	NA	NA	NA	NA	NA	NA	NA	NA	NA
orf19.6861	713		C4_05220C_A	CAL0000198495	orf6.7010	APC5	ORF|Uncharacterized	Ortholog(s) have ubiquitin-protein ligase activity and role in anaphase-promoting complex-dependent proteasomal ubiquitin-dependent protein catabolic process, chromatin assembly, protein ubiquitination	Plate 09	H03	0	1	3	3	NA	NA	NA	NA	NA	NA	NA	NA	NA
orf19.6598	710	WAL1	CR_09650W_A	CAL0000197581	orf6.6210	LAS17	ORF|Verified	Protein required for hyphal growth and for wild-type cell morphology, polarized budding, endocytosis, vacuole morphology; similar to Wiskott-Aldrich syndrome protein; localizes to cortical actin patches and hyphal tips	Plate 09	H04	0	0	3	2	NA	NA	NA	NA	NA	NA	NA	NA	NA
orf19.5846	594		CR_05560W_A	CAL0000192947	orf6.4948	TFB2	ORF|Uncharacterized	Putative TFIIH and nucleotide excision repair factor 3 complex subunit; possibly an essential gene, disruptants not obtained by UAU1 method	Plate 09	H05	0	0	3	3	NA	NA	NA	NA	NA	NA	NA	NA	NA
orf19.4033	644	PRP22	C5_05370C_A	CAL0000197565	orf6.7446	PRP22	ORF|Uncharacterized	Putative RNA-dependent ATPase; induced upon adherence to polystyrene; induced by Mnl1p under weak acid stress	Plate 09	H06	0	0	2	3	NA	NA	NA	NA	NA	NA	NA	NA	NA
orf19.3478	597	NIP7	C6_02360W_A	CAL0000185986	orf6.4981	NIP7	ORF|Uncharacterized	Putative nucleolar protein with role in ribosomal assembly; hyphal-induced; Hap43-induced; Spider biofilm induced	Plate 09	H07	0	0	3	3	NA	NA	NA	NA	NA	NA	NA	NA	NA
orf19.5732	706	NOG2	C6_03640W_A	CAL0000182741	orf6.4911	NOG2	ORF|Uncharacterized	Putative nucleolar GTPase; repressed by prostaglandins; Hap43-induced, rat catheter and Spider biofilm induced	Plate 09	H08	0	0	3	3	NA	NA	NA	NA	NA	NA	NA	NA	NA
orf19.6539	598		C7_01810W_A	CAL0000176498	orf6.5275	RVB2	ORF|Uncharacterized	Putative trancription modulator; RuvB-like protein family member; heterozygous null mutant displays sensitivity to virgineone	Plate 09	H09	0	0	3	3	NA	NA	NA	NA	NA	NA	NA	NA	NA
orf19.3031	592	SEC62	C1_03340C_A	CAL0000199574	orf6.7768	SEC62	ORF|Verified	Putative endoplasmic reticulum (ER) protein-translocation complex subunit	Plate 09	H10	0	0	3	1	NA	NA	NA	NA	NA	NA	NA	NA	NA
orf19.2528	700		CR_01420W_A	CAL0000190298	orf6.3369	BDP1	ORF|Uncharacterized	Putative RNA polymerase III transcription factor (TFIIIB) subunit; flucytosine repressed	Plate 09	H11	0	1	3	2	NA	NA	NA	NA	NA	NA	NA	NA	NA
orf19.3623	650	SMC2	C2_08560W_A	CAL0000192877	orf6.1515	SMC2	ORF|Uncharacterized	Protein similar to S. cerevisiae Smc2p, which is a component of the condensin complex involved in mitotic chromosome condensation; induced under hydroxyurea treatment	Plate 09	H12	1	2	3	2	NA	NA	NA	NA	NA	NA	NA	NA	NA
orf19.4542	601		C1_01820C_A	CAL0000186980	orf6.6688	CCL1	ORF|Uncharacterized	Ortholog(s) have cyclin-dependent protein serine/threonine kinase inhibitor activity and role in phosphorylation of RNA polymerase II C-terminal domain, regulation of mitotic cell cycle, transcription from RNA polymerase II promoter	Plate 10	A01	0	0	3	3	NA	NA	NA	NA	NA	NA	NA	NA	NA
orf19.2643	616	RPO26	C5_03360W_A	CAL0000199338	orf6.3820	RPO26	ORF|Verified	Putative RNA polymerase subunit; heterozygous null mutant exhibits resistance to parnafungin in the C. albicans fitness test	Plate 10	A02	0	0	3	2	NA	NA	NA	NA	NA	NA	NA	NA	NA
orf19.7256	646		C1_14410W_A	CAL0000192540	orf6.8156	LSM5	ORF|Uncharacterized	Ortholog of S. cerevisisae/S. pombe Lsm5; Lsm (Like Sm) protein involved in mRNA decay; Predicted ORF from Assembly 19; removed from Assembly 20; restored based on comparative genome analysis; flucytosine induced	Plate 10	A03	0	0	3	3	NA	NA	NA	NA	NA	NA	NA	NA	NA
orf19.6931	714		C3_03840C_A	CAL0000199618	orf6.7317	CLP1	ORF|Verified	Putative cleavage factor I subunit; heterozygous null mutant exhibits hypersensitivity to parnafungin and cordycepin in the C. albicans fitness test	Plate 10	A04	0	0	3	3	NA	NA	NA	NA	NA	NA	NA	NA	NA
orf19.6234	702		C1_06760C_A	CAL0000201524	orf6.5122	IPI3	ORF|Verified	Putative U2 snRNP component; mutation confers hypersensitivity to 5-fluorocytosine (5-FC), 5-fluorouracil (5-FU), and tubercidin (7-deazaadenosine); Hap43-induced, Spider biofilm induced	Plate 10	A05	0	0	3	3	NA	NA	NA	NA	NA	NA	NA	NA	NA
orf19.2843	45	RHO1	CR_02860W_A	CAL0000192659	orf6.4937	RHO1	ORF|Verified	Small GTPase of Rho family; regulates beta-1,3-glucan synthesis activity and binds Gsc1p; essential; expected to be geranylgeranylated by geranylgeranyltransferase type I; plasma membrane-localized	Plate 10	A06	0	0	3	1	NA	NA	NA	NA	NA	NA	NA	NA	NA
orf19.4120	24	LAS1	C2_06000W_A	CAL0000192189	orf6.3193	LAS1	ORF|Verified	Putative bud formation and morphogenesis protein; mutation confers hypersensitivity to 5-fluorocytosine (5-FC), 5-fluorouracil (5-FU); macrophage-induced; Spider biofilm induced	Plate 10	A07	0	0	3	3	NA	NA	NA	NA	NA	NA	NA	NA	NA
orf19.922	46	ERG11	C5_00660C_A	CAL0000176310	orf6.2866	ERG11	ORF|Verified	Lanosterol 14-alpha-demethylase; cytochrome P450 family; role in ergosterol biosynthesis; target of azole antifungals; may contribute to drug resistance; azole or flow model biofilm induced; drug treated biofilm induced; hypoxia regulated	Plate 10	A08	0	0	3	1	NA	NA	NA	NA	NA	NA	NA	NA	NA
orf19.2609	54	CET1	CR_02090C_A	CAL0000199068	orf6.4276	CET1	ORF|Verified	mRNA 5'-triphosphatase; large subunit of mRNA capping enzyme; positively regulates Ceg1 activity; functional homolog of S. cerevisiae Cet1; Cet1 and Cgt1 form a 2:1 complex; flow model biofilm induced	Plate 10	A09	0	0	3	2	NA	NA	NA	NA	NA	NA	NA	NA	NA
orf19.2560	55	CDC60	CR_01690C_A	CAL0000201312	orf6.3811	CDC60	ORF|Verified	Cytosolic leucyl tRNA synthetase; conserved amino acid and ATP binding class I signature, tRNA binding, proofreading motifs; likely essential for growth; interacts with benzoxaborole antifungals; present in exponential and stationary phase	Plate 10	A10	0	0	3	2	NA	NA	NA	NA	NA	NA	NA	NA	NA
orf19.5692	63		C5_00060C_A	CAL0000184933	orf6.4570	APC4	ORF|Uncharacterized	Ortholog(s) have ubiquitin-protein ligase activity, role in anaphase-promoting complex-dependent proteasomal ubiquitin-dependent protein catabolic process, protein ubiquitination and anaphase-promoting complex localization	Plate 10	A11	0	0	3	3	NA	NA	NA	NA	NA	NA	NA	NA	NA
orf19.708	70		CR_06740W_A	CAL0000201571	orf6.1728	SPC97	ORF|Uncharacterized	Ortholog(s) have structural constituent of cytoskeleton activity	Plate 10	A12	0	2	3	3	NA	NA	NA	NA	NA	NA	NA	NA	NA
orf19.7141	68	UFE1	C7_04270C_A	CAL0000187209	orf6.8041	UFE1	ORF|Verified	Protein interacting with Sec20p, possibly involved in retrograde transport between the Golgi and the endoplasmic reticulum; functional homolog of S. cerevisiae Ufe1p, which is an ER t-SNARE that mediates the retrograde traffic	Plate 10	B01	0	0	3	2	NA	NA	NA	NA	NA	NA	NA	NA	NA
orf19.5166	65	DBF4	C7_02950C_A	CAL0000174858	orf6.6970	DBF4	ORF|Uncharacterized	Putative Cdc7p-Dbf4p kinase complex regulatory subunit; Hap43p-induced gene; macrophage/pseudohyphal-repressed; cell-cycle regulated periodic mRNA expression; S. cerevisiae ortholog is not cell-cycle regulated	Plate 10	B02	1	2	3	3	NA	NA	NA	NA	NA	NA	NA	NA	NA
orf19.7492	66	SWC4	CR_00400C_A	CAL0000199374	orf6.8744	SWC4	ORF|Verified	Subunit of the NuA4 histone acetyltransferase complex	Plate 10	B03	0	0	3	3	NA	NA	NA	NA	NA	NA	NA	NA	NA
orf19.5884	15		C3_04370C_A	CAL0000187255	orf6.9153	URB2	ORF|Uncharacterized	Putative nucleolar preribosomal-associated protein; decreased transcription is observed upon benomyl treatment or in an azole-resistant strain that overexpresses MDR1; Spider biofilm induced	Plate 10	B04	0	0	3	3	NA	NA	NA	NA	NA	NA	NA	NA	NA
orf19.1434	2		C2_08380C_A	CAL0000188846	orf6.1038	DPB11	ORF|Uncharacterized	Ortholog(s) have protein kinase activator activity	Plate 10	B05	0	0	3	3	NA	NA	NA	NA	NA	NA	NA	NA	NA
orf19.4443	36	YPD1	C1_07240W_A	CAL0000174022	orf6.7256	YPD1	ORF|Verified	Phosphohistidine intermediate protein in a phosphorelay signal transduction pathway; residue His69 is the phosphoacceptor histidine; predicted to be soluble and cytosolic; functional homolog of S. cerevisiae Ypd1p	Plate 10	B06	0	0	3	3	NA	NA	NA	NA	NA	NA	NA	NA	NA
orf19.2831	4	RPC31	CR_02720C_A	CAL0000174952	orf6.4492	RPC31	ORF|Uncharacterized	Putative RNA polymerase III subunit C31; repressed by nitric oxide; induced during infection of murine kidney, compared to growth in vitro; has murine homolog	Plate 10	B07	0	0	3	1	NA	NA	NA	NA	NA	NA	NA	NA	NA
orf19.7620	14		CR_10430C_A	CAL0000188698	orf6.8968	SPP2	ORF|Uncharacterized	Ortholog(s) have role in mRNA splicing, via spliceosome and spliceosomal complex localization	Plate 10	B08	0	0	3	3	NA	NA	NA	NA	NA	NA	NA	NA	NA
orf19.1569	16	UTP22	C2_02450C_A	CAL0000188541	orf6.6426	UTP22	ORF|Verified	Putative U3 snoRNP protein; Ssr1-induced; repressed by prostaglandins; heterozygous null mutant is resistant to parnafungin	Plate 10	B09	0	0	3	3	NA	NA	NA	NA	NA	NA	NA	NA	NA
orf19.3724	26		CR_02420W_A	CAL0000197728	orf6.1835	UTP23	ORF|Uncharacterized	Ortholog(s) have role in endonucleolytic cleavage in 5'-ETS of tricistronic rRNA transcript (SSU-rRNA, 5.8S rRNA and LSU-rRNA), more	Plate 10	B10	0	0	3	3	NA	NA	NA	NA	NA	NA	NA	NA	NA
orf19.801	39	TBF1	C2_04200W_A	CAL0000179754	orf6.1354	TBF1	ORF|Verified	Essential transcription factor; induces ribosomal protein genes and the rDNA locus; acts with Cbf1 at subset of promoters; recruits Fhl1 and Ifh1 to promoters; role is analogous to that of S. cerevisiae Rap1; Spider biofilm induced	Plate 10	B11	0	0	3	1	NA	NA	NA	NA	NA	NA	NA	NA	NA
orf19.677	40	CHO1	C1_11240C_A	CAL0000195699	orf6.6570	CHO1	ORF|Verified	Putative phosphatidylserine synthase; ortholog of S. cerevisiae CHO1; transposon mutation affects filamentous growth; regulated by Nrg1, Tup1	Plate 10	B12	0	0	3	3	NA	NA	NA	NA	NA	NA	NA	NA	NA
orf19.6489	41	FMP45	C7_02240W_A	CAL0000192127	orf6.1074	FMP45	ORF|Verified	Predicted membrane protein induced during mating; mutation confers hypersensitivity to toxic ergosterol analog, to amphotericin B; alkaline repressed; repressed by alpha pheromone in SpiderM medium; rat catheter, Spider biofilm induced	Plate 10	C01	NA	NA	NA	NA	NA	NA	NA	NA	NA	NA	NA	NA	NA
orf19.1945	42	AUR1	C5_01240W_A	CAL0000178882	orf6.5594	AUR1	ORF|Verified	Inositolphosphorylceramide (IPC) synthase; catalyzes the key step in sphingolipid biosynthesis; antifungal drug target; flow model biofilm induced; Spider biofilm induced	Plate 10	C02	0	0	3	1	NA	NA	NA	NA	NA	NA	NA	NA	NA
orf19.29	43		C2_06530W_A	CAL0000198079	orf6.5923	TAH11	ORF|Uncharacterized	Ortholog of S. cerevisiae Tah11, a DNA replication licensing factor required for pre-replication complex assembly; rat catheter, flow model and Spider biofilm induced	Plate 10	C03	0	0	3	3	NA	NA	NA	NA	NA	NA	NA	NA	NA
orf19.4566	44		C4_02240C_A	CAL0000191147	orf6.3098		ORF|Uncharacterized	Protein similar to S. cerevisiae Rot1p, which has roles in cytoskeletal dynamics and cell wall biosynthesis; predicted Kex2p substrate	Plate 10	C04	0	0	3	3	NA	NA	NA	NA	NA	NA	NA	NA	NA
orf19.5363	13		C2_10790C_A	CAL0000178538	orf6.8352	ALG14	ORF|Uncharacterized	Component of UDP-GlcNAc transferase; required for the 2nd step of dolichyl-linked oligosaccharide synthesis; Spider biofilm induced	Plate 10	C05	0	0	3	1	NA	NA	NA	NA	NA	NA	NA	NA	NA
orf19.4161	1		C4_00800W_A	CAL0000185422	orf6.2625	NSE4	ORF|Uncharacterized	Ortholog(s) have role in DNA repair and Smc5-Smc6 complex, nucleus localization	Plate 10	C06	0	1	3	3	NA	NA	NA	NA	NA	NA	NA	NA	NA
orf19.2187	58	ALG7	C2_07940C_A	CAL0000195644	orf6.3423	ALG7	ORF|Verified	Protein involved in cell wall mannan biosynthesis; mutation confers hypersensitivity to tunicamycin; transcript elevated in chk1, nik1, and sln1 homozygous null mutants; possibly essential gene, disruptants not obtained by UAU1 method	Plate 10	C07	0	0	3	1	NA	NA	NA	NA	NA	NA	NA	NA	NA
orf19.7308	57	TUB1	CR_09120C_A	CAL0000195890	orf6.8389	TUB1	ORF|Verified	Alpha-tubulin; gene has intron; complements cold-sensitivity of S. cerevisiae tub1 mutant; C. albicans has single alpha-tubulin gene, whereas S. cerevisiae has two (TUB1, TUB3); farnesol-upregulated in biofilm; sumoylation target	Plate 10	C08	1	2	2	2	NA	NA	NA	NA	NA	NA	NA	NA	NA
orf19.7599	33	UTP5	CR_10240W_A	CAL0000191285	orf6.8947	UTP5	ORF|Verified	Putative U3 snoRNA-associated protein; Hap43p-induced gene; mutation confers resistance to 5-fluorocytosine (5-FC), 5-fluorouracil (5-FU), and tubercidin (7-deazaadenosine); physically interacts with TAP-tagged Nop1p	Plate 10	C09	0	0	3	2	NA	NA	NA	NA	NA	NA	NA	NA	NA
orf19.4849	30		C1_09840C_A	CAL0000185317	orf6.7362	STS1	ORF|Uncharacterized	Protein required for localizing proteasomes to the nucleus; involved in ubiquitin-mediated protein degradation; possibly an essential gene, disruptants not obtained by UAU1 method; Spider biofilm induced	Plate 10	C10	0	0	3	3	NA	NA	NA	NA	NA	NA	NA	NA	NA
orf19.6341	21		C1_12810W_A	CAL0000179348	orf6.5770	RIB7	ORF|Uncharacterized	Ortholog(s) have 5-amino-6-(5-phosphoribosylamino)uracil reductase activity, role in riboflavin biosynthetic process and cytosol, nucleus localization	Plate 10	C11	0	0	3	3	NA	NA	NA	NA	NA	NA	NA	NA	NA
orf19.4601	20		C4_01910W_A	CAL0000179943	orf6.7900	TFC1	ORF|Uncharacterized	Putative RNA polymerase III transcription initiation factor complex (TFIIIC) subunit; possibly an essential gene, disruptants not obtained by UAU1 method	Plate 10	C12	0	0	3	3	NA	NA	NA	NA	NA	NA	NA	NA	NA
orf19.1776	35		C2_10060C_A	CAL0000187822	orf6.2664	CAB4	ORF|Uncharacterized	Putative pantetheine-phosphate adenylyltransferase (PPAT); which catalyzes 4th step in coenzyme A biosynthesis from pantothenate; rat catheter biofilm repressed	Plate 10	D01	0	0	3	3	NA	NA	NA	NA	NA	NA	NA	NA	NA
orf19.6346	10		C1_12760W_A	CAL0000174555	orf6.5775	BCP1	ORF|Uncharacterized	Putative nuclear export protein; Hap43p-induced gene; decreased transcription is observed in an azole-resistant strain that overexpresses MDR1	Plate 10	D02	0	0	3	3	NA	NA	NA	NA	NA	NA	NA	NA	NA
orf19.579	7	FOL1	C5_00770C_A	CAL0000194395	orf6.466	FOL1	ORF|Uncharacterized	Putative dihydroneopterin aldolase (dihydro-6-hydroxymethylpterin pyrophosphokinase); fungal-specific (no human or murine homolog)	Plate 10	D03	NA	NA	NA	NA	NA	NA	NA	NA	NA	NA	NA	NA	NA
orf19.7019	27	YML6	C7_00950W_A	CAL0000188564	orf6.7945	YML6	ORF|Uncharacterized	Putative mitochondrial ribosomal protein; induced upon adherence to polystyrene	Plate 10	D04	0	0	3	2	NA	NA	NA	NA	NA	NA	NA	NA	NA
orf19.6880	37		C2_05680W_A	CAL0000175481	orf6.7144	COG4	ORF|Uncharacterized	Ortholog(s) have role in CVT pathway, macroautophagy, peroxisome degradation, retrograde transport, vesicle recycling within Golgi and Golgi transport complex, cell division site, cell tip, nucleus localization	Plate 10	D05	NA	NA	NA	NA	NA	NA	NA	NA	NA	NA	NA	NA	NA
orf19.5526	29	SEC20	C6_02570C_A	CAL0000190449	orf6.4468	SEC20	ORF|Verified	Essential protein; similar to S. cerevisiae Sec20p; depletion causes membrane accumulation and drug sensitivity; expression regulated by growth phase; O-mannosylation regulates proteolysis; does not complement S. cerevisiae sec20-1 mutant	Plate 10	D06	0	1	3	2	NA	NA	NA	NA	NA	NA	NA	NA	NA
orf19.379	18		NA	NA	orf6.329	NA	NA	NA	Plate 10	D07	0	0	3	3	NA	NA	NA	NA	NA	NA	NA	NA	NA
orf19.2717	38	SAS10	C4_02790C_A	CAL0000185070	orf6.2702	SAS10	ORF|Verified	Putative U3-containing small subunit processome complex subunit; Hap43p-induced gene; mutation confers resistance to 5-fluorocytosine (5-FC); repressed upon high-level peroxide stress	Plate 10	D08	0	0	3	2	NA	NA	NA	NA	NA	NA	NA	NA	NA
orf19.6821	3		C3_06810W_A	CAL0000194665	orf6.8810	APC2	ORF|Uncharacterized	Ortholog(s) have ubiquitin-protein ligase activity	Plate 10	D09	0	0	3	3	NA	NA	NA	NA	NA	NA	NA	NA	NA
orf19.7361	5		C3_05800W	NA	orf6.8521	NA	NA	NA	Plate 10	D10	0	0	3	3	NA	NA	#N/A	NA	NA	NA	NA	NA	NA
orf19.1136	478		C1_11800C_A	CAL0000186131	orf6.1572	APS2	ORF|Uncharacterized	Ortholog(s) have AP-2 adaptor complex, cytosol, nucleus localization	Plate 10	D11	0	0	2	3	NA	NA	NA	NA	NA	NA	NA	NA	NA
orf19.5242	473	CDC6	C1_12220W_A	CAL0000190984	orf6.769	CDC6	ORF|Uncharacterized	Putative ATP-binding protein with a predicted role in DNA replication; member of conserved Mcm1p regulon; periodic mRNA expression, peak at cell-cycle M/G1 phase	Plate 10	D12	0	3	3	3	NA	NA	NA	8800010	CCGCATACTGAATTGCTATA	yes	8800009	AACCTGACCTAATGCAGCAG
orf19.3960	474	HYS2	C5_04740C_A	CAL0000186510	orf6.1553	POL31	ORF|Uncharacterized	Putative DNA polymerase III (delta) subunit with a predicted role in DNA replication and DNA repair; cell-cycle regulated periodic mRNA expression	Plate 10	E01	0	0	3	3	NA	NA	NA	NA	NA	NA	NA	NA	NA
orf19.5196	476	ESS1	C1_04410C_A	CAL0000196636	orf6.3412	ESS1	ORF|Verified	Prolyl isomerase (parvulin class); essential; involved in yeast-hyphal switching, Cph1p pathway; has inflexible linker between WW and isomerase domains, unlike human homolog; functional homolog of S. cerevisiae Ess1p	Plate 10	E02	0	0	3	3	NA	NA	NA	NA	NA	NA	NA	NA	NA
orf19.4030	460		C5_05350W_A	CAL0000183321	orf6.7443	PRI1	ORF|Uncharacterized	Ortholog(s) have DNA primase activity, single-stranded DNA binding activity, role in DNA replication, synthesis of RNA primer, telomere maintenance and alpha DNA polymerase:primase complex localization	Plate 10	E03	0	2	3	3	NA	NA	NA	NA	NA	NA	NA	NA	NA
orf19.6881	608	YTH1	C2_05690C_A	CAL0000192895	orf6.7145	YTH1	ORF|Verified	Putative mRNA cleavage and polyadenylation specificity factor; transcription is regulated upon yeast-hyphal switch; decreased expression in hyphae compared to yeast-form cells; fluconazole or flucytosine induced	Plate 10	E04	0	0	3	3	NA	NA	NA	NA	NA	NA	NA	NA	NA
orf19.5027	407	LCB2	C1_13900C_A	CAL0000186740	orf6.7982	LCB2	ORF|Verified	Putative serine palmitoyltransferase component; mutation confers hypersensitivity to aureobasidin A	Plate 10	E05	0	0	3	2	NA	NA	NA	NA	NA	NA	NA	NA	NA
orf19.2775	593	IDI1	C4_02280W_A	CAL0000180278	orf6.6577	IDI1	ORF|Uncharacterized	Ortholog(s) have isopentenyl-diphosphate delta-isomerase activity, role in farnesyl diphosphate biosynthetic process and cytosol, nucleus localization	Plate 10	E06	0	0	3	2	NA	NA	NA	NA	NA	NA	NA	NA	NA
orf19.3027	603		C1_03310W_A	CAL0000201344	orf6.7764	ARP7	ORF|Uncharacterized	Putative DNA translocase; Spider biofilm repressed	Plate 10	E07	0	0	3	2	NA	NA	NA	NA	NA	NA	NA	NA	NA
orf19.1137	477		C1_11790W_A	CAL0000197535	orf6.1573	CDC8	ORF|Uncharacterized	Ortholog(s) have thymidylate kinase activity, uridylate kinase activity, role in dTDP biosynthetic process, dTTP biosynthetic process, dUDP biosynthetic process and cytosol, nucleus localization	Plate 10	E08	0	0	3	3	NA	NA	NA	NA	NA	NA	NA	NA	NA
orf19.2288	479	CCT5	C2_07310W_A	CAL0000189768	orf6.2448	CCT5	ORF|Uncharacterized	T-complex protein 1, epsilon subunit; protein present in exponential and stationary growth phase yeast cultures; Spider biofilm repressed	Plate 10	E09	0	0	3	2	NA	NA	NA	NA	NA	NA	NA	NA	NA
orf19.2289	480	ARP3	C2_07320W_A	CAL0000184019	orf6.2449	ARP3	ORF|Verified	Protein with Myo5p-dependent localization to cortical actin patches at hyphal tip; mutation confers hypersensitivity to cytochalasin D; Spider biofilm repressed	Plate 10	E10	0	0	3	1	NA	NA	NA	NA	NA	NA	NA	NA	NA
orf19.4817	484	RAM2	C1_09530W_A	CAL0000180742	orf6.5223	RAM2	ORF|Verified	Alpha subunit of heterodimeric protein geranylgeranyltransferase type I and farnesyltransferase; a-specific transcript; lovastatin, fluconazole regulated; GGTase I binds zinc, is Mg-dependent; Cdc42 substrate; rat catheter biofilm repressed	Plate 10	E11	0	0	3	3	NA	NA	NA	NA	NA	NA	NA	NA	NA
orf19.4223	410	GCD11	C5_02170C_A	CAL0000197613	orf6.2768	GCD11	ORF|Uncharacterized	Gamma subunit of translation initiation factor eIF2; involved in identification of the start codon; likely essential for growth, based on an insertional mutagenesis strategy; Spider biofilm repressed	Plate 10	E12	0	0	3	0	NA	NA	NA	NA	NA	NA	NA	NA	NA
orf19.6702	437	DED81	C7_03670W_A	CAL0000197236	orf6.6811	DED81	ORF|Uncharacterized	Putative tRNA-Asn synthetase; genes encoding ribosomal subunits, translation factors, tRNA synthetases are downregulated upon phagocytosis by murine macrophage; protein enriched in stationary phase yeast cultures	Plate 10	F01	0	0	3	2	NA	NA	NA	NA	NA	NA	NA	NA	NA
orf19.6701	438		C7_03660C_A	CAL0000176548	orf6.6810	YHR020W	ORF|Uncharacterized	Protein with similarity to amino acid-tRNA ligase; stationary phase enriched protein; GlcNAc-induced protein	Plate 10	F02	0	0	3	3	NA	NA	NA	NA	NA	NA	NA	NA	NA
orf19.1029	440		C1_03800W_A	CAL0000197972	orf6.3222	RPP1	ORF|Uncharacterized	Putative ortholog of S. cerevisiae Rpp1; subunit of both RNase MRP and nuclear RNase P; rat catheter and Spider biofilm induced	Plate 10	F03	0	0	3	3	NA	NA	NA	NA	NA	NA	NA	NA	NA
orf19.1626	441		C3_02180C_A	CAL0000180114	orf6.6446	DYS1	ORF|Uncharacterized	Deoxyhypusine synthase; catalyzes formation of deoxyhypusine, the first step in hypusine biosynthesis; Spider biofilm repressed	Plate 10	F04	0	0	3	3	NA	NA	NA	NA	NA	NA	NA	NA	NA
orf19.1570	443	ERG7	C2_02460W_A	CAL0000184383	orf6.6427	ERG7	ORF|Verified	2,3-epoxysqualene-lanosterol cyclase (lanosterol synthase), conversion of 2,3-oxidosqualene to lanosterol in sterol biosynthesis; fluconazole-induced; possibly essential, disruptants not obtained by UAU1 method; rat catheter biofilm induced	Plate 10	F05	0	0	3	1	NA	NA	NA	NA	NA	NA	NA	NA	NA
orf19.596.1	444	NOP10	CR_08020C_A	CAL0000195074		NOP10	ORF|Uncharacterized	Small nucleolar ribonucleoprotein; flucytosine induced	Plate 10	F06	0	0	3	1	NA	NA	NA	NA	NA	NA	NA	NA	NA
orf19.6455	446		C7_02550C_A	CAL0000192754	orf6.6004	CIA2	ORF|Uncharacterized	Protein of unknown function, transcript is upregulated in clinical isolates from HIV+ patients with oral candidiasis	Plate 10	F07	0	0	3	3	NA	NA	NA	NA	NA	NA	NA	NA	NA
orf19.7488	448		CR_00460C_A	CAL0000189738	orf6.8740	IMP3	ORF|Uncharacterized	Component of the SSU processome; predicted role in pre-18S rRNA processing; Spider biofilm induced	Plate 10	F08	0	0	3	3	NA	NA	NA	NA	NA	NA	NA	NA	NA
orf19.4625	486	TOA2	C4_01680W_A	CAL0000177370	orf6.7924	TOA2	ORF|Uncharacterized	Putative TFIIA small subunit; protein abundance decreased in CAI4 strain compared to the SC5314 strain, abundance not affected by reintegration of URA3 in CAI4; flucytosine induced; possibly an essential gene (UAU1 method)	Plate 10	F09	0	0	3	3	NA	NA	NA	NA	NA	NA	NA	NA	NA
orf19.1618	488	GFA1	C3_02280C_A	CAL0000176261	orf6.6454	GFA1	ORF|Verified	Glucosamine-6-phosphate synthase, homotetrameric enzyme of chitin/hexosamine biosynthesis; inhibited by UDP-GlcNAc, FMDP, N-acyl peptide, kanosamine-6-P; functional homolog of S. cerevisiae Gfa1p; Cagrowth-phase regulated; catalytic Cys	Plate 10	F10	0	NA	3	2	NA	NA	NA	NA	NA	NA	NA	NA	NA
orf19.443	489		C1_05230W_A	CAL0000199486	orf6.6512	RPC25	ORF|Uncharacterized	Ortholog(s) have DNA-directed RNA polymerase activity, RNA polymerase III activity and role in tRNA transcription from RNA polymerase III promoter, transcription initiation from RNA polymerase III promoter	Plate 10	F11	0	0	3	3	NA	NA	NA	NA	NA	NA	NA	NA	NA
orf19.441	490	RPT1	C1_05240C_A	CAL0000180078	orf6.6510	RPT1	ORF|Uncharacterized	Putative 26S proteasome regulatory subunit 7; Hap43p-repressed gene; regulated by Gcn2p and Gcn4p; overlaps orf19.442	Plate 10	F12	0	2	3	2	NA	NA	NA	NA	NA	NA	NA	NA	NA
orf19.4492	491		C2_04570W_A	CAL0000183510	orf6.2953	EBP2	ORF|Uncharacterized	Ortholog(s) have role in nuclear division, rRNA processing and mitotic spindle pole body, nuclear periphery, nucleolus, preribosome, large subunit precursor localization	Plate 10	G01	0	0	3	3	NA	NA	NA	NA	NA	NA	NA	NA	NA
orf19.2974	492	YKT6	C1_02860C_A	CAL0000191319	orf6.5715	YKT6	ORF|Verified	Putative protein of the vacuolar SNARE complex; predicted role in vacuolar fusion; rat catheter biofilm repressed	Plate 10	G02	0	0	3	2	NA	NA	NA	NA	NA	NA	NA	NA	NA
orf19.7438	493	UBA1	C3_06500W_A	CAL0000188696	orf6.8598	UBA1	ORF|Uncharacterized	Ubiquitin-activating enzyme; protein level decreases in stationary phase cultures	Plate 10	G03	0	1	3	2	NA	NA	NA	NA	NA	NA	NA	NA	NA
orf19.5425	494		C3_00420W_A	CAL0000186672	orf6.8661	TRZ1	ORF|Uncharacterized	Ortholog(s) have 3'-tRNA processing endoribonuclease activity, role in tRNA 3'-trailer cleavage, endonucleolytic and mitochondrion, nucleus localization	Plate 10	G04	0	0	3	3	NA	NA	NA	NA	NA	NA	NA	NA	NA
orf19.2818	495		CR_02590C_A	CAL0000193710	orf6.1526	PRP16	ORF|Uncharacterized	Ortholog(s) have RNA-dependent ATPase activity, second spliceosomal transesterification activity, role in generation of catalytic spliceosome for second transesterification step and U2-type catalytic step 2 spliceosome localization	Plate 10	G05	0	0	3	3	NA	NA	NA	NA	NA	NA	NA	NA	NA
orf19.3867	546	RPL7	CR_06120W_A	CAL0000194902	orf6.5257	RLP7	ORF|Uncharacterized	Ribosomal protein L7; repressed upon phagocytosis by murine macrophages; Hap43-induced; rat catheter and Spider biofilm induced	Plate 10	G06	0	0	3	3	NA	NA	NA	NA	NA	NA	NA	NA	NA
orf19.3862	547		CR_06090W_A	CAL0000178240	orf6.5252	LST8	ORF|Uncharacterized	Putative intracellular transport protein; heterozygous null mutant displays sensitivity to rapamycin; expression upregulated during growth in the mouse cecum	Plate 10	G07	0	0	3	3	NA	NA	NA	NA	NA	NA	NA	NA	NA
orf19.3861	548	SIS1	CR_06080W_A	CAL0000193586	orf6.5251	SIS1	ORF|Uncharacterized	Putative Type II HSP40 co-chaperone; macrophage/pseudohyphal-repressed; heavy metal (cadmium) stress-induced; heterozygous null mutant displays sensitivity to virgineone; rat catheter biofilm induced	Plate 10	G08	0	0	3	3	NA	NA	NA	NA	NA	NA	NA	NA	NA
orf19.501	549		CR_04170W_A	CAL0000190202	orf6.7070	NOP2	ORF|Uncharacterized	Ortholog(s) have RNA methyltransferase activity, role in maturation of LSU-rRNA from tricistronic rRNA transcript (SSU-rRNA, 5.8S rRNA, LSU-rRNA) and nucleolus, preribosome, large subunit precursor localization	Plate 10	G09	0	0	3	2	NA	NA	NA	NA	NA	NA	NA	NA	NA
orf19.5873	550	POL1	C3_04300C_A	CAL0000174261	orf6.9164	POL1	ORF|Uncharacterized	Putative DNA directed DNA polymerase alpha; RNA abundance regulated by cell cycle, tyrosol and cell density; rat catheter biofilm induced	Plate 10	G10	0	3	3	2	NA	NA	NA	NA	NA	NA	NA	NA	NA
orf19.172	551	RPC19	CR_02520W_A	CAL0000179133	orf6.2908	RPC19	ORF|Uncharacterized	Putative RNA polymerases I and III subunit AC19; Hap43-induced; rat catheter biofilm induced	Plate 10	G11	0	0	3	3	NA	NA	NA	NA	NA	NA	NA	NA	NA
orf19.6312	552	RPS3	CR_04810W_A	CAL0000200765	orf6.5505	RPS3	ORF|Uncharacterized	Ribosomal protein S3; Hog1, Hap43-induced; grepressed upon phagocytosis by murine macrophage; present in exponential and stationary phase cells; Spider biofilm repressed	Plate 10	G12	0	0	3	2	NA	NA	NA	NA	NA	NA	NA	NA	NA
orf19.5682	553		C5_00150C_A	CAL0000179212	orf6.4560	SRP1	ORF|Uncharacterized	Ortholog(s) have protein binding, bridging, protein transporter activity and role in chromosome condensation, protein import into nucleus, protein targeting to membrane, regulation of mitotic cell cycle	Plate 10	H01	0	1	3	2	NA	NA	NA	NA	NA	NA	NA	NA	NA
orf19.1280	554	SUI1	C5_04090C_A	CAL0000195380	orf6.4245	SUI1	ORF|Uncharacterized	Putative translation initiation factor; flucytosine induced; genes encoding ribosomal subunits, translation factors, and tRNA synthetases are downregulated upon phagocytosis by murine macrophage	Plate 10	H02	0	0	3	1	NA	NA	NA	NA	NA	NA	NA	NA	NA
orf19.5835	129		C2_02710C_A	CAL0000178916	orf6.6143	RRP7	ORF|Uncharacterized	Ortholog(s) have role in rRNA processing, ribosomal small subunit assembly and CURI complex, UTP-C complex, cytosol localization	Plate 10	H03	0	0	3	2	NA	NA	NA	NA	NA	NA	NA	NA	NA
orf19.3898	130		C5_04150C_A	CAL0000193344	orf6.2341	TLG1	ORF|Uncharacterized	Ortholog(s) have SNAP receptor activity, role in endocytosis, vesicle fusion and Golgi apparatus, SNARE complex, endoplasmic reticulum, endosome, trans-Golgi network localization	Plate 10	H04	0	0	3	3	NA	NA	NA	NA	NA	NA	NA	NA	NA
orf19.512	136		CR_04240C_A	CAL0000178904	orf6.7058	KRE33	ORF|Uncharacterized	Ortholog of S. cerevisiae Kre33; essential; S. cerevisiae ortholog is essential and is required for biogenesis of the small ribosomal subunit	Plate 10	H05	0	0	3	2	NA	NA	NA	NA	NA	NA	NA	NA	NA
orf19.7154	139	UTP18	C7_04190C_A	CAL0000175893	orf6.8054	UTP18	ORF|Verified	Putative U3 snoRNA-associated protein; Hap43-induced; repressed in core stress response; physically interacts with TAP-tagged Nop1	Plate 10	H06	0	0	3	2	NA	NA	NA	NA	NA	NA	NA	NA	NA
orf19.7358	140	SAM50	C3_05770C_A	CAL0000187404	orf6.8518	SAM50	ORF|Verified	Predicted component of the SAM complex involved in mitochondrial protein import	Plate 10	H07	0	0	3	3	NA	NA	NA	NA	NA	NA	NA	NA	NA
orf19.1026	142		C1_03830C_A	CAL0000197512	orf6.512	CSL4	ORF|Uncharacterized	Ortholog(s) have role in exonucleolytic trimming to generate mature 3'-end of 5.8S rRNA from tricistronic rRNA transcript (SSU-rRNA, 5.8S rRNA and LSU-rRNA), more	Plate 10	H08	0	0	3	3	1.92162	8.16262	Y	NA	NA	NA	NA	NA	NA
orf19.7631	138	SLD5	CR_10520C_A	CAL0000200542	orf6.8979	SLD5	ORF|Uncharacterized	Putative GINS complex subunit; cell-cycle regulated periodic mRNA expression	Plate 10	H09	0	3	3	3	NA	NA	NA	NA	NA	NA	NA	NA	NA
orf19.5444	95	TIM44	C3_00250C_A	CAL0000195007	orf6.8680	TIM44	ORF|Verified	Protein involved in transport across membranes; Spider biofilm repressed	Plate 10	H10	0	0	2	2	NA	NA	NA	8800280	TGAGAGCGGACCATACGATC		8800279	AGCATGTCTCTAACTGGACG
orf19.2179	98	SIT1	C2_08050C_A	CAL0000196424	orf6.6084	ARN1	ORF|Verified	Transporter of ferrichrome siderophores, not ferrioxamine B; required for human epithelial cell invasion in vitro, not for mouse systemic infection; regulated by iron, Sfu1, Rfg1, Tup1, Hap43; rat catheter and Spider biofilm induced	Plate 10	H11	0	0	3	3	NA	NA	NA	NA	NA	NA	NA	NA	NA
orf19.1878	194	MED4	C2_07500C_A	CAL0000181311	orf6.7042	MED4	ORF|Uncharacterized	RNA polymerase II core mediator complex subunit	Plate 10	H12	0	0	3	3	NA	NA	NA	NA	NA	NA	NA	NA	NA
orf19.1574	197		C2_02500W_A	CAL0000200459	orf6.1886	TAF7	ORF|Uncharacterized	Putative TFIID subunit involved in RNA polymerase II transcription initiation; possibly an essential gene, disruptants not obtained by UAU1 method	Plate 11	A01	0	0	3	3	NA	NA	NA	NA	NA	NA	NA	NA	NA
orf19.5198	198	NOP4	C1_04390C_A	CAL0000184653	orf6.3414	NOP4	ORF|Verified	Putative nucleolar protein; Hap43-induced; mutation confers hypersensitivity to 5-fluorocytosine (5-FC), 5-fluorouracil (5-FU), and tubercidin (7-deazaadenosine); represses in core stress response	Plate 11	A02	0	0	3	3	NA	#N/A	#N/A	NA	NA	NA	NA	NA	NA
orf19.5168	200		C7_02930C_A	CAL0000182014	orf6.6968	TSR4	ORF|Uncharacterized	Ortholog(s) have role in maturation of SSU-rRNA and cytosol, nucleolus localization	Plate 11	A03	0	0	3	3	NA	NA	NA	NA	NA	NA	NA	NA	NA
orf19.5722	202		C6_03550C_A	CAL0000184035	orf6.3797	NSI1	ORF|Uncharacterized	Ortholog(s) have DNA binding activity	Plate 11	A04	0	0	3	3	NA	NA	NA	8800392	CCAGTAGGAGAAGTTATGAC		8800391	ATGATCCCACTAAGTCTTGC
orf19.7285	203		CR_08900C_A	CAL0000184168	orf6.8366	PTI1	ORF|Uncharacterized	Ortholog(s) have role in mRNA cleavage, mRNA polyadenylation, snoRNA 3'-end processing, termination of RNA polymerase II transcription, exosome-dependent, termination of RNA polymerase II transcription, poly(A)-coupled	Plate 11	A05	0	0	3	3	NA	NA	NA	NA	NA	NA	NA	NA	NA
orf19.5008.1	101	DAD1	C1_13710C_A	CAL0000195552		DAD1	ORF|Verified	Subunit of the Dam1 (DASH) complex, which acts in chromosome segregation by coupling kinetochores to spindle microtubules	Plate 11	A06	0	3	3	2	NA	NA	NA	NA	NA	NA	NA	NA	NA
orf19.4133	117		C5_01430C_A	CAL0000195799	orf6.2614	RBA50	ORF|Uncharacterized	Protein wth a predicted role in transcription from RNA polymerase II promoters; Spider biofilm induced	Plate 11	A07	0	0	3	3	NA	NA	NA	NA	NA	NA	NA	NA	NA
orf19.3970	62		C5_04840C_A	CAL0000189299	orf6.5646	NOP19	ORF|Uncharacterized	Putative ribosome biogenesis factor; possibly essential, disruptants not obtained by UAU1 method; rat catheter and Spider biofilm induced	Plate 11	A08	0	0	3	3	NA	NA	NA	NA	NA	NA	NA	NA	NA
orf19.2325	108		C1_10920W_A	CAL0000198278	orf6.5583	TFC6	ORF|Uncharacterized	Ortholog(s) have RNA polymerase III type 1 promoter sequence-specific DNA binding and RNA polymerase III type 1 promoter sequence-specific DNA binding TFIIIB recruiting transcription factor activity, more	Plate 11	A09	0	0	3	3	NA	NA	NA	NA	NA	NA	NA	NA	NA
orf19.3333	74		C1_01470W_A	CAL0000175438	orf6.3340	NAB2	ORF|Uncharacterized	Ortholog(s) have poly(A) RNA binding activity, role in mRNA polyadenylation, poly(A)+ mRNA export from nucleus, regulation of mRNA stability and cytoplasm, nucleus localization	Plate 11	A10	0	0	3	3	NA	NA	NA	NA	NA	NA	NA	NA	NA
orf19.5850	97	NOC2	CR_05520W_A	CAL0000192871	orf6.4952	NOC2	ORF|Verified	Putative nucleolar complex protein; Hap43-induced; transposon mutation affects filamentous growth; mutation confers hypersensitivity to 5-fluorouracil (5-FU), tubercidin (7-deazaadenosine); repressed in core stress response	Plate 11	A11	0	0	3	2	NA	NA	NA	NA	NA	NA	NA	NA	NA
orf19.88	109	ILV5	C6_00870C_A	CAL0000180692	orf6.3699	ILV5	ORF|Uncharacterized	Ketol-acid reductoisomerase; antigenic; regulated by Gcn4; GlcNAc, amino acid starvation (3-AT)-induced; macrophage-repressed protein; protein present in exponential and stationary phase; flow model and Spider biofilm repressed	Plate 11	A12	0	0	3	3	NA	NA	NA	NA	NA	NA	NA	NA	NA
orf19.2389	113		CR_03340C_A	CAL0000193696	orf6.3859	SLD2	ORF|Uncharacterized	Ortholog(s) have DNA replication origin binding, single-stranded DNA binding activity	Plate 11	B01	0	2	3	3	NA	NA	NA	NA	NA	NA	NA	NA	NA
orf19.6373	116	DCP2	CR_08120C_A	CAL0000180572	orf6.5825	DCP2	ORF|Verified	Ortholog(s) have m7G(5')pppN diphosphatase activity, mRNA binding activity and role in deadenylation-dependent decapping of nuclear-transcribed mRNA, deadenylation-independent decapping of nuclear-transcribed mRNA, stress granule assembly	Plate 11	B02	0	0	3	3	NA	NA	NA	NA	NA	NA	NA	NA	NA
orf19.6648	146	SDA1	CR_05660W_A	CAL0000201072	orf6.6545	SDA1	ORF|Uncharacterized	Predicted nuclear protein involved in actin cytoskeleton organization, passage through Start, 60S ribosome biogenesis; rat catheter biofilm induced; Hap43-induced	Plate 11	B03	0	0	3	3	NA	NA	NA	NA	NA	NA	NA	NA	NA
orf19.3553	150	RPF2	C2_05230C_A	CAL0000180822	orf6.4648	RPF2	ORF|Verified	Putative pre-rRNA processing protein; Hap43p-induced gene; mutation confers hypersensitivity to 5-fluorocytosine (5-FC), 5-fluorouracil (5-FU), and tubercidin (7-deazaadenosine)	Plate 11	B04	0	0	3	2	NA	NA	NA	NA	NA	NA	NA	NA	NA
orf19.7197	174		C7_03850W_A	CAL0000177493	orf6.8097	NOC3	ORF|Verified	Putative intranuclear transport and DNA replication mediator; heterozygous null mutant exhibits resistance to parnafungin in the C. albicans fitness test; Spider biofilm induced	Plate 11	B05	0	0	3	2	NA	NA	NA	NA	NA	NA	NA	NA	NA
orf19.4203	179		C6_00560W_A	CAL0000193069	orf6.5018	NDC1	ORF|Uncharacterized	Ortholog(s) have role in nuclear pore organization, spindle pole body duplication and nuclear pore transmembrane ring, spindle pole body localization	Plate 11	B06	0	0	3	3	NA	NA	NA	NA	NA	NA	NA	NA	NA
orf19.410.3	128		C1_05560W_A	CAL0000184983		RIB4	ORF|Verified	Lumazine synthase (6,7-dimethyl-8-ribityllumazine synthase, DMRL synthase); catalyzes the penultimate step in the synthesis of riboflavin; Hap43-induced; rat catheter and Spider biofilm repressed	Plate 11	B07	0	0	3	3	NA	NA	NA	NA	NA	NA	NA	NA	NA
orf19.3334	617	RPS21	C1_01480C_A	CAL0000191073	orf6.3341	RPS2	ORF|Uncharacterized	Protein component of the small (40S) subunit; repressed upon phagocytosis by murine macrophage; positively regulated by Tbf1; Spider biofilm repressed	Plate 11	B08	0	0	1	0	NA	NA	NA	NA	NA	NA	NA	NA	NA
orf19.1901	643	MCM3	C2_07350W_A	CAL0000199452	orf6.7019	MCM3	ORF|Uncharacterized	Putative DNA replication protein; periodic mRNA expression, peak at cell-cycle M/G1 phase; Spider biofilm induced	Plate 11	B09	0	2	2	2	NA	NA	NA	NA	NA	NA	NA	NA	NA
orf19.567	641	TFB3	C5_00690C_A	CAL0000198995	orf6.372	TFB3	ORF|Uncharacterized	Putative C3HC4 zinc finger transcription factor; transcript positively regulated by Tbf1; Spider biofilm induced	Plate 11	B10	0	0	3	3	NA	NA	NA	NA	NA	NA	NA	NA	NA
orf19.7286	609	RPN7	CR_08910C_A	CAL0000177306	orf6.8367	RPN7	ORF|Uncharacterized	Subunit of the proteasome regulatory particle; regulated by Gcn2p and Gcn4p; protein present in exponential and stationary growth phase yeast cultures	Plate 11	B11	0	3	3	2	NA	NA	NA	NA	NA	NA	NA	NA	NA
orf19.3564	610	RPC40	C2_05340C_A	CAL0000195273	orf6.5765	RPC40	ORF|Uncharacterized	Putative RNA polymerase; protein level decreases in stationary phase cultures; Hap43p-induced gene	Plate 11	B12	0	0	3	3	NA	NA	NA	NA	NA	NA	NA	NA	NA
orf19.3647	604	SEC8	C6_00780W_A	CAL0000180162	orf6.3030	SEC8	ORF|Verified	Predicted subunit of the exocyst complex, involved in exocytosis; localizes to a crescent on the surface of the hyphal tip	Plate 11	C01	0	0	3	2	NA	NA	NA	NA	NA	NA	NA	NA	NA
orf19.670	642	SMT3	C1_11330C_A	CAL0000178394	orf6.6563	SMT3	ORF|Verified	SUMO, small ubiquitin-like protein; Smt3p-conjugated proteins localize to septation site and mother side of bud neck; C. albicans septins appear not to be Smt3p-modified, in contrast to S. cerevisiae septins	Plate 11	C02	0	2	3	3	NA	NA	NA	NA	NA	NA	NA	NA	NA
orf19.2425.2	654	RPL28	CR_03030C_A	CAL0000198266			ORF|Alternatively spliced|Uncharacterized	Putative ribosomal protein; Plc1-regulated; downregulated upon phagocytosis by murine macrophage; Spider biofilm repressed	Plate 11	C03	0	NA	2	0	NA	NA	NA	NA	NA	NA	NA	NA	NA
orf19.336	599	YAH1	C3_03390C_A	CAL0000201691	orf6.7220	YAH1	ORF|Uncharacterized	Protein similar to oxidoreductases; induced in high iron; Hap43-repressed	Plate 11	C04	0	0	3	3	NA	NA	NA	NA	NA	NA	NA	NA	NA
orf19.6437	451	CDC23	CR_08630W_A	CAL0000200782	orf6.7817	CDC23	ORF|Uncharacterized	Similar to anaphase-promoting complex component; possibly transcriptionally regulated by Tac1p	Plate 11	C05	0	3	3	1	NA	NA	NA	NA	NA	NA	NA	NA	NA
orf19.5073	614	DPM1	C1_08010W_A	CAL0000190463	orf6.6303	DPM1	ORF|Verified	Putative dolichol phosphate mannose synthase; filament induced; Tup1-regulated; flow model and rat catheter biofilm repressed	Plate 11	C06	0	0	3	3	NA	NA	NA	NA	NA	NA	NA	NA	NA
orf19.7563	612	BET2	CR_09890C_A	CAL0000186043	orf6.8911	BET2	ORF|Uncharacterized	Putative Type II geranylgeranyltransferase beta subunit; transcript regulated by Mig1	Plate 11	C07	0	0	3	0	NA	NA	NA	NA	NA	NA	NA	NA	NA
orf19.4125	615		C2_04860W_A	CAL0000184073	orf6.2514	PZF1	ORF|Uncharacterized	C2H2 transcription factor; Hap43-induced; rat catheter and Spider biofilm induced	Plate 11	C08	0	0	3	3	NA	NA	NA	NA	NA	NA	NA	NA	NA
orf19.407	408	GCD6	C1_08600C_A	CAL0000183518	orf6.2817	GCD6	ORF|Uncharacterized	Ortholog of S. cerevisiae Gcd6; catalytic epsilon subunit of the translation initiation factor eIF2B; genes encoding translation factors are repressed by phagocytosis by murine macrophages	Plate 11	C09	0	0	3	2	NA	NA	NA	NA	NA	NA	NA	NA	NA
orf19.7449	187		C3_06600C_A	CAL0000200048	orf6.8609	DML1	ORF|Uncharacterized	Ortholog(s) have role in mitochondrial genome maintenance, plasmid maintenance and cytosol, mitochondrion localization	Plate 11	C10	0	0	3	3	NA	NA	NA	NA	NA	NA	NA	NA	NA
orf19.7569	515	SIK1	CR_09950C_A	CAL0000178436	orf6.8917	NOP56	ORF|Verified	Putative U3 snoRNP protein; Hap43p-induced gene; physically interacts with TAP-tagged Nop1p	Plate 11	C11	0	0	3	2	NA	NA	NA	NA	NA	NA	NA	NA	NA
orf19.4268	517	UTP13	C5_02550C_A	CAL0000184822	orf6.3489	UTP13	ORF|Verified	Putative U3 snoRNA-associated protein; Hap43-induced; repressed in core stress response; physically interacts with TAP-tagged Nop1	Plate 11	C12	0	0	3	2	NA	NA	NA	NA	NA	NA	NA	NA	NA
orf19.7673	660		CR_10820W_A	CAL0000185982	orf6.9021	SMD1	ORF|Uncharacterized	Ortholog(s) have mRNA binding activity, role in mRNA splicing, via spliceosome and U1 snRNP, U2-type prespliceosome, U4/U6 x U5 tri-snRNP complex, U5 snRNP, commitment complex, cytosol localization	Plate 11	D01	0	0	3	0	NA	NA	NA	NA	NA	NA	NA	NA	NA
orf19.3013	665	CDC12	C1_03210C_A	CAL0000175669	orf6.7750	CDC12	ORF|Verified	Septin; essential for viability; forms ring at sites of cell division and also forms filaments in mature chlamydospore; filamentous growth induced; regulated by Nrg1, Tup1, tyrosol and cell density; rat catheter biofilm repressed	Plate 11	D02	0	2	3	3	NA	NA	NA	NA	NA	NA	NA	NA	NA
orf19.3990	669		C5_04990W_A	CAL0000193163	orf6.7403	RPC17	ORF|Uncharacterized	Ortholog(s) have DNA-directed RNA polymerase activity, RNA polymerase III activity and role in tRNA transcription from RNA polymerase III promoter, transcription initiation from RNA polymerase III promoter	Plate 11	D03	0	0	3	2	NA	NA	NA	NA	NA	NA	NA	NA	NA
orf19.1896	673	SSC1	C2_07380W_A	CAL0000178007	orf6.7024	SSC1	ORF|Verified	Heat shock protein; at yeast-form cell surface, not hyphae; antigenic; Gcn4-regulated; induced by amino acid starvation (3-AT) or by adherence to polystyrene; macrophage-repressed; sumoylation target; possibly essential	Plate 11	D04	0	0	3	0	NA	NA	NA	NA	NA	NA	NA	NA	NA
orf19.4363	687	SGD1	CR_03650W_A	CAL0000199737	orf6.3775	SGD1	ORF|Uncharacterized	Predicted small ribosomal subunit biogenesis protein; repressed in core stress response; transcript increases in populations of cells exposed to fluconazole over multiple generations; Spider biofilm induced	Plate 11	D05	0	0	3	3	NA	NA	NA	NA	NA	NA	NA	NA	NA
orf19.6369	91	RIO2	CR_08100C_A	CAL0000193362	orf6.5821	RIO2	ORF|Uncharacterized	Putative serine kinase with a predicted role in the processing of the 20S pre-rRNA into mature 18S rRNA; null mutants are hypersensitive to caspofungin	Plate 11	D06	0	0	3	3	NA	NA	NA	NA	NA	NA	NA	NA	NA
orf19.640	229		CR_05140W_A	CAL0000193968	orf6.3527	KEG1	ORF|Uncharacterized	Integral membrane protein of the ER; role in the synthesis of beta-1,6-glucan in the cell wall; S. cerevisiae ortholog required for cell viability; Spider biofilm induced	Plate 11	D07	0	0	3	1	NA	NA	NA	NA	NA	NA	NA	NA	NA
orf19.4659	238		C4_01280C_A	CAL0000181890	orf6.4710	PRP21	ORF|Uncharacterized	Ortholog(s) have RNA binding activity, role in mRNA splicing, via spliceosome and U2 snRNP, U2-type prespliceosome localization	Plate 11	D08	0	0	3	2	NA	NA	NA	NA	NA	NA	NA	NA	NA
orf19.4499	245	RIM2	C2_04510W_A	CAL0000188052	orf6.4191	RIM2	ORF|Verified	Putative mitochondrial carrier protein; induced by alpha pheromone in SpiderM medium; Spider biofilm induced	Plate 11	D09	0	0	3	3	NA	NA	NA	NA	NA	NA	NA	NA	NA
orf19.1352	250	TIM22	C2_08310W_A	CAL0000200177	orf6.1216	TIM22	ORF|Verified	Mitochondrial inner membrane protein; predicted role in protein import; Hap43-repressed gene; flow model biofilm induced; Spider biofilm repressed	Plate 11	D10	0	0	3	2	NA	NA	NA	NA	NA	NA	NA	NA	NA
orf19.2362	75		CR_07030C_A	CAL0000179560	orf6.4078	RRP36	ORF|Uncharacterized	Putative 90S preribosome component; Hap43p-induced gene; possibly an essential gene, disruptants not obtained by UAU1 method	Plate 11	D11	0	0	3	2	NA	NA	NA	NA	NA	NA	NA	NA	NA
orf19.2825	77		CR_02650C_A	CAL0000199333	orf6.1251	DRE2	ORF|Uncharacterized	Putative cytosolic Fe-S protein assembly protein; a-specific transcript; regulated by Sef1, Sfu1, and Hap43; rat catheter and Spider biofilm induced	Plate 11	D12	0	0	3	2	NA	NA	NA	NA	NA	NA	NA	NA	NA
orf19.5066	79		C1_07950C_A	CAL0000175073	orf6.1521	RRP17	ORF|Uncharacterized	Putative pre-60S pre-ribosomal particle subunit; essential gene; S. cerevisiae ortholog RRP17 is essential; Hap43p-induced; rat catheter biofilm induced	Plate 11	E01	0	0	3	3	NA	NA	NA	NA	NA	NA	NA	NA	NA
orf19.6903	80		C7_01210C_A	CAL0000182770	orf6.7167	RPC37	ORF|Uncharacterized	Predicted RNA polymerase III subunit C37; Spider biofilm induced	Plate 11	E02	0	0	3	2	NA	NA	NA	NA	NA	NA	NA	NA	NA
orf19.2519	81		CR_01360W_A	CAL0000195269	orf6.1400	NNF1	ORF|Uncharacterized	Ortholog(s) have role in chromosome segregation and nuclear MIS12/MIND complex localization	Plate 11	E03	0	3	3	3	NA	NA	NA	NA	NA	NA	NA	NA	NA
orf19.7072	82	PEL1	C7_00470C_A	CAL0000190252	orf6.8481	PGS1	ORF|Uncharacterized	Predicted enzyme of mitochondrial phospholipid biosynthesis; rat catheter and flow model biofilm induced	Plate 11	E04	NA	NA	NA	NA	NA	NA	NA	NA	NA	NA	NA	NA	NA
orf19.3551	84	DAD2	C2_05210W_A	CAL0000174462	orf6.4650	DAD2	ORF|Verified	Essential subunit of the Dam1 (DASH) complex, which acts in chromosome segregation by coupling kinetochores to spindle microtubules	Plate 11	E05	0	3	3	3	NA	NA	NA	NA	NA	NA	NA	NA	NA
orf19.4931	555		C1_13030C_A	CAL0000188986	orf6.5911	YNL247W	ORF|Uncharacterized	Putative tRNA-Cys synthetase; induced by alpha pheromone in SpiderM medium; ribosomal subunits, translation factors, tRNA synthetases are downregulated upon phagocytosis by murine macrophage	Plate 11	E06	0	0	3	2	NA	NA	NA	NA	NA	NA	NA	NA	NA
orf19.7343	726		CR_09480W_A	CAL0000188618	orf6.8424	PRP4	ORF|Uncharacterized	Ortholog(s) have role in mRNA splicing, via spliceosome and U4/U6 x U5 tri-snRNP complex localization	Plate 11	E07	0	0	3	1	NA	NA	NA	NA	NA	NA	NA	NA	NA
orf19.2287	622	RPA12	C2_07300C_A	CAL0000195650	orf6.2447	RPA12	ORF|Uncharacterized	Putative DNA-directed RNA polymerase I; induced upon adherence to polystyrene	Plate 11	E08	0	0	2	2	NA	NA	NA	NA	NA	NA	NA	NA	NA
orf19.7548	730	MED21	CR_09760W_A	CAL0000199089	orf6.8896	SRB7	ORF|Uncharacterized	Ortholog(s) have RNA polymerase II repressing transcription factor binding, RNA polymerase II transcription coactivator activity, RNA polymerase II transcription corepressor activity	Plate 11	E09	0	0	3	2	NA	NA	NA	NA	NA	NA	NA	NA	NA
orf19.3250	483		CR_01050C_A	CAL0000201504	orf6.8250	PRP40	ORF|Uncharacterized	Ortholog(s) have RNA binding activity, role in mRNA cis splicing, via spliceosome and U1 snRNP, U2-type prespliceosome localization	Plate 11	E10	0	0	2	3	NA	NA	NA	NA	NA	NA	NA	NA	NA
orf19.2557	627	SEC65	CR_01660C_A	CAL0000193644	orf6.3806	SEC65	ORF|Verified	Component of the protein-targeting Signal Recognition Particle (SRP); similar to mammalian Srp19; functional homolog of S. cerevisiae Sec65; Tbf1-induced	Plate 11	E11	0	2	3	3	NA	NA	NA	NA	NA	NA	NA	NA	NA
orf19.6463	481		C7_02460C_A	CAL0000183311	orf6.5996	NPA3	ORF|Uncharacterized	Putative ortholog of S. cerevisiae Npa3p; possibly essential for growth (however, depletion mutant is viable)	Plate 11	E12	0	0	3	3	NA	NA	NA	NA	NA	NA	NA	NA	NA
orf19.6479	637	SEC1	C7_02320W_A	CAL0000174130	orf6.3715	SEC1	ORF|Uncharacterized	Ortholog(s) have SNARE binding activity and role in positive regulation of vesicle fusion, vesicle docking involved in exocytosis	Plate 11	F01	0	0	3	3	NA	NA	NA	NA	NA	NA	NA	NA	NA
orf19.5887	621	NUP85	C3_04400C_A	CAL0000195620	orf6.9150	NUP85	ORF|Verified	Ortholog of S. cerevisiae Nup85; a structural constituent of the nuclear pore; required for alkaline-induced hyphal morphogenesis and for SD or Spider media biofilm formation	Plate 11	F02	0	0	3	3	NA	NA	NA	NA	NA	NA	NA	NA	NA
orf19.7312	533	ERG13	CR_09160C_A	CAL0000197068	orf6.8393	ERG13	ORF|Verified	3-hydroxy-3-methylglutaryl coenzyme A synthase; ergosterol biosynthesis; sumoylation target; Tn mutation affects filamentation; amphotericin B, caspofungin repressed; exponential, stationary growth phase expressed; Spider biofilm repressed	Plate 11	F03	0	0	3	0	NA	NA	NA	NA	NA	NA	NA	NA	NA
orf19.1886	560	RCL1	C2_07450C_A	CAL0000188003	orf6.190	RCL1	ORF|Uncharacterized	Putative U3-containing 90S preribosome processome complex subunit; Hap43-induced; essential; S. cerevisiae ortholog is essential; represses in core stress response;	Plate 11	F04	0	0	3	2	NA	NA	NA	NA	NA	NA	NA	NA	NA
orf19.7658	561	RFC4	CR_10700W_A	CAL0000187522	orf6.9006	RFC4	ORF|Uncharacterized	Putative heteropentameric replication factor C subunit; flucytosine induced; periodic mRNA expression, peak at cell-cycle G1/S phase	Plate 11	F05	0	2	3	3	NA	NA	NA	NA	NA	NA	NA	NA	NA
orf19.7626	562	EIF4E	CR_10490W_A	CAL0000195194	orf6.8974	CDC33	ORF|Alternatively spliced|Verified	Translation initiation factor eIF4E; genes encoding ribosomal subunits, translation factors, tRNA synthetases downregulated by phagocytosis by macrophage; alternatively spliced intron in 5' UTR; protein levels decrease in stationary phase	Plate 11	F06	0	0	3	2	NA	NA	NA	NA	NA	NA	NA	NA	NA
orf19.4681	563	RAT1	C4_01080W_A	CAL0000180194	orf6.5455	RAT1	ORF|Verified	5'-->3' exoribonuclease; similar to S. cerevisiae nuclear exoribonuclease Rat1p; suppresses S. cerevisiae kem1 mutant slow growth, mating defect, and haploid invasive growth defect	Plate 11	F07	0	0	3	3	NA	NA	NA	NA	NA	NA	NA	NA	NA
orf19.6955	564	HBR3	C3_03650W_A	CAL0000176350	orf6.7341	NOB1	ORF|Uncharacterized	Essential protein; regulated by hemoglobin; S. cerevisiae ortholog is essential; Hap43p-induced gene	Plate 11	F08	0	0	3	2	NA	NA	NA	NA	NA	NA	NA	NA	NA
orf19.1601	565	RPL3	C2_09430W_A	CAL0000201023	orf6.1650	RPL3	ORF|Verified	Ribosomal protein, large subunit; induced by ciclopirox olamine treatment; genes encoding cytoplasmic ribosomal subunits are downregulated upon phagocytosis by murine macrophages; Hap43-induced gene; Spider biofilm repressed	Plate 11	F09	0	0	2	2	NA	NA	NA	NA	NA	NA	NA	NA	NA
orf19.3817	566		C4_04650W_A	CAL0000175469	orf6.7512	RTS2	ORF|Uncharacterized	Ortholog(s) have cytoplasm, nucleolus localization	Plate 11	F10	0	0	3	3	NA	NA	NA	NA	NA	NA	NA	NA	NA
orf19.1761	567		C2_10200W_A	CAL0000184889	orf6.4088	OST2	ORF|Uncharacterized	Predicted olichyl-diphosphooligosaccharide-protein glycotransferase; role in protein N-linked glycosylation; Spider biofilm repressed	Plate 11	F11	0	0	3	1	NA	NA	NA	NA	NA	NA	NA	NA	NA
orf19.3103	568		C4_07060W_A	CAL0000190107	orf6.6942	RPO31	ORF|Uncharacterized	Ortholog(s) have RNA polymerase III activity, role in tRNA transcription from RNA polymerase III promoter and DNA-directed RNA polymerase III complex, cytoplasm localization	Plate 11	F12	0	0	3	0	NA	NA	NA	NA	NA	NA	NA	NA	NA
orf19.3123	569	RPT5	C4_06870W_A	CAL0000178035	orf6.6922	RPT5	ORF|Uncharacterized	26S proteasome regulatory subunit; transcript regulated by Nrg1 and Mig1; regulated by Gcn2 and Gcn4; protein level decreases in stationary phase	Plate 11	G01	0	2	2	2	NA	NA	NA	NA	NA	NA	NA	NA	NA
orf19.3349	570		C1_01590C_A	CAL0000182792	orf6.2239	RPB2	ORF|Verified	Putative RNA polymerase II subunit B150; heterozygous null mutant exhibits resistance to parnafungin in the C. albicans fitness test	Plate 11	G02	0	0	3	2	NA	NA	NA	NA	NA	NA	NA	NA	NA
orf19.7605	571	PUP1	CR_10300W_A	CAL0000181985	orf6.8953	PUP1	ORF|Uncharacterized	Putative beta 2 subunit of the 20S proteasome; macrophage/pseudohyphal-repressed; Spider biofilm repressed	Plate 11	G03	0	0	3	2	NA	NA	NA	NA	NA	NA	NA	NA	NA
orf19.4205.1	572		C6_00530C_A	CAL0000200122		SME1	ORF|Uncharacterized	Ortholog(s) have role in mRNA splicing, via spliceosome and U1 snRNP, U2 snRNP, U2-type prespliceosome, U4/U6 x U5 tri-snRNP complex, U5 snRNP, cytosol localization	Plate 11	G04	0	0	3	0	NA	NA	NA	NA	NA	NA	NA	NA	NA
orf19.2682	574		C4_03090W_A	CAL0000181129	orf6.4792	TOA1	ORF|Uncharacterized	Ortholog(s) have TBP-class protein binding, TBP-class protein binding RNA polymerase II transcription factor activity involved in preinitiation complex assembly activity	Plate 11	G05	0	0	3	3	NA	NA	NA	NA	NA	NA	NA	NA	NA
orf19.5847	575		CR_05550C_A	CAL0000190208	orf6.4949	RET1	ORF|Uncharacterized	Ortholog(s) have RNA polymerase III activity, role in tRNA transcription from RNA polymerase III promoter and DNA-directed RNA polymerase III complex, cytosol localization	Plate 11	G06	0	0	3	3	NA	NA	NA	NA	NA	NA	NA	NA	NA
orf19.2687.1	576		C4_03040W_A	CAL0000183011		RPB10	ORF|Uncharacterized	Ortholog(s) have RNA polymerase I activity, RNA polymerase II activity, RNA polymerase III activity, RNA-directed RNA polymerase activity, zinc ion binding activity	Plate 11	G07	0	0	3	3	NA	NA	NA	NA	NA	NA	NA	NA	NA
orf19.6891	577	RFC1	C2_05790C_A	CAL0000180025	orf6.7155	RFC1	ORF|Uncharacterized	Putative DNA replication factor C subunit; ortholog of S. cerviaie Rfc1; likely essential, based on an insertional mutagenesis strategy; rat catheter biofilm repressed	Plate 11	G08	0	2	3	3	NA	NA	NA	NA	NA	NA	NA	NA	NA
orf19.6314	578	RPB8	CR_04780W_A	CAL0000181508	orf6.5507	RPB8	ORF|Verified	Putative subunit of RNA polymerases I, II, and III; regulated by Gcn4p; repressed in response to amino acid starvation (3-aminotriazole treatment); heterozygous null mutant exhibits resistance to parnafungin	Plate 11	G09	0	0	3	2	NA	NA	NA	NA	NA	NA	NA	NA	NA
orf19.2524	579	MGE1	CR_01390W_A	CAL0000197365	orf6.3373	MGE1	ORF|Uncharacterized	Putative mitochondrial matrix cochaperone; macrophage/pseudohyphal-repressed	Plate 11	G10	0	0	3	3	NA	NA	NA	NA	NA	NA	NA	NA	NA
orf19.482	580	RPT4	CR_04000W_A	CAL0000188624	orf6.7089	RPT4	ORF|Uncharacterized	26S proteasome regulatory subunit; regulated by Gcn2p and Gcn4p; protein level decreases in stationary phase cultures	Plate 11	G11	0	2	3	2	NA	NA	NA	NA	NA	NA	NA	NA	NA
orf19.5351	542	TIF11	C2_10710W_A	CAL0000199255	orf6.8340	TIF11	ORF|Verified	Translation initiation factor eIF1a; possibly transcriptionally regulated upon hyphal formation; genes encoding ribosomal subunits, translation factors, and tRNA synthetases are downregulated upon phagocytosis by murine macrophage	Plate 11	G12	0	0	3	3	NA	NA	NA	NA	NA	NA	NA	NA	NA
orf19.7050	701	NOP15	C7_00690W_A	CAL0000196813	orf6.8503	NOP15	ORF|Uncharacterized	Nucleolar ribosome biogenesis factor; hyphal-induced expression; Hap43-induced; rat catheter biofilm induced	Plate 11	H01	0	0	3	3	NA	NA	NA	NA	NA	NA	NA	NA	NA
orf19.3060	76		C1_03600W_A	CAL0000178850	orf6.7797	SWP1	ORF|Uncharacterized	OPutative dolichyl-diphosphooligosaccharide-protein glycotransferase; role in protein N-linked glycosylation; Spider biofilm repressed	Plate 11	H02	0	0	3	0	NA	NA	NA	NA	NA	NA	NA	NA	NA
orf19.6742	83		C3_07460W_A	CAL0000184913	orf6.8889	FCP1	ORF|Uncharacterized	Ortholog(s) have CTD phosphatase activity	Plate 11	H03	0	0	3	3	NA	NA	NA	NA	NA	NA	NA	NA	NA
orf19.6233	86		C1_06770W_A	CAL0000177463	orf6.1585	YNL181W	ORF|Uncharacterized	Ortholog(s) have endoplasmic reticulum, nuclear envelope localization	Plate 11	H04	0	0	3	1	NA	NA	NA	NA	NA	NA	NA	NA	NA
orf19.2367	87		CR_06980W_A	CAL0000201914	orf6.4073	LTO1	ORF|Uncharacterized	Putative protein of unknown function; Hap43-induced; repressed by Rim101; Spider biofilm induced	Plate 11	H05	0	0	3	3	NA	NA	NA	NA	NA	NA	NA	NA	NA
orf19.6884	88	GWT1	C2_05730C_A	CAL0000196562	orf6.7148	GWT1	ORF|Verified	Inositol acyltransferase with role in early steps of GPI anchor biosynthetic process; antifungal drug target	Plate 11	H06	0	0	3	3	NA	NA	NA	NA	NA	NA	NA	NA	NA
orf19.6917	93		C7_01360C_A	CAL0000182996	orf6.7181	ZIM17	ORF|Uncharacterized	Putative heat shock protein with a zinc finger motif; required for protein import into mitochondria in S. cerevisiae; Spider biofilm induced	Plate 11	H07	0	0	3	3	NA	NA	NA	NA	NA	NA	NA	NA	NA
orf19.4168	99		C4_00740W_A	CAL0000175247	orf6.6062	POP7	ORF|Uncharacterized	Ortholog(s) have ribonuclease MRP activity, ribonuclease P activity, role in intronic box C/D snoRNA processing, mRNA cleavage and nucleolar ribonuclease P complex, ribonuclease MRP complex localization	Plate 11	H08	0	0	3	3	NA	NA	NA	NA	NA	NA	NA	NA	NA
orf19.5268	152	MED10	C1_11980W_A	CAL0000183331	orf6.7674	NUT2	ORF|Uncharacterized	RNA polymerase II mediator complex subunit; possibly an essential gene, disruptants not obtained by UAU1 method	Plate 11	H09	0	0	3	2	NA	NA	NA	NA	NA	NA	NA	NA	NA
orf19.6512	64	EXO70	C7_02050C_A	CAL0000174683	orf6.7648	EXO70	ORF|Verified	Predicted subunit of the exocyst complex, involved in exocytosis; localizes to a crescent on the surface of the hyphal tip	Plate 11	H10	0	0	3	3	NA	NA	NA	NA	NA	NA	NA	NA	NA
orf19.700	102	SEO1	CR_06660W_A	CAL0000177585	orf6.4008	SEO1	ORF|Uncharacterized	Protein with similarity to permeases; Sfu1-repressed; flucytosine induced; induced by Mnl1 under weak acid stress; flow model biofilm repressed	Plate 11	H11	0	0	3	3	NA	NA	NA	NA	NA	NA	NA	NA	NA
orf19.688	103		C6_01980C_A	CAL0000201449	orf6.3691	MRPS18	ORF|Uncharacterized	Mitochondrial ribosomal protein of the small subunit; S. cerevisiae ortholog is essential for viability; Spider biofilm repressed	Plate 11	H12	1	0	3	3	NA	NA	NA	NA	NA	NA	NA	NA	NA
orf19.2735	110	SEN2	C4_02640C_A	CAL0000185355	orf6.4691	SEN2	ORF|Verified	Putative tRNA splicing endonuclease subunit; mutation confers hypersensitivity to toxic ergosterol analog and to amphotericin B; 5'-UTR intron; Hap43-induced; Spider biofilm induced	Plate 12	A01	0	0	3	1	NA	NA	NA	NA	NA	NA	NA	NA	NA
orf19.5346	115		C2_10680W_A	CAL0000179253	orf6.8335	TAF8	ORF|Uncharacterized	Ortholog(s) have role in transcription from RNA polymerase II promoter and transcription factor TFIID complex localization	Plate 12	A02	0	0	3	3	NA	NA	NA	NA	NA	NA	NA	NA	NA
orf19.5551	211	MIF2	C6_02780C_A	CAL0000174202	orf6.4121	MIF2	ORF|Verified	Centromere-associated protein; similar to CENP-C proteins; Cse4p and Mif2p colocalize at C. albicans centromeres	Plate 12	A03	0	1	3	3	NA	NA	NA	NA	NA	NA	NA	NA	NA
orf19.6923	222		C3_03930W_A	CAL0000195667	orf6.7309	TAF11	ORF|Uncharacterized	Ortholog(s) have chromatin binding activity, role in RNA polymerase II transcriptional preinitiation complex assembly and transcription factor TFIID complex localization	Plate 12	A04	0	0	3	3	NA	NA	NA	NA	NA	NA	NA	NA	NA
orf19.832	220	GPI13	C2_03920C_A	CAL0000198195	orf6.3843	GPI13	ORF|Uncharacterized	Major facilitator superfamily protein; has phosphodiesterase/nucleotide pyrophosphatase domain; similar to S. cerevisiae Gpi13p, which acts in GPI anchor biosynthesis; Hap43p-induced gene	Plate 12	A05	0	0	3	3	NA	NA	NA	NA	NA	NA	NA	NA	NA
orf19.124	218	CIC1	C6_01170W_A	CAL0000187983	orf6.137	CIC1	ORF|Uncharacterized	Putative proteasome-interacting protein; rat catheter biofilm induced	Plate 12	A06	0	0	3	3	NA	NA	NA	NA	NA	NA	NA	NA	NA
orf19.4626	212		C4_01670C_A	CAL0000195396	orf6.7925	TAP42	ORF|Uncharacterized	Ortholog(s) have role in TOR signaling cascade, positive regulation of transcription from RNA polymerase I promoter and cytosol, extrinsic to membrane, nucleus localization	Plate 12	A07	0	0	3	3	NA	NA	NA	NA	NA	NA	NA	NA	NA
orf19.1386	223		C2_09680W_A	CAL0000191075	orf6.2078	BET1	ORF|Uncharacterized	Ortholog(s) have SNAP receptor activity and role in ER to Golgi vesicle-mediated transport, retrograde vesicle-mediated transport, Golgi to ER, vesicle fusion	Plate 12	A08	0	0	3	0	NA	NA	NA	NA	NA	NA	NA	NA	NA
orf19.5039	217		C4_03840C_A	CAL0000183621	orf6.3316	RRP42	ORF|Uncharacterized	Putative exosome non-catalytic core component; involved in 3'-5' RNA processing; rat catheter biofilm induced	Plate 12	A09	0	0	3	2	NA	NA	NA	NA	NA	NA	NA	NA	NA
orf19.7624	214		CR_10470C_A	CAL0000174056	orf6.8972	BFR2	ORF|Uncharacterized	Ortholog(s) have role in rRNA processing and 90S preribosome, nucleolus localization	Plate 12	A10	0	0	3	3	NA	NA	NA	NA	NA	NA	NA	NA	NA
orf19.1941	201	NUF2	C5_01280C_A	CAL0000176285	orf6.5598	NUF2	ORF|Verified	Kinetochore component; amount of Nuf2p and Mtw1p protein detected at each centromere is consistent with a single kinetochore microtubule attachment site	Plate 12	A11	0	1	3	3	NA	NA	NA	NA	NA	NA	NA	NA	NA
orf19.7634	204	MCD1	CR_10540C_A	CAL0000183738	orf6.8982	MCD1	ORF|Uncharacterized	Alpha-kleisin cohesin complex subunit; for sister chromatid cohesion in mitosis and meiosis; repressed by alpha pheromone in SpiderM medium; periodic cell-cycle expression; Hap43-repressed; rat catheter and Spider biofilm repressed	Plate 12	A12	1	1	3	NA	NA	NA	NA	NA	NA	NA	NA	NA	NA
orf19.1361	230	TIM23	C2_09900C_A	CAL0000185762	orf6.5293	TIM23	ORF|Verified	Protein involved in mitochondrial matrix protein import	Plate 12	B01	0	0	3	0	NA	NA	NA	NA	NA	NA	NA	NA	NA
orf19.491	231		CR_04080C_A	CAL0000181639	orf6.7080	SEC63	ORF|Verified	Endoplasmic reticulum (ER) protein-translocation complex subunit	Plate 12	B02	0	0	3	0	NA	NA	NA	NA	NA	NA	NA	NA	NA
orf19.793	232	CAK1	C2_04270W_A	CAL0000191889	orf6.2993	CAK1	ORF|Verified	Monomeric CDK-activating kinase; functional homolog of S. cerevisiae Cak1p; phosphorylates cyclin-free human CDK2; lacks glycine loop motif; conserved lysine (K36) not required for activity; possibly essential gene (by UAU1 method)	Plate 12	B03	0	0	3	3	NA	NA	NA	NA	NA	NA	NA	NA	NA
orf19.4353	234	ULP2	CR_03820C_A	CAL0000188490	orf6.576	ULP1	ORF|Verified	SUMO deconjugation enzyme; removes the small ubiquitin-like modifier (SUMO) from proteins; Spider biofilm induced	Plate 12	B04	0	0	3	3	NA	NA	NA	NA	NA	NA	NA	NA	NA
orf19.2267	235	RFA2	C2_07120W_A	CAL0000176295	orf6.5879	RFA2	ORF|Verified	Putative DNA replication factor A; RNA abundance regulated by cell cycle, tyrosol and cell density	Plate 12	B05	0	2	3	0	NA	NA	NA	NA	NA	NA	NA	NA	NA
orf19.6052	236	CNS1	C1_00560W_A	CAL0000195791	orf6.7596	CNS1	ORF|Verified	Putative co-chaperone; Hap43p-induced gene; mutation confers hypersensitivity to radicicol	Plate 12	B06	0	0	3	0	NA	NA	NA	NA	NA	NA	NA	NA	NA
orf19.3831	237		C4_04520W_A	CAL0000197682	orf6.7526	PXR1	ORF|Uncharacterized	Ortholog(s) have telomerase inhibitor activity, role in box C/D snoRNA 3'-end processing, negative regulation of telomere maintenance via telomerase and nucleolus, nucleoplasm localization	Plate 12	B07	0	0	3	3	NA	NA	NA	NA	NA	NA	NA	NA	NA
orf19.474	6		CR_03930C_A	CAL0000187253	orf6.2284	BRL1	ORF|Uncharacterized	Ortholog(s) have role in mRNA export from nucleus, nuclear envelope organization, protein export from nucleus and endoplasmic reticulum, nuclear envelope localization	Plate 12	B08	0	2	3	3	NA	NA	NA	NA	NA	NA	NA	NA	NA
orf19.423	9		C1_05420W_A	CAL0000197764	orf6.6492	DCP1	ORF|Uncharacterized	Ortholog(s) have enzyme activator activity, m7G(5')pppN diphosphatase activity, mRNA binding activity, role in deadenylation-dependent decapping of nuclear-transcribed mRNA and cytoplasmic mRNA processing body localization	Plate 12	B09	0	0	3	2	NA	NA	NA	NA	NA	NA	NA	NA	NA
orf19.2715	195	RPC53	C4_02800W_A	CAL0000175841	orf6.2704	RPC53	ORF|Uncharacterized	Ortholog(s) have RNA polymerase III activity, role in tRNA transcription from RNA polymerase III promoter and DNA-directed RNA polymerase III complex localization	Plate 12	B10	0	0	3	2	NA	NA	NA	NA	NA	NA	NA	NA	NA
orf19.4190	154	PAM18	C4_00520W_A	CAL0000200634	orf6.3647	PAM18	ORF|Uncharacterized	Predicted component of the presequence translocase-associated import motor (PAM complex) involved in protein import into mitochondrial matrix; rat catheter biofilm induced	Plate 12	B11	0	0	3	1	NA	#N/A	#N/A	NA	NA	NA	NA	NA	NA
orf19.3304	155		C1_01160C_A	CAL0000191551	orf6.7199	RRP40	ORF|Uncharacterized	Exosome non-catalytic core component; involved in 3'-5' RNA processing and degradation in the nucleus and cytoplasm; Spider biofilm induced	Plate 12	B12	0	0	3	3	NA	NA	NA	NA	NA	NA	NA	NA	NA
orf19.910	159		C2_03200W_A	CAL0000177949	orf6.3948	PRP3	ORF|Uncharacterized	Predicted splicing factor, component of the U4/U6-U5 snRNP complex; Hap43-induced gene; rat catheter biofilm induced	Plate 12	C01	0	0	3	1	NA	NA	NA	8800304	CATATACTATCACGCAGACG		8800303	CAGTCGAGTACATGCACCAG
orf19.7615	157		CR_10390W_A	CAL0000190083	orf6.8963	TRS31	ORF|Verified	Protein involved in endoplasmic reticulum (ER) to Golgi vesicle-mediated transport; putative subunit of the transport protein particle (TRAPP) complex of the cis-Golgi; Spider biofilm induced	Plate 12	C02	0	2	3	2	NA	NA	NA	NA	NA	NA	NA	NA	NA
orf19.1622	168	YCG1	C3_02230C_A	CAL0000181424	orf6.6450	YCG1	ORF|Uncharacterized	Putative condensin G	Plate 12	C03	0	2	3	3	NA	NA	NA	NA	NA	NA	NA	NA	NA
orf19.544	162		CR_04540C_A	CAL0000198923	orf6.6756	RPR2	ORF|Uncharacterized	Ortholog(s) have ribonuclease P activity, role in intronic box C/D snoRNA processing and cytosol, nucleolar ribonuclease P complex localization	Plate 12	C04	0	0	3	3	NA	NA	NA	NA	NA	NA	NA	NA	NA
orf19.3531	163		C2_04990W_A	CAL0000201473	orf6.1499	SLD7	ORF|Uncharacterized	Ortholog(s) have role in regulation of DNA-dependent DNA replication initiation and DNA replication preinitiation complex, endoplasmic reticulum, nuclear envelope, spindle pole body localization	Plate 12	C05	0	0	3	3	NA	NA	NA	NA	NA	NA	NA	NA	NA
orf19.232	165		C3_02440C_A	CAL0000180608	orf6.519	MED7	ORF|Uncharacterized	RNA polymerase II mediator complex subunit; possibly an essential gene, disruptants not obtained by UAU1 method	Plate 12	C06	0	0	3	3	NA	NA	NA	NA	NA	NA	NA	NA	NA
orf19.6544	177	LPI9	C7_01780W_A	CAL0000189406	orf6.5271	GIP3	ORF|Uncharacterized	Protein phosphatase type 1 regulator; role in chromosome segregation, regulation of phosphoprotein phosphatase activity; rat catheter and Spider biofilm induced	Plate 12	C07	0	0	3	3	NA	NA	NA	NA	NA	NA	NA	NA	NA
orf19.24	2476	RTA2	C2_06470W_A	CAL0000175352	orf6.5918	RSB1	ORF|Verified	Flippase; sphingolipid long chain base release; mediates calcineurin-dependent resistance to azoles; stress-associate; Plc1, Ca2+, calcineurin-regulated; ketoconazole, caspofungin induced; Spider biofilm induced; flow biofilm repressed	Plate 12	C08	0	0	3	3	-0.246498	-0.248942	N	NA	NA	NA	NA	NA	NA
orf19.1152	3394		C1_11670W_A	CAL0000189541	orf6.2780		ORF|Uncharacterized	Protein of unknown function; induced in core stress response; Gcn2 and Gcn4 regulated; flow model biofilm induced; Spider biofilm induced	Plate 12	C09	0	0	3	3	-0.23091	-0.154022	N	NA	NA	NA	NA	NA	NA
orf19.2246	2036		C2_06920C_A	CAL0000181279	orf6.5900	YPL199C	ORF|Uncharacterized	Ortholog(s) have cytosol, nucleus localization	Plate 12	C10	0	0	3	3	-0.088445	-0.283776	N	8804233	AAGCGATGCGAATTTGCCC	yes	8804566	CCAGGTGAACAACATTGCGA
orf19.6477	3403		C7_02340C_A	CAL0000187643	orf6.3717	TRM82	ORF|Uncharacterized	Ortholog(s) have tRNA (guanine-N7-)-methyltransferase activity, role in tRNA methylation and cytosol, nucleus, tRNA methyltransferase complex localization	Plate 12	C11	0	0	3	3	0.0841571	-0.49687	N	8806201	CATAACTGCCAAGGAGGTGA		8806344	TGATAGGGCACAACCGACCA
orf19.4026	2104	HIS1	C5_05320C_A	CAL0000180598	orf6.7439	HIS1	ORF|Verified	ATP phosphoribosyl transferase; enzyme of histidine biosynthesis; acid upregulated/alkaline repressed by Rim101; regulated by Gcn2, Gcn4; strain CA9 is a his1 mutant; flow model biofilm induced; Spider biofilm repressed	Plate 12	C12	0	0	3	3	0.0469536	0.257304	N	8803039	AATGATGTTGAATGGCCCG	yes	8803773	CCAGTTCATACATCGTACAG
orf19.4884	2365	WOR1	C1_10150W_A	CAL0000193718	orf6.3050	MIT1	ORF|Verified	Transcription factor ("master switch") of white-opaque phenotypic switching; required to establish and maintain the opaque state; opaque-specific, nuclear; regulates its own expression; suggested role in regulation of adhesion factors	Plate 12	D01	0	0	3	3	-0.175164	-0.152858	N	8806210	CAGAGTCGTTTAACTGACGG		8806353	CGTCGTATCTAAGTATCGAG
orf19.3810	2116		C4_04720W_A	CAL0000186217	orf6.7505	MTD1	ORF|Uncharacterized	Ortholog(s) have methylenetetrahydrofolate dehydrogenase (NAD+) activity, role in folic acid-containing compound biosynthetic process, one-carbon metabolic process, purine nucleobase biosynthetic process and cytosol, nucleus localization	Plate 12	D02	0	0	3	3	-0.108659	-0.0235336	N	8803107	ATGTCAAGTGTCGGCAAGCC		8803841	CAGATCCTAGAACTTGTGAC
orf19.7412	2252	MUB1	C3_06210C_A	CAL0000175626	orf6.8572	MUB1	ORF|Uncharacterized	Predicted protein required for ubiquitination; role in meiosis, regulation of cell budding in S. cereviae; Spider biofilm induced	Plate 12	D03	0	0	3	2	-0.156851	-0.991949	Y	8804122	GGAGGTAACTAAGACCCACC		8804455	CCCTTGAGTCGAGTTCAGGT
orf19.2581	3422		CR_01810C_A	CAL0000175595	orf6.4682		ORF|Uncharacterized	Protein with a predicted epimerase/dehydratase domain; Hap43-repressed gene	Plate 12	D04	0	0	3	3	NA	NA	NA	8803119	TTCAATGGTTGCTAAGTGCG		8803853	TCATTCCTAACAGTGGCGGC
orf19.5665	2555		C4_00380W_A	CAL0000175239	orf6.6905	ARA2	ORF|Uncharacterized	Ortholog(s) have D-arabinose 1-dehydrogenase [NAD(P)+] activity and role in dehydro-D-arabinono-1,4-lactone biosynthetic process	Plate 12	D05	0	0	3	3	0.164267	0.138464	N	8803255	ACAGTGGTACAATGGCTTGA		8803989	CGGTAGTAATCATCTGTGAG
orf19.1366	2455		C2_09850C_A	CAL0000180468	orf6.5298		ORF|Uncharacterized	Has domain(s) with predicted oxidoreductase activity, acting on paired donors, with incorporation or reduction of molecular oxygen, 2-oxoglutarate as one donor, and incorporation of one atom each of oxygen into both donors activity	Plate 12	D06	0	0	3	3	0.0486333	-0.0282797	N	NA	NA	NA	NA	NA	NA
orf19.3763	3410		C1_12530C_A	CAL0000184126	orf6.3956		ORF|Uncharacterized	Has domain(s) with predicted serine-type endopeptidase activity and integral to membrane localization	Plate 12	D07	0	0	3	3	0.00926993	-0.355097	N	8804312	ACTAATCCAGCAGTAGCCAG		8804645	CCGTTAGCATGGTTAATTGG
orf19.6995	3464	ATO6	C3_05600W_A	CAL0000183179	orf6.7741		ORF|Uncharacterized	Putative fungal-specific transmembrane protein	Plate 12	D08	0	0	3	3	NA	-0.254685	N	8804212	ATTGAGGCACGACATCTCGC		8804545	ACGTCAGAGAGCCTAGCATG
orf19.2137	3427		C6_04510C_A	CAL0000185313	orf6.5371		ORF|Uncharacterized	Ortholog(s) have mitochondrion localization	Plate 12	D09	0	0	3	2	0.0449193	0.0850506	N	8806217	GAATATCGCTAATCGGTAC	yes	8806360	CATCTATGCGAACTTATGCC
orf19.942	2205	KRE62	C5_00470C_A	CAL0000180710	orf6.8191		ORF|Uncharacterized	Putative subunit of glucan synthase; macrophage-induced gene; Bcr1-regulated in a/a RPMI biofilms	Plate 12	D10	0	0	2	2	NA	-0.14554	N	8806271	TCTCGTAGAGGACTGTAGAT		8806414	TGGGCATCGCACAAGAACCA
orf19.4846	2097		C1_09810W_A	CAL0000179660	orf6.7365	YGR210C	ORF|Uncharacterized	GlcNAc-induced protein	Plate 12	D11	0	0	3	3	NA	-0.160473	N	8806234	GCTGCACGACAATCATATCA		8806377	GACCGTGTCGTCAGGTACTT
orf19.3938	3390		C5_04530W_A	CAL0000186555	orf6.3225	RSM26	ORF|Verified	Putative mitochondrial ribosomal protein of the small subunit; mutation confers hypersensitivity to 5-fluorocytosine (5-FC), 5-fluorouracil (5-FU), and tubercidin (7-deazaadenosine)	Plate 12	D12	0	0	3	2	-0.0694452	0.301248	N	8803208	CACTGCTTGCGATGTGCGTT		8803942	GCCGTGAAGACAGACTTAAC
orf19.2065	2114		C2_00630C_A	CAL0000178575	orf6.7490	DAL2	ORF|Uncharacterized	Ortholog(s) have role in allantoin catabolic process and cytosol, nucleus localization	Plate 12	E01	0	0	3	3	0.0851139	0.104183	N	8803100	CAGATAGAGAATCGCCGAC	yes	8803834	ATAGATGACGCACCACGGTC
orf19.1805	3378	PEX14	CR_04930W_A	CAL0000179061	orf6.1160	PEX14	ORF|Uncharacterized	Ortholog(s) have peroxisome matrix targeting signal-1 binding, peroxisome matrix targeting signal-2 binding, protein binding, bridging activity	Plate 12	E02	0	0	3	3	NA	NA	NA	8806197	GGACTCAGCCTTCCATTTAT		8806340	AATGAGGGATAATCTGCCAG
orf19.4524	3397	ZCF24	C1_02010C_A	CAL0000180650	orf6.3047		ORF|Uncharacterized	Predicted Zn(II)2Cys6 transcription factor; caspofungin induced; Hap43-repressed	Plate 12	E03	0	0	3	3	NA	0.0270234	N	8803117	GACCTATCATCATATTGCCG		8803851	CATTTATGGAAAGTGGCGCA
orf19.2666	3385	MSN5	C4_03280W_A	CAL0000176346	orf6.1628	MSN5	ORF|Uncharacterized	Predicted karyopherin involved in nuclear import and export of proteins; flow model biofilm induced; Spider biofilm induced	Plate 12	E04	0	0	3	2	-0.301566	0.370951	NA	NA	NA	NA	NA	NA	NA
orf19.1793	3414		C4_05350W_A	CAL0000194175	orf6.4372	HSV2	ORF|Uncharacterized	Ortholog(s) have phosphatidylinositol binding activity, role in cellular response to nitrogen starvation, piecemeal microautophagy of nucleus and Golgi apparatus, endosome, extrinsic to membrane, fungal-type vacuole localization	Plate 12	E05	0	0	3	3	0.173984	-0.133123	N	8806204	GATGTACTACCACTACTGATCC	yes	8806347	GCACGCTTATCATTCTGCAT
orf19.1375	1856	LEU42	C2_09750W_A	CAL0000201867	orf6.4161		ORF|Uncharacterized	Putative alpha-isopropylmalate synthase; fungal-specific; induced by human blood or polymorphonuclear cells; regulated by Gcn2 and Gcn4; stationary phase enriched protein; Spider biofilm induced	Plate 12	E06	0	0	3	3	0.0661243	-0.0173906	N	8806192	ACGCAGAGAGCATTCCTCAG		8806335	ACAGCTCTGCTAGATGGAG	yes
orf19.4898	1865		C1_10280C_A	CAL0000198473	orf6.4234	FMP52	ORF|Uncharacterized	Putative protein of unknown function; induced by prostaglandins	Plate 12	E07	0	0	3	3	-0.44156	-0.277388	N	8806221	TTAGCACCTGTCACATCGGG		8806364	AAGCCACACTGTTGGAAACC
orf19.2115	1912		C2_00170C_A	CAL0000180394	orf6.4746	TCD2	ORF|Uncharacterized	Putative molybdopterin-converting factor; fungal-specific (no human or murine homolog)	Plate 12	E08	0	0	3	3	NA	0.0357569	N	8802859	CCTATTATGGGAATGTGTGC		8803593	CGAGTAAGTAGAGCTGATTC
orf19.2810	1889	AAP1	C3_03990C_A	CAL0000188193	orf6.4583		ORF|Uncharacterized	Putative amino acid permease; fungal-specific; possibly essential, disruptants not obtained by UAU1 method; Spider biofilm induced	Plate 12	E09	0	0	3	3	-0.237604	-0.117429	N	8802868	GCAAACAAAGCATCTGGTGG		8803602	GAGCTGATCTCATGCTTCCT
orf19.2214	1866		C2_07680W_A	CAL0000188218	orf6.4259	MRPL7	ORF|Uncharacterized	Ortholog(s) have structural constituent of ribosome activity and mitochondrial large ribosomal subunit localization	Plate 12	E10	0	0	3	2	-0.168313	0.21295	N	8802915	AGACGTGCTAAATGGCCCGA		8803649	GCGTACATATAACTACAGCC
orf19.6068	3249	SVF1	C1_00400W_A	CAL0000182395	orf6.7612	SVF1	ORF|Uncharacterized	Putative survival factor; stationary phase enriched protein; fluconazole-induced; regulated by Gcn4p; repressed in response to amino acid starvation (3-AT treatment); fungal-specific (no human or murine homolog)	Plate 12	E11	0	0	3	3	0.0606928	-0.137713	N	8802892	ATTGATGGTCACCGCCGCAT		8803626	CCATCAGAGTTCATAAGGTC
orf19.1523	2696	FMO1	C2_02060C_A	CAL0000174409	orf6.1172		ORF|Verified	Putative oxidoreductase; mutation confers hypersensitivity to toxic ergosterol analog, and to amphotericin B	Plate 12	E12	0	0	3	3	NA	-0.0592505	N	8802869	CCGACATATACCAAGGCTGA		8803603	GGAATACCTGTCAAGTCTCC
orf19.4614	3277		C4_01790W_A	CAL0000186587	orf6.7913	ATG11	ORF|Uncharacterized	Adapter protein for pexophagy and the cytoplasm-to-vacuole targeting (Cvt) pathway; Spider biofilm induced	Plate 12	F01	0	0	3	3	-0.0482454	-0.16933	N	8805339	GGACGAGTGTTCCTAATTGT		8806056	TGTAGTTACCGCCATACTCG
orf19.2241	2689	PST1	C2_06870C_A	CAL0000197194	orf6.1034		ORF|Uncharacterized	Putative 1,4-benzoquinone reductase; hyphal-induced; regulated by Cyr1, Ras1, Efg1, Nrg1, Rfg1, Tup1; Hap43-induced; Spider biofilm induced	Plate 12	F02	0	0	3	3	-0.207709	-0.177357	N	8804786	TTATGACCACCCGAATATGC		8805503	ATAGCTCTCTAATTGGCCCC	yes
orf19.153	2670	TPO5	C2_04690C_A	CAL0000190535	orf6.660	MSN5	ORF|Verified	Putative polyamine transporter; mutation confers hypersensitivity to toxic ergosterol analog; hyphal induced; macrophage induced	Plate 12	F03	0	0	3	3	-0.287483	-0.240527	NA	8805367	TATATCTGTCCCAGCGTCGG		8806084	ACTAACTTTCAAGGATGGCC
orf19.1442	2676	PLB4.5	C2_01380W_A	CAL0000174502	orf6.795		ORF|Verified	Phospholipase B; Hog1-induced; regulated by Ssn6; putative GPI-anchor; repressed during cell wall regeneration; clade-associated gene expression; Hap43-induced; rat catheter and Spider biofilm repressed	Plate 12	F04	0	0	3	3	-0.0144395	-0.0998338	N	8804779	GGAGCACGATTTACATACGG		8805496	GCAGATCATCAATAGGCAC	yes
orf19.3247	3476		CR_01080W_A	CAL0000188519	orf6.8247	LAA1	ORF|Uncharacterized	Putative ortholog of S. cerevisiae Laa1p; likely to be essential for growth, based on an insertional mutagenesis strategy	Plate 12	F05	0	0	3	1	0.0346257	2.4333	Y	8804760	ATCATTGCAGGACATGGCAG		8805477	CCGTGCAATCAACTTGGATA
orf19.318	2663		C3_03190C_A	CAL0000190751	orf6.463	IBA57	ORF|Uncharacterized	Ortholog(s) have role in iron-sulfur cluster assembly and mitochondrial matrix localization	Plate 12	F06	0	0	3	3	-0.0769081	0.0788707	N	8804766	ATAGATCCAGCAGATGTGAG		8805483	CCTTCTTGAGGTGTGAGAT	yes
orf19.3051	3468		C1_03490W_A	CAL0000187271	orf6.7788	TDA4	ORF|Uncharacterized	Protein of unknown function; S. pombe ortholog SPAC17A2.02c plays a role in resistance to cadmium; colony morphology-related gene regulation by Ssn6; Spider biofilm repressed	Plate 12	F07	0	0	3	3	-0.0466945	0.0710443	N	8806283	CTTATTCATAGAGGCTTGGG		8806426	GGCACTACGCTATCATTATG
orf19.2458	2660	SIP5	C1_05910W_A	CAL0000178486	orf6.266	SIP5	ORF|Uncharacterized	Protein of unknown function; flow model, rat catheter and Spider biofilm induced	Plate 12	F08	0	1	3	3	-0.199922	-0.0690042	N	8804753	CCTGCGTGCAAATCTAACAA		8805470	TCCCGCGAAGTAACTTCA	yes
orf19.3023	3263	NGG1	C1_03290W_A	CAL0000183081	orf6.7760	NGG1	ORF|Uncharacterized	Ortholog(s) have histone acetyltransferase activity and role in cellular response to cadmium ion, detoxification of cadmium ion, histone acetylation, regulation of transcription from RNA polymerase II promoter	Plate 12	F09	0	0	3	2	NA	1.27054	Y	8806275	CGACCCGATGTAGTAGATAT		8806418	GCCCGGCACATAGAAGTAAC
orf19.4003	3455	TIP20	C5_05110C_A	CAL0000174944	orf6.7416	TIP20	ORF|Verified	Protein interacting with Sec20p, possibly involved in retrograde transport between the Golgi and the endoplasmic reticulum; similar to S. cerevisiae Tip20p	Plate 12	F10	0	0	3	0	0.408466	5.90032	Y	8804750	ACCCTGGTTAAATTGGTGGA		8805467	CAGGACCAGTGTAATTGTC	yes
orf19.3923	2677	PGA37	C5_04370C_A	CAL0000201918	orf6.822		ORF|Uncharacterized	Putative GPI-anchored protein; Hap43-repressed; Spider biofilm induced	Plate 12	F11	0	0	3	3	NA	-0.0372535	N	8805353	GGACTGAATCAACCTCCTTA		8806070	TGCGCTGCCAGAACAGAAGA
orf19.5498	3420	EFH1	C2_06340W_A	CAL0000182054	orf6.4659		ORF|Verified	APSES transcription factor; homodimer; minor role in transcriptional regulation vs Efg1; regulates filamentous growth, phenotypic switch; EFG1 and EFH1 genetically interact; expression interferes with mouse intestinal tract colonization	Plate 12	F12	0	0	3	3	NA	-0.12249	N	8806262	GTGTCCCGACCAAGCAAAGA		8806405	CAGACCTACCTAATTGGTGC
orf19.1991	2702		C2_01340W_A	CAL0000181534	orf6.1291	PTM1	ORF|Uncharacterized	Ortholog(s) have cytoplasm localization	Plate 12	G01	0	0	3	3	NA	NA	NA	8804767	TAAGGCAGGCTATACACCCG		8805484	GCCTCCGCATAATGATAAC	yes
orf19.805	3393		C2_04160W_A	CAL0000192780	orf6.2546	YGR021W	ORF|Uncharacterized	Putative protein of unknown function; possibly mitochondrial; Hap43-repressed; Spider biofilm repressed	Plate 12	G02	0	0	3	3	-0.344593	-0.100707	N	8806227	AGAGAGACCTAAGCCAGTC	yes	8806370	GTAGCACCATTTGTATGAAG	yes
orf19.4520	3424		C2_04340C_A	CAL0000176663	orf6.4991	YDR248C	ORF|Uncharacterized	Putative gluconokinase; rat catheter biofilm induced	Plate 12	G03	0	0	3	3	NA	-0.206047	N	NA	NA	NA	NA	NA	NA
orf19.4850	3454		C1_09850C_A	CAL0000174016	orf6.7361	YPL260W	ORF|Uncharacterized	Ortholog(s) have cytosol, nucleus localization	Plate 12	G04	0	0	3	3	NA	0.364319	N	8806200	TTAGGATGGACACCTCTCCG		8806343	AGTGAGTCTCCCGCACATAT
orf19.2217	3413		C2_07650C_A	CAF0007418	orf6.4262		ORF|Uncharacterized	Ortholog(s) have extracellular region localization	Plate 12	G05	0	0	3	3	-0.281211	-0.316994	NA	8806231	GTTGCATTCACCTACGGTAT		8806374	GCAGTTCTATAAGTAGCGAG
orf19.6348	3432		C1_12740W_A	CAL0000178218	orf6.5777		ORF|Uncharacterized	Predicted cysteine proteinase domain; mutants are viable	Plate 12	G06	0	0	3	3	NA	-0.391818	N	8806261	ATGTAGACGCCATCGCATCG		8806404	AGATTTCGCCAATGCCGCTA
orf19.3302	3451		C1_01140C_A	CAL0000184544	orf6.7197		ORF|Uncharacterized	Putative type-1 protein phosphatase targeting subunit; transcript repressed by yeast-hyphal switch; transcript induced by Mnl1p under weak acid stress; flow model biofilm induced	Plate 12	G07	0	0	3	3	-0.0046177	-0.0350962	N	8806220	GCATCATACGAATCCAGTAC		8806363	AACGGTTGCTAATGTTTCCG
orf19.511	3449		CR_04230W_A	CAL0000183888	orf6.7059	NRK1	ORF|Uncharacterized	Ortholog(s) have ribosylnicotinamide kinase activity, role in NAD biosynthesis via nicotinamide riboside salvage pathway, nicotinamide riboside metabolic process and cytosol, nucleus localization	Plate 12	G08	0	0	3	3	NA	-0.06741	N	8806239	CAGACACCTGAATTTGTAGC		8806382	GCATTATAGTAAAGTGGGCGA	yes
orf19.7033	3470		C7_00840C_A	CAL0000195554	orf6.7959	PPS1	ORF|Uncharacterized	Putative dual specificity protein phosphatase, similar to S. cerevisiae Pps1p	Plate 12	G09	0	0	3	3	-0.446699	0.150941	N	8806258	GAGCTTTATACATCGAGTCG		8806401	CGGACAAGATTGCCCAACTA
orf19.3669	3438	SHA3	C1_02120C_A	CAL0000189265	orf6.6480	SKS1	ORF|Verified	Putative ser/thr kinase involved in glucose transport; Tn mutation affects filamentous growth; fluconazole-induced; ketoconazole-repressed; induced in by alpha pheromone in SpiderM; possibly essential; flow model biofilm induced	Plate 12	G10	0	0	3	3	NA	0.110156	N	8806256	TTCTACATGCCGCCATTGGG		8806399	CGGCTGGGTTAGCATATCTAT	yes
orf19.6744	3480		C3_07450C_A	CAL0000180350	orf6.8887	YMR262W	ORF|Uncharacterized	Ortholog(s) have role in regulation of mitotic metaphase/anaphase transition and cytosol, nucleus localization	Plate 12	G11	0	0	3	3	0.0418768	0.0922373	N	8806277	GCTGCTCTCAAAGAACCAA	yes	8806420	CCTATAATGCCATGTGATGC
orf19.6705	3442		C7_03480W_A	CAL0000187267	orf6.6814	YEL1	ORF|Verified	Putative guanyl nucleotide exchange factor with Sec7 domain; required for normal filamentous growth; regulated by yeast-hyphal switch; filament induced; regulated by Nrg1, Tup1, Mob2, Hap43; mRNA binds She3; Spider biofilm induced	Plate 12	G12	0	0	3	3	NA	0.154595	N	8806245	ATCCGCATGGTCTTAACCGG		8806388	GGGACGATCCATTCCATC	yes
orf19.4923	3434		C1_12930C_A	CAL0000194465	orf6.5903		ORF|Uncharacterized	Predicted membrane transporter; sugar porter (SP) family member, major facilitator superfamily; caspofungin induced; Spider biofilm induced	Plate 12	H01	0	0	3	3	NA	-0.099307	N	8806287	CCGCCTATGATACATGATTC		8806430	ATTTAGCGGGCCAGTGACCT
orf19.1585	1968	ZRT2	C2_02590W_A	CAL0000174214	orf6.5335	ZRT2	ORF|Uncharacterized	Zinc transporter; ciclopirox olamine, fluconazole, alkaline repressed; transcript induced by amphotericin B, interaction with macrophages; possibly essential (UAU1 method); induced in oralpharyngeal candidiasis; Spider biofilm induced	Plate 12	H02	0	0	3	3	0.263419	-0.309103	N	8806249	ACCTGTAACCGAGCTTGGAG		8806392	AGTTGAATCACATCTACCGC
orf19.2209	1794	YVC1	C2_07730W_A	CAL0000187018	orf6.3575	YVC1	ORF|Verified	Putative vacuolar cation channel shock; repressed by alpha pheromone in SpiderM medium; flow model biofilm repressed	Plate 12	H03	0	0	3	3	-0.187023	-0.227462	N	8806241	CTCTGTATGAGCATTTAGGG		8806384	CAGACTGCAACATACTTGGA
orf19.473	1523	TPO4	CR_03920C_A	CAL0000176089	orf6.2283	TPO4	ORF|Uncharacterized	Putative sperimidine transporter; fungal-specific (no human or murine homolog); Spider biofilm induced; promoter bound by Tec1 and Ndt80; Bcr1-repressed in RPMI a/a biofilms	Plate 12	H04	0	0	3	3	-0.203447	-0.193703	N	8802971	CGGGTGTAATACTATATCCG		8803705	AGAGAGCAGCTAACCGCATC
orf19.3003	1961		C1_03100W_A	CAL0000192091	orf6.5286	TCB3	ORF|Verified	Putative lipid-binding protein with a predicted role in calcium-dependent phospholipid-binding	Plate 12	H05	0	0	3	3	-0.043884	-0.0890511	N	8802797	AATAGCGTGAAACCGTGGCA		8803531	GTGGTCACGATCACCCATAG
orf19.3950	1687	MSM1	C5_04650C_A	CAL0000183257	orf6.2417	MSM1	ORF|Verified	Mitochondrial methionyl-tRNA synthetase (MetRS); functionally complements methionine auxotrophy of an E. coli MetRS mutant; transcript regulated by Nrg1; flow model biofilm induced	Plate 12	H06	0	0	3	3	0.113333	0.23444	N	8802458	TATTCGATCTCCAGCGAGGG		8802457	CGCTACACATTGTCAAGAAC
orf19.2445	1801		C1_06000W_A	CAL0000178342	orf6.3623		ORF|Uncharacterized	Putative dicarboxylic amino acid permease; fungal-specific (no human or murine homolog); induced by alpha pheromone in SpiderM medium	Plate 12	H07	0	0	3	3	0.0334754	-0.284552	N	8802964	GTTTAACGGCTGGTAAGCAT		8803698	CCGTGTGCGAAATCAGATAA
orf19.2350	1524		C1_10710C_A	CAL0000192014	orf6.4202	AMF1	ORF|Verified	Protein similar to S. cerevisiae Yor378w; MFS family transporter; transposon mutation affects filamentous growth; null mutants are viable; fungal-specific (no human or murine homolog)	Plate 12	H08	0	0	3	3	NA	-0.257289	N	8802690	ATCCTCCAGCGATGATATGG	yes	8803424	GAGGTGCTGACACTTAGTCT
orf19.5815	1839	SCT2	C2_02890W_A	CAL0000191565	orf6.4044	GPT2	ORF|Uncharacterized	Putative glycerol-3-phosphate acyltransferase; fungal-specific (no human or murine homolog)	Plate 12	H09	0	0	3	3	-0.192607	-0.121281	N	8802804	GCCTGATGTATAAGCAGTTC		8803538	ATTCATGCCAGAGGCTTGCG
orf19.3083	71		C4_07200C_A	CAL0000184667	orf6.3738	CDC1	ORF|Uncharacterized	Putative lipid phosphatase of the endoplasmic reticulum; role in DNA repair, actin cytoskeleton organization, cellular manganese ion homeostasis; Spider biofilm repressed	Plate 12	H10	0	0	3	3	0.0939098	0.127031	N	8802459	ACTACCAGTCGATATGAGGG		8802460	ATAGTGTCACCACAGGTCGC
orf19.4612	899		C4_01800W_A	CAL0000181245	orf6.7911		ORF|Uncharacterized	Protein with a dienelactone hydrolase domain; Hap43-repressed gene	Plate 12	H11	0	0	3	3	0.0388313	-0.0593998	N	8802842	TGAAGGACCATCTCAATACC		8803576	GGAGATTGCCTAACCCACG	yes
orf19.6081	3096	PHR2	C1_00220W_A	CAL0000181783	orf6.6260	GAS1	ORF|Verified	Glycosidase; role in vaginal not systemic infection (low pH not neutral); low pH, high iron, fluconazole, Hap43-induced; Rim101-repressed at pH8; rat catheter biofilm induced; Bcr1-repressed in RPMI a/a biofilms	Plate 12	H12	0	0	3	3	-0.152536	0.325478	N	8800137	ATTTACTCCAGAGGCGTGCG		8800138	CGCGGAGTATAGAGCTTTAT
orf19.2003	3114	HNM1	C2_01210C_A	CAL0000200800	orf6.6357		ORF|Verified	Putative choline/ethanolamine transporter; mutation confers hypersensitivity to toxic ergosterol analog; colony morphology-related gene regulation by Ssn6; clade-associated gene expression	Plate 13	A01	0	0	3	3	0.589562	0.315101	N	8806904	CCTCCGAGACAACAGTTTAA		8807180	TCACACGAGATGGAAGAGTC
orf19.339	3218	NDE1	C3_03420C_A	CAL0000200307	orf6.7223	NDE1	ORF|Verified	Putative NADH dehydrogenase; may act alternatively to complex I in respiration; caspofungin repressed; rat catheter biofilm induced; Spider biofilm repressed	Plate 13	A02	0	0	3	3	0.00655571	0.0273673	N	8805186	TGATCTCTTCAAGCGTGCGC		8805903	GTCCCGGAGTGACAAACATA
orf19.986	2726	GLY1	C1_10450W_A	CAL0000194550	orf6.5812		ORF|Verified	L-threonine aldolase; complements glycine auxotrophy of S. cerevisiae shm1 shm2 gly1-1 triple mutant; macrophage/pseudohyphal-induced; the GLY1 locus has an RFLP and is triploid in strain SGY269; flow model biofilm induced	Plate 13	A03	0	0	3	3	NA	NA	NA	8805204	TCTGCGTAATCAGTGGTAAG		8805921	CACACTTGGCGAATGGTAGC
orf19.3895	2781	CHT2	C5_04130C_A	CAL0000190954	orf6.2344		ORF|Verified	GPI-linked chitinase; required for normal filamentous growth; repressed in core caspofungin response; fluconazole, Cyr1, Efg1, pH-regulated; mRNA binds She3 and is localized to yeast-form buds and hyphal tips; Spider biofilm repressed	Plate 13	A04	0	0	3	3	0.145153	-0.0651021	N	8805308	TAGAGGGACTCCATACCACG		8806025	ACCGTTCGGAGATTCGTTGT
orf19.2908	3067		C4_06280C_A	CAL0000199151	orf6.6114		ORF|Uncharacterized	Predicted oxidoreductase; rat catheter biofilm induced	Plate 13	A05	0	0	3	3	0.0409921	0.00421984	N	NA	NA	NA	NA	NA	NA
orf19.5676	3444		C4_00470C_A	CAL0000197496	orf6.6916	MAG2	ORF|Uncharacterized	Ortholog(s) have cytosol, nucleus localization	Plate 13	A06	0	0	3	3	-0.0210176	0.0767276	N	8804871	TAAGGTAGCAGACCCAGTCC		8805588	GCGCCTATACAATAACGTCA
orf19.7128	3471	SYS1	C7_04330C_A	CAL0000189893	orf6.8028	SYS1	ORF|Uncharacterized	Putative Golgi integral membrane protein; transcript regulated by Mig1	Plate 13	A07	0	0	3	3	0.198635	0.188228	N	8805157	TTTCAGACACGGGCCGAATC		8805874	GTAGACCTCACTACGTCAG	yes
orf19.2175	2488		C2_08100W_A	CAL0000195769	orf6.6088	AIF1	ORF|Uncharacterized	Putative mitochondrial cell death effector; induced by nitric oxide; Spider biofilm induced; rat catheter biofilm repressed	Plate 13	A08	0	0	3	3	-0.0842954	-0.153657	N	8806251	GACTCTATCGAACTATGTCC		8806394	CATTAGTGACCAGTGAGACG	yes
orf19.3991	2103		C5_05000C_A	CAL0000186337	orf6.7404	ROG1	ORF|Uncharacterized	Ortholog(s) have role in cellular lipid metabolic process and cytosol localization	Plate 13	A09	0	0	3	3	0.112525	0.0653998	N	8806278	GCGTATTAGACAGCTAGTTC		8806421	TGGGAGACCTAACACCATAC
orf19.3099	3194	TRP4	C4_07090C_A	CAL0000182715	orf6.6946	TRP4	ORF|Uncharacterized	Predicted enzyme of amino acid biosynthesis; upregulated in biofilm; regulated by Gcn2p and Gcn4p; S. cerevisiae ortholog is Gcn4p regulated	Plate 13	A10	0	0	3	3	-0.0202674	-0.421639	N	8804245	TCACAGCAGTAAGCCTAATC		8804578	AATCCGCGTCCAAGTGGCTA
orf19.7310	3308		CR_09140C_A	CAL0000184548	orf6.8391	MSC1	ORF|Uncharacterized	Protein with a role in directing meiotic recombination events to homologous chromatids; induced by ciclopirox olamine; positively regulated by Sfu1; Hog1, fluconazole-repressed; Hap43-induced; Spider biofilm induced	Plate 13	A11	0	0	3	3	-0.368872	-0.160968	N	8803106	AGAGCTGCGGAATGTCCATC		8803840	ATCATCGGCTCATGCTTACT
orf19.5796	3147	SHE9	C2_03050W_A	CAL0000193129	orf6.6630	SHE9	ORF|Uncharacterized	Protein with similarity to S. cerevisiae She9p, which inhibits growth when overproduced; gene has possible growth-regulation element; fungal-specific (no human or murine homolog)	Plate 13	A12	0	0	3	3	NA	-0.1459	N	8805284	ACACAGGGAGCATCATTTCG		8806001	TATCACCCGCGATCAGAGTG
orf19.2575	3421		CR_01780W_A	CAL0000181125	orf6.4676	BMT6	ORF|Uncharacterized	Putative S-adenosylmethionine-dependent methyltransferase; Hap43p-induced gene	Plate 13	B01	0	0	3	3	-0.091459	-0.0911175	N	8805398	ATAGAGTTAGCACGACGCCG		8806115	CGGCCGTTACTCAATGATTAC	yes
orf19.7661	3481	HMI1	CR_10720W_A	CAL0000191199	orf6.9009	HMI1	ORF|Verified	ATP-dependent 3' - 5' helicase involved in maintenance of mitochondrial DNA; ortholog of S. cerevisiae Hmi1; rat catheter biofilm repressed	Plate 13	B02	0	0	3	3	0.0554944	-0.00347102	N	8805237	CCTCGGTGAACTGATTTC	yes	8805954	TATCTAGTTAGCGAGAGGCT
orf19.3441	3437	FRP6	C6_01430C_A	CAL0000190637	orf6.6464		ORF|Uncharacterized	Putative ammonia transport protein; regulated by Nrg1 and Tup1; regulated by Ssn6; induced by human neutrophils	Plate 13	B03	0	0	3	3	NA	-0.35426	N	8806228	AATAGTCGCCAAGGTCCT	yes	8806371	ACTTTCCTGAGATGTGGGAT
orf19.989	3433		C1_10470W_A	CAL0000201693	orf6.5809	MRPS5	ORF|Uncharacterized	Mitochondrial ribosomal protein of the small subunit; Spider biofilm repressed	Plate 13	B04	0	0	3	3	NA	NA	NA	8806288	AAGCGTCTGTCATTCGCCTT		8806431	TCTAGTATGACAGAGGGTTC
orf19.673	3141		C1_11290W_A	CAL0000177129	orf6.6566		ORF|Uncharacterized	Has domain(s) with predicted FMN binding, oxidoreductase activity and role in oxidation-reduction process	Plate 13	B05	0	0	2	3	-0.10677	-0.187111	N	8806244	GATCTGCCATCATTGCTCAT		8806387	AGTAACACCGTATAGCACCG
orf19.3111	3192	PRA1	C4_06980W_A	CAL0000174610	orf6.6934	ZPS1	ORF|Verified	Cell surface protein that sequesters zinc from host tissue; enriched at hyphal tips; released extracellularly; binds to host complement regulators; mediates leukocyte adhesion and migration; immunogenic in mouse; produced at ambient pH	Plate 13	B06	0	0	3	3	0.00204904	0.0135454	N	NA	NA	NA	NA	NA	NA
orf19.6809	3337		C3_06920W_A	CAL0000189973	orf6.8822	PMU1	ORF|Uncharacterized	Putative phosphomutase-like protein; protein present in exponential and stationary growth phase yeast; Hap43-repressed; Spider biofilm repressed	Plate 13	B07	0	0	3	3	0.147604	-0.0479594	N	8805231	GCTACTGAGTTTATCGAAGT	yes	8805948	CCGGCTTATGAATAGATAGC
orf19.5757	3379		C6_03820C_A	CAL0000186032	orf6.1304	YMR178W	ORF|Uncharacterized	Ortholog(s) have cytoplasm, nucleus localization	Plate 13	B08	0	0	3	3	-0.0814502	-0.0253458	N	8805282	GTTCCATACAGCCTAAGTTC		8805999	ACGCCAGTTAGTTCAAATGG
orf19.4678	2461		C4_01120C_A	CAL0000185903	orf6.5458	YJR107W	ORF|Uncharacterized	Predicted triglyceride lipase; Spider biofilm induced	Plate 13	B09	0	0	3	3	-0.16035	-0.41664	N	8805427	CCACTTGAAGCCAATCTTGA		8806144	TGGCTCCGACAAAGCGCAAA
orf19.5459	3332		C3_00130C_A	CAL0000181297	orf6.8695	PBP1	ORF|Uncharacterized	mRNA polyadenylation regulating protein; Hap43-repressed; transcript is upregulated in RHE model of oral candidiasis and in clinical isolates from HIV+ patients with oral candidiasis; Spider biofilm repressed	Plate 13	B10	0	0	3	3	0.620423	0.566418	N	8806186	TCGGTGCGGAAAGCCAAACA		8806329	GCTACACACACAGAGTTGGA
orf19.5755	1605		C6_03810W_A	CAL0000183853	orf6.1302	PHO80	ORF|Uncharacterized	Ortholog(s) have cyclin-dependent protein serine/threonine kinase regulator activity	Plate 13	B11	0	0	3	2	-0.192863	0.996835	Y	8804218	ATTTAGCCGTAATGCCGCCG		8804551	AGACTGTATCCACTACGCTG
orf19.2446	1642		C1_05990C_A	CAL0000195493	orf6.1919	YDL144C	ORF|Uncharacterized	Ortholog(s) have cell division site, cell tip, cytoplasm, nucleus localization	Plate 13	B12	0	0	3	3	-0.309369	-0.259313	N	8805422	GCTAGTTTACCATAGGTTCG		8806139	GTCGAGCGCACAAGATGACA
orf19.1220	1747	RVS167	C6_04040C_A	CAL0000200028	orf6.3078	RVS167	ORF|Verified	SH3-domain- and BAR domain-containing protein involved in endocytosis; null mutant exhibits defects in hyphal growth, virulence, cell wall integrity, and actin patch localization; cosediments with phosphorylated Myo5p	Plate 13	C01	0	0	3	1	0.148461	1.12464	Y	8802608	TAATACAGCCGTCGAAGGGC		8803342	GAGATTTCACTGCACCCGAT
orf19.689	1811	PLB1	C6_01990W_A	CAL0000177213	orf6.3690		ORF|Verified	Phospholipase B; host cell penetration and virulence in mouse systemic infection; Hog1-induced; signal sequence, N-glycosylation, and Tyr phosphorylation site; induced in fluconazole-resistant strains; rat catheter biofilm repressed	Plate 13	C02	0	0	3	3	0.00796052	-0.0443355	N	8802645	CCGAGTGACACGATAGAGC	yes	8803379	TTTATGCGCCCAGGACTAGG
orf19.341	2082		C3_03440C_A	CAL0000181961	orf6.7225		ORF|Verified	Putative spermidine export pump; fungal-specific (no human or murine homolog)	Plate 13	C03	0	0	3	3	0.0410027	-0.0445281	N	8802750	ACTGATAGACGATTCGATGG		8803484	GCACTTACGGCAATACCTTA
orf19.6993	2144	GAP2	C3_05580C_A	CAL0000177766	orf6.7739	GAP1	ORF|Verified	General amino acid permease; ketoconazole, flucytosine repressed; Ssy1-dependent histidine induction; regulated by Nrg1, Tup1; colony morphology-related gene regulation by Ssn6; Spider and flow model biofilm induced	Plate 13	C04	0	0	2	3	-0.0636543	-0.153428	N	8802814	CCGTTATTTCTAAGACCTCG		8803548	CCGAGGATGCTATATCGTTC	yes
orf19.1388	2758		C2_09660W_A	CAL0000180616	orf6.2076	NOP16	ORF|Uncharacterized	Putative 66S pre-ribosomal particle component; Hap43-induced; F-12/CO2 early biofilm induced	Plate 13	C05	0	0	2	3	NA	-0.00952621	N	8803085	TGGCTAACATTCACGAACAC		8803819	CGCCTGAGCTACAAAGATGA
orf19.166	2710	ASG1	CR_02560C_A	CAL0000181714	orf6.1405	ASG1	ORF|Verified	Gal4p family zinc-finger transcription factor with similarity to S. cerevisiae Asg1p	Plate 13	C06	0	0	2	3	-0.0489118	0.368563	N	8803147	GCTCTACCGAAACACTGTAA		8803881	GATAGTCACCCAGACGTTGC
orf19.681	2738	HAP43	C1_11210C_A	CAL0000188360	orf6.1795		ORF|Verified	CCAAT-binding factor-dependent transcription factor; repressor; also called CAP2; required for low iron response; similar to bZIP transcription factor AP-1; repressed by Sfu1; ciclopirox olamine induced; rat catheter, Spider biofilm induced	Plate 13	C07	0	0	3	3	-0.315493	-0.241209	N	8804848	ATACTCGTTAGCAGGTTTGG		8805565	CTGACTGGCAATATCGTTA	yes
orf19.3355	2779	ISN1	C1_01650W_A	CAL0000179159	orf6.2293	ISN1	ORF|Uncharacterized	Putative inosine 5'-monophosphate 5'-nucleotidase; fungal-specific (no human or murine homolog)	Plate 13	C08	0	0	3	3	0.0584953	-0.0867454	N	8804800	GTAGATATTACACACTGCCC		8805517	TACTAGCGCCGACTGCTTGT
orf19.2284	2773		C2_07270W_A	CAL0000181049	orf6.2252		ORF|Uncharacterized	Protein with an FMN-binding domain; Hap43-repressed; flow model biofilm induced	Plate 13	C09	0	0	3	3	-0.0760714	-0.23544	N	8804828	CCGTGAGATTCAGCTTTATG		8805545	AAGCCGACCCCATACGGTTG	yes
orf19.3348	2772		C1_01580W_A	CAL0000194298	orf6.4739	MRPL23	ORF|Uncharacterized	Ortholog(s) have structural constituent of ribosome activity and mitochondrial large ribosomal subunit localization	Plate 13	C10	0	0	3	3	0.138083	0.411472	N	8804869	ATACTCACCGGACGTACAGG		8805586	ACCGACCGATAATGTGGTTC
orf19.2574	1900		CR_01770C_A	CAL0000197802	orf6.4675	YFL034W	ORF|Uncharacterized	Ortholog(s) have Golgi apparatus localization	Plate 13	C11	0	0	3	3	0.649123	0.406618	N	8804863	TTTACCACCATAGACAGAGC		8805580	AAACCTACCTGAACGTGTGC
orf19.4699	1625		C4_00950C_A	CAL0000175330	orf6.1752	TGL3	ORF|Uncharacterized	Putative phospholipase of patatin family; similar to S. cerevisiae Tgl3p; predicted Kex2p substrate	Plate 13	C12	0	0	3	3	0.181511	0.118177	N	8804862	ATGCCACCGTTGTCATAACT		8805579	GCTACAGTGAAATCCATCCA
orf19.2016	1660		C2_01090C_A	CAL0000184284	orf6.2116	ERG28	ORF|Uncharacterized	Ortholog(s) have protein binding, bridging activity, role in ergosterol biosynthetic process and endoplasmic reticulum membrane localization	Plate 13	D01	0	0	2	3	0.0809879	0.392244	N	8802903	AGAGTCGCCCAACCGTTATA		8803637	CCACTGAGAGAACGTGTCAC
orf19.3607	1692		C2_08690C_A	CAL0000175253	orf6.2463		ORF|Uncharacterized	Ortholog of C. dubliniensis CD36 : Cd36_22860, C. parapsilosis CDC317 : CPAR2_806540, Candida tenuis NRRL Y-1498 : CANTEDRAFT_108823 and Debaryomyces hansenii CBS767 : DEHA2B13596g	Plate 13	D02	0	0	1	2	0.4656	0.423883	N	8802628	GCAGTCTATCATTCCTGAT	yes	8803362	ATCATGTCTCAAGGTCGGCC
orf19.3795	1746	AGP3	C4_04840C_A	CAL0000176516	orf6.3068	AGP3	ORF|Uncharacterized	Putative serine transporter; possible role in assimilation of sulfur; F-12/CO2 early biofilm induced	Plate 13	D03	0	1	3	3	-0.0836753	-0.179805	N	8802663	CCAGTTCTATCAAGGTAACC		8803397	AATCTGGGTGAAGCATTGTC
orf19.5535	1093		C6_02650C_A	CAL0000174828	orf6.1141	FEN2	ORF|Uncharacterized	Predicted membrane transporter, member of the anion:cation symporter (ACS) family, major facilitator superfamily (MFS)	Plate 13	D04	0	0	2	3	0.105803	0.0112263	N	8802695	CCGAGTTATTGACATGAGTG		8803429	CGCCAGATAGTCAAGACGAC
orf19.6719	2549		C3_07680W_A	CAL0000198181	orf6.6868	HIR3	ORF|Verified	Putative nucleosome assembly protein; homozygous transposon insertion causes decreased colony wrinkling under filamentous growth-inducing conditions, but does not block true hyphal formation in liquid media	Plate 13	D05	0	0	3	3	-0.32302	-0.590175	N	8802749	GGGCCACATACAATCATTCA		8803483	TCTACCTCGTGACGGGTGTT
orf19.541	2541		CR_04500C_A	CAL0000187380	orf6.6753		ORF|Uncharacterized	Has domain(s) with predicted oxidoreductase activity, acting on paired donors, with incorporation or reduction of molecular oxygen, 2-oxoglutarate as one donor, and incorporation of one atom each of oxygen into both donors activity	Plate 13	D06	0	0	2	3	NA	-0.0856769	N	8807098	TTCGCACTGACCGTACTAGG		8807374	AGGATATGCACCATTCACGC
orf19.7403	2634		C3_06290W_A	CAL0000183453	orf6.8563	YML020W	ORF|Uncharacterized	Ortholog of S. cerevisiae : YML020W, C. glabrata CBS138 : CAGL0J10538g, C. dubliniensis CD36 : Cd36_86190, C. parapsilosis CDC317 : CPAR2_404740 and Candida tenuis NRRL Y-1498 : CANTEDRAFT_107670	Plate 13	D07	0	0	2	3	-0.0479662	-0.0851348	N	8804306	TCACGAGCGTTAAGTTCG	yes	8804639	ATAGCTGAGTAATGGCCTAG
orf19.5026	2168		C1_13880C_A	CAL0000200778	orf6.7983	TDA9	ORF|Uncharacterized	C2H2 transcription factor; Spider biofilm induced	Plate 13	D08	0	0	2	3	NA	-0.00176146	N	8804298	GATCGTCAGTGATTAGGACT		8804631	ACATCTTAATACGAGGACTC	yes
orf19.5292	2393	AXL2	C4_04170C_A	CAL0000174439	orf6.3942	AXL2	ORF|Uncharacterized	Ortholog of S. cerevisiae Axl2; a plasma membrane protein involved in determination of budding pattern; O-glycosylated by Pmt4; mutant is viable	Plate 13	D09	0	0	3	3	-0.0317749	-0.412851	N	8804391	ATAAGGCGCTGGAACCCATC		8804724	AGCGTAACGTAACTTCACTC
orf19.7518	2644	ZCF38	CR_00170W_A	CAL0000193083	orf6.8770		ORF|Uncharacterized	Putative Zn(II)2Cys6 transcription factor	Plate 13	D10	0	0	3	3	NA	-0.0350253	N	8803171	CAATGAGTTCGACGTGCCT	yes	8803905	GAGGCTATTACCACTCATCG
orf19.7364	2629		C3_05840W_A	CAL0000191368	orf6.8524		ORF|Uncharacterized	Has domain(s) with predicted N,N-dimethylaniline monooxygenase activity, NADP binding, flavin adenine dinucleotide binding activity and role in oxidation-reduction process	Plate 13	D11	0	0	3	3	-0.00538255	-0.0976284	N	8804150	CCATTCACGTAAGGGCTGAG		8804483	TGAGTACACCTACATCAGTC
orf19.5839	2490	PDR17	C2_02680W_A	CAL0000190551	orf6.6139		ORF|Verified	Fungal-specific protein (no human or murine homolog); role in sensitivity to fluconazole, specifically	Plate 13	D12	0	0	3	3	0.050793	-0.274683	N	8804401	CTGCAACCCACATGGTGTTA		8804734	GGGACATCTAGTAACATTCC
orf19.7370	2241		C3_05900W_A	CAL0000174498	orf6.8530	YPQ1	ORF|Uncharacterized	Possible G-protein coupled receptor; vacuolar membrane transporter for cationic amino acids; PQ-loop motif; rat catheter and Spider biofilm induced	Plate 13	E01	0	0	3	3	-0.0732566	-0.0101288	N	8804386	AGCATTCTATTAACCCTGCG		8804719	ACCTATATCGAATGAGAGCC
orf19.4471	2413		C1_03960C_A	CAL0000177404	orf6.4316	VPS64	ORF|Uncharacterized	Ortholog(s) have role in protein targeting to vacuole, re-entry into mitotic cell cycle after pheromone arrest and endoplasmic reticulum membrane localization	Plate 13	E02	0	0	3	3	-0.0541602	-0.219935	N	8804247	GCACATCTGACAACAGGCGA		8804580	TCACGTACTGGCAATCGGAC
orf19.5970	2655		C3_05010C_A	CAL0000191874	orf6.9067	SRS2	ORF|Uncharacterized	Putative DNA repair helicase; transcriptionally induced by interaction with macrophage; fungal-specific (no human or murine homolog)	Plate 13	E03	0	0	3	3	-0.045461	-0.140895	N	8803244	CGCGGATTTAGACTATTGGT		8803978	TTCAGGTGTGCATGATGTAT	yes
orf19.1445	2069	ESC4	C2_01400C_A	CAL0000185341	orf6.7128	RTT107	ORF|Verified	Protein similar to S. cerevisiae Esc4; a protein that represses transposition; transposon mutation affects filamentation; rat catheter biofilm repressed	Plate 13	E04	0	0	3	3	0.0531798	-0.113351	N	8804170	TTAGACGCCGTTAAGCTCGG		8804503	TGACGCACCCAACGGAATGA
orf19.7377	2631	ASE1	C3_05960W_A	CAL0000187724	orf6.8537	ASE1	ORF|Uncharacterized	Putative microtubule-associated protein; member of conserved Mcm1p regulon; periodic mRNA expression, peak at cell-cycle G2/M phase	Plate 13	E05	0	0	2	3	0.219127	0.0852345	N	8804412	AATTTATGAGAGGGCTGCCT	yes	8804745	ATACGCGGCCAATGCTGCTA
orf19.2045	2046		C2_00790C_A	CAL0000175243	orf6.5984	DGK1	ORF|Uncharacterized	Ortholog(s) have diacylglycerol kinase activity, role in phosphatidic acid biosynthetic process and integral to endoplasmic reticulum membrane localization	Plate 13	E06	0	0	2	3	0.266016	0.120382	N	8803072	GTAGCTCCGATCACTTTCTG		8803806	ACTTATTGCGGATCGCCGGT
orf19.6444	2597		CR_08680C_A	CAL0000182919	orf6.7810	NPR3	ORF|Uncharacterized	Ortholog(s) have role in cellular response to amino acid starvation, meiosis, negative regulation of TOR signaling cascade, regulation of autophagic vacuole assembly	Plate 13	E07	0	0	3	3	-1.08655	-1.27428	Y	8804388	CATAGCTCTACAGACTTACG		8804721	GCATCCAGTAGTGGCAAACG
orf19.5837	2492		C2_02700C_A	CAL0000189613	orf6.6141	ABZ2	ORF|Uncharacterized	Ortholog(s) have 4-amino-4-deoxychorismate lyase activity, role in folic acid biosynthetic process and cytoplasm localization	Plate 13	E08	0	0	3	3	NA	NA	NA	8803049	GGCACATGCACATATTGCTA		8803783	CTCTTTAAGTCTTGGGAAGG
orf19.6882	2072	OSM1	C2_05700W_A	CAL0000197318	orf6.7146		ORF|Uncharacterized	Putative flavoprotein subunit of fumarate reductase; soluble protein in hyphae; caspofungin repressed; stationary phase enriched protein; flow model biofilm induced; Spider biofilm repressed	Plate 13	E09	0	0	2	3	0.0678601	-0.266914	N	8804354	TACTGGAGGCTGCTCGATTT		8804687	TCATTGAGGCTGAGGCACCT
orf19.6899	2576		C7_01170C_A	CAL0000175549	orf6.7163		ORF|Verified	Putative oxidoreductase; mutation confers hypersensitivity to toxic ergosterol analog; rat catheter and Spider biofilm induced	Plate 13	E10	0	0	2	3	0.110255	-0.00477363	N	NA	NA	NA	NA	NA	NA
orf19.644	1710	HGT9	CR_05090C_A	CAL0000199955	orf6.2715		ORF|Uncharacterized	Putative glucose transporter of the major facilitator superfamily; the C. albicans glucose transporter family comprises 20 members; 12 probable membrane-spanning segments; induced at low (0.2%, compared to 2%) glucose in rich media; intron	Plate 13	E11	0	0	2	3	NA	0.174381	N	8803075	CGCATTGTGACAGATGTTCG		8803809	GCGCTGTACCACAAACTTAA
orf19.644	1710	HGT9	CR_05090C_A	CAL0000199955	orf6.2715		ORF|Uncharacterized	Putative glucose transporter of the major facilitator superfamily; the C. albicans glucose transporter family comprises 20 members; 12 probable membrane-spanning segments; induced at low (0.2%, compared to 2%) glucose in rich media; intron	Plate 13	E11	0	0	2	3	NA	0.174381	N	8803075	CGCATTGTGACAGATGTTCG		8803809	GCGCTGTACCACAAACTTAA
orf19.3759	2351		C1_12570C_A	CAL0000191392	orf6.2265	ELP4	ORF|Uncharacterized	Putative elongator complex subunit; for modification of wobble nucleosides in tRNA; Spider biofilm induced	Plate 13	E12	0	0	3	2	0.115773	0.0233986	N	8804333	AACATTGGGAAAGCCGCGCA		8804666	GTTTACCACTAATCGTCGTC
orf19.2875	2419		C4_06590W_A	CAL0000185534	orf6.4384		ORF|Uncharacterized	Ortholog of S. pombe SPAC1071.09c DNAJ domain protein; Hap43-induced gene	Plate 13	F01	0	0	2	3	0.413892	-0.549601	N	8802713	TACATACCACGACCTTGAAG		8803447	TCATCTAAGAGGCGGTAAAG
orf19.3150	2341	GRE2	C2_06720W_A	CAL0000198483	orf6.1740		ORF|Verified	Putative reductase; Nrg1 and Tup1-regulated; benomyl- and hyphal-induced; macrophage/pseudohyphal-repressed; repressed by low iron; possibly involved in osmotic stress response; stationary phase enriched protein; Spider biofilm induced	Plate 13	F02	0	0	3	3	NA	NA	NA	8804108	ATAGATGATCCTCCACAAGC		8804441	CCCAGCTAGATGAAGAGAGC
orf19.2983	2469	CDC73	C1_02920W_A	CAL0000176860	orf6.5706	CDC73	ORF|Verified	Putative transcription elongation factor; cdc73 kap114 double transposon mutation affects filamentous growth; Spider biofilm repressed	Plate 13	F03	0	0	3	3	-0.0895663	-0.14418	N	8804176	CCAAGTACCGTAAACGTCGA		8804509	AGTTGCTATACCTCCCTAGT
orf19.4396	2666		CR_03530W_A	CAL0000200955	orf6.589	MIC60	ORF|Verified	Mitochondrial inner membrane protein; mammalian mitofilin domain; Spider biofilm repressed	Plate 13	F04	0	0	3	3	-0.118553	-0.0977912	N	NA	NA	NA	NA	NA	NA
orf19.7495	2642		CR_00380W_A	CAL0000198246	orf6.8747		ORF|Uncharacterized	Protein with NADPH oxidoreductase containing flavin mononucleotide (FMN) domain; induced by nitric oxide	Plate 13	F05	0	0	3	3	0.0125704	0.186034	N	8804226	TGCGACAGAATGTAAGCGTA	yes	8804559	GCTTAACATCACGTACTAGC
orf19.7437	2637		C3_06490W_A	CAL0000178294	orf6.8597	YJL218W	ORF|Uncharacterized	Putative protein of unknown function; Hap43p-repressed gene; ortholog of S. cerevisiae YJL218W	Plate 13	F06	0	0	3	3	0.0643986	-0.0108475	N	8804756	GAGGAGTAGACATCTTAGTC		8805473	TCATCTTGAACACGAGGCGC
orf19.4617	2161		C4_01760W_A	CAL0000201197	orf6.7916	MAK3	ORF|Uncharacterized	Predicted peptide alpha-N-acetyltransferase; flow model biofilm induced	Plate 13	F07	0	0	3	3	0.0996827	-0.336696	N	8804399	GGCCACGAGCTAAACAGTCA		8804732	CCAGCGGAGCAATCAGGATA
orf19.778	2682	PIL1	C1_04680W_A	CAL0000179346	orf6.893	LSP1	ORF|Verified	Eisosome component; predicted role in endocytosis; echinocandin-binding protein; localizes to cell surface of hyphae, but not yeast-form cells; Hap43, YNB biofilm induced; rat catheter biofilm repressed	Plate 13	F08	0	0	3	3	-0.0986551	-0.282861	N	8804394	CAGGACGTGAAAGCCGATCA		8804727	TCATCGGACTCACGGTGCAT
orf19.2055	2115	NPL6	C2_00710W_A	CAL0000183327	orf6.7500	NPL6	ORF|Uncharacterized	Putative nuclear protein localization factor; Hap43-induced; Spider biofilm repressed	Plate 13	F09	0	0	3	1*	0.125459	3.47588	Y	8803164	TACTGTGAACCATAGGGCGC		8803898	AATGGCGACTAAGGCAGCTC
orf19.5426	2260		C3_00400C_A	CAL0000188088	orf6.8662	TGL4	ORF|Uncharacterized	Putative patatin-like phospholipase; macrophage-regulated gene; fungal-specific (no human or murine homolog)	Plate 13	F10	0	0	3	3	0.05407	0.12255	N	8804772	ATGATCTGGGAATGGGCATC	yes	8805489	CGCCATTGCTTGAATTAAGG
orf19.3066	2151	ENG1	C1_03680W_A	CAL0000184614	orf6.7803	DSE4	ORF|Verified	Endo-1,3-beta-glucanase; ortholog of S. cerevisiae Dse4 needed for cell separation; caspofungin, fluconazole repressed; repressed by alpha pheromone in SpiderM medium; flow model biofilm induced; rat catheter biofilm repressed	Plate 13	F11	0	0	3	3	-0.183535	-0.811299	Y	8803118	ATCGCGCAGGTCGGACATAT		8803852	AAGATGCGCTCAACTATCAC
orf19.367	2755	CNH1	C4_00040W_A	CAL0000197900	orf6.2059	NHA1	ORF|Verified	Na+/H+ antiporter; required for wild-type growth, cell morphology, and virulence in a mouse model of systemic infection; not transcriptionally regulated by NaCl; fungal-specific (no human or murine homolog)	Plate 13	F12	0	0	3	3	0.399929	0.214513	N	8803263	ATAGCGATATGCGTAACGAG		8803997	AATAGCTCCTCAGTGCTTCT
orf19.4833	2100	MLS1	C1_09690W_A	CAL0000178842	orf6.7378	MLS1	ORF|Verified	Malate synthase; glyoxylate cycle enzyme; no mammalian homolog; regulated upon white-opaque switch; phagocytosis, strong oxidative stress induced; stationary phase enriched; flow model biofilm repressed; rat catheter, Spider biofilm induced	Plate 13	G01	0	0	3	3	-0.116585	-0.187455	N	8803154	ACCCGCTTGGCGATTTGGTT		8803888	TATAACACTGGCGAACTAGC
orf19.2072	2112		C2_00550W_A	CAL0000192010	orf6.7483	HNM1	ORF|Uncharacterized	Ortholog(s) have (R)-carnitine transmembrane transporter activity, choline transmembrane transporter activity, ethanolamine transmembrane transporter activity	Plate 13	G02	0	0	3	3	NA	0.0277438	N	8804845	AATTAAGGAGCATGGACCTC		8805562	TTCAACGTCGGGTAATCGTG
orf19.1980	2793	GIT4	C5_00870C_A	CAL0000176164	orf6.2480		ORF|Verified	Glycerophosphocholine transporter; fungal-specific (no human or murine homolog); possibly an essential gene, disruptants not obtained by UAU1 method; Hap43p-repressed gene	Plate 13	G03	0	0	3	3	0.105623	0.027283	N	8803103	AGATGCACTCTAACCGTCAG		8803837	TTTAGCGCCACATGGGCTTC
orf19.1979	2794	GIT3	C5_00880C_A	CAL0000176352	orf6.2481		ORF|Verified	Glycerophosphocholine permease; white cell specific transcript; fungal-specific; alkaline repressed; caspofungin, macrophage/pseudohyphal-repressed; flow model biofilm induced; Spider biofilm induced	Plate 13	G04	0	0	3	3	0.0135974	-0.0194085	N	8803115	GGTAACCCGCAACGAGACTA		8803849	TGGTAGACGGTCCTCACCTT
orf19.4781	2712	GRP1	C1_09230C_A	CAL0000175332	orf6.1421		ORF|Uncharacterized	Protein similar to dihydroflavonol-4-reductases	Plate 13	G05	0	0	3	3	-0.0653513	-0.155677	N	8804883	GCCGCCCAATTCAAATGGAA		8805600	AATGAGAGCGCACACATGCC
orf19.988	2727		C1_10460W_A	CAL0000184780	orf6.1597	YGR149W	ORF|Uncharacterized	Protein of unknown function; oral infection upregulated gene; upregulated in strains from HIV+ patients with oral candidiasis; mutants have reduced ability to damage oral epithelial cells; transcript possibly regulated upon hyphal formation	Plate 13	G06	0	0	2	3	-0.0999673	-0.264242	N	8804884	TATTTCCCACGGCGTCAAGG		8805601	ACGAGAGCCACGCATGTTAG
orf19.3149	2728	LSP1	C2_06730W_A	CAL0000186520	orf6.1659	PIL1	ORF|Verified	Eisosome component with a predicted role in endocytosis; protein present in exponential and stationary growth phase yeast cultures; caspofungin repressed; biofilm induced; fungal-specific (no human/murine homolog); sumoylation target	Plate 13	G07	0	0	3	3	-0.150935	-0.104726	N	8804802	CCCGCCCTAATGTTAAATGA		8805519	TCACGAGTACGCATTCAGGG
orf19.2019	2761		C2_01030W_A	CAL0000192561	orf6.2113	MRPL16	ORF|Uncharacterized	Ortholog(s) have structural constituent of ribosome activity and mitochondrial large ribosomal subunit localization	Plate 13	G08	0	0	3	3	0.138815	0.410101	N	8804817	ACACTGAGCTAATGCTAGAG		8805534	TGCTAACACTGAAGTAACCC
orf19.3352	2780		C1_01620C_A	CAL0000201366	orf6.2296		ORF|Uncharacterized	Has domain(s) with predicted oxidoreductase activity and role in metabolic process	Plate 13	G09	0	0	3	3	-0.0953681	-0.00116161	N	8804818	TCAGTGGACACAGCGTTCTC		8805535	CGCAGGAGTGTTCAGCATTT
orf19.2113	2432		C2_00190C_A	CAL0000182003	orf6.4748	PEX30	ORF|Verified	Putative integral peroxisomal membrane protein; Hap43p-repressed gene	Plate 13	G10	0	0	3	3	0.237573	0.0992613	N	8804851	AACTCAGCGCCAACTTGATA		8805568	CGCGAATACGTTTGTCCAAT
orf19.5205	2377		C2_05820W_A	CAL0000190962	orf6.3448		ORF|Uncharacterized	Protein of unknown function; Hap43-repressed gene	Plate 13	G11	0	0	3	3	-0.387615	-0.352022	N	8804870	ATGGGTAGCTCCTGCATCCT		8805587	GAGAGTCAGCCATTCCTACG
orf19.4584	2600	PHO114	C4_02070W_A	CAL0000197250	orf6.7883		ORF|Verified	Acid phosphatase; induced by Mnl1 under weak acid stress; Spider biofilm induced	Plate 13	G12	0	0	3	3	-0.170438	-0.0696818	N	8804189	ATGACTGTGTGCCAGGATTT		8804522	AAGACCTTACCAATCGGTGA
orf19.3926	2399	RNY11	C5_04400W_A	CAL0000196842	orf6.4050	RNY1	ORF|Uncharacterized	Ortholog(s) have endoribonuclease activity, role in RNA catabolic process, apoptotic process, cell morphogenesis and cytosol, extracellular region, vacuole localization	Plate 13	H01	0	0	3	3	0.133609	-0.0816509	N	8804134	TAGCGTAACACAGTTGGGAC		8804467	CACGTTTCATGGTAAGTT	yes
orf19.5663	2554	RCH1	C4_00360C_A	CAL0000187136	orf6.6903	YMR034C	ORF|Verified	Plasma membrane protein; involved in regulation of cytosolic calcium homeostasis; null mutation confers sensitivity to calcium and resistance to azoles and terbinafine; rat catheter biofilm induced	Plate 13	H02	0	0	3	3	0.156814	0.643426	N	8804357	AGCCCACAGATTTGTAAACC		8804690	ATCATCCGGTCATGCCGAGT
orf19.3764	2395	GSG1	C1_12520W_A	CAL0000178502	orf6.3955	TRS85	ORF|Uncharacterized	Putative subunit of the TRAPP complex; involved in targeting of ER-to-Golgi transport vesicles; flow model biofilm induced	Plate 13	H03	0	0	3	3	-0.160215	-0.469755	N	8804156	GCGCGTACAACAACGGTCAA		8804489	AGGTGTACTTCACTGCCCGT
orf19.3592	2345	JEM1	C2_08790W_A	CAL0000174058	orf6.2050	JEM1	ORF|Verified	Functional homolog of S. cerevisiae Jem1p, which acts with Scj1p and Kar2p (BiP) in protein folding and ER-associated degradation of misfolded proteins, and also has a role in karyogamy; has J domain and 4 tetratricopeptide repeats	Plate 13	H04	0	0	3	3	NA	-0.173411	N	8804311	TGCGCGGATCGACCTTACTT		8804644	GTTGAGGCCATCACCTAACG
orf19.6091	2501	RIM8	C1_00150C_A	CAL0000197201	orf6.6250	RIM8	ORF|Verified	Beta-arrestin-like protein; involved in pH response; required for pathogenesis, activation of Rim101 and alkaline pH-induced hyphal growth; colony morphology-related gene regulation by Ssn6p negative feedback regulation target	Plate 13	H05	0	0	3	2*	-0.37428	1.95554	Y	8804152	ATCCCTCCGGTAGGTGGTTT		8804485	TTAAAGACCGTGTAACGACG
orf19.4213	2976	FET31	C6_00460C_A	CAL0000183587	orf6.5008	FET5	ORF|Verified	Putative iron transport multicopper oxidase precursor; flucytosine induced; caspofungin repressed	Plate 13	H06	0	0	3	3	-0.00120287	0.108134	N	8804102	ATCATATCGTCATCTGGCGT		8804435	GCAGCTATTACACTTGATCG
orf19.4805	2998		C1_09430W_A	CAL0000193886	orf6.5211	RSN1	ORF|Uncharacterized	Putative membrane protein; induced by alpha pheromone in SpiderM medium; Hap4-induced gene; Spider biofilm induced	Plate 13	H07	0	0	3	3	-0.132943	-0.218355	N	8804258	CAACTTCCGGTAATATCCTG		8804591	GGGTATAACGGATATTCACG
orf19.1249	1736		C4_05640C_A	CAL0000175514	orf6.3010	HIS6	ORF|Uncharacterized	Ortholog(s) have 1-(5-phosphoribosyl)-5-[(5-phosphoribosylamino)methylideneamino]imidazole-4-carboxamide isomerase activity, role in histidine biosynthetic process and cytosol, nucleus localization	Plate 13	H08	0	0	3	3	0.0799808	-0.0367195	N	8805066	CCTGGGTTACAAGCAAATA	yes	8805783	CGGTAAGCAACATTAGTGGA
orf19.4874	1824	MNN23	C1_10070C_A	CAL0000193748	orf6.3833		ORF|Verified	Alpha-1,2-mannosyltransferase; mutants hypersensitive to toxic ergosterol analog, amphotericin B, calcofluor white, growth at 42 degrees and have decreased cell wall mannan; flow model biofilm induced	Plate 13	H09	0	0	3	3	NA	-0.114663	N	8805088	AAGGTACAGTAAGGTCCATC		8805805	TATGAGTTGCACCGCGCCAT
orf19.2930	2890		C1_02430C_A	CAL0000199029	orf6.3786	YGR054W	ORF|Uncharacterized	Predicted translation initiation factor; role in translational initiation; Spider biofilm repressed	Plate 13	H10	0	0	3	3	-0.0673023	0.273361	N	8802739	TCCAGACCCGAAGATAGGAC		8803473	GGCTTCTATAAACCGCTTCA
orf19.1665	3043	MNT1	C3_01810C_A	CAL0000188662	orf6.5740	KTR1	ORF|Verified	Alpha-1,2-mannosyl transferase; predicted type II Golgi membrane protein; adds 2nd mannose during cell-wall mannoprotein biosynthesis; required for wild-type virulence and adherence to epithelial cells; Hap43-induced	Plate 13	H11	0	0	3	3	-0.045568	1.14185	Y	8802827	CCACGCCTCTAATGTAATAG		8803561	GAATCAATGTGCCTAGAGTG	yes
orf19.2352	1860		C1_10690W_A	CAL0000181267	orf6.4200	IMO32	ORF|Uncharacterized	Ortholog(s) have mitochondrion localization	Plate 13	H12	0	0	3	3	-0.0492327	-0.48336	N	8804980	AGATAGAGTCCACGACCATC		8805697	CTCAGACGAGAATGCAGCAC
orf19.5777	1922		C2_03170W_A	CAL0000197520	orf6.4849	YBR096W	ORF|Uncharacterized	Protein of unknown function; F-12/CO2 early biofilm induced	Plate 14	A01	0	0	3	3	NA	-0.505593	N	8805133	TTAGACAGGCAAGGCTAGTA		8805850	GTCCACAGGATGAACCATAC
orf19.3922	2905		C5_04360C_A	CAL0000194158	orf6.4054	SDT1	ORF|Uncharacterized	Possible pyrimidine 5' nucleotidase; protein present in exponential and stationary growth phase yeast cultures; Hap43p-repressed gene	Plate 14	A02	0	0	3	3	NA	-0.130783	N	8802863	GCGCCCGTATTCTAAATCTA		8803597	TGCGACAAGAAGCTCACAC	yes
orf19.3399	2922		C6_01850W_A	CAL0000192008	orf6.4332	VPS72	ORF|Uncharacterized	Ortholog(s) have histone binding activity, role in histone exchange and Swr1 complex, cytoplasm localization	Plate 14	A03	0	0	3	3	-0.18203	-0.474742	N	8802925	CCGCGACAGAAATGTGTGAA		8803659	AGCATCCTCCGCATTGTTTG
orf19.1185	2944		C6_00260W_A	CAL0000178323	orf6.4622	DMA2	ORF|Uncharacterized	Ortholog(s) have protein homodimerization activity, ubiquitin-protein ligase activity	Plate 14	A04	0	0	3	3	1.34173	0.921556	Y	8804995	GCCCGCTAACGAAAGGGTAA		8805712	GAGAGCCCATAATCTATTCC
orf19.2848	2969		CR_02910W_A	CAL0000176796	orf6.4942	ATG13	ORF|Uncharacterized	Predicted regulatory subunit of the Atg1 signaling complex; required for vesicle formation during autophagy and the cytoplasm-to-vacuole targeting (Cvt) pathway; Spider biofilm induced	Plate 14	A05	0	0	3	3	-0.249599	-0.334385	N	8805012	GCCCGAACCACAATGTTGAA		8805729	GGGACACTGATACAATTCCA	yes
orf19.3212	2679	MID1	C5_03990W_A	CAL0000179656	orf6.848	MID1	ORF|Verified	Putative stretch-activated Ca2+ channel of the high affinity calcium uptake system; role in thigmotropism; decreased transcription is observed upon fluphenazine treatment or in an azole-resistant strain with CDR1 and CDR2 overexpression	Plate 14	A06	0	0	3	3	NA	NA	NA	8805034	ATCCAGCCAGAGTGGTCAAG		8805751	GCACTCATCATCAGCAGGAG
orf19.7176	2182	NPT1	C7_04040C_A	CAL0000174810	orf6.8076	NPT1	ORF|Verified	Putative nicotinate phosphoribosyltransferase, involved in NAD salvage pathway; fungal-specific (no human or murine homolog)	Plate 14	A07	0	0	3	3	0.151291	0.562483	N	8805059	TGCCTACGCAAAGCGAGCAA		8805776	AATATGGTCCGAACGGCTCC
orf19.7243	2198		C1_14310W_A	CAL0000182387	orf6.8143	DCD1	ORF|Uncharacterized	Deoxycytidine monophosphate (dCMP) deaminase; role in dUMP and dTMP biosynthesis; Spider biofilm repressed	Plate 14	A08	0	0	3	3	NA	0.0966507	N	NA	NA	NA	NA	NA	NA
orf19.151	2671	TPO5	C2_04690C_A	CAL0000190535	orf6.662	TPO5	ORF|Verified	Putative polyamine transporter; mutation confers hypersensitivity to toxic ergosterol analog; hyphal induced; macrophage induced	Plate 14	A09	0	0	3	3	-0.0778061	-0.147241	N	8803185	CGGAACGTATTTCAAAGTCC		8803919	AAGAGCTGGCAACACCCGTA
orf19.151	2671	TPO5	C2_04690C_A	CAL0000190535	orf6.662	TPO5	ORF|Verified	Putative polyamine transporter; mutation confers hypersensitivity to toxic ergosterol analog; hyphal induced; macrophage induced	Plate 14	A09	0	0	3	3	-0.0778061	-0.147241	N	8803185	CGGAACGTATTTCAAAGTCC		8803919	AAGAGCTGGCAACACCCGTA
orf19.4573	2788	ZCF26	C4_02180C_A	CAL0000180920	orf6.2403		ORF|Uncharacterized	Zn2-Cys6 transcription factor of unknown function; induced by alpha pheromone in SpiderM medium	Plate 14	A10	0	0	3	3	-0.074781	-0.029913	N	8803201	GCGACATAGTAAGCATCA	yes	8803935	GCGCAATGAACAGCTTGTAA
orf19.3365	2809	DAO2	C4_03380C_A	CAL0000176728	orf6.2576		ORF|Uncharacterized	Putative D-amino acid oxidase; rat catheter biofilm induced	Plate 14	A11	0	0	3	3	NA	-0.125173	N	8804761	GCAGCACTTACAGCTTTGCC	yes	8805478	TAGGCAAGCCAAGCCGATGA
orf19.3449	2824		C6_01350W_A	CAL0000200284	orf6.2791	HEL2	ORF|Uncharacterized	Ortholog(s) have ubiquitin-protein ligase activity, role in histone catabolic process, histone ubiquitination and cytoplasm, ribosome localization	Plate 14	A12	0	0	3	3	NA	0.24291	N	8804878	TAATTCCAGCGAAGTCTCC	yes	8805595	ATGGACCTCTACCGCGTATG
orf19.2396	2883	IFR2	CR_03280W_A	CAL0000187722	orf6.3677		ORF|Uncharacterized	Zinc-binding dehydrogenase; induced by benomyl, ciclopirox olamine, alpha pheromone, Hap43; regulated by oxidative stress via Cap1, osmotic stress via Hog1; protein present in exponential and stationary phase; rat catheter biofilm repressed	Plate 14	B01	0	0	3	3	-0.0597324	-0.147215	N	8804899	CGAAATCCTCTGTAATTGCG		8805616	CATTCAAATAAAGGGTGGGC
orf19.2394	2884		CR_03300C_A	CAL0000183745	orf6.3679	YNL134C	ORF|Uncharacterized	Ortholog(s) have cytoplasm, nucleus localization	Plate 14	B02	0	0	3	3	-0.000385381	-0.212726	N	8804914	ACCGAATACGTGCTAATTGC		8805631	TTCATTCTGGCAGGGCCTTG
orf19.4788	1926	ARG5,6	C1_09290C_A	CAL0000175409	orf6.4898	ARG5,6	ORF|Verified	Arginine biosynthetic enzyme; processed in S. cerevisiae into 2 polypeptides with acetylglutamate kinase (Arg6) activity and acetylglutamate-phosphate reductase (Arg5) activity; Gcn4 regulated; alkaline repressed; Spider biofilm induced	Plate 14	B03	0	0	3	3	-0.0377547	-0.371564	N	8804973	GGTACAAGCAACGATCTCCA		8805690	CATCAGAGTCCATGTCAGGG
orf19.1800	1671		C4_05440C_A	CAL0000174733	orf6.2232	TDA6	ORF|Uncharacterized	Protein of unknown function; Spider biofilm induced	Plate 14	B04	0	0	3	3	NA	-0.154579	N	8804974	GCGCTCAGGTCATAGATTAT		8805691	CATGGATCAACAGCCGCTTA
orf19.2573	502	FRS1	CR_01760C_A	CAL0000190210	orf6.4674	FRS1	ORF|Verified	Phenylalanyl-tRNA synthetase; possible role in early cell wall biosynthesis; downregulated by phagocytosis by macrophages; possibly essential gene, disruptants not obtained by UAU1 method; protein present in exponential and stationary phase	Plate 14	B05	0	0	3	3	NA	NA	NA	8802929	ACACGATGATAAGCCAGCGC		8803663	CATCCGGTAACAGTATCTGC
orf19.329	506		C3_03300C_A	CAL0000178990	orf6.5629	MSL5	ORF|Uncharacterized	Putative pre-mRNA branch point binding protein; role in mRNA splicing via spliceosome; Spider biofilm repressed	Plate 14	B06	0	0	3	0	NA	NA	NA	8802674	TTCAGAGAGACCAAGGCGA	yes	8803408	TAAGACGCCCGAAGTGTACC
orf19.332	507		C3_03330C_A	CAL0000187187	orf6.5626	CLF1	ORF|Uncharacterized	Member of a complex that contains Prp19; stabilizes U6 snRNA in catalytic forms of the spliceosome containing U2, U5, and U6 snRNAs; Spider biofilm induced	Plate 14	B07	0	0	3	1	NA	NA	NA	NA	NA	NA	NA	NA	NA
orf19.5106	508	DIP2	C1_08290C_A	CAL0000188650	orf6.6344	DIP2	ORF|Verified	Putative small ribonucleoprotein complex; Tn mutation affects filamentous growth; physically interacts with TAP-tagged Nop1; heterozygous null mutant exhibits resistance to parnafungin; Hap43-induced gene; Spider biofilm induced	Plate 14	B08	0	0	3	NA	NA	NA	NA	NA	NA	NA	NA	NA	NA
orf19.4146	509	SMD3	C5_01510W_A	CAL0000184508	orf6.5233	SMD3	ORF|Uncharacterized	Putative core snRNP protein; induced upon adherence to polystyrene	Plate 14	B09	0	0	3	0	NA	NA	NA	NA	NA	NA	NA	NA	NA
orf19.1064	510	ACS2	C1_04290C_A	CAL0000197968	orf6.4925	ACS2	ORF|Verified	Acetyl-CoA synthetase; antigenic during human and murine infection; induced by Efg1; macrophage-induced protein; soluble protein in hyphae; gene contains intron; flow model and Spider biofilm repressed	Plate 14	B10	0	0	3	0	NA	NA	NA	NA	NA	NA	NA	NA	NA
orf19.3026	511	MAS1	C1_03300C_A	CAL0000195289	orf6.7763	MAS1	ORF|Uncharacterized	Putative mitochondrial processing protease; Hap43-repressed; transcript regulated by Nrg1; oxidative stress-induced via Cap1	Plate 14	B11	0	0	3	0	NA	NA	NA	NA	NA	NA	NA	NA	NA
orf19.1833	512		C1_10620W_A	CAL0000194674	orf6.4253	CBF5	ORF|Uncharacterized	Ortholog(s) have pseudouridine synthase activity	Plate 14	B12	0	0	3	0	NA	NA	NA	NA	NA	NA	NA	NA	NA
orf19.316	516	SEC13	C3_03170W_A	CAL0000177077	orf6.5642	SEC13	ORF|Uncharacterized	Putative protein transport factor; antigenic during murine systemic infection; macrophage-downregulated protein; protein level decreases in stationary phase cultures; Spider biofilm repressed	Plate 14	C01	0	1	3	1	NA	NA	NA	NA	NA	NA	NA	NA	NA
orf19.717	518	HSP60	CR_06490C_A	CAL0000174464	orf6.2638	HSP60	ORF|Verified	Heat shock protein; soluble in hyphae; regulated by Nrg1 and by iron; induced in high iron; heavy metal (cadmium) stress-induced; sumoylation target; protein present in exponential and stationary phase cells; Hap43-repressed	Plate 14	C02	0	0	3	0	NA	NA	NA	NA	NA	NA	NA	NA	NA
orf19.3393	519		C6_01890C_A	CAL0000180288	orf6.1808	DBP9	ORF|Uncharacterized	Putative DEAD-box helicase; Hap43-induced; Spider biofilm induced	Plate 14	C03	0	0	3	3	NA	NA	NA	NA	NA	NA	NA	NA	NA
orf19.5486	520		C2_06230W_A	CAL0000178545	orf6.4180	YSH1	ORF|Verified	Putative endoribonuclease; heterozygous null mutant exhibits hypersensitivity to parnafungin and cordycepin in the C. albicans fitness test	Plate 14	C04	0	0	3	1	NA	NA	NA	NA	NA	NA	NA	NA	NA
orf19.825	521	GCD7	C2_03990W_A	CAL0000187213	orf6.6716	GCD7	ORF|Uncharacterized	Putative translation initiator; downregulated in the presence of human whole blood or polymorphonuclear (PMN) cells	Plate 14	C05	0	0	3	1	NA	NA	NA	NA	NA	NA	NA	NA	NA
orf19.5493	522	GSP1	C2_06310C_A	CAL0000182095	orf6.4664	GSP1	ORF|Verified	Small RAN G-protein; essential; no prenylation predicted; can rescue S. cerevisiae gsp1 viability; macrophage/pseudohyphal-induced; transcript not regulated by white-opaque, yeast-hypha switching; GlcNAc-induced; Spider biofilm repressed	Plate 14	C06	0	0	3	0	NA	NA	NA	NA	NA	NA	NA	NA	NA
orf19.2863.1	425	ERV1	CR_03010C_A	CAL0000196494	orf6.5262	ERV1	ORF|Uncharacterized	Predicted component of the mitochondrial intermembrane space (IMS), involved in protein import into mitochondrial intermembrane space	Plate 14	C07	0	0	3	2	NA	NA	NA	NA	NA	NA	NA	NA	NA
orf19.7483	432	CRM1	CR_00520C_A	CAL0000197974	orf6.8735	CRM1	ORF|Verified	Functional homolog of S. cerevisiae Crm1, which acts in protein nuclear export; predicted to be resistant to antifungal drug leptomycin B; partially suppresses signal transduction defects of S. cerevisiae ste20 mutant	Plate 14	C08	0	1	3	3	NA	NA	NA	NA	NA	NA	NA	NA	NA
orf19.7454	422	TAF60	C3_06650C_A	CAL0000197010	orf6.8614	TAF6	ORF|Verified	Putative TFIID and SAGA complex subunit; mutation confers hypersensitivity to amphotericin B	Plate 14	C09	0	0	3	1	NA	NA	NA	NA	NA	NA	NA	NA	NA
orf19.4538	418		C1_01850C_A	CAL0000175047	orf6.6684	RNA15	ORF|Uncharacterized	Ortholog(s) have mRNA binding, protein heterodimerization activity, role in mRNA cleavage, mRNA polyadenylation and U2 snRNP, mRNA cleavage factor complex localization	Plate 14	C10	0	0	3	3	NA	NA	NA	NA	NA	NA	NA	NA	NA
orf19.4631	426	ERG251	C4_01530C_A	CAL0000198201	orf6.2054		ORF|Verified	C-4 sterol methyl oxidase; role in ergosterol biosynthesis; Hap43-induced; ketoconazole-induced; amphotericin B, caspofungin repressed; possibly essential gene, disruptants not obtained by UAU1 method; Spider biofilm repressed	Plate 14	C11	0	0	3	2	NA	NA	NA	NA	NA	NA	NA	NA	NA
orf19.2917	380		C4_06210C_A	CAL0000184634	orf6.3461	NUG1	ORF|Verified	Putative GTPase; heterozygous null mutant exhibits resistance to parnafungin in the C. albicans fitness test; Hap43p-induced gene	Plate 14	C12	0	0	3	3	NA	NA	NA	NA	NA	NA	NA	NA	NA
orf19.837	391	GNA1	C2_03870W_A	CAL0000198802	orf6.3848	GNA1	ORF|Verified	Glucosamine-6-phosphate acetyltransferase; enzyme of UDP-GlcNAc biosynthesis; required for viability in absence of GlcNAc supplementation; required for persistent infection and wild-type virulence in mouse systemic infection	Plate 14	D01	0	1	3	3	NA	NA	NA	NA	NA	NA	NA	NA	NA
orf19.1390	379	PMI1	C2_09640W_A	CAL0000189115	orf6.2074	PMI40	ORF|Verified	Phosphomannose isomerase; cell wall biosynthesis enzyme; drug target; functional homolog of S. cerevisiae, E. coli phosphomannose isomerase; Gcn4-regulated; induced on adherence to polystyrene, phagocytosis; 3-AT, Spider biofilm repressed	Plate 14	D02	0	0	3	1	NA	NA	NA	NA	NA	NA	NA	NA	NA
orf19.2183	383	KRE30	C2_08000C_A	CAL0000185948	orf6.6080	ARB1	ORF|Verified	YEF3-subfamily ABC family protein; predicted not to be a transporter; repressed in core stress response; mutation confers hypersensitivity to amphotericin B	Plate 14	D03	0	0	3	2	NA	NA	NA	NA	NA	NA	NA	NA	NA
orf19.6375	435	RPS20	CR_08150W_A	CAL0000185871	orf6.5827	RPS20	ORF|Uncharacterized	Putative ribosomal protein; repressed upon phagocytosis by murine macrophage; transcript positively regulated by Tbf1; Spider biofilm repressed	Plate 14	D04	0	0	3	0	NA	NA	NA	NA	NA	NA	NA	NA	NA
orf19.1478	417	STT3	C2_01670C_A	CAL0000175183	orf6.7095	STT3	ORF|Verified	Putative oligosaccharyltransferase complex component; flow model and rat catheter biofilm repressed	Plate 14	D05	0	0	3	0	NA	NA	NA	NA	NA	NA	NA	NA	NA
orf19.4262	1592		C5_02500C_A	CAL0000199233	orf6.1031	JSN1	ORF|Uncharacterized	Ortholog(s) have mRNA binding activity and role in cellular protein complex localization, establishment of mitochondrion localization, nuclear-transcribed mRNA catabolic process, deadenylation-dependent decay	Plate 14	D06	0	0	3	3	-0.0258946	-0.211172	N	NA	NA	NA	NA	NA	NA
orf19.6459	2479	DPP3	C7_02500C_A	CAL0000200315	orf6.6000	DPP1	ORF|Verified	Protein similar to S. cerevisiae pyrophosphate phosphatase Dpp1; required for farnesol biosynthesis; repressed by 17-beta-estradiol, ethynyl estradiol; Spider biofilm induced	Plate 14	D07	0	0	3	2	0.149335	-0.00957962	N	NA	NA	NA	NA	NA	NA
orf19.2182	2487	BLM3	C2_08010W_A	CAL0000188912	orf6.6081	BLM10	ORF|Uncharacterized	Putative proteasome activator; binds core proteasome and stimulates proteasome-mediated protein degradation by inducing gate opening; ortholog of S. cerevisiae Blm10; transcript regulated by Nrg1 and Mig1	Plate 14	D08	0	0	3	2	0.0621456	-0.257262	N	8802595	TCAGGCTACTTAGTCTACGT		8803329	ATTAGCAGCCGCAGACCG	yes
orf19.2302	2464		C1_11140W_A	CAL0000194218	orf6.5548	CSG2	ORF|Uncharacterized	Ortholog(s) have enzyme regulator activity, role in cellular calcium ion homeostasis and integral to endoplasmic reticulum membrane localization	Plate 14	D09	0	0	3	3	-0.168224	-0.29018	N	8804236	TCGTAGACGGCATCGTACTG		8804569	GGAGTACCAACATATCCCGA
orf19.2695	2462	UBR1	C4_02970C_A	CAL0000198590	orf6.5483	UBR1	ORF|Verified	Protein similar to S. cerevisiae Ubr1p ubiquitin-protein ligase; transposon mutation affects filamentous growth; Spider biofilm induced	Plate 14	D10	0	1	3	3	-0.22366	-0.443396	N	8804244	TGGCCGAAGATGAATGAACC		8804577	TATACGACCGCAGGATTCGG
orf19.2991	2440	HOL1	C1_03000W_A	CAL0000182173	orf6.4874		ORF|Uncharacterized	Putative MFS transporter; regulated by Nrg1; macrophage/pseudohyphal-repressed; induced by alpha pheromone in SpiderM medium; possibly an essential gene, disruptants not obtained by UAU1 method	Plate 14	D11	0	0	3	3	-0.125701	-0.153291	N	8804221	AACGCAGGTGAACTCCTTGC		8804554	TATGCCTCACCCAGGATTGG
orf19.3546	2428	PEX2	C2_05150W_A	CAL0000196912	orf6.4655	PEX2	ORF|Uncharacterized	Ortholog(s) have ubiquitin-protein ligase activity, role in fatty acid metabolic process, protein import into peroxisome matrix and peroxisomal membrane localization	Plate 14	D12	0	0	3	3	-0.0575866	-0.016795	N	8804219	GCCATCCTATGCAATGTAAC		8804552	GGAAACAACTACAGCGTGTCG	yes
orf19.4655	2430	OPT6	C4_01320C_A	CAL0000182066	orf6.4706		ORF|Verified	Putative oligopeptide transporter; fungal-specific (no human or murine homolog); expression of OPT6, OPT7, or OPT8 does not suppress defect of mutant lacking Opt1p, Opt2p, and Opt3p; alleles are nonidentical	Plate 14	E01	0	0	3	3	0.0698526	0.128321	N	8804197	GAAAGCCAATTTGAGCCAAG	yes	8804530	GCCGCGTGAACAATCCAGAA
orf19.6551	2453		C7_01740C_A	CAL0000174632	orf6.5263	GOS1	ORF|Uncharacterized	Ortholog(s) have SNAP receptor activity, role in Golgi vesicle transport, vesicle fusion and Golgi medial cisterna, SNARE complex localization	Plate 14	E02	0	0	3	1	NA	1.70079	Y	8804185	GTAGCTGTAAGCACTGTTAG		8804518	GATCCACGGACCTCGATTAG
orf19.2242	1593	PRB1	C2_06880C_A	CAL0000199552	orf6.1035		ORF|Uncharacterized	Endoprotease B; regulated by heat, carbon source (GlcNAc-induced), nitrogen, macrophage response, human neutrophils; similar to (does not replace) S. cerevisiae vacuolar B protease Prb1p; flow model biofilm induced; Spider biofilm induced	Plate 14	E03	0	0	3	3	NA	-0.764504	Y	8804187	CCGGTCTCTTAATATGGACT		8804520	TGAATACATGGGAAGCCAGC
orf19.4608	2160	PDC12	C4_01850C_A	CAL0000189869	orf6.7907		ORF|Uncharacterized	Putative pyruvate decarboxylase; fungal-specific (no human or murine homolog)	Plate 14	E04	0	0	3	3	0.125911	-0.0516915	N	8804210	ATATAGCTCCACATTGCAG	yes	8804543	GCCCATGCTATAAGATGATC
orf19.3124	2559		C4_06850C_A	CAL0000175273	orf6.6921	MAP1	ORF|Uncharacterized	Ortholog(s) have mRNA binding, metalloaminopeptidase activity, role in negative regulation of gene expression, protein initiator methionine removal involved in protein maturation and cytosolic ribosome, nucleolus localization	Plate 14	E05	0	0	3	3	NA	-0.578938	N	8802596	ATTACGAGGTACGCGCTTCG		8803330	TATCACTTAGGAGCTGTGCG
orf19.1291	2683	ABZ1	C4_05290W_A	CAL0000183785	orf6.910	ABZ1	ORF|Uncharacterized	Ortholog(s) have 4-amino-4-deoxychorismate synthase activity, role in para-aminobenzoic acid biosynthetic process and cytosol, nucleus localization	Plate 14	E06	0	0	3	3	0.0730637	-0.199667	N	8803163	ATCCCATAGTGTTAAGGCGG		8803897	TAGTGAGGACTCCCAGCTTC
orf19.2292	2706	OPT4	CR_02490W_A	CAL0000180262	orf6.1364	LDB19	ORF|Verified	Oligopeptide transporter; detected at germ tube plasma membrane; transcript inducede during phagocytosis by macrophages; fungal-specific; Hap43-repressed; merged with orf19.2292 in Assembly 20; rat catheter and Spider biofilm induced	Plate 14	E07	0	0	3	3	NA	0.0729493	NA	8804316	CTATTGGAGCTAGGCTGCTT		8804649	GCATAAGCCTGAATTGCACC
orf19.333	2697	FCY2	C3_03360W_A	CAL0000197551	orf6.1188		ORF|Verified	Purine-cytosine permease of pyrimidine salvage; mutation associated with resistance to flucytosine in clinical isolates; transposon mutation affects filamentation; farnesol-upregulated in biofilm	Plate 14	E08	0	0	3	3	-0.114452	-0.123629	N	8804773	CTGCTCAGTGTCTGGAACGT		8805490	GATCTATACCCACCTGTTAG
orf19.5932	2312		C3_04720C_A	CAL0000197794	orf6.9105	YLR241W	ORF|Uncharacterized	Protein of unknown function; Spider biofilm induced	Plate 14	E09	0	0	3	3	NA	0.0121266	N	8804796	CCTTAGGGATAATGAGTTGC		8805513	AGAGTGTTAGCCACATCCG	yes
orf19.5023	2170	DAL7	C1_13850C_A	CAL0000193894	orf6.7986		ORF|Uncharacterized	Putative allantoate permease; mutant is viable	Plate 14	E10	0	0	3	3	0.123471	0.0681443	N	8804787	ACATTGGTTTAAGCCTGTGG		8805504	CCTTCTTTAACACGGCATAG
orf19.4985	2176	GUP1	C1_13540W_A	CAL0000180356	orf6.8024	GUP1	ORF|Verified	Putative O-acyltransferase with a role in glycerol uptake; functionally complements growth of S. cerevisiae gup1 mutant under salt stress; required for normal ergosterol distribution, hyphal growth, biofilm formation	Plate 14	E11	0	0	3	3	NA	0.416046	N	8803315	TACTGAGCGGCATGTCACTG		8804049	CCCGTTAGCGTATGGGATTT
[truncated: 1,066 more rows]
