# Supplementary material for: Global analysis of fungal morphology exposes mechanisms of host cell escape
Source: Nat Commun. 2015 Mar 31;6:6741. doi: 10.1038/ncomms7741 (PMC4382923; doi:10.1038/ncomms7741)
Supplement: Supplementary Data 3 — Repressors of filamentation [file ncomms7741-s4.xlsx]

## Sheet: GRACE
Supplementary Data 3: Repressors of filamentation. All of the repressors of filamentation identified in this study are listed, with their morphology scores in YPD and YPD plus Dox.
orf19	Common	Primary CGD ID	S.cerevisiae homologue	Description	Plate	Position	YPD morphology	YPD plus DOX morphology
YPD morphology indicates the scale of filamentation of the strain grown in YPD alone in the arrayed screen (where 0=yeast, 3=filamentous)
YPD plus DOX morphology indicates the scale of filamentation of the strain grown in YPD + 0.05 μg/mL DOX in the arrayed screen (where 0=yeast, 3=filamentous)
Repressors are identified as mutants with scores of 2 or 3 in the YPD plus DOX column. This indicates that upon gene depletion they filament in the absence of an inducing cue
orf19	Common	Primary CGD ID	S.cerevisiae homologue	Description	Plate	Position	YPD morphology	YPD plus DOX morphology
orf19.1792		CAL0000200502	CDC16	Ortholog(s) have ubiquitin-protein ligase activity	Plate 09	D09	0	3
orf19.1804		CAL0000196262	YDL119C	Ortholog(s) have role in cellular response to cadmium ion, detoxification of cadmium ion and mitochondrion localization	Plate 07	A03	0	3
orf19.1883	YCS4	CAL0000201859	YCS4	Putative condensin complex subunit; cell-cycle regulated periodic mRNA expression	Plate 09	A06	1	3
orf19.1960	CLN3	CAL0000185532	CLN3	G1 cyclin; depletion abolishes budding and causes hyphal growth defects; farnesol regulated, functional in S. cerevisiae; possibly essential (UAU1 method); other biofilm induced; Spider biofilm induced	Plate 18	F09	1	3
orf19.2365	POL2	CAL0000195005	POL2	DNA polymerase epsilon; transcript induced by interaction with macrophage; transcript is regulated by Tup1; periodic mRNA expression, peak at cell-cycle G1/S phase	Plate 01	F11	0	3
orf19.2519		CAL0000195269	NNF1	Ortholog(s) have role in chromosome segregation and nuclear MIS12/MIND complex localization	Plate 11	E03	0	3
orf19.2559	CDC4	CAL0000200882	CDC4	F-box subunit of SCF(CDC4) ubiquitin ligase; functional homolog of S. cerevisiae Cdc4; mutation/depletion causes hyperfilamentation; Sol1 is a substrate of SCF-Cdc4; Spider biofilm induced	Plate 01	D11	0	3
orf19.2611	MCM6	CAL0000192979	MCM6	Putative MCM DNA replication initiation complex component; mRNA expression peak at cell-cycle M/G1 phase; regulated by tyrosol and cell density; repressed by alpha pheromone in SpiderM medium; Hap43-induced gene	Plate 08	B11	0	3
orf19.2835		CAL0000190409	AOS1	Ortholog(s) have SUMO activating enzyme activity, role in cellular response to DNA damage stimulus, protein sumoylation, regulation of mitotic cell cycle and SUMO activating enzyme complex, cytosol localization	Plate 01	D03	0	3
orf19.3551	DAD2	CAL0000174462	DAD2	Essential subunit of the Dam1 (DASH) complex, which acts in chromosome segregation by coupling kinetochores to spindle microtubules	Plate 11	E05	0	3
orf19.3561	CDC7	CAL0000191207	CDC7	Putative kinase; cell-cycle regulated periodic mRNA expression; S. cerevisiae ortholog is not cell-cycle regulated; possibly an essential gene, disruptants not obtained by UAU1 method	Plate 03	A03	0	3
orf19.3941	URA7	CAL0000193754	URA7	CTP synthase 1; flucytosine induced; protein present in exponential and stationary growth phase yeast cultures	Plate 21	B04	0	3
orf19.4473	SPC19	CAL0000196840	SPC19	Essential subunit of the Dam1 (DASH) complex, which acts in chromosome segregation by coupling kinetochores to spindle microtubules	Plate 21	B08	0	3
orf19.4616	POL30	CAL0000174634	POL30	Similar to proliferating cell nuclear antigen (PCNA); RNA abundance regulated by tyrosol, cell density; induced by flucytosine, interaction with macrophages; stationary phase enriched protein; rat catheter and Spider biofilm repressed	Plate 01	G11	0	3
orf19.4704	ARO1	CAL0000177892	ARO1	Putative pentafunctional arom enzyme; fungal-specific (no human or murine homolog); Gcn2p-, Gcn4p-regulated	Plate 25	B06	0	3
orf19.485		CAL0000201050	CDC31	Ortholog(s) have structural constituent of cytoskeleton activity	Plate 08	A12	0	3
orf19.4903		CAL0000183720	GPI12	Ortholog(s) have endoplasmic reticulum localization	Plate 01	D10	0	3
orf19.5008.1	DAD1	CAL0000195552	DAD1	Subunit of the Dam1 (DASH) complex, which acts in chromosome segregation by coupling kinetochores to spindle microtubules	Plate 11	A06	0	3
orf19.5242	CDC6	CAL0000190984	CDC6	Putative ATP-binding protein with a predicted role in DNA replication; member of conserved Mcm1p regulon; periodic mRNA expression, peak at cell-cycle M/G1 phase	Plate 10	D12	0	3
orf19.5487	CDC46	CAL0000182764	MCM5	Putative hexameric MCM complex subunit; predicted role in control of cell division; periodic mRNA expression. peak at cell-cycle M/G1 phase; regulated by tyrosol, cell density, Plc1; repressed by alpha pheromone in SpiderM medium	Plate 02	G05	0	3
orf19.5801	RNR21	CAL0000188396	RNR2	Ribonucleoside-diphosphate reductase; regulated by tyrosol and cell density; ciclopirox olamine, fluconazole or flucytosine induced; regulated by Sef1, Sfu1, and Hap43	Plate 08	C07	1	3
orf19.5873	POL1	CAL0000174261	POL1	Putative DNA directed DNA polymerase alpha; RNA abundance regulated by cell cycle, tyrosol and cell density; rat catheter biofilm induced	Plate 10	G10	0	3
orf19.6010	CDC5	CAL0000177027	CDC5	Polo-like kinase; member of conserved Mcm1 regulon; depletion causes defects in spindle elongation and Cdc35-dependent filamentation; virulence-group-correlated expression; likely essential (UAU1 method); Spider biofilm repressed	Plate 08	D06	0	3
orf19.6437	CDC23	CAL0000200782	CDC23	Similar to anaphase-promoting complex component; possibly transcriptionally regulated by Tac1p	Plate 11	C05	0	3
orf19.6537		CAL0000181763	NSL1	Ortholog(s) have role in chromosome segregation and nuclear MIS12/MIND complex, spindle pole localization	Plate 06	D07	0	3
orf19.6640	TPS1	CAL0000182821	TPS1	Trehalose-6-phosphate synthase; role in hyphal growth and virulence in mouse systemic infection; induced in presence of human neutrophils; macrophage/pseudohyphal-repressed after 16h; stationary phase enriched protein; Hap43-repressed	Plate 02	F03	0	3
orf19.7232	IRR1	CAL0000190837	IRR1	Putative cohesin complex subunit; cell-cycle regulated periodic mRNA expression	Plate 03	B04	0	3
orf19.7286	RPN7	CAL0000177306	RPN7	Subunit of the proteasome regulatory particle; regulated by Gcn2p and Gcn4p; protein present in exponential and stationary growth phase yeast cultures	Plate 11	B11	0	3
orf19.7631	SLD5	CAL0000200542	SLD5	Putative GINS complex subunit; cell-cycle regulated periodic mRNA expression	Plate 10	H09	0	3
orf19.1251	BRN1	CAL0000196556	BRN1	Putative condensin complex subunit; cell-cycle regulated periodic mRNA expression	Plate 22	E02	0	2
orf19.1299	RPN6	CAL0000176073	RPN6	Putative 26S proteasome subunit; Hap43p-induced gene; regulated by Gcn2p and Gcn4p	Plate 15	C01	0	2
orf19.1413	YFH1	CAL0000188672	YFH1	Frataxin; may be required for iron storage or delivery; role in oxidative stress resistance; transcript regulated by Nrg1, repressed if iron absent induced by macrophage interaction; Hap43-repressed gene	Plate 16	E04	0	2
orf19.1622	YCG1	CAL0000181424	YCG1	Putative condensin G	Plate 12	C03	0	2
orf19.1901	MCM3	CAL0000199452	MCM3	Putative DNA replication protein; periodic mRNA expression, peak at cell-cycle M/G1 phase; Spider biofilm induced	Plate 11	B09	0	2
orf19.1988	CDC45	CAL0000175112	CDC45	Putative DNA replication initiation factor; transcriptionally regulated by interaction with macrophage	Plate 06	H09	0	2
orf19.2093	RFA1	CAL0000199773	RFA1	Putative DNA replication factor A; RNA abundance regulated by cell cycle, tyrosol and cell density	Plate 15	E09	0	2
orf19.2216	PDS5	CAL0000178884	PDS5	Putative protein with a predicted role in establishment and maintenance of sister chromatid condensation and cohesion; cell-cycle regulated periodic mRNA expression	Plate 01	G04	0	2
orf19.2233	PRE2	CAL0000200516	PRE2	Putative proteasome beta-5 subunit; macrophage-induced protein	Plate 02	E12	0	2
orf19.2267	RFA2	CAL0000176295	RFA2	Putative DNA replication factor A; RNA abundance regulated by cell cycle, tyrosol and cell density	Plate 12	B05	0	2
orf19.2369		CAL0000191350	ORC5	Ortholog(s) have ATP binding, DNA replication origin binding activity	Plate 02	G08	0	2
orf19.2389		CAL0000193696	SLD2	Ortholog(s) have DNA replication origin binding, single-stranded DNA binding activity	Plate 11	B01	0	2
orf19.2557	SEC65	CAL0000193644	SEC65	Component of the protein-targeting Signal Recognition Particle (SRP); similar to mammalian Srp19; functional homolog of S. cerevisiae Sec65; Tbf1-induced	Plate 11	E11	0	2
orf19.2563		CAL0000175203	PRP24	Ortholog(s) have U6 snRNA binding activity, role in spliceosomal complex assembly, spliceosomal tri-snRNP complex assembly and U6 snRNP localization	Plate 19	F02	0	2
orf19.262	SMC3	CAL0000193720	SMC3	Protein similar to S. cerevisiae Smc3p, which is an ATPase involved in sister chromatid cohesion; likely to be essential for growth, based on an insertional mutagenesis strategy	Plate 07	H01	0	2
orf19.2755		CAL0000182371	PRE7	Ortholog(s) have role in proteasomal ubiquitin-independent protein catabolic process, proteasome-mediated ubiquitin-dependent protein catabolic process and cytosol, nucleus, proteasome core complex, beta-subunit complex localization	Plate 21	D03	0	2
orf19.2796		CAL0000183205	POL12	Ortholog(s) have DNA-directed DNA polymerase activity, role in DNA replication initiation, telomere capping and alpha DNA polymerase:primase complex, cytosol, nuclear envelope localization	Plate 15	E07	0	2
orf19.2885	PRI2	CAL0000183113	PRI2	Putative DNA primase; gene adjacent to and divergently transcribed with CDC68; Hap43-induced; Spider biofilm repressed	Plate 09	F09	0	2
orf19.2937	PMM1	CAL0000183926	SEC53	Phosphomannomutase; enzyme of O- and N-linked mannosylation; interconverts mannose-6-phosphate and mannose-l-phosphate; functional homolog of S. cerevisiae Sec53; antigenic in mice; Hap43-induced; flow model and Spider biofilm repressed	Plate 01	C07	0	2
orf19.2960	FRS2	CAL0000201701	FRS2	Putative tRNA-Phe synthetase; downregulated upon phagocytosis by murine macrophage; protein present in exponential and stationary growth phase yeast cultures; Spider biofilm repressed	Plate 15	D10	0	2
orf19.3001	TEM1	CAL0000197426	TEM1	Putative GTPase involved in mitotic exit and cytokinesis; induced under Cdc5p depletion	Plate 01	B11	0	2
orf19.3013	CDC12	CAL0000175669	CDC12	Septin; essential for viability; forms ring at sites of cell division and also forms filaments in mature chlamydospore; filamentous growth induced; regulated by Nrg1, Tup1, tyrosol and cell density; rat catheter biofilm repressed	Plate 11	D02	0	2
orf19.3037		CAL0000195952	PAB1	Putative poly(A)-binding protein; regulated by Gcn4p; induced in response to amino acid starvation (3-AT treatment); protein present in exponential and stationary growth phase yeast cultures	Plate 21	B10	0	2
orf19.3054	RPN3	CAL0000191942	RPN3	Putative non-ATPase regulatory subunit of the 26S proteasome lid; amphotericin B repressed; oxidative stress-induced via Cap1p	Plate 15	E01	0	2
orf19.3123	RPT5	CAL0000178035	RPT5	26S proteasome regulatory subunit; transcript regulated by Nrg1 and Mig1; regulated by Gcn2 and Gcn4; protein level decreases in stationary phase	Plate 11	G01	0	2
orf19.3177		CAL0000193029	RIB2	Ortholog(s) have 2,5-diamino-6-ribitylamino-4(3H)-pyrimidinone 5'-phosphate deaminase activity, pseudouridine synthase activity, role in riboflavin biosynthetic process, tRNA pseudouridine synthesis and cytosol localization	Plate 02	C12	0	2
orf19.3243	SRP54	CAL0000195229	SRP54	Putative signal recognition particle (SRP) subunit; induced in ssr1 null; Spider biofilm repressed	Plate 01	A08	0	2
orf19.3474	IPL1	CAL0000183313	IPL1	Putative Aurora kinase; Hap43-induced; induced during planktonic growth; possibly an essential gene, disruptants not obtained by UAU1 method	Plate 08	D11	0	2
orf19.3623	SMC2	CAL0000192877	SMC2	Protein similar to S. cerevisiae Smc2p, which is a component of the condensin complex involved in mitotic chromosome condensation; induced under hydroxyurea treatment	Plate 09	H12	1	2
orf19.3856	CDC28	CAL0000191263	CDC28	Cyclin-dependent protein kinase; interacts with regulatory subunit Cyb1; determination of cell morphology during the cell cycle; phosphorylated mostly by Swe1 and phosphorylation is regulated by Hsl1; 5'-UTR intron; Spider biofilm repressed	Plate 09	F02	0	2
orf19.4004	CCT3	CAL0000198447	CCT3	Putative cytosolic chaperonin Cct ring complex subunit; mutation confers hypersensitivity to cytochalasin D	Plate 07	H05	0	2
orf19.4005		CAL0000200133	CAB5	Putative dephospho-CoA kinase; protein likely to be essential for growth, based on an insertional mutagenesis strategy	Plate 01	G06	0	2
orf19.4025	PRE1	CAL0000196012	PRE1	Putative beta 4 subunit of the 20S proteasome; Rim101-induced at acid pH; flucytosine induced; amphotericin B repressed	Plate 15	D12	0	2
orf19.4028		CAL0000188102	RER2	Putative cis-prenyltransferase involved in dolichol synthesis; participates in endoplasmic reticulum (ER) protein sorting; flow model biofilm induced	Plate 15	E04	0	2
orf19.4030		CAL0000183321	PRI1	Ortholog(s) have DNA primase activity, single-stranded DNA binding activity, role in DNA replication, synthesis of RNA primer, telomere maintenance and alpha DNA polymerase:primase complex localization	Plate 10	E03	0	2
orf19.4032	RPN5	CAL0000201152	RPN5	Putative COP9 signalosome component; macrophage/pseudohyphal-repressed	Plate 08	B09	0	2
orf19.4136	YBL053	CAL0000201417	TOF1	Ortholog(s) have protein heterodimerization activity	Plate 20	B04	0	2
orf19.4208	RAD52	CAL0000180590	RAD52	Required for homologous DNA recombination, repair of UV- or MMS-damaged DNA, telomere length, UV-induced LOH; constitutive expression, MMS-induced; weakly complements S. cerevisiae rad52 mutant; slow growth, increased white-to-opaque switch	Plate 04	B09	0	2
orf19.4221	ORC4	CAL0000191715	ORC4	Phosphorylated protein similar to S. cerevisiae Orc4, subunit of the origin recognition complex (ORC); induced by alpha pheromone in SpiderM medium	Plate 15	A11	0	2
orf19.4346		CAL0000190809	SEC16	Ortholog(s) have protein anchor activity, role in COPII vesicle coating, protein localization to endoplasmic reticulum exit site and ER to Golgi transport vesicle membrane, endoplasmic reticulum exit site localization	Plate 01	H05	0	2
orf19.441	RPT1	CAL0000180078	RPT1	Putative 26S proteasome regulatory subunit 7; Hap43p-repressed gene; regulated by Gcn2p and Gcn4p; overlaps orf19.442	Plate 10	F12	0	2
orf19.4441		CAL0000193912	MCM10	Ortholog(s) have DNA replication origin binding, double-stranded DNA binding, single-stranded DNA binding activity	Plate 06	G03	0	2
orf19.4526	HSP30	CAL0000192328	HSP30	Putative heat shock protein; fluconazole repressed; amphotericin B induced; Spider biofilm induced; rat catheter biofilm induced	Plate 06	G07	0	2
orf19.474		CAL0000187253	BRL1	Ortholog(s) have role in mRNA export from nucleus, nuclear envelope organization, protein export from nucleus and endoplasmic reticulum, nuclear envelope localization	Plate 12	B08	0	2
orf19.4773	AOX2	CAL0000177372		Alternative oxidase; cyanide-resistant respiration; induced by antimycin A, oxidants; growth; Hap43, chlamydospore formation repressed; rat catheter, Spider biofilm induced; regulated in Spider biofilms by Bcr1, Tec1, Ndt80, Brg1	Plate 22	G11	2	2
orf19.482	RPT4	CAL0000188624	RPT4	26S proteasome regulatory subunit; regulated by Gcn2p and Gcn4p; protein level decreases in stationary phase cultures	Plate 11	G11	0	2
orf19.4987	NUP49	CAL0000193504	NUP49	Nuclear pore protein	Plate 01	H01	0	2
orf19.5093		CAL0000186865	SFH1	Ortholog(s) have DNA translocase activity	Plate 02	A03	0	2
orf19.5166	DBF4	CAL0000174858	DBF4	Putative Cdc7p-Dbf4p kinase complex regulatory subunit; Hap43p-induced gene; macrophage/pseudohyphal-repressed; cell-cycle regulated periodic mRNA expression; S. cerevisiae ortholog is not cell-cycle regulated	Plate 10	B02	1	2
orf19.5685	THS1	CAL0000177380	THS1	Putative threonyl-tRNA synthetase; transcript regulated by Mig1 and Tup1; repressed upon phagocytosis by murine macrophages; stationary phase enriched protein; Spider biofilm repressed	Plate 08	A05	0	2
orf19.5793	PR26	CAL0000190759	RPT3	Protein with similarity to proteasomal 26S regulatory subunit of S. cerevisiae, H. sapiens, Methanobacterium thermoautotrophicum (Archaebacterium)	Plate 15	D03	0	2
orf19.6034	TUB2	CAL0000176403	TUB2	Beta-tubulin; functional homolog of ScTub2; overproduction makes S. cerevisiae inviable; has two introns; GlcNAc, hypha fluconazole-induced; slow growth, ectopic expression increases white-to opaque switch; rat catheter biofilm repressed	Plate 04	G05	1	2
orf19.6155		CAL0000199743	CDC9	Ortholog(s) have DNA ligase (ATP) activity and role in DNA ligation, DNA recombination, DNA replication, Okazaki fragment processing, base-excision repair, mitotic cell cycle, nucleotide-excision repair, telomere maintenance	Plate 04	H12	0	2
orf19.6163	CSE4	CAL0000183421	CSE4	Centromeric histone H3 variant; role in structural changes of centromeric nucleosomes during cell cycle; 4 nucleosomes bind 1 centromere, each has 1 Cse4 molecule during most of cell cycle, 2 molecules in anaphase; Spider biofilm repressed	Plate 08	C10	0	2
orf19.6515	HSP90	CAL0000201062	HSC82	Essential chaperone, regulates several signal transduction pathways and temperature-induced morphogenesis; activated by heat shock, stress; localizes to surface of hyphae, not yeast cells; mediates echinocandin and biofilm azole resistance	Plate 03	F01	0	2
orf19.6568	SMC6	CAL0000185544	SMC6	Putative structural maintenance of chromosomes (SMC) protein; Hap43-induced; cell-cycle regulated periodic mRNA expression; S. cerevisiae ortholog not cell-cycle regulated; Spider biofilm induced	Plate 02	E10	0	2
orf19.658	GIN1	CAL0000186065	MRC1	Protein involved in regulation of DNA-damage-induced filamentous growth; putative component of DNA replication checkpoint; ortholog of S. cerevisiae Mrc1p, an S-phase checkpoint protein; Hap43p-induced gene	Plate 20	C02	0	2
orf19.6610		CAL0000176383	STU2	Ortholog(s) have microtubule plus-end binding, structural constituent of cytoskeleton activity	Plate 22	B12	0	2
orf19.670	SMT3	CAL0000178394	SMT3	SUMO, small ubiquitin-like protein; Smt3p-conjugated proteins localize to septation site and mother side of bud neck; C. albicans septins appear not to be Smt3p-modified, in contrast to S. cerevisiae septins	Plate 11	C02	0	2
orf19.6804		CAL0000186213	SRP68	Ortholog(s) have signal sequence binding activity, role in protein targeting to ER and cytosol, nuclear periphery, signal recognition particle, endoplasmic reticulum targeting localization	Plate 04	H07	0	2
orf19.6828.1		CAL0000182484	SSS1	Ortholog(s) have P-P-bond-hydrolysis-driven protein transmembrane transporter activity, structural molecule activity	Plate 17	A12	0	2
orf19.6891	RFC1	CAL0000180025	RFC1	Putative DNA replication factor C subunit; ortholog of S. cerviaie Rfc1; likely essential, based on an insertional mutagenesis strategy; rat catheter biofilm repressed	Plate 11	G08	0	2
orf19.6910	PSF1	CAL0000199213	PSF1	Putative GINS complex subunit which is localized to DNA replication origins; implicated in assembly of the DNA replication machinery; flow model biofilm induced	Plate 15	C06	0	2
orf19.6942	ORC3	CAL0000185041	ORC3	Protein similar to S. cerevisiae Orc3p, which is a component of the origin recognition complex involved in DNA replication; mutation confers hypersensitivity to toxic ergosterol analog; induced under hydroxyurea treatment	Plate 02	H12	0	2
orf19.708		CAL0000201571	SPC97	Ortholog(s) have structural constituent of cytoskeleton activity	Plate 10	A12	0	2
orf19.7264		CAL0000177137	RPN11	Metalloprotease subunit of the 19S regulatory particle of the 26S proteasome lid; couples the deubiquitination and degradation of proteasome substrates; role in fission of mitochondria and peroxisome; Spider biofilm repressed	Plate 02	H04	0	2
orf19.7293	MPS1	CAL0000200652	MPS1	Monopolar spindle protein, a putative kinase; essential for growth; periodic mRNA expression, peak at cell-cycle S/G2 phase	Plate 09	G01	2	2
orf19.7308	TUB1	CAL0000195890	TUB1	Alpha-tubulin; gene has intron; complements cold-sensitivity of S. cerevisiae tub1 mutant; C. albicans has single alpha-tubulin gene, whereas S. cerevisiae has two (TUB1, TUB3); farnesol-upregulated in biofilm; sumoylation target	Plate 10	C08	1	2
orf19.7529	EPL1	CAL0000195210	EPL1	Subunit of the NuA4 histone acetyltransferase complex	Plate 02	C11	0	2
orf19.7615		CAL0000190083	TRS31	Protein involved in endoplasmic reticulum (ER) to Golgi vesicle-mediated transport; putative subunit of the transport protein particle (TRAPP) complex of the cis-Golgi; Spider biofilm induced	Plate 12	C02	0	2
orf19.7644		CAL0000187239	APC11	Ortholog(s) have ubiquitin-protein ligase activity, role in anaphase-promoting complex-dependent proteasomal ubiquitin-dependent protein catabolic process, protein ubiquitination and anaphase-promoting complex localization	Plate 15	B11	0	2
orf19.7658	RFC4	CAL0000187522	RFC4	Putative heteropentameric replication factor C subunit; flucytosine induced; periodic mRNA expression, peak at cell-cycle G1/S phase	Plate 11	F05	0	2
orf19.964	SMC4	CAL0000183293	SMC4	Ortholog(s) have chromatin binding activity and role in cellular protein localization, mitotic chromosome condensation, tRNA gene clustering	Plate 09	G08	0	2
