# Supplementary material for: Global analysis of fungal morphology exposes mechanisms of host cell escape
Source: Nat Commun. 2015 Mar 31;6:6741. doi: 10.1038/ncomms7741 (PMC4382923; doi:10.1038/ncomms7741)
Supplement: Supplementary Data 4 — GO term analysis [file ncomms7741-s5.xlsx]

## Sheet: GO terms repressors
Supplementary Data 4: GO term analysis. GO terms are listed for the mutants identified as repressors of filamentation (sheet 1), that had strong morphogenetic defects in serum (sheet 2) and all of the morphogenetic regulators (sheet 3)
Sheet 1: GO terms associated with repressors of filamentation
Query Set/Input: all genes listed as repressors in supplemental table 3
Background: all genes in the GRACE collection
GOID	GO_term	Cluster frequency	Background frequency	Corrected P-value	False discovery rate	Gene(s) annotated to the term	Directly Annotated GOID List
6259	DNA metabolic process	45 out of 102 genes, 44.1%	177 out of 2341 background genes, 7.6%	5.58e-23	0	CDC5:C1_07260C_A:C1_07490C_A:C1_08160W_A:SMT3:GIN1:CDC6:RFA1:CDC7:RFC1:CDC46:RFA2:MCM3:YCS4:PDS5:SMC2:C3_00830C_A:CSE4:YCG1:SMC3:ORC3:POL1:POL30:BRN1:PRI2:SMC4:YBL053:ORC4:C5_05350W_A:RAD52:IPL1:PSF1:SMC6:HSP90:DBF4:EPL1:MCM6:CR_03340C_A:RPT4:CDC28:CR_06960W_A:POL2:CDC45:SLD5:RFC4	43007:6261:51726:71163:6279:45944:36182:6270:1902424:730:31939:30447:30491:6281:48478:31333:7105:7004:1402:6338:16239:722:1900560:6284:71479:6468:492:43111:8608:45461:30174:45899:71139:34605:6995:71515:34087:42981:51573:44774:16233:45892:10032:43248:724:36166:6265:76:86:43967:6301:90232:6368:2000431:6334:51307:44182:33554:6312:727:7059:16567:90307:6273:1900461:10964:82:42276:710:7076:706:1901673:…
6261	DNA-dependent DNA replication	29 out of 102 genes, 28.4%	59 out of 2341 background genes, 2.5%	7.99e-23	0	C1_07260C_A:C1_07490C_A:GIN1:CDC6:RFA1:CDC7:RFC1:CDC46:RFA2:MCM3:C3_00830C_A:ORC3:POL1:POL30:BRN1:PRI2:SMC4:YBL053:ORC4:C5_05350W_A:PSF1:DBF4:MCM6:CR_03340C_A:CR_06960W_A:POL2:CDC45:SLD5:RFC4	6261:71163:6279:6270:31939:30491:6281:48478:31333:7004:722:6284:43111:30174:71515:34087:16233:724:6265:76:727:16567:6273:10964:82:42276:7076:710:30466:45004:6298:6267:6302:31573:6278:34613:51097:6271:33314:6269:7131:31297:1902394:723:6297:31938:35753:6348:70868:6266:44773:71960:6275:6303:70058:6310:70987:18105:6289:33260:35822:6272:70550:1903022:34644:734:6343:71902:6268:45184:7062:278:43570:3229…
6260	DNA replication	29 out of 102 genes, 28.4%	71 out of 2341 background genes, 3.0%	6.34e-20	0	C1_07260C_A:C1_07490C_A:GIN1:CDC6:RFA1:CDC7:RFC1:CDC46:RFA2:MCM3:C3_00830C_A:ORC3:POL1:POL30:BRN1:PRI2:SMC4:YBL053:ORC4:C5_05350W_A:PSF1:DBF4:MCM6:CR_03340C_A:CR_06960W_A:POL2:CDC45:SLD5:RFC4	6261:71163:6279:6270:31939:30491:6281:48478:31333:7004:722:6284:43111:30174:71515:34087:16233:724:6265:76:727:16567:6273:10964:82:42276:7076:710:30466:45004:6298:6267:6302:31573:6278:34613:51097:6271:33314:6269:7131:31297:1902394:723:6297:31938:35753:6348:70868:6266:44773:71960:6275:6303:70058:6310:70987:18105:6289:33260:35822:6272:70550:1903022:34644:734:6343:71902:6268:45184:7062:278:43570:3229…
7059	chromosome segregation	28 out of 102 genes, 27.5%	65 out of 2341 background genes, 2.8%	6.57e-20	0	TUB2:CDC5:SPC19:C1_08160W_A:SMT3:GIN1:DAD1:IRR1:DAD2:YCS4:PDS5:CSE4:YCG1:SMC3:POL30:BRN1:YBL053:IPL1:SMC6:C7_01830W_A:DBF4:CR_01360W_A:POL2:RPN7:MPS1:TUB1:CR_09520C_A:RFC4	43007:6270:36182:30447:6281:48478:7105:1402:48311:1900560:6284:6468:43111:8608:45461:30474:71139:34605:71515:34087:51573:44774:10032:43248:724:9847:76:86:43161:7019:90232:6368:7094:2000431:6334:51307:44182:30473:33554:51987:7059:90307:6273:1900461:10964:42276:6184:710:7076:1901673:10696:30702:915:51228:30466:32465:71441:45004:34599:9267:7130:6302:48312:51304:45143:31573:7129:36170:1901925:33314:7…
22402	cell cycle process	49 out of 102 genes, 48.0%	252 out of 2341 background genes, 10.8%	8.19e-20	0	TUB2:CDC5:TEM1:CDC12:SPC19:C1_08160W_A:SMT3:GIN1:CDC6:DAD1:IRR1:RFA1:DAD2:CDC7:RFC1:CDC46:RFA2:MCM3:YCS4:PDS5:CSE4:YCG1:SMC3:ORC3:POL1:POL30:BRN1:CLN3:YBL053:ORC4:RAD52:IPL1:SMC6:DBF4:CDC4:MCM6:CR_03340C_A:CR_04020C_A:TPS1:CDC28:CR_06740W_A:CR_06960W_A:POL2:CDC45:RPN7:MPS1:TUB1:CR_09520C_A:RFC4	43007:31028:71163:51726:6279:45944:6270:36182:1902424:730:30011:921:31939:6913:30447:30491:6281:48478:31333:7105:71361:7004:1402:48311:33047:6338:722:1900560:6284:71479:6468:43111:8608:45461:30174:30474:42787:71139:34605:7114:6995:90441:71515:8361:34087:51573:44774:45892:10032:43248:724:36166:6265:9847:76:86:43161:1901319:6301:7019:90232:6368:7094:2000431:6334:51307:44182:30473:33554:51987:6312:7…
7049	cell cycle	50 out of 102 genes, 49.0%	265 out of 2341 background genes, 11.3%	1.01e-19	0	TUB2:CDC5:TEM1:CDC12:SPC19:C1_08160W_A:SMT3:GIN1:CDC6:DAD1:IRR1:RFA1:DAD2:CDC7:RFC1:CDC46:RFA2:MCM3:YCS4:PDS5:C3_00830C_A:CSE4:YCG1:SMC3:ORC3:POL1:POL30:BRN1:CLN3:YBL053:ORC4:RAD52:IPL1:SMC6:DBF4:CDC4:MCM6:CR_03340C_A:CR_04020C_A:TPS1:CDC28:CR_06740W_A:CR_06960W_A:POL2:CDC45:RPN7:MPS1:TUB1:CR_09520C_A:RFC4	43007:31028:71163:51726:6279:45944:6270:36182:1902424:730:30011:921:31939:6913:30447:30491:6281:48478:31333:7105:71361:7004:1402:48311:33047:6338:722:1900560:6284:71479:6468:43111:8608:45461:30174:30474:42787:71139:34605:7114:6995:90441:71515:8361:34087:51573:44774:45892:10032:43248:724:36166:6265:9847:76:86:43161:1901319:6301:7019:90232:6368:7094:2000431:6334:51307:44182:30473:33554:51987:6312:7…
51276	chromosome organization	36 out of 102 genes, 35.3%	158 out of 2341 background genes, 6.7%	1.18e-15	0	TUB2:CDC5:C1_07490C_A:C1_08160W_A:SMT3:GIN1:IRR1:RFA1:CDC46:RFA2:YCS4:PDS5:SMC2:C3_00830C_A:CSE4:YCG1:SMC3:POL1:POL30:BRN1:PRI2:SMC4:YBL053:C5_05350W_A:RAD52:IPL1:HSP90:DBF4:EPL1:CDC28:POL2:RPN7:MPS1:TUB1:CR_09520C_A:RFC4	43007:51726:6279:45944:36182:6270:1902424:730:31939:30447:30491:6281:48478:7105:7004:1402:48311:6338:16239:722:1900560:6284:71479:6468:492:43111:8608:45461:30174:30474:34605:6995:71515:34087:42981:51573:44774:16233:45892:10032:43248:724:36166:6265:9847:76:86:43161:43967:6301:7019:90232:6368:7094:2000431:6334:51307:44182:30473:33554:6312:727:7059:16567:90307:6273:1900461:10964:82:42276:6184:710:70…
48285	organelle fission	28 out of 102 genes, 27.5%	90 out of 2341 background genes, 3.8%	2.32e-15	0	TUB2:CDC5:TEM1:SMT3:GIN1:IRR1:C1_14460W_A:RFA1:RFA2:YCS4:PDS5:CSE4:YCG1:SMC3:POL30:BRN1:YBL053:RAD52:IPL1:DBF4:CDC4:CDC28:CR_06740W_A:POL2:RPN7:MPS1:TUB1:CR_09520C_A	43007:31028:51726:45944:6270:36182:1902424:730:16579:6913:30447:30491:6281:48478:7105:7004:1402:48311:6338:722:1900560:6284:71479:6468:43111:8608:45461:30474:42787:34605:6995:71515:34087:51573:44774:45892:10032:43248:724:86:36166:6265:9847:76:43161:6301:7019:90232:7094:2000431:6334:51307:44182:30473:33554:727:6312:16567:90307:6273:1900461:10964:82:42276:6184:710:7076:706:1901673:10696:30702:915:5…
280	nuclear division	27 out of 102 genes, 26.5%	86 out of 2341 background genes, 3.7%	8.01e-15	0	TUB2:CDC5:TEM1:SMT3:GIN1:IRR1:RFA1:RFA2:YCS4:PDS5:CSE4:YCG1:SMC3:POL30:BRN1:YBL053:RAD52:IPL1:DBF4:CDC4:CDC28:CR_06740W_A:POL2:RPN7:MPS1:TUB1:CR_09520C_A	43007:31028:51726:45944:6270:36182:1902424:730:6913:30447:30491:6281:48478:7105:7004:1402:48311:6338:722:1900560:6284:71479:6468:43111:8608:45461:30474:42787:34605:6995:71515:34087:51573:44774:45892:10032:43248:724:86:36166:6265:9847:76:43161:6301:7019:90232:7094:2000431:6334:51307:44182:30473:33554:727:6312:16567:90307:6273:1900461:10964:82:42276:6184:710:7076:706:1901673:10696:30702:915:51228:3…
278	mitotic cell cycle	34 out of 102 genes, 33.3%	157 out of 2341 background genes, 6.7%	7.91e-14	0	TUB2:CDC5:TEM1:SPC19:C1_08160W_A:SMT3:GIN1:CDC6:DAD1:IRR1:DAD2:CDC7:RFC1:YCS4:PDS5:C3_00830C_A:CSE4:SMC3:POL1:POL30:BRN1:CLN3:YBL053:IPL1:DBF4:CDC4:CR_03340C_A:CDC28:CR_06740W_A:POL2:RPN7:MPS1:TUB1:CR_09520C_A	43007:31028:71163:51726:6279:45944:6270:36182:1902424:6913:30447:6281:48478:31333:7105:1402:48311:6338:1900560:6284:6468:43111:8608:45461:30174:30474:42787:34605:7114:6995:71515:8361:34087:51573:44774:45892:10032:43248:9847:76:86:43161:7019:90232:6368:7094:2000431:6334:51307:44182:30473:33554:51987:727:7059:90307:6273:1900461:10964:82:42276:6184:710:7076:706:1901673:10696:30702:915:51228:30466:10…
6302	double-strand break repair	19 out of 102 genes, 18.6%	41 out of 2341 background genes, 1.8%	1.98e-13	0	C1_07260C_A:C1_08160W_A:RFA1:CDC7:CDC46:RFA2:MCM3:PDS5:POL1:PRI2:RAD52:PSF1:SMC6:MCM6:CR_03340C_A:CDC28:POL2:CDC45:SLD5	6261:51726:71163:6279:45944:6270:1902424:730:30447:31939:30491:6281:31333:7004:6338:722:6284:71479:6468:30174:71139:6995:45892:724:36166:76:6265:86:6301:6368:44182:6312:727:7059:16567:10964:82:42276:7076:706:10696:30466:10898:45004:34599:7130:2001033:6267:6302:45930:10570:31573:51304:7129:6278:10569:34613:51097:6271:10571:9405:33314:6269:30448:7131:33262:723:6297:31938:6337:6348:31055:70868:6303:…
6270	DNA replication initiation	16 out of 102 genes, 15.7%	27 out of 2341 background genes, 1.2%	3.14e-13	0	C1_07260C_A:C1_07490C_A:CDC6:CDC7:CDC46:MCM3:ORC3:POL1:ORC4:PSF1:DBF4:MCM6:CR_03340C_A:CR_06960W_A:POL2:CDC45	71163:6279:6270:31939:31333:6284:30174:16233:76:727:10964:82:42276:7076:30466:45004:6267:6302:31573:6278:51097:6271:33314:6269:723:6297:31938:6348:70868:44773:71960:6303:18105:35822:6272:734:6343:6268:71902:32298:71169:1100:733:35690:60633:7064
7067	mitotic nuclear division	21 out of 102 genes, 20.6%	54 out of 2341 background genes, 2.3%	3.72e-13	0	TUB2:CDC5:TEM1:SMT3:GIN1:IRR1:YCS4:PDS5:CSE4:SMC3:POL30:BRN1:YBL053:IPL1:DBF4:CR_06740W_A:POL2:RPN7:MPS1:TUB1:CR_09520C_A	43007:31028:6270:36182:6913:30447:6281:48478:7105:1402:48311:1900560:6284:6468:43111:8608:45461:30474:34605:71515:34087:51573:44774:10032:43248:9847:76:43161:7019:90232:7094:2000431:6334:51307:44182:30473:33554:90307:6273:1900461:10964:42276:6184:710:7076:1901673:10696:30702:915:51228:30466:32465:71441:45004:34599:9267:7130:6302:48312:45143:31573:10458:7129:10973:34613:36170:1901925:33314:71963:3…
16043	cellular component organization	68 out of 102 genes, 66.7%	693 out of 2341 background genes, 29.6%	1.83e-12	0	TUB2:CDC5:PMM1:TEM1:CDC12:SPC19:RPT1:C1_07490C_A:C1_08160W_A:SMT3:GIN1:CDC6:DAD1:IRR1:C1_14460W_A:RFA1:PR26:DAD2:CDC46:PRE2:RFA2:MCM3:YCS4:PDS5:SMC2:C3_00830C_A:CSE4:YCG1:SMC3:ORC3:POL1:C3_06750W_A:POL30:RPN6:YFH1:BRN1:PRI2:RPT5:SMC4:CLN3:YBL053:ORC4:C5_03140C_A:C5_05350W_A:RAD52:IPL1:HSP90:DBF4:EPL1:SRP54:SEC65:CDC4:CR_01700C_A:MCM6:CR_03340C_A:CR_03930C_A:RPT4:CR_04020C_A:CDC28:CR_06740W_A:CR_0…	71163:6279:45944:36182:730:921:31939:30447:30491:6281:48478:31333:70973:7004:1402:48311:33047:16239:722:71479:492:8608:45461:30174:45899:30474:42787:7114:71515:8361:51573:44774:16233:45732:16226:43248:76:6617:6749:80129:7019:90232:6334:44182:51987:6312:727:6511:6273:42276:6184:706:1901673:10696:30702:30466:10898:71441:45004:6611:34599:6267:6302:45930:6616:10570:10973:51097:34613:19307:16559:6879:…
1903047	mitotic cell cycle process	32 out of 102 genes, 31.4%	153 out of 2341 background genes, 6.5%	2.42e-12	0	TUB2:CDC5:TEM1:SPC19:C1_08160W_A:SMT3:GIN1:CDC6:DAD1:IRR1:DAD2:CDC7:YCS4:PDS5:CSE4:SMC3:POL1:POL30:BRN1:CLN3:YBL053:IPL1:DBF4:CDC4:CR_03340C_A:CDC28:CR_06740W_A:POL2:RPN7:MPS1:TUB1:CR_09520C_A	71163:6279:45944:36182:30447:6281:48478:31333:1402:48311:8608:45461:30174:30474:42787:7114:71515:8361:51573:44774:43248:76:7019:90232:6334:44182:51987:727:6273:42276:6184:706:1901673:10696:30702:30466:10898:71441:45004:34599:6267:6302:45930:10570:10973:34613:10571:33314:71963:31110:6269:1900563:6785:32876:7346:1902394:723:6297:2000220:6337:35753:33566:6348:31055:51572:6303:51177:70058:87:70987:19…
6281	DNA repair	26 out of 102 genes, 25.5%	100 out of 2341 background genes, 4.3%	6.35e-12	0	C1_07260C_A:C1_08160W_A:GIN1:RFA1:CDC7:RFC1:CDC46:RFA2:MCM3:PDS5:C3_00830C_A:POL1:POL30:PRI2:YBL053:RAD52:PSF1:SMC6:EPL1:MCM6:CR_03340C_A:RPT4:CDC28:POL2:CDC45:SLD5	6261:71163:6279:45944:730:30447:31939:30491:6281:48478:31333:7004:16239:722:71479:30174:45899:71139:71515:76:44182:6312:727:6273:42276:706:10696:30466:10898:45004:34599:6267:6302:45930:10570:34613:51097:10571:9405:33314:6269:1902394:723:6297:30433:6337:35753:6348:31055:6266:6303:70987:1900087:18105:45875:70317:33260:35822:1903022:734:51447:6343:10568:45002:45184:6277:45950:10212:70682:70816:733:4…
70	mitotic sister chromatid segregation	18 out of 102 genes, 17.6%	43 out of 2341 background genes, 1.8%	1.22e-11	0	TUB2:SMT3:GIN1:IRR1:YCS4:PDS5:CSE4:SMC3:POL30:BRN1:YBL053:IPL1:DBF4:POL2:RPN7:MPS1:TUB1:CR_09520C_A	36182:6281:48478:48311:8608:45461:30474:71515:51573:44774:43248:76:7019:90232:6334:6273:42276:6184:30702:30466:71441:45004:34599:6302:33314:71963:31110:1900563:6785:7346:1902394:723:6297:35753:6348:51572:6303:51177:70058:70987:34501:30437:35822:1903022:32298:45950:2000775:755:281:10212:30543:31144:7064:43007:6270:1900560:6284:6468:43111:34605:34087:10032:9847:43161:7094:51307:30473:33554:10964:71…
1902589	single-organism organelle organization	43 out of 102 genes, 42.2%	297 out of 2341 background genes, 12.7%	1.45e-11	0	TUB2:CDC5:TEM1:SPC19:C1_07490C_A:C1_08160W_A:SMT3:GIN1:DAD1:IRR1:RFA1:DAD2:RFA2:YCS4:PDS5:SMC2:C3_00830C_A:CSE4:YCG1:SMC3:POL1:POL30:BRN1:PRI2:SMC4:CLN3:YBL053:C5_03140C_A:C5_05350W_A:RAD52:IPL1:HSP90:DBF4:EPL1:CR_04020C_A:CDC28:CR_06740W_A:POL2:RPN7:MPS1:TUB1:CR_09520C_A:RFC4	6279:45944:36182:730:30447:30491:6281:48478:70973:7004:1402:48311:33047:16239:722:71479:492:8608:45461:30474:7114:71515:8361:51573:44774:16233:43248:76:7019:90232:6334:44182:51987:727:6312:6273:42276:6184:706:1901673:10696:30702:30466:10898:71441:45004:34599:6302:45930:10570:10973:34613:10571:9405:30518:33314:71963:31110:6269:1900563:6785:7346:1902394:723:6297:2000220:6337:35753:33566:6348:31055:…
6974	cellular response to DNA damage stimulus	28 out of 102 genes, 27.5%	122 out of 2341 background genes, 5.2%	1.59e-11	0	C1_07260C_A:C1_08160W_A:GIN1:RFA1:CDC7:RFC1:CDC46:RFA2:MCM3:PDS5:C3_00830C_A:POL1:POL30:PRI2:YBL053:RAD52:PSF1:SMC6:DBF4:EPL1:MCM6:CR_02770C_A:CR_03340C_A:RPT4:CDC28:POL2:CDC45:SLD5	6261:6974:71163:6279:45944:730:30447:31939:30491:6281:48478:31333:7004:16239:722:71479:30174:45899:71139:71515:76:44182:6312:727:6273:42276:706:10696:30466:10898:45004:34599:6267:6302:45930:10570:34613:51097:10571:9405:33314:6269:7346:1902394:723:6297:30433:6337:35753:6348:31055:6266:6303:70987:1900087:18105:45875:70317:33260:35822:1903022:734:51447:6343:10568:45002:45184:32298:6277:45950:10212:7…
819	sister chromatid segregation	18 out of 102 genes, 17.6%	44 out of 2341 background genes, 1.9%	1.99e-11	0	TUB2:SMT3:GIN1:IRR1:YCS4:PDS5:CSE4:SMC3:POL30:BRN1:YBL053:IPL1:DBF4:POL2:RPN7:MPS1:TUB1:CR_09520C_A	36182:6281:48478:48311:8608:45461:30474:71515:51573:44774:43248:76:7019:90232:6334:6273:42276:6184:30702:30466:71441:45004:34599:6302:33314:71963:31110:1900563:6785:7346:1902394:723:6297:35753:6348:51572:6303:51177:70058:70987:34501:30437:35822:1903022:32298:45950:2000775:755:281:10212:30543:31144:7064:43007:6270:1900560:6284:6468:43111:34605:34087:10032:9847:43161:7094:51307:30473:33554:10964:71…
6310	DNA recombination	18 out of 102 genes, 17.6%	47 out of 2341 background genes, 2.0%	7.97e-11	0	CDC5:C1_07260C_A:RFA1:CDC7:CDC46:RFA2:MCM3:C3_00830C_A:SMC3:POL1:RAD52:PSF1:SMC6:MCM6:CR_03340C_A:POL2:CDC45:SLD5	6261:71163:6279:730:31939:30447:30491:6281:31333:7004:1402:722:71479:30174:71139:76:44182:6312:727:6273:42276:1901673:10696:30466:45004:34599:6267:6302:34613:51097:9405:33314:6269:723:6297:2000220:35753:6348:6266:6303:51177:18105:30437:33260:35822:734:6343:31031:45002:45184:6277:8104:733:711:60633:7064:6270:7105:6284:6468:724:36166:6265:6301:2000431:16567:90307:1900461:10964:82:7076:915:9267:7130…
724	double-strand break repair via homologous recombination	13 out of 102 genes, 12.7%	23 out of 2341 background genes, 1.0%	5.25e-10	0	C1_07260C_A:RFA1:CDC7:CDC46:RFA2:MCM3:RAD52:PSF1:SMC6:MCM6:CR_03340C_A:CDC45:SLD5	6261:71163:730:30447:31939:30491:6281:31333:7004:722:71479:30174:71139:76:44182:6312:727:30466:34599:6267:34613:51097:9405:33314:723:6348:18105:33260:734:6343:45002:45184:6277:733:711:60633:6270:724:36166:6265:6301:16567:82:51304:6271:7131:31938:6289:34644:1900429:709:6268:1100:35690
725	recombinational repair	13 out of 102 genes, 12.7%	26 out of 2341 background genes, 1.1%	4.28e-09	0	C1_07260C_A:RFA1:CDC7:CDC46:RFA2:MCM3:RAD52:PSF1:SMC6:MCM6:CR_03340C_A:CDC45:SLD5	6261:71163:730:30447:31939:30491:6281:31333:7004:722:71479:30174:71139:76:44182:6312:727:30466:34599:6267:34613:51097:9405:33314:723:6348:18105:33260:734:6343:45002:45184:6277:733:711:60633:6270:724:36166:6265:6301:16567:82:51304:6271:7131:31938:6289:34644:1900429:709:6268:1100:35690
6996	organelle organization	49 out of 102 genes, 48.0%	463 out of 2341 background genes, 19.8%	2.96e-08	0	TUB2:CDC5:PMM1:TEM1:CDC12:SPC19:C1_07490C_A:C1_08160W_A:SMT3:GIN1:DAD1:IRR1:C1_14460W_A:RFA1:DAD2:CDC46:RFA2:YCS4:PDS5:SMC2:C3_00830C_A:CSE4:YCG1:SMC3:POL1:POL30:BRN1:PRI2:SMC4:CLN3:YBL053:C5_03140C_A:C5_05350W_A:RAD52:IPL1:HSP90:DBF4:EPL1:CDC4:CR_03930C_A:CR_04020C_A:CDC28:CR_06740W_A:POL2:RPN7:MPS1:TUB1:CR_09520C_A:RFC4	6279:45944:36182:730:921:31939:30447:30491:6281:48478:70973:7004:1402:48311:33047:16239:722:71479:492:8608:45461:30174:30474:42787:7114:71515:8361:51573:44774:16233:43248:76:7019:90232:6334:44182:51987:6312:727:6273:42276:6184:706:1901673:10696:30702:30466:10898:71441:45004:6611:34599:6267:6302:45930:10570:10973:51097:34613:19307:16559:10571:9405:30518:33314:71963:31110:6269:1900563:6785:32876:73…
33260	nuclear DNA replication	12 out of 102 genes, 11.8%	24 out of 2341 background genes, 1.0%	2.98e-08	0	CDC6:RFA1:RFC1:CDC46:MCM3:ORC3:POL1:ORC4:MCM6:CR_03340C_A:CR_06960W_A:CDC45	71163:6279:31939:30491:31333:7004:722:30174:727:30466:6267:6302:51097:33314:6269:723:6348:33260:734:6343:45184:733:6270:724:6265:16567:82:6298:6278:6271:7131:31938:6289:6272:6268:278:35690
71840	cellular component organization or biogenesis	69 out of 102 genes, 67.6%	849 out of 2341 background genes, 36.3%	3.21e-08	0	TUB2:CDC5:PMM1:TEM1:CDC12:SPC19:RPT1:C1_07490C_A:C1_08160W_A:SMT3:GIN1:CDC6:NUP49:DAD1:IRR1:C1_14460W_A:RFA1:PR26:DAD2:CDC46:PRE2:RFA2:MCM3:YCS4:PDS5:SMC2:C3_00830C_A:CSE4:YCG1:SMC3:ORC3:POL1:C3_06750W_A:POL30:RPN6:YFH1:BRN1:PRI2:RPT5:SMC4:CLN3:YBL053:ORC4:C5_03140C_A:C5_05350W_A:RAD52:IPL1:HSP90:DBF4:EPL1:SRP54:SEC65:CDC4:CR_01700C_A:MCM6:CR_03340C_A:CR_03930C_A:RPT4:CR_04020C_A:CDC28:CR_06740W_…	71163:6279:45944:36182:730:55:921:31939:30447:30491:6281:48478:31333:70973:7004:1402:48311:33047:16239:722:71479:492:8608:45461:30174:45899:30474:42787:7114:71515:8361:51573:44774:16233:45732:16226:43248:76:6617:6749:80129:7019:90232:6334:44182:51987:6312:727:6511:6273:42276:6184:706:1901673:10696:30702:30466:10898:71441:45004:6611:34599:6267:6302:45930:6616:10570:10973:51097:34613:19307:16559:68…
44786	cell cycle DNA replication	12 out of 102 genes, 11.8%	25 out of 2341 background genes, 1.1%	5.52e-08	0	CDC6:RFA1:RFC1:CDC46:MCM3:ORC3:POL1:ORC4:MCM6:CR_03340C_A:CR_06960W_A:CDC45	71163:6279:31939:30491:31333:7004:722:30174:727:30466:6267:6302:51097:33314:6269:723:6348:33260:734:6343:45184:733:6270:724:6265:16567:82:6298:6278:6271:7131:31938:6289:6272:6268:278:35690
727	double-strand break repair via break-induced replication	10 out of 102 genes, 9.8%	17 out of 2341 background genes, 0.7%	1.66e-07	0	C1_07260C_A:CDC7:CDC46:MCM3:RAD52:PSF1:MCM6:CR_03340C_A:CDC45:SLD5	6261:71163:730:30447:31939:6281:31333:722:71479:30174:76:44182:6312:727:30466:34599:6267:34613:51097:9405:33314:723:6348:18105:734:6343:45002:6277:733:711:60633:6270:724:36166:6301:82:6271:31938:34644:1900429:709:6268:1100:35690
7127	meiosis I	12 out of 102 genes, 11.8%	27 out of 2341 background genes, 1.2%	1.71e-07	0	CDC5:RFA1:RFA2:YCS4:PDS5:YCG1:SMC3:POL30:RAD52:IPL1:CDC28:TUB1	45944:730:30447:30491:6281:7004:1402:48311:722:71479:8608:44774:90232:44182:727:6312:6273:6184:706:1901673:10696:30466:10898:34599:6302:45930:10570:10571:9405:71963:723:1902394:2000220:35753:6348:51177:70058:70987:1900087:18105:34501:45875:70317:30437:33260:70550:1903022:734:51447:10568:31031:45002:45184:6277:2000775:8104:281:10212:70816:733:711:7064:6370:43007:51726:1902424:7105:6338:6468:6995:3…
10564	regulation of cell cycle process	21 out of 102 genes, 20.6%	101 out of 2341 background genes, 4.3%	3.63e-07	0	CDC5:TEM1:C1_08160W_A:GIN1:CDC6:CDC7:SMC3:POL1:C4_05340W_A:YBL053:URA7:IPL1:DBF4:CDC4:CR_03340C_A:CR_04020C_A:CDC28:CR_06740W_A:POL2:CDC23:MPS1	71163:6279:45944:30447:6281:48478:31333:1402:33047:8608:30174:30474:42787:71515:44774:76:90232:44182:727:42276:6184:706:1901673:10696:30466:10898:45004:34599:6267:6302:45930:10570:10973:34613:10571:33314:71963:6269:32876:723:6297:2000220:32297:6337:33566:6348:31055:6303:51177:87:1900087:18105:34501:45875:70317:19856:30437:910:35822:734:51447:10568:31031:32298:45950:2000775:8104:281:70816:733:4304…
65007	biological regulation	58 out of 102 genes, 56.9%	661 out of 2341 background genes, 28.2%	3.76e-07	0	TUB2:CDC5:HSP30:TEM1:CDC12:C1_03370W_A:RPN3:SPC19:RPT1:C1_07260C_A:C1_07490C_A:C1_08160W_A:SMT3:GIN1:CDC6:DAD1:RFA1:PR26:DAD2:CDC7:CDC46:RFA2:MCM3:YCS4:SMC3:ORC3:POL1:POL30:YFH1:C4_05340W_A:PRI2:RPT5:CLN3:YBL053:ORC4:URA7:C5_05350W_A:RAD52:IPL1:HSP90:DBF4:EPL1:CDC4:CR_02770C_A:CR_03340C_A:RPT4:CR_04020C_A:TPS1:CDC28:CR_06740W_A:CR_06960W_A:POL2:CDC45:CDC23:RPN7:MPS1:TUB1:CR_09520C_A	6974:71163:6279:45944:36182:730:921:31939:30447:30491:6281:48478:31333:32780:71361:7004:1402:48311:33047:16239:722:71479:492:8608:45461:30174:45899:30474:42787:7114:71515:8361:51573:44774:16233:45732:43248:16226:76:6749:1901319:7019:90232:44182:51987:6312:727:6511:6273:42276:6184:706:1901673:10696:30702:30466:10898:71441:45004:34599:6267:6302:45930:10570:10973:51097:34613:6879:10571:9405:30518:33…
43933	macromolecular complex subunit organization	38 out of 102 genes, 37.3%	319 out of 2341 background genes, 13.6%	4.86e-07	0	TUB2:CDC5:CDC12:SPC19:RPT1:C1_08160W_A:CDC6:DAD1:PR26:DAD2:CDC46:PRE2:MCM3:CSE4:ORC3:RPN6:RPT5:ORC4:C5_03140C_A:RAD52:IPL1:HSP90:EPL1:SEC65:CR_01700C_A:MCM6:CR_03340C_A:RPT4:CR_04020C_A:CDC28:CR_06740W_A:CR_06960W_A:POL2:CDC45:RPN7:MPS1:TUB1:CR_09520C_A	71163:45944:730:921:31939:30447:6281:31333:70973:1402:48311:33047:16239:722:71479:492:8608:30174:45899:30474:44774:45732:43248:6617:80129:7019:90232:6334:44182:51987:6312:727:6511:42276:6184:706:1901673:10696:30466:10898:45004:34599:6267:6302:45930:10570:51097:34613:10571:9405:30518:33314:71963:31110:6785:7346:723:244:6297:2000220:30433:6337:33566:6348:31055:6303:1900087:18105:34501:45875:70317:3…
22607	cellular component assembly	35 out of 102 genes, 34.3%	280 out of 2341 background genes, 12.0%	8.11e-07	0	TUB2:CDC5:CDC12:RPT1:CDC6:PR26:CDC46:PRE2:MCM3:YCS4:CSE4:YCG1:SMC3:ORC3:RPN6:YFH1:RPT5:ORC4:C5_03140C_A:RAD52:HSP90:SEC65:CR_01700C_A:MCM6:CR_03340C_A:RPT4:CR_04020C_A:CDC28:CR_06740W_A:CR_06960W_A:CDC45:RPN7:MPS1:TUB1:CR_09520C_A	71163:45944:730:921:31939:30447:6281:31333:70973:1402:48311:33047:722:71479:492:8608:30174:45899:30474:45732:16226:43248:6617:6749:80129:7019:6334:44182:6312:727:6511:6184:706:1901673:10696:30466:10898:34599:6267:45930:10570:51097:34613:6879:10571:9405:30518:33314:71963:31110:6785:7346:723:244:2000220:30433:33566:6348:51177:70058:1900087:18105:45875:70317:30437:6457:70550:734:51447:1901967:6343:1…
76	DNA replication checkpoint	8 out of 102 genes, 7.8%	11 out of 2341 background genes, 0.5%	1.01e-06	0	GIN1:CDC6:CDC7:POL1:YBL053:DBF4:CR_03340C_A:POL2	71163:6279:6281:48478:31333:30174:71515:76:727:42276:30466:45004:6267:6302:33314:6269:723:6297:6348:6303:18105:35822:734:32298:45950:733:60633:7064:6270:6284:43111:10964:82:7076:31573:6278:31297:31938:70868:44773:71960:6272:71902:43570:71169:1100
43170	macromolecule metabolic process	71 out of 102 genes, 69.6%	961 out of 2341 background genes, 41.1%	1.67e-06	0	CDC5:FRS2:C1_03370W_A:RPT1:C1_07260C_A:C1_07490C_A:C1_08160W_A:SMT3:GIN1:CDC6:NUP49:C1_14460W_A:RFA1:PR26:CDC7:RFC1:CDC46:PRE2:RFA2:MCM3:YCS4:PDS5:SMC2:C3_00830C_A:CSE4:YCG1:SMC3:ORC3:POL1:POL30:C4_02470C_A:RPN6:C4_05340W_A:BRN1:PRI2:RPT5:THS1:SMC4:YBL053:C5_01940W_A:ORC4:CCT3:PRE1:RER2:C5_05350W_A:RPN5:RAD52:IPL1:PSF1:SMC6:HSP90:DBF4:EPL1:CDC4:CR_01700C_A:MCM6:CR_02770C_A:CR_03340C_A:CR_03930C_A…	6261:6974:71163:6279:45944:36182:730:55:31939:30447:30491:6281:48478:31333:7004:1402:33047:16239:722:71479:492:8608:45461:30174:30474:45899:42787:71139:71515:51573:44774:16233:45732:43248:76:80129:90232:6334:44182:6312:727:6511:6273:42276:10388:706:1901673:10696:30702:30466:10898:71441:45004:6611:34599:6267:6302:45930:10570:34613:51097:16559:10571:9405:30518:33314:6269:1900563:32876:7346:1902394:…
65003	macromolecular complex assembly	30 out of 102 genes, 29.4%	219 out of 2341 background genes, 9.4%	2.05e-06	0	TUB2:CDC5:CDC12:RPT1:CDC6:PR26:CDC46:PRE2:MCM3:CSE4:ORC3:RPN6:RPT5:ORC4:C5_03140C_A:RAD52:HSP90:SEC65:CR_01700C_A:MCM6:CR_03340C_A:RPT4:CR_04020C_A:CR_06740W_A:CR_06960W_A:CDC45:RPN7:MPS1:TUB1:CR_09520C_A	71163:730:921:31939:30447:6281:31333:70973:1402:48311:33047:722:71479:492:8608:30174:45899:30474:45732:43248:6617:80129:7019:6334:44182:6312:727:6511:6184:1901673:10696:30466:34599:6267:51097:34613:9405:30518:33314:71963:31110:6785:7346:723:244:2000220:30433:33566:6348:6457:734:6343:31031:45002:6277:10499:8104:281:30543:70682:733:31144:711:34631:6270:30011:7105:6468:34605:42981:724:36166:43161:63…
51726	regulation of cell cycle	24 out of 102 genes, 23.5%	144 out of 2341 background genes, 6.2%	2.15e-06	0	CDC5:TEM1:C1_08160W_A:GIN1:CDC6:CDC7:SMC3:POL1:C4_05340W_A:CLN3:YBL053:URA7:IPL1:DBF4:CDC4:CR_02770C_A:CR_03340C_A:CR_04020C_A:CDC28:CR_06740W_A:POL2:CDC23:RPN7:MPS1	6974:71163:6279:45944:30447:6281:48478:31333:1402:33047:8608:30174:30474:42787:7114:71515:8361:44774:43248:76:90232:44182:727:42276:6184:706:1901673:10696:30466:10898:45004:34599:6267:6302:45930:10570:10973:34613:10571:33314:71963:6269:32876:7346:723:6297:2000220:32297:6337:33566:6348:31055:6303:51177:87:1900087:18105:34501:45875:70317:19856:30437:910:35822:734:51447:10568:31031:83:32298:45950:20…
50789	regulation of biological process	53 out of 102 genes, 52.0%	592 out of 2341 background genes, 25.3%	2.17e-06	0	TUB2:CDC5:HSP30:TEM1:CDC12:C1_03370W_A:RPN3:SPC19:RPT1:C1_07260C_A:C1_08160W_A:SMT3:GIN1:CDC6:DAD1:PR26:DAD2:CDC7:CDC46:MCM3:YCS4:SMC3:ORC3:POL1:POL30:YFH1:C4_05340W_A:RPT5:CLN3:YBL053:ORC4:URA7:RAD52:IPL1:HSP90:DBF4:EPL1:CDC4:CR_02770C_A:CR_03340C_A:RPT4:CR_04020C_A:TPS1:CDC28:CR_06740W_A:CR_06960W_A:POL2:CDC45:CDC23:RPN7:MPS1:TUB1:CR_09520C_A	6974:71163:6279:45944:36182:730:921:31939:30447:6281:48478:31333:32780:71361:1402:48311:33047:16239:722:71479:492:8608:45461:30174:45899:30474:42787:7114:71515:8361:51573:44774:45732:43248:16226:76:6749:1901319:7019:90232:44182:51987:6312:727:6511:6273:42276:6184:706:1901673:10696:30702:30466:10898:71441:45004:34599:6267:6302:45930:10570:10973:51097:34613:6879:10571:9405:30518:33314:71963:31110:6…
6139	nucleobase-containing compound metabolic process	56 out of 102 genes, 54.9%	657 out of 2341 background genes, 28.1%	3.54e-06	0	TUB2:CDC5:FRS2:TEM1:C1_07260C_A:C1_07490C_A:C1_08160W_A:SMT3:GIN1:CDC6:RFA1:RNR21:CDC7:RFC1:CDC46:RFA2:MCM3:YCS4:PDS5:SMC2:C3_00830C_A:CSE4:YCG1:SMC3:ORC3:POL1:POL30:BRN1:PRI2:THS1:SMC4:YBL053:C5_01940W_A:ORC4:URA7:C5_05130C_A:C5_05350W_A:RAD52:IPL1:PSF1:SMC6:HSP90:DBF4:EPL1:SRP54:CR_01700C_A:MCM6:CR_03340C_A:RPT4:CDC28:CR_06960W_A:POL2:CDC45:TUB1:SLD5:RFC4	6261:71163:6279:45944:36182:730:31939:30447:30491:6281:48478:31333:7004:9186:1402:48311:16239:722:71479:492:8608:45461:30174:45899:30474:71139:71515:51573:44774:16233:43248:76:7019:90232:6334:44182:6312:727:6273:42276:6184:706:1901673:10696:30702:30466:10898:71441:45004:34599:6267:6302:45930:10570:9263:10973:51097:34613:10571:9405:30518:33314:71963:6269:1900563:1902394:723:244:6297:2000220:30433:…
7346	regulation of mitotic cell cycle	20 out of 102 genes, 19.6%	104 out of 2341 background genes, 4.4%	4.31e-06	0	CDC5:TEM1:GIN1:CDC6:CDC7:SMC3:POL1:C4_05340W_A:YBL053:IPL1:DBF4:CR_02770C_A:CR_03340C_A:CR_04020C_A:CDC28:CR_06740W_A:POL2:CDC23:RPN7:MPS1	6974:71163:6279:45944:30447:6281:48478:31333:1402:33047:8608:30174:30474:71515:44774:43248:76:90232:44182:727:42276:6184:706:1901673:10696:30466:10898:45004:34599:6267:6302:45930:10570:10973:34613:10571:33314:71963:6269:7346:723:6297:2000220:32297:33566:6348:6303:51177:87:1900087:18105:34501:45875:70317:30437:910:35822:734:51447:10568:31031:32298:45950:2000775:8104:281:70816:733:31144:60633:34631…
50794	regulation of cellular process	50 out of 102 genes, 49.0%	548 out of 2341 background genes, 23.4%	4.69e-06	0	TUB2:CDC5:TEM1:CDC12:C1_03370W_A:SPC19:RPT1:C1_07260C_A:C1_08160W_A:SMT3:GIN1:CDC6:DAD1:PR26:DAD2:CDC7:CDC46:MCM3:YCS4:SMC3:ORC3:POL1:POL30:YFH1:C4_05340W_A:RPT5:CLN3:YBL053:ORC4:URA7:IPL1:HSP90:DBF4:EPL1:CDC4:CR_02770C_A:CR_03340C_A:RPT4:CR_04020C_A:TPS1:CDC28:CR_06740W_A:CR_06960W_A:POL2:CDC45:CDC23:RPN7:MPS1:TUB1:CR_09520C_A	6974:71163:6279:45944:36182:921:31939:30447:6281:48478:31333:71361:1402:48311:33047:16239:492:8608:45461:30174:45899:30474:42787:7114:71515:8361:51573:44774:45732:43248:16226:76:6749:1901319:7019:90232:44182:51987:727:6511:6273:42276:6184:706:1901673:10696:30702:30466:10898:71441:45004:34599:6267:6302:45930:10570:10973:51097:34613:6879:10571:9405:30518:33314:71963:31110:6269:1900563:6785:32876:73…
6725	cellular aromatic compound metabolic process	58 out of 102 genes, 56.9%	702 out of 2341 background genes, 30.0%	4.96e-06	0	TUB2:CDC5:FRS2:TEM1:C1_07260C_A:C1_07490C_A:C1_08160W_A:SMT3:GIN1:CDC6:RFA1:RNR21:CDC7:RFC1:CDC46:RFA2:MCM3:YCS4:PDS5:SMC2:C3_00830C_A:CSE4:YCG1:SMC3:ORC3:POL1:ARO1:POL30:BRN1:PRI2:THS1:SMC4:YBL053:C5_01940W_A:ORC4:URA7:C5_05130C_A:C5_05350W_A:RAD52:IPL1:PSF1:SMC6:HSP90:DBF4:EPL1:SRP54:CR_01700C_A:MCM6:CR_03340C_A:RPT4:CDC28:CR_06960W_A:POL2:CDC45:TUB1:CR_09520C_A:SLD5:RFC4	6261:71163:6279:45944:36182:730:31939:30447:30491:6281:48478:31333:7004:9186:1402:48311:16239:722:71479:492:8608:45461:30174:45899:30474:71139:71515:51573:44774:16233:43248:76:7019:90232:6334:44182:6312:727:6273:42276:6184:706:1901673:10696:30702:30466:10898:71441:45004:34599:6267:6302:45930:10570:9263:10973:51097:34613:10571:9405:30518:33314:71963:31110:6269:1900563:6785:1902394:723:244:9073:629…
7126	meiotic nuclear division	13 out of 102 genes, 12.7%	43 out of 2341 background genes, 1.8%	8.12e-06	0	CDC5:RFA1:RFA2:YCS4:PDS5:YCG1:SMC3:POL30:RAD52:IPL1:CDC4:CDC28:TUB1	45944:730:30447:30491:6281:7004:1402:48311:722:71479:8608:42787:44774:90232:44182:727:6312:6273:6184:706:1901673:10696:30466:10898:34599:6302:45930:10570:10571:9405:71963:32876:723:1902394:2000220:35753:6348:51177:70058:70987:1900087:18105:34501:45875:70317:30437:33260:70550:1903022:734:51447:10568:31031:45002:45184:6277:2000775:8104:281:10212:70816:733:711:7064:6370:43007:51726:1902424:7105:6338…
44260	cellular macromolecule metabolic process	68 out of 102 genes, 66.7%	925 out of 2341 background genes, 39.5%	9.3e-06	0	CDC5:FRS2:RPT1:C1_07260C_A:C1_07490C_A:C1_08160W_A:SMT3:GIN1:CDC6:C1_14460W_A:RFA1:PR26:CDC7:RFC1:CDC46:PRE2:RFA2:MCM3:YCS4:PDS5:SMC2:C3_00830C_A:CSE4:YCG1:SMC3:ORC3:POL1:POL30:C4_02470C_A:RPN6:C4_05340W_A:BRN1:PRI2:RPT5:THS1:SMC4:YBL053:C5_01940W_A:ORC4:CCT3:PRE1:RER2:C5_05350W_A:RPN5:RAD52:IPL1:PSF1:SMC6:HSP90:DBF4:EPL1:CDC4:CR_01700C_A:MCM6:CR_02770C_A:CR_03340C_A:RPT4:CR_04020C_A:CDC28:CR_069…	6261:6974:71163:6279:45944:36182:730:31939:30447:30491:6281:48478:31333:7004:1402:33047:16239:722:71479:492:8608:45461:30174:30474:45899:42787:71139:71515:51573:44774:16233:45732:43248:76:80129:90232:6334:44182:6312:727:6511:6273:42276:10388:706:1901673:10696:30702:30466:10898:71441:45004:34599:6267:6302:45930:10570:34613:51097:16559:10571:9405:30518:33314:6269:1900563:32876:7346:1902394:723:244:…
6461	protein complex assembly	19 out of 102 genes, 18.6%	98 out of 2341 background genes, 4.2%	9.52e-06	0	TUB2:CDC5:CDC12:RPT1:PR26:PRE2:CSE4:RPN6:RPT5:C5_03140C_A:HSP90:SEC65:RPT4:CR_04020C_A:CR_06740W_A:RPN7:MPS1:TUB1:CR_09520C_A	921:30447:70973:1402:48311:33047:492:8608:45899:30474:45732:43248:6617:80129:7019:6334:44182:6511:6184:1901673:10696:34599:34613:9405:30518:71963:31110:6785:7346:723:2000220:30433:33566:6457:31031:10499:8104:281:30543:70682:31144:34631:30011:7105:6468:34605:42981:43161:7094:2000431:30473:90307:1900461:915:51228:48208:9267:48312:45143:70787:36170:920:30448:32968:70194:1901648:30472:71216:51258:701…
60249	anatomical structure homeostasis	11 out of 102 genes, 10.8%	30 out of 2341 background genes, 1.3%	1.19e-05	0	C1_07490C_A:SMT3:GIN1:RFA1:RFA2:POL1:PRI2:C5_05350W_A:RAD52:HSP90:POL2	6279:36182:730:30447:30491:6281:48478:7004:722:71479:492:45461:51573:16233:43248:76:44182:727:6312:42276:30702:30466:71441:45004:34599:6302:9405:30518:33314:6269:1900563:723:6297:6348:51572:6303:33260:35822:6457:734:45002:45184:6277:733:711:7064:6270:1900560:6284:34605:42981:724:36166:6265:6301:33554:16567:10964:7076:31573:6278:7131:30448:70868:6289:6272:70:34644:1900429:709:6268:43570:71169:1692…
723	telomere maintenance	11 out of 102 genes, 10.8%	30 out of 2341 background genes, 1.3%	1.19e-05	0	C1_07490C_A:SMT3:GIN1:RFA1:RFA2:POL1:PRI2:C5_05350W_A:RAD52:HSP90:POL2	6279:36182:730:30447:30491:6281:48478:7004:722:71479:492:45461:51573:16233:43248:76:44182:727:6312:42276:30702:30466:71441:45004:34599:6302:9405:30518:33314:6269:1900563:723:6297:6348:51572:6303:33260:35822:6457:734:45002:45184:6277:733:711:7064:6270:1900560:6284:34605:42981:724:36166:6265:6301:33554:16567:10964:7076:31573:6278:7131:30448:70868:6289:6272:70:34644:1900429:709:6268:43570:71169:1692…
34622	cellular macromolecular complex assembly	27 out of 102 genes, 26.5%	197 out of 2341 background genes, 8.4%	1.59e-05	0	TUB2:CDC12:RPT1:CDC6:PR26:CDC46:PRE2:MCM3:CSE4:ORC3:RPN6:RPT5:ORC4:RAD52:HSP90:SEC65:CR_01700C_A:MCM6:CR_03340C_A:RPT4:CR_04020C_A:CR_06740W_A:CR_06960W_A:CDC45:RPN7:TUB1:CR_09520C_A	71163:730:921:30447:31939:6281:31333:48311:33047:722:71479:492:8608:30174:45899:30474:45732:43248:6617:80129:7019:44182:6334:6312:727:6511:6184:30466:34599:6267:51097:34613:9405:30518:33314:71963:31110:6785:7346:723:244:30433:33566:6348:6457:734:6343:45002:6277:10499:281:30543:70682:733:31144:711:34631:6270:30011:34605:42981:724:36166:43161:6301:7094:30473:90307:82:51228:48312:45143:70787:6271:92…
30261	chromosome condensation	8 out of 102 genes, 7.8%	14 out of 2341 background genes, 0.6%	1.66e-05	0	YCS4:PDS5:SMC2:YCG1:BRN1:SMC4:IPL1:POL2	8608:44774:90232:42276:30466:45004:6302:34613:33314:723:6297:6303:70058:34501:35822:70550:2000775:281:7064:43007:6270:6284:10032:51307:10964:7076:51228:32465:7130:31573:45143:7129:1901925:45144:70868:6272:34503:6268:71169
22616	DNA strand elongation	9 out of 102 genes, 8.8%	19 out of 2341 background genes, 0.8%	1.77e-05	0	C1_07260C_A:RFC1:MCM3:C3_00830C_A:POL30:PSF1:MCM6:POL2:RFC4	727:6273:42276:30466:45004:6267:51097:33314:723:1902394:6297:35753:6348:6266:6303:70987:33260:35822:1903022:10212:7064:6270:6284:34087:10964:7076:710:6298:31573:6271:70868:6275:6310:6289:6272:34644:6268:7062:278:71169
6271	DNA strand elongation involved in DNA replication	9 out of 102 genes, 8.8%	19 out of 2341 background genes, 0.8%	1.77e-05	0	C1_07260C_A:RFC1:MCM3:C3_00830C_A:POL30:PSF1:MCM6:POL2:RFC4	727:6273:42276:30466:45004:6267:51097:33314:723:1902394:6297:35753:6348:6266:6303:70987:33260:35822:1903022:10212:7064:6270:6284:34087:10964:7076:710:6298:31573:6271:70868:6275:6310:6289:6272:34644:6268:7062:278:71169
32200	telomere organization	11 out of 102 genes, 10.8%	31 out of 2341 background genes, 1.3%	1.78e-05	0	C1_07490C_A:SMT3:GIN1:RFA1:RFA2:POL1:PRI2:C5_05350W_A:RAD52:HSP90:POL2	6279:36182:730:30447:30491:6281:48478:7004:722:71479:492:45461:51573:16233:43248:76:44182:727:6312:42276:30702:30466:71441:45004:34599:6302:9405:30518:33314:6269:1900563:723:6297:6348:51572:6303:33260:35822:6457:734:45002:45184:6277:733:711:7064:6270:1900560:6284:34605:42981:724:36166:6265:6301:33554:16567:10964:7076:31573:6278:7131:30448:70868:6289:6272:70:34644:1900429:709:6268:43570:71169:1692…
70271	protein complex biogenesis	19 out of 102 genes, 18.6%	102 out of 2341 background genes, 4.4%	1.91e-05	0	TUB2:CDC5:CDC12:RPT1:PR26:PRE2:CSE4:RPN6:RPT5:C5_03140C_A:HSP90:SEC65:RPT4:CR_04020C_A:CR_06740W_A:RPN7:MPS1:TUB1:CR_09520C_A	921:30447:70973:1402:48311:33047:492:8608:45899:30474:45732:43248:6617:80129:7019:6334:44182:6511:6184:1901673:10696:34599:34613:9405:30518:71963:31110:6785:7346:723:2000220:30433:33566:6457:31031:10499:8104:281:30543:70682:31144:34631:30011:7105:6468:34605:42981:43161:7094:2000431:30473:90307:1900461:915:51228:48208:9267:48312:45143:70787:36170:920:30448:32968:70194:1901648:30472:71216:51258:701…
71822	protein complex subunit organization	24 out of 102 genes, 23.5%	162 out of 2341 background genes, 6.9%	2.47e-05	0	TUB2:CDC5:CDC12:SPC19:RPT1:C1_08160W_A:DAD1:PR26:DAD2:PRE2:CSE4:RPN6:RPT5:C5_03140C_A:IPL1:HSP90:SEC65:RPT4:CR_04020C_A:CR_06740W_A:RPN7:MPS1:TUB1:CR_09520C_A	921:30447:70973:1402:48311:33047:492:8608:45899:30474:44774:45732:43248:6617:80129:7019:90232:6334:44182:51987:6511:6184:1901673:10696:34599:6302:34613:9405:30518:71963:31110:6785:7346:723:2000220:30433:6337:33566:31055:34501:6457:31031:10499:2000775:8104:281:30543:70682:43044:31144:34631:30011:7105:6468:34605:42981:86:43161:6368:7094:2000431:30473:7059:90307:1900461:7076:915:51228:32465:48208:92…
46483	heterocycle metabolic process	57 out of 102 genes, 55.9%	710 out of 2341 background genes, 30.3%	2.54e-05	0	TUB2:CDC5:FRS2:TEM1:C1_07260C_A:C1_07490C_A:C1_08160W_A:SMT3:GIN1:CDC6:RFA1:RNR21:CDC7:RFC1:CDC46:RFA2:MCM3:YCS4:PDS5:SMC2:C3_00830C_A:CSE4:YCG1:SMC3:ORC3:POL1:POL30:BRN1:PRI2:THS1:SMC4:YBL053:C5_01940W_A:ORC4:URA7:C5_05130C_A:C5_05350W_A:RAD52:IPL1:PSF1:SMC6:HSP90:DBF4:EPL1:SRP54:CR_01700C_A:MCM6:CR_03340C_A:RPT4:CDC28:CR_06960W_A:POL2:CDC45:TUB1:CR_09520C_A:SLD5:RFC4	6261:71163:6279:45944:36182:730:31939:30447:30491:6281:48478:31333:7004:9186:1402:48311:16239:722:71479:492:8608:45461:30174:45899:30474:71139:71515:51573:44774:16233:43248:76:7019:90232:6334:44182:6312:727:6273:42276:6184:706:1901673:10696:30702:30466:10898:71441:45004:34599:6267:6302:45930:10570:9263:10973:51097:34613:10571:9405:30518:33314:71963:31110:6269:1900563:6785:1902394:723:244:6297:200…
48519	negative regulation of biological process	29 out of 102 genes, 28.4%	229 out of 2341 background genes, 9.8%	2.64e-05	0	HSP30:C1_07260C_A:SMT3:GIN1:CDC6:CDC7:CDC46:MCM3:YCS4:ORC3:POL1:POL30:YFH1:C4_05340W_A:CLN3:YBL053:ORC4:URA7:RAD52:IPL1:HSP90:DBF4:CDC4:CR_03340C_A:CDC28:CR_06740W_A:CR_06960W_A:POL2:MPS1	71163:6279:45944:36182:730:30447:31939:6281:48478:31333:32780:722:71479:492:8608:45461:30174:30474:42787:7114:71515:8361:51573:44774:43248:16226:76:6749:90232:44182:6312:727:6273:42276:706:10696:30702:30466:10898:71441:45004:34599:6267:6302:45930:10570:51097:6879:10571:9405:30518:33314:71963:6269:1900563:32876:1902394:723:6297:32297:35753:33566:6348:51572:6303:70058:70987:1900087:18105:34501:4587…
34641	cellular nitrogen compound metabolic process	58 out of 102 genes, 56.9%	731 out of 2341 background genes, 31.2%	2.65e-05	0	TUB2:CDC5:FRS2:TEM1:C1_07260C_A:C1_07490C_A:C1_08160W_A:SMT3:GIN1:CDC6:RFA1:RNR21:CDC7:RFC1:CDC46:RFA2:MCM3:YCS4:PDS5:SMC2:C3_00830C_A:CSE4:YCG1:SMC3:ORC3:POL1:POL30:YFH1:BRN1:PRI2:THS1:SMC4:YBL053:C5_01940W_A:ORC4:URA7:C5_05130C_A:C5_05350W_A:RAD52:IPL1:PSF1:SMC6:HSP90:DBF4:EPL1:SRP54:CR_01700C_A:MCM6:CR_03340C_A:RPT4:CDC28:CR_06960W_A:POL2:CDC45:TUB1:CR_09520C_A:SLD5:RFC4	6261:71163:6279:45944:36182:730:31939:30447:30491:6281:48478:31333:7004:9186:1402:48311:16239:722:71479:492:8608:45461:30174:45899:30474:71139:71515:51573:44774:16233:43248:16226:76:6749:7019:90232:6334:44182:6312:727:6273:42276:6184:706:1901673:10696:30702:30466:10898:71441:45004:34599:6267:6302:45930:10570:9263:10973:51097:34613:6879:10571:9405:30518:33314:71963:31110:6269:1900563:6785:1902394:…
30466	chromatin silencing at silent mating-type cassette	9 out of 102 genes, 8.8%	20 out of 2341 background genes, 0.9%	3.11e-05	0	C1_07260C_A:SMT3:GIN1:MCM3:YCS4:ORC3:POL30:ORC4:CR_06960W_A	36182:6281:48478:45461:51573:76:727:6273:30702:30466:71441:6267:51097:1900563:1902394:723:35753:6348:51572:70058:70987:1903022:10212:7064:43007:6270:1900560:34605:34087:10032:51307:33554:710:7076:7130:31573:6271:30448:31938:6275:6289:6272:70:34644:43570:16925:35690
71103	DNA conformation change	12 out of 102 genes, 11.8%	40 out of 2341 background genes, 1.7%	3.43e-05	0	RFA1:RFA2:YCS4:PDS5:SMC2:CSE4:YCG1:BRN1:SMC4:IPL1:MCM6:POL2	30491:7004:722:8608:44774:90232:6334:727:42276:30466:45004:6267:6302:34613:33314:723:6297:6303:70058:34501:33260:35822:70550:45184:2000775:281:30543:7064:43007:6270:6284:10032:724:6265:51307:16567:10964:7076:51228:32465:7130:31573:45143:7129:6271:1901925:7131:45144:70868:6289:6272:70:34503:6268:71169
51128	regulation of cellular component organization	23 out of 102 genes, 22.5%	156 out of 2341 background genes, 6.7%	5.6e-05	0	TUB2:CDC5:TEM1:SPC19:RPT1:SMT3:DAD1:PR26:DAD2:CDC7:SMC3:C4_05340W_A:RPT5:DBF4:CR_03340C_A:RPT4:CR_04020C_A:CDC28:CR_06740W_A:CDC23:MPS1:TUB1:CR_09520C_A	71163:45944:36182:30447:31333:1402:48311:33047:8608:45461:45899:30474:51573:45732:76:7019:44182:51987:727:6511:6184:706:1901673:10696:30702:30466:10898:71441:34599:45930:10570:10973:34613:10571:33314:71963:31110:1900563:6785:723:2000220:32297:30433:33566:51572:51177:87:1900087:18105:45875:70317:30437:910:51447:10568:31031:32298:8104:281:70682:70816:733:60633:34631:7064:6370:31028:30071:51726:6270…
90304	nucleic acid metabolic process	49 out of 102 genes, 48.0%	571 out of 2341 background genes, 24.4%	6.61e-05	0	CDC5:FRS2:C1_07260C_A:C1_07490C_A:C1_08160W_A:SMT3:GIN1:CDC6:RFA1:CDC7:RFC1:CDC46:RFA2:MCM3:YCS4:PDS5:SMC2:C3_00830C_A:CSE4:YCG1:SMC3:ORC3:POL1:POL30:BRN1:PRI2:THS1:SMC4:YBL053:C5_01940W_A:ORC4:C5_05350W_A:RAD52:IPL1:PSF1:SMC6:HSP90:DBF4:EPL1:CR_01700C_A:MCM6:CR_03340C_A:RPT4:CDC28:CR_06960W_A:POL2:CDC45:SLD5:RFC4	6261:71163:6279:45944:36182:730:31939:30447:30491:6281:48478:31333:7004:1402:16239:722:71479:492:8608:45461:30174:45899:71139:71515:51573:44774:16233:43248:76:90232:6334:44182:6312:727:6273:42276:706:1901673:10696:30702:30466:10898:71441:45004:34599:6267:6302:45930:10570:34613:51097:10571:9405:30518:33314:6269:1900563:1902394:723:244:6297:2000220:30433:6337:35753:6348:31055:6266:51572:6303:51177:…
1902299	pre-replicative complex assembly involved in cell cycle DNA replication	8 out of 102 genes, 7.8%	16 out of 2341 background genes, 0.7%	6.61e-05	0	CDC6:CDC46:MCM3:ORC3:ORC4:MCM6:CR_06960W_A:CDC45	71163:31939:30174:727:30466:6267:51097:33314:6348:6343:6270:82:6271:31938:6268:35690
36388	pre-replicative complex assembly	8 out of 102 genes, 7.8%	16 out of 2341 background genes, 0.7%	6.61e-05	0	CDC6:CDC46:MCM3:ORC3:ORC4:MCM6:CR_06960W_A:CDC45	71163:31939:30174:727:30466:6267:51097:33314:6348:6343:6270:82:6271:31938:6268:35690
6267	pre-replicative complex assembly involved in nuclear cell cycle DNA replication	8 out of 102 genes, 7.8%	16 out of 2341 background genes, 0.7%	6.61e-05	0	CDC6:CDC46:MCM3:ORC3:ORC4:MCM6:CR_06960W_A:CDC45	71163:31939:30174:727:30466:6267:51097:33314:6348:6343:6270:82:6271:31938:6268:35690
7052	mitotic spindle organization	8 out of 102 genes, 7.8%	16 out of 2341 background genes, 0.7%	6.61e-05	0	TUB2:CDC5:SPC19:DAD1:DAD2:IPL1:CR_06740W_A:CR_09520C_A	30447:1402:8608:30474:44774:7019:90232:44182:51987:6184:1901673:10696:71963:31110:6785:2000220:33566:34501:31031:2000775:8104:281:34631:7105:6468:7094:2000431:30473:90307:1900461:7076:915:51228:32465:9267:48312:45143:36170:1901925:45144:70194:1901648:30472:71216:51258:712:31116:70:34503:36180:31122:7020:90306:35690
1901360	organic cyclic compound metabolic process	58 out of 102 genes, 56.9%	748 out of 2341 background genes, 32.0%	6.73e-05	0	TUB2:CDC5:FRS2:TEM1:C1_07260C_A:C1_07490C_A:C1_08160W_A:SMT3:GIN1:CDC6:RFA1:RNR21:CDC7:RFC1:CDC46:RFA2:MCM3:YCS4:PDS5:SMC2:C3_00830C_A:CSE4:YCG1:SMC3:ORC3:POL1:ARO1:POL30:BRN1:PRI2:THS1:SMC4:YBL053:C5_01940W_A:ORC4:URA7:C5_05130C_A:C5_05350W_A:RAD52:IPL1:PSF1:SMC6:HSP90:DBF4:EPL1:SRP54:CR_01700C_A:MCM6:CR_03340C_A:RPT4:CDC28:CR_06960W_A:POL2:CDC45:TUB1:CR_09520C_A:SLD5:RFC4	6261:71163:6279:45944:36182:730:31939:30447:30491:6281:48478:31333:7004:9186:1402:48311:16239:722:71479:492:8608:45461:30174:45899:30474:71139:71515:51573:44774:16233:43248:76:7019:90232:6334:44182:6312:727:6273:42276:6184:706:1901673:10696:30702:30466:10898:71441:45004:34599:6267:6302:45930:10570:9263:10973:51097:34613:10571:9405:30518:33314:71963:31110:6269:1900563:6785:1902394:723:244:9073:629…
7051	spindle organization	9 out of 102 genes, 8.8%	22 out of 2341 background genes, 0.9%	8.57e-05	0	TUB2:CDC5:SPC19:DAD1:DAD2:IPL1:CR_06740W_A:MPS1:CR_09520C_A	30447:1402:8608:30474:44774:7019:90232:44182:51987:6184:1901673:10696:34599:71963:31110:6785:2000220:33566:34501:31031:2000775:8104:281:34631:7105:6468:7094:2000431:30473:90307:1900461:7076:915:51228:32465:9267:48312:45143:36170:1901925:45144:70194:1901648:30472:71216:51258:712:51225:51988:31116:70:34503:36180:31122:7020:31134:90306:35690
6275	regulation of DNA replication	10 out of 102 genes, 9.8%	29 out of 2341 background genes, 1.2%	0.00011	0	C1_08160W_A:GIN1:CDC6:CDC46:POL30:C4_05340W_A:YBL053:DBF4:CDC4:CDC28	45944:30447:31939:6281:48478:30174:42787:71515:76:44182:727:6273:706:10696:30466:10898:6267:6302:45930:10570:51097:10571:33314:32876:1902394:723:32297:6337:35753:6348:31055:70987:1900087:18105:45875:70317:1903022:51447:6343:10568:32298:45950:10212:70816:43044:7064:6370:30071:51726:6270:1902424:6338:6468:43111:6995:34087:45892:86:6368:7059:16567:82:710:7130:2001033:31573:31145:10569:30448:33262:31…
71704	organic substance metabolic process	83 out of 102 genes, 81.4%	1346 out of 2341 background genes, 57.5%	0.00011	0	TUB2:CDC5:PMM1:FRS2:TEM1:C1_03370W_A:RPT1:C1_07260C_A:C1_07490C_A:C1_08160W_A:SMT3:GIN1:CDC6:NUP49:C1_14460W_A:RFA1:RNR21:PR26:CDC7:RFC1:CDC46:PRE2:RFA2:MCM3:YCS4:PDS5:SMC2:C3_00830C_A:CSE4:YCG1:SMC3:ORC3:POL1:ARO1:POL30:C4_02470C_A:RPN6:YFH1:C4_05340W_A:BRN1:PRI2:RPT5:THS1:SMC4:YBL053:C5_01940W_A:ORC4:URA7:CCT3:C5_05130C_A:PRE1:RER2:C5_05350W_A:RPN5:RAD52:IPL1:PSF1:SMC6:HSP90:DBF4:EPL1:SRP54:CDC…	6261:6974:71163:6279:45944:36182:730:55:31939:30447:30491:6281:48478:31333:71361:7004:9186:1402:48311:33047:16239:722:71479:492:8608:45461:30174:45899:30474:42787:71139:71515:51573:44774:16233:45732:16226:43248:76:6749:80129:1901319:7019:90232:6334:44182:6312:727:6511:6273:42276:10388:6184:706:1901673:10696:30702:30466:10898:71441:45004:6611:34599:6267:6302:45930:10570:9263:10973:51097:34613:1930…
43248	proteasome assembly	8 out of 102 genes, 7.8%	17 out of 2341 background genes, 0.7%	0.00012	0	RPT1:PR26:PRE2:RPN6:RPT5:HSP90:RPT4:RPN7	30447:492:45899:45732:43248:80129:44182:6511:9405:30518:7346:723:30433:6457:10499:70682:31144:34605:42981:43161:32968:6289:70:1900429:35690
7064	mitotic sister chromatid cohesion	8 out of 102 genes, 7.8%	17 out of 2341 background genes, 0.7%	0.00012	0	GIN1:IRR1:PDS5:SMC3:POL30:YBL053:DBF4:POL2	6281:48478:71515:76:6273:42276:30466:45004:6302:33314:1902394:723:6297:35753:6348:6303:51177:70987:30437:35822:1903022:32298:45950:755:10212:7064:6270:6284:43111:34087:9847:10964:710:7076:7130:31573:7129:7131:31297:70868:44773:71960:6275:31505:6289:6272:34644:71902:43570:71169:2000720:1100
33554	cellular response to stress	35 out of 102 genes, 34.3%	337 out of 2341 background genes, 14.4%	0.00012	0	CDC5:C1_07260C_A:C1_08160W_A:SMT3:GIN1:RFA1:CDC7:RFC1:CDC46:RFA2:MCM3:PDS5:C3_00830C_A:POL1:POL30:YFH1:PRI2:YBL053:URA7:RAD52:PSF1:SMC6:HSP90:DBF4:EPL1:MCM6:CR_02770C_A:CR_03340C_A:RPT4:TPS1:CDC28:POL2:CDC45:MPS1:SLD5	6261:6974:71163:6279:45944:36182:730:31939:30447:30491:6281:48478:31333:71361:7004:1402:16239:722:71479:492:45461:30174:30474:45899:71139:71515:51573:43248:16226:76:6749:1901319:44182:6312:727:6273:42276:706:1901673:10696:30702:30466:10898:71441:45004:34599:6267:6302:45930:10570:34613:51097:6879:10571:9405:30518:33314:6269:1900563:7346:1902394:723:6297:2000220:30433:6337:35753:6348:31055:6266:515…
7062	sister chromatid cohesion	9 out of 102 genes, 8.8%	23 out of 2341 background genes, 1.0%	0.00013	0	GIN1:IRR1:PDS5:SMC3:POL30:YBL053:DBF4:POL2:RFC4	6281:48478:71515:76:6273:42276:30466:45004:6302:33314:1902394:723:6297:35753:6348:6303:51177:70987:30437:35822:1903022:32298:45950:755:10212:7064:6270:6284:43111:34087:9847:10964:710:7076:7130:31573:7129:7131:31297:70868:44773:71960:6275:31505:6289:6272:34644:71902:7062:43570:71169:2000720:1100
90329	regulation of DNA-dependent DNA replication	9 out of 102 genes, 8.8%	23 out of 2341 background genes, 1.0%	0.00013	0	C1_08160W_A:GIN1:CDC6:CDC46:C4_05340W_A:YBL053:DBF4:CDC4:CDC28	45944:30447:31939:6281:48478:30174:42787:71515:76:44182:727:706:10696:30466:10898:6267:6302:45930:10570:51097:10571:33314:32876:723:32297:6337:6348:31055:1900087:18105:45875:70317:51447:6343:10568:32298:45950:70816:43044:7064:6370:30071:51726:6270:1902424:6338:6468:43111:6995:45892:86:6368:7059:16567:82:7130:2001033:31573:31145:10569:30448:33262:31297:31938:44773:71960:10971:51446:31146:7126:7190…
43623	cellular protein complex assembly	15 out of 102 genes, 14.7%	73 out of 2341 background genes, 3.1%	0.00017	0	TUB2:CDC12:RPT1:PR26:PRE2:RPN6:RPT5:HSP90:SEC65:RPT4:CR_04020C_A:CR_06740W_A:RPN7:TUB1:CR_09520C_A	921:30447:48311:33047:492:8608:45899:30474:45732:43248:6617:80129:7019:44182:6511:6184:34613:9405:30518:71963:31110:6785:7346:723:30433:33566:6457:10499:281:70682:31144:34631:30011:34605:42981:43161:7094:30473:90307:51228:48312:45143:70787:920:30448:32968:30472:51258:7017:6289:70:43549:31122:1900429:7020:45860:46785:35690:7096
45930	negative regulation of mitotic cell cycle	12 out of 102 genes, 11.8%	46 out of 2341 background genes, 2.0%	0.00019	0	GIN1:CDC6:CDC7:POL1:YBL053:IPL1:DBF4:CR_03340C_A:CDC28:CR_06740W_A:POL2:MPS1	71163:6279:45944:6281:48478:31333:8608:30174:30474:71515:44774:76:90232:727:42276:706:10696:30466:10898:45004:34599:6267:6302:45930:10570:10571:33314:71963:6269:723:6297:33566:6348:6303:1900087:18105:34501:45875:70317:35822:734:51447:10568:32298:45950:2000775:281:70816:733:60633:34631:7064:6370:51726:6270:1902424:6338:6284:6468:43111:6995:45892:86:7094:30473:90307:10964:82:7076:51228:32465:7130:2…
1901987	regulation of cell cycle phase transition	13 out of 102 genes, 12.7%	55 out of 2341 background genes, 2.3%	0.0002	0	GIN1:CDC6:POL1:C4_05340W_A:YBL053:IPL1:DBF4:CR_03340C_A:CDC28:CR_06740W_A:POL2:CDC23:MPS1	71163:6279:45944:6281:48478:31333:8608:30174:30474:71515:44774:76:90232:727:42276:706:10696:30466:10898:45004:34599:6267:6302:45930:10570:10571:33314:71963:6269:723:6297:32297:33566:6348:6303:1900087:18105:34501:45875:70317:35822:734:51447:10568:32298:45950:2000775:281:70816:733:34631:7064:6370:30071:51726:6270:1902424:6338:6284:6468:43111:6995:45892:86:7094:30473:90307:16567:10964:82:7076:51228:…
1901990	regulation of mitotic cell cycle phase transition	13 out of 102 genes, 12.7%	55 out of 2341 background genes, 2.3%	0.0002	0	GIN1:CDC6:POL1:C4_05340W_A:YBL053:IPL1:DBF4:CR_03340C_A:CDC28:CR_06740W_A:POL2:CDC23:MPS1	71163:6279:45944:6281:48478:31333:8608:30174:30474:71515:44774:76:90232:727:42276:706:10696:30466:10898:45004:34599:6267:6302:45930:10570:10571:33314:71963:6269:723:6297:32297:33566:6348:6303:1900087:18105:34501:45875:70317:35822:734:51447:10568:32298:45950:2000775:281:70816:733:34631:7064:6370:30071:51726:6270:1902424:6338:6284:6468:43111:6995:45892:86:7094:30473:90307:16567:10964:82:7076:51228:…
10948	negative regulation of cell cycle process	14 out of 102 genes, 13.7%	65 out of 2341 background genes, 2.8%	0.00024	0	GIN1:CDC6:CDC7:POL1:YBL053:URA7:IPL1:DBF4:CDC4:CR_03340C_A:CDC28:CR_06740W_A:POL2:MPS1	71163:6279:45944:30447:6281:48478:31333:8608:30174:30474:42787:71515:44774:76:90232:44182:727:42276:706:10696:30466:10898:45004:34599:6267:6302:45930:10570:10571:33314:71963:6269:32876:723:6297:33566:6348:6303:1900087:18105:34501:45875:70317:19856:35822:734:51447:10568:32298:45950:2000775:281:70816:733:60633:34631:7064:6370:51726:6270:1902424:6338:6284:6468:43111:6241:6995:45892:86:7094:30473:903…
33314	mitotic DNA replication checkpoint	6 out of 102 genes, 5.9%	9 out of 2341 background genes, 0.4%	0.00031	0	CDC6:POL1:YBL053:DBF4:CR_03340C_A:POL2	71163:6279:48478:6281:31333:30174:71515:727:42276:45004:6267:6302:33314:6269:723:6297:6303:35822:734:32298:45950:733:7064:6270:6284:43111:10964:82:7076:31573:6278:31297:31938:70868:44773:71960:6272:71902:43570:71169:1100
44763	single-organism cellular process	78 out of 102 genes, 76.5%	1239 out of 2341 background genes, 52.9%	0.00033	0	TUB2:CDC5:PMM1:FRS2:TEM1:CDC12:SPC19:C1_07260C_A:C1_07490C_A:C1_08160W_A:AOX2:SMT3:GIN1:CDC6:DAD1:IRR1:RFA1:RNR21:DAD2:CDC7:RFC1:CDC46:RFA2:MCM3:YCS4:PDS5:SMC2:C3_00830C_A:CSE4:YCG1:SMC3:ORC3:POL1:C3_06750W_A:ARO1:POL30:YFH1:BRN1:PRI2:THS1:SMC4:CLN3:YBL053:C5_01940W_A:ORC4:C5_03140C_A:URA7:C5_05130C_A:RER2:C5_05350W_A:RAD52:IPL1:PSF1:SMC6:C7_01830W_A:HSP90:DBF4:EPL1:SRP54:CR_01360W_A:CDC4:MCM6:CR…	6261:71163:6279:45944:36182:730:921:31939:30447:30491:6281:48478:55085:31333:70973:71361:7004:9186:1402:48311:33047:16239:722:71479:492:8608:45461:30174:45899:30474:42787:71139:7114:71515:8361:51573:44774:16233:43248:16226:76:6749:1901319:7019:90232:6334:44182:51987:6312:727:6273:42276:6184:706:1901673:10696:30702:30466:10898:71441:45004:34599:6267:6302:45930:6616:10570:9263:10973:51097:34613:193…
34453	microtubule anchoring	7 out of 102 genes, 6.9%	14 out of 2341 background genes, 0.6%	0.00045	0	SPC19:DAD1:DAD2:IPL1:CR_06740W_A:MPS1:CR_09520C_A	8608:30474:44774:90232:51987:34599:71963:31110:6785:33566:34501:2000775:281:34631:6468:7094:30473:90307:7076:51228:32465:45143:1901925:45144:30472:51225:51988:31116:70:34503:31122:7020:31134
48523	negative regulation of cellular process	25 out of 102 genes, 24.5%	202 out of 2341 background genes, 8.6%	0.00047	0	C1_07260C_A:SMT3:GIN1:CDC6:CDC7:CDC46:MCM3:YCS4:ORC3:POL1:POL30:YFH1:C4_05340W_A:YBL053:ORC4:URA7:IPL1:DBF4:CDC4:CR_03340C_A:CDC28:CR_06740W_A:CR_06960W_A:POL2:MPS1	71163:6279:45944:36182:30447:31939:6281:48478:31333:8608:45461:30174:30474:42787:71515:51573:44774:16226:76:6749:90232:44182:727:6273:42276:706:10696:30702:30466:10898:71441:45004:34599:6267:6302:45930:10570:51097:6879:10571:33314:71963:6269:1900563:32876:1902394:723:6297:32297:35753:33566:6348:51572:6303:70058:70987:1900087:18105:34501:45875:70317:19856:35822:1903022:734:51447:1901967:6343:10568…
44710	single-organism metabolic process	59 out of 102 genes, 57.8%	810 out of 2341 background genes, 34.6%	0.00054	0	TUB2:CDC5:PMM1:FRS2:TEM1:C1_07260C_A:C1_07490C_A:C1_08160W_A:AOX2:SMT3:GIN1:CDC6:RFA1:RNR21:CDC7:RFC1:CDC46:RFA2:MCM3:YCS4:PDS5:SMC2:C3_00830C_A:YCG1:SMC3:ORC3:POL1:ARO1:POL30:YFH1:BRN1:PRI2:THS1:SMC4:YBL053:C5_01940W_A:ORC4:URA7:C5_05130C_A:RER2:C5_05350W_A:RAD52:IPL1:PSF1:SMC6:HSP90:EPL1:SRP54:MCM6:CR_03340C_A:RPT4:TPS1:CDC28:CR_06960W_A:POL2:CDC45:TUB1:CR_09520C_A:SLD5	6261:71163:6279:45944:36182:730:31939:30447:30491:6281:48478:31333:71361:7004:9186:1402:48311:16239:722:71479:492:8608:45461:30174:45899:30474:71139:71515:51573:44774:16233:43248:16226:76:6749:1901319:7019:90232:44182:6312:727:6273:42276:6184:706:1901673:10696:30702:30466:10898:71441:45004:34599:6267:6302:45930:10570:9263:10973:51097:34613:19307:6879:10571:9405:30518:33314:71963:31110:6269:190056…
51988	regulation of attachment of spindle microtubules to kinetochore	5 out of 102 genes, 4.9%	6 out of 2341 background genes, 0.3%	0.00057	0	SPC19:DAD1:DAD2:CDC28:MPS1	45944:8608:30474:51987:706:10696:10898:34599:45930:10570:10571:1900087:18105:45875:70317:51447:10568:70816:6370:51726:1902424:6338:6468:6995:45892:86:7094:82:7130:2001033:10569:30448:30472:10971:51446:51225:51988:31116:31134:16192
70058	tRNA gene clustering	5 out of 102 genes, 4.9%	6 out of 2341 background genes, 0.3%	0.00057	0	YCS4:SMC2:YCG1:BRN1:SMC4	30466:34613:70058:70550:43007:10032:51307:7076:7130:6268
70193	synaptonemal complex organization	5 out of 102 genes, 4.9%	6 out of 2341 background genes, 0.3%	0.00057	0	CDC5:YCS4:YCG1:SMC3:CDC28	45944:30447:1402:44182:706:1901673:10696:30466:10898:45930:10570:10571:2000220:51177:70058:1900087:18105:45875:70317:30437:70550:51447:10568:31031:8104:70816:7064:6370:43007:51726:1902424:7105:6338:6468:6995:45892:10032:86:2000431:51307:90307:1900461:82:7076:915:9267:7130:2001033:10569:36170:30448:7131:70194:1901648:71216:10971:51446:712:36180:2000720:90306:16192
7129	synapsis	5 out of 102 genes, 4.9%	6 out of 2341 background genes, 0.3%	0.00057	0	YCS4:PDS5:YCG1:SMC3:CDC28	45944:706:10696:30466:10898:6302:45930:10570:10571:51177:70058:1900087:18105:45875:70317:30437:70550:51447:10568:70816:7064:6370:43007:51726:1902424:6338:6468:6995:45892:10032:86:51307:82:7076:7130:2001033:7129:10569:30448:7131:10971:51446:2000720:16192
31570	DNA integrity checkpoint	9 out of 102 genes, 8.8%	27 out of 2341 background genes, 1.2%	0.00067	0	GIN1:CDC6:CDC7:POL1:YBL053:IPL1:DBF4:CR_03340C_A:POL2	71163:6279:6281:48478:31333:8608:30174:71515:44774:76:90232:727:42276:30466:45004:6267:6302:33314:6269:723:6297:6348:6303:18105:34501:35822:734:32298:45950:2000775:281:733:60633:7064:6270:6284:43111:10964:82:7076:51228:32465:45143:31573:6278:1901925:31297:45144:31938:70868:44773:71960:6272:34503:71902:43570:71169:1100
6323	DNA packaging	9 out of 102 genes, 8.8%	27 out of 2341 background genes, 1.2%	0.00067	0	YCS4:PDS5:SMC2:CSE4:YCG1:BRN1:SMC4:IPL1:POL2	8608:44774:90232:6334:42276:30466:45004:6302:34613:33314:723:6297:6303:70058:34501:35822:70550:2000775:281:30543:7064:43007:6270:6284:10032:51307:10964:7076:51228:32465:7130:31573:45143:7129:1901925:45144:70868:6272:70:34503:6268:71169
44818	mitotic G2/M transition checkpoint	6 out of 102 genes, 5.9%	10 out of 2341 background genes, 0.4%	0.00074	0	CDC6:POL1:YBL053:DBF4:CR_03340C_A:POL2	71163:6279:48478:6281:31333:30174:71515:727:42276:45004:6267:6302:33314:6269:723:6297:6303:35822:734:32298:45950:733:7064:6270:6284:43111:10964:82:7076:31573:6278:31297:31938:70868:44773:71960:6272:71902:43570:71169:1100
70192	chromosome organization involved in meiosis	6 out of 102 genes, 5.9%	10 out of 2341 background genes, 0.4%	0.00074	0	YCS4:PDS5:YCG1:SMC3:IPL1:CDC28	45944:8608:44774:90232:706:10696:30466:10898:6302:45930:10570:10571:51177:70058:1900087:18105:34501:45875:70317:30437:70550:51447:10568:2000775:281:70816:7064:6370:43007:51726:1902424:6338:6468:6995:45892:10032:86:51307:82:7076:51228:32465:7130:2001033:45143:7129:10569:1901925:30448:7131:45144:10971:51446:34503:2000720:16192
45786	negative regulation of cell cycle	14 out of 102 genes, 13.7%	71 out of 2341 background genes, 3.0%	0.00077	0	GIN1:CDC6:CDC7:POL1:YBL053:URA7:IPL1:DBF4:CDC4:CR_03340C_A:CDC28:CR_06740W_A:POL2:MPS1	71163:6279:45944:30447:6281:48478:31333:8608:30174:30474:42787:71515:44774:76:90232:44182:727:42276:706:10696:30466:10898:45004:34599:6267:6302:45930:10570:10571:33314:71963:6269:32876:723:6297:33566:6348:6303:1900087:18105:34501:45875:70317:19856:35822:734:51447:10568:32298:45950:2000775:281:70816:733:60633:34631:7064:6370:51726:6270:1902424:6338:6284:6468:43111:6241:6995:45892:86:7094:30473:903…
226	microtubule cytoskeleton organization	11 out of 102 genes, 10.8%	43 out of 2341 background genes, 1.8%	0.00078	0	TUB2:CDC5:SPC19:DAD1:DAD2:IPL1:CR_04020C_A:CR_06740W_A:MPS1:TUB1:CR_09520C_A	30447:1402:48311:33047:8608:30474:44774:7019:90232:44182:51987:6184:1901673:10696:34599:34613:71963:31110:6785:2000220:33566:34501:31031:2000775:8104:281:34631:7105:6468:43161:7094:2000431:30473:90307:1900461:7076:915:51228:32465:9267:48312:45143:36170:1901925:45144:70194:1901648:30472:71216:51258:7017:712:51225:51988:31116:70:34503:36180:43549:31122:7020:31134:90306:46785:35690:7096
45814	negative regulation of gene expression, epigenetic	11 out of 102 genes, 10.8%	43 out of 2341 background genes, 1.8%	0.00078	0	C1_07260C_A:SMT3:GIN1:CDC46:MCM3:YCS4:ORC3:POL30:ORC4:CR_06960W_A:POL2	36182:31939:6281:48478:45461:30174:51573:76:727:6273:42276:30702:30466:71441:45004:6267:51097:33314:1900563:1902394:723:6297:35753:6348:51572:6303:70058:70987:35822:1903022:6343:10212:7064:43007:6270:1900560:6284:34605:34087:10032:51307:33554:10964:710:7076:7130:31573:6271:30448:31938:70868:6275:6289:6272:70:34644:43570:71169:16925:35690
6342	chromatin silencing	11 out of 102 genes, 10.8%	43 out of 2341 background genes, 1.8%	0.00078	0	C1_07260C_A:SMT3:GIN1:CDC46:MCM3:YCS4:ORC3:POL30:ORC4:CR_06960W_A:POL2	36182:31939:6281:48478:45461:30174:51573:76:727:6273:42276:30702:30466:71441:45004:6267:51097:33314:1900563:1902394:723:6297:35753:6348:51572:6303:70058:70987:35822:1903022:6343:10212:7064:43007:6270:1900560:6284:34605:34087:10032:51307:33554:10964:710:7076:7130:31573:6271:30448:31938:70868:6275:6289:6272:70:34644:43570:71169:16925:35690
7088	regulation of mitosis	11 out of 102 genes, 10.8%	43 out of 2341 background genes, 1.8%	0.00078	0	CDC5:TEM1:CDC7:SMC3:C4_05340W_A:DBF4:CR_04020C_A:CDC28:CR_06740W_A:CDC23:MPS1	45944:30447:1402:33047:30474:76:44182:727:6184:706:1901673:10696:10898:34599:45930:10570:10973:34613:10571:33314:71963:2000220:32297:33566:51177:87:1900087:18105:45875:70317:30437:910:51447:10568:31031:32298:8104:281:70816:60633:34631:7064:6370:31028:30071:51726:6270:1902424:6913:7105:6338:6468:6995:45892:86:43161:7094:2000431:30473:16567:90307:1900461:82:915:9267:7130:2001033:10458:31145:10569:3…
75	cell cycle checkpoint	11 out of 102 genes, 10.8%	43 out of 2341 background genes, 1.8%	0.00078	0	GIN1:CDC6:CDC7:POL1:YBL053:IPL1:DBF4:CR_03340C_A:CR_06740W_A:POL2:MPS1	71163:6279:6281:48478:31333:8608:30174:30474:71515:44774:76:90232:727:42276:30466:45004:34599:6267:6302:33314:71963:6269:723:6297:33566:6348:6303:18105:34501:35822:734:32298:45950:2000775:281:733:60633:34631:7064:6270:6284:6468:43111:7094:30473:90307:10964:82:7076:51228:32465:45143:31573:6278:1901925:31297:45144:31938:70868:44773:71960:51225:51988:6272:34503:31122:71902:7020:43570:71169:31134:1100
19941	modification-dependent protein catabolic process	15 out of 102 genes, 14.7%	82 out of 2341 background genes, 3.5%	0.00085	0	RPT1:C1_14460W_A:PR26:PRE2:C4_02470C_A:RPN6:C4_05340W_A:RPT5:PRE1:CDC4:RPT4:CR_04020C_A:CDC23:RPN7:CR_10610C_A	30447:33047:30474:45899:42787:45732:43248:80129:44182:6511:34613:16559:32876:7346:32297:30433:266:10499:70682:31144:30071:16579:86:43161:16567:82:31145:32968:6289:70:43549:31146:7126:7020:7096
6511	ubiquitin-dependent protein catabolic process	15 out of 102 genes, 14.7%	82 out of 2341 background genes, 3.5%	0.00085	0	RPT1:C1_14460W_A:PR26:PRE2:C4_02470C_A:RPN6:C4_05340W_A:RPT5:PRE1:CDC4:RPT4:CR_04020C_A:CDC23:RPN7:CR_10610C_A	30447:33047:30474:45899:42787:45732:43248:80129:44182:6511:34613:16559:32876:7346:32297:30433:266:10499:70682:31144:30071:16579:86:43161:16567:82:31145:32968:6289:70:43549:31146:7126:7020:7096
10558	negative regulation of macromolecule biosynthetic process	16 out of 102 genes, 15.7%	93 out of 2341 background genes, 4.0%	0.00086	0	C1_07260C_A:SMT3:GIN1:CDC7:CDC46:MCM3:YCS4:ORC3:POL30:C4_05340W_A:YBL053:ORC4:CDC4:CDC28:CR_06960W_A:POL2	45944:36182:30447:31939:6281:48478:45461:30174:42787:71515:51573:76:44182:727:6273:42276:706:10696:30702:30466:10898:71441:45004:6267:45930:10570:51097:10571:33314:1900563:32876:1902394:723:6297:32297:35753:6348:51572:6303:70058:70987:1900087:18105:45875:70317:35822:1903022:51447:6343:10568:45950:10212:70816:60633:7064:6370:43007:30071:51726:6270:1902424:6338:1900560:6284:6468:43111:34605:6995:34…
2000113	negative regulation of cellular macromolecule biosynthetic process	16 out of 102 genes, 15.7%	93 out of 2341 background genes, 4.0%	0.00086	0	C1_07260C_A:SMT3:GIN1:CDC7:CDC46:MCM3:YCS4:ORC3:POL30:C4_05340W_A:YBL053:ORC4:CDC4:CDC28:CR_06960W_A:POL2	45944:36182:30447:31939:6281:48478:45461:30174:42787:71515:51573:76:44182:727:6273:42276:706:10696:30702:30466:10898:71441:45004:6267:45930:10570:51097:10571:33314:1900563:32876:1902394:723:6297:32297:35753:6348:51572:6303:70058:70987:1900087:18105:45875:70317:35822:1903022:51447:6343:10568:45950:10212:70816:60633:7064:6370:43007:30071:51726:6270:1902424:6338:1900560:6284:6468:43111:34605:6995:34…
6950	response to stress	35 out of 102 genes, 34.3%	366 out of 2341 background genes, 15.6%	0.00101	0	CDC5:C1_07260C_A:C1_08160W_A:SMT3:GIN1:RFA1:CDC7:RFC1:CDC46:RFA2:MCM3:PDS5:C3_00830C_A:POL1:POL30:YFH1:PRI2:YBL053:URA7:RAD52:PSF1:SMC6:HSP90:DBF4:EPL1:MCM6:CR_02770C_A:CR_03340C_A:RPT4:TPS1:CDC28:POL2:CDC45:MPS1:SLD5	6261:6974:71163:6279:45944:36182:730:31939:30447:30491:6281:48478:31333:71361:7004:1402:16239:722:71479:492:45461:30174:30474:45899:71139:71515:51573:43248:16226:76:6749:1901319:44182:6312:727:6273:42276:706:1901673:10696:30702:30466:10898:71441:45004:34599:6267:6302:45930:10570:34613:51097:6879:10571:9405:30518:33314:6269:1900563:7346:1902394:723:6297:2000220:30433:6337:35753:6348:31055:6266:515…
44238	primary metabolic process	78 out of 102 genes, 76.5%	1266 out of 2341 background genes, 54.1%	0.00105	0	TUB2:CDC5:PMM1:FRS2:TEM1:RPT1:C1_07260C_A:C1_07490C_A:C1_08160W_A:SMT3:GIN1:CDC6:C1_14460W_A:RFA1:RNR21:PR26:CDC7:RFC1:CDC46:PRE2:RFA2:MCM3:YCS4:PDS5:SMC2:C3_00830C_A:CSE4:YCG1:SMC3:ORC3:POL1:ARO1:POL30:C4_02470C_A:RPN6:C4_05340W_A:BRN1:PRI2:RPT5:THS1:SMC4:YBL053:C5_01940W_A:ORC4:URA7:CCT3:C5_05130C_A:PRE1:RER2:C5_05350W_A:RPN5:RAD52:IPL1:PSF1:SMC6:HSP90:DBF4:EPL1:SRP54:CDC4:CR_01700C_A:MCM6:CR_0…	6261:6974:71163:6279:45944:36182:730:31939:30447:30491:6281:48478:31333:71361:7004:9186:1402:48311:33047:16239:722:71479:492:8608:45461:30174:45899:30474:42787:71139:71515:51573:44774:16233:45732:43248:76:80129:1901319:7019:90232:6334:44182:6312:727:6511:6273:42276:10388:6184:706:1901673:10696:30702:30466:10898:71441:45004:34599:6267:6302:45930:10570:9263:10973:51097:34613:19307:16559:10571:9405:…
44237	cellular metabolic process	80 out of 102 genes, 78.4%	1320 out of 2341 background genes, 56.4%	0.00116	0	TUB2:CDC5:FRS2:TEM1:RPT1:C1_07260C_A:C1_07490C_A:C1_08160W_A:AOX2:SMT3:GIN1:CDC6:C1_14460W_A:RFA1:RNR21:PR26:CDC7:RFC1:CDC46:PRE2:RFA2:MCM3:YCS4:PDS5:SMC2:C3_00830C_A:CSE4:YCG1:SMC3:ORC3:POL1:ARO1:POL30:C4_02470C_A:RPN6:YFH1:C4_05340W_A:BRN1:PRI2:RPT5:THS1:SMC4:YBL053:C5_01940W_A:ORC4:URA7:CCT3:C5_05130C_A:PRE1:RER2:C5_05350W_A:RPN5:RAD52:IPL1:PSF1:SMC6:HSP90:DBF4:EPL1:SRP54:CDC4:CR_01700C_A:MCM6…	6261:6974:71163:6279:45944:36182:730:31939:30447:30491:6281:48478:31333:71361:7004:9186:1402:48311:33047:16239:722:71479:492:8608:45461:30174:45899:30474:42787:71139:71515:51573:44774:16233:45732:16226:43248:76:6749:80129:1901319:7019:90232:6334:44182:6312:727:6511:6273:42276:10388:6184:706:1901673:10696:30702:30466:10898:71441:45004:34599:6267:6302:45930:10570:9263:10973:51097:34613:16559:6879:1…
6807	nitrogen compound metabolic process	59 out of 102 genes, 57.8%	827 out of 2341 background genes, 35.3%	0.00121	0	TUB2:CDC5:FRS2:TEM1:C1_07260C_A:C1_07490C_A:C1_08160W_A:SMT3:GIN1:CDC6:RFA1:RNR21:CDC7:RFC1:CDC46:RFA2:MCM3:YCS4:PDS5:SMC2:C3_00830C_A:CSE4:YCG1:SMC3:ORC3:POL1:ARO1:POL30:YFH1:BRN1:PRI2:THS1:SMC4:YBL053:C5_01940W_A:ORC4:URA7:C5_05130C_A:C5_05350W_A:RAD52:IPL1:PSF1:SMC6:HSP90:DBF4:EPL1:SRP54:CR_01700C_A:MCM6:CR_03340C_A:RPT4:CDC28:CR_06960W_A:POL2:CDC45:TUB1:CR_09520C_A:SLD5:RFC4	6261:71163:6279:45944:36182:730:31939:30447:30491:6281:48478:31333:7004:9186:1402:48311:16239:722:71479:492:8608:45461:30174:45899:30474:71139:71515:51573:44774:16233:43248:16226:76:6749:7019:90232:6334:44182:6312:727:6273:42276:6184:706:1901673:10696:30702:30466:10898:71441:45004:34599:6267:6302:45930:10570:9263:10973:51097:34613:6879:10571:9405:30518:33314:71963:31110:6269:1900563:6785:1902394:…
7017	microtubule-based process	11 out of 102 genes, 10.8%	45 out of 2341 background genes, 1.9%	0.00127	0	TUB2:CDC5:SPC19:DAD1:DAD2:IPL1:CR_04020C_A:CR_06740W_A:MPS1:TUB1:CR_09520C_A	30447:1402:48311:33047:8608:30474:44774:7019:90232:44182:51987:6184:1901673:10696:34599:34613:71963:31110:6785:2000220:33566:34501:31031:2000775:8104:281:34631:7105:6468:43161:7094:2000431:30473:90307:1900461:7076:915:51228:32465:9267:48312:45143:36170:1901925:45144:70194:1901648:30472:71216:51258:7017:712:51225:51988:31116:70:34503:36180:43549:31122:7020:31134:90306:46785:35690:7096
45934	negative regulation of nucleobase-containing compound metabolic process	16 out of 102 genes, 15.7%	96 out of 2341 background genes, 4.1%	0.00134	0	C1_07260C_A:SMT3:GIN1:CDC7:CDC46:MCM3:YCS4:ORC3:POL30:C4_05340W_A:YBL053:ORC4:CDC4:CDC28:CR_06960W_A:POL2	45944:36182:30447:31939:6281:48478:45461:30174:42787:71515:51573:76:44182:727:6273:42276:706:10696:30702:30466:10898:71441:45004:6267:45930:10570:51097:10571:33314:1900563:32876:1902394:723:6297:32297:35753:6348:51572:6303:70058:70987:1900087:18105:45875:70317:35822:1903022:51447:6343:10568:45950:10212:70816:60633:7064:6370:43007:30071:51726:6270:1902424:6338:1900560:6284:6468:43111:34605:6995:34…
32886	regulation of microtubule-based process	7 out of 102 genes, 6.9%	16 out of 2341 background genes, 0.7%	0.00139	0	CDC5:SPC19:DAD1:DAD2:CDC28:MPS1:CR_09520C_A	45944:30447:1402:8608:30474:44182:51987:706:1901673:10696:10898:34599:45930:10570:10571:71963:31110:6785:2000220:1900087:18105:45875:70317:51447:10568:31031:8104:70816:6370:51726:1902424:7105:6338:6468:6995:45892:86:7094:2000431:90307:1900461:82:915:9267:7130:2001033:10569:36170:30448:70194:1901648:30472:71216:10971:51446:712:51225:51988:31116:70:36180:31122:7020:31134:90306:16192
70507	regulation of microtubule cytoskeleton organization	7 out of 102 genes, 6.9%	16 out of 2341 background genes, 0.7%	0.00139	0	CDC5:SPC19:DAD1:DAD2:CDC28:MPS1:CR_09520C_A	45944:30447:1402:8608:30474:44182:51987:706:1901673:10696:10898:34599:45930:10570:10571:71963:31110:6785:2000220:1900087:18105:45875:70317:51447:10568:31031:8104:70816:6370:51726:1902424:7105:6338:6468:6995:45892:86:7094:2000431:90307:1900461:82:915:9267:7130:2001033:10569:36170:30448:70194:1901648:30472:71216:10971:51446:712:51225:51988:31116:70:36180:31122:7020:31134:90306:16192
51603	proteolysis involved in cellular protein catabolic process	15 out of 102 genes, 14.7%	86 out of 2341 background genes, 3.7%	0.0016	0	RPT1:C1_14460W_A:PR26:PRE2:C4_02470C_A:RPN6:C4_05340W_A:RPT5:PRE1:CDC4:RPT4:CR_04020C_A:CDC23:RPN7:CR_10610C_A	30447:33047:30474:45899:42787:45732:43248:80129:44182:6511:34613:16559:32876:7346:32297:30433:266:10499:70682:31144:30071:16579:86:43161:16567:82:31145:32968:6289:70:43549:31146:7126:7020:7096
44089	positive regulation of cellular component biogenesis	9 out of 102 genes, 8.8%	30 out of 2341 background genes, 1.3%	0.00184	0	CDC5:TEM1:SPC19:RPT1:DAD1:PR26:DAD2:RPT5:RPT4	30447:1402:8608:45899:45732:44182:51987:6511:6184:1901673:10696:10973:34613:2000220:30433:87:910:31031:8104:70682:31028:6913:7105:6468:2000431:90307:1900461:915:9267:10458:36170:32968:6886:70194:1901648:30472:71216:712:6289:31116:36180:90306
7093	mitotic cell cycle checkpoint	10 out of 102 genes, 9.8%	38 out of 2341 background genes, 1.6%	0.00187	0	GIN1:CDC6:POL1:YBL053:IPL1:DBF4:CR_03340C_A:CR_06740W_A:POL2:MPS1	71163:6279:6281:48478:31333:8608:30174:30474:71515:44774:76:90232:727:42276:30466:45004:34599:6267:6302:33314:71963:6269:723:6297:33566:6348:6303:34501:35822:734:32298:45950:2000775:281:733:34631:7064:6270:6284:6468:43111:7094:30473:90307:10964:82:7076:51228:32465:45143:31573:6278:1901925:31297:45144:31938:70868:44773:71960:51225:51988:6272:34503:31122:71902:7020:43570:71169:31134:1100
7076	mitotic chromosome condensation	5 out of 102 genes, 4.9%	7 out of 2341 background genes, 0.3%	0.00193	0	YCS4:PDS5:BRN1:IPL1:POL2	8608:44774:90232:42276:30466:45004:6302:33314:723:6297:6303:70058:34501:35822:2000775:281:7064:43007:6270:6284:10032:51307:10964:7076:51228:32465:7130:31573:45143:7129:1901925:45144:70868:6272:34503:6268:71169
44774	mitotic DNA integrity checkpoint	8 out of 102 genes, 7.8%	23 out of 2341 background genes, 1.0%	0.00195	0	GIN1:CDC6:POL1:YBL053:IPL1:DBF4:CR_03340C_A:POL2	71163:6279:6281:48478:31333:8608:30174:71515:44774:76:90232:727:42276:30466:45004:6267:6302:33314:6269:723:6297:6348:6303:34501:35822:734:32298:45950:2000775:281:733:7064:6270:6284:43111:10964:82:7076:51228:32465:45143:31573:6278:1901925:31297:45144:31938:70868:44773:71960:6272:34503:71902:43570:71169:1100
31327	negative regulation of cellular biosynthetic process	16 out of 102 genes, 15.7%	99 out of 2341 background genes, 4.2%	0.00205	0	C1_07260C_A:SMT3:GIN1:CDC7:CDC46:MCM3:YCS4:ORC3:POL30:C4_05340W_A:YBL053:ORC4:CDC4:CDC28:CR_06960W_A:POL2	45944:36182:30447:31939:6281:48478:45461:30174:42787:71515:51573:76:44182:727:6273:42276:706:10696:30702:30466:10898:71441:45004:6267:45930:10570:51097:10571:33314:1900563:32876:1902394:723:6297:32297:35753:6348:51572:6303:70058:70987:1900087:18105:45875:70317:35822:1903022:51447:6343:10568:45950:10212:70816:60633:7064:6370:43007:30071:51726:6270:1902424:6338:1900560:6284:6468:43111:34605:6995:34…
51172	negative regulation of nitrogen compound metabolic process	16 out of 102 genes, 15.7%	99 out of 2341 background genes, 4.2%	0.00205	0	C1_07260C_A:SMT3:GIN1:CDC7:CDC46:MCM3:YCS4:ORC3:POL30:C4_05340W_A:YBL053:ORC4:CDC4:CDC28:CR_06960W_A:POL2	45944:36182:30447:31939:6281:48478:45461:30174:42787:71515:51573:76:44182:727:6273:42276:706:10696:30702:30466:10898:71441:45004:6267:45930:10570:51097:10571:33314:1900563:32876:1902394:723:6297:32297:35753:6348:51572:6303:70058:70987:1900087:18105:45875:70317:35822:1903022:51447:6343:10568:45950:10212:70816:60633:7064:6370:43007:30071:51726:6270:1902424:6338:1900560:6284:6468:43111:34605:6995:34…
9890	negative regulation of biosynthetic process	16 out of 102 genes, 15.7%	99 out of 2341 background genes, 4.2%	0.00205	0	C1_07260C_A:SMT3:GIN1:CDC7:CDC46:MCM3:YCS4:ORC3:POL30:C4_05340W_A:YBL053:ORC4:CDC4:CDC28:CR_06960W_A:POL2	45944:36182:30447:31939:6281:48478:45461:30174:42787:71515:51573:76:44182:727:6273:42276:706:10696:30702:30466:10898:71441:45004:6267:45930:10570:51097:10571:33314:1900563:32876:1902394:723:6297:32297:35753:6348:51572:6303:70058:70987:1900087:18105:45875:70317:35822:1903022:51447:6343:10568:45950:10212:70816:60633:7064:6370:43007:30071:51726:6270:1902424:6338:1900560:6284:6468:43111:34605:6995:34…
1903046	meiotic cell cycle process	14 out of 102 genes, 13.7%	77 out of 2341 background genes, 3.3%	0.00216	0	CDC5:RFA1:RFA2:YCS4:PDS5:YCG1:SMC3:POL1:POL30:RAD52:IPL1:TPS1:CDC28:TUB1	6279:45944:730:30447:30491:6281:71361:7004:1402:48311:722:71479:8608:44774:1901319:90232:44182:727:6312:6273:6184:706:1901673:10696:30466:10898:34599:6302:45930:10570:10571:9405:33314:71963:6269:1902394:723:2000220:35753:6348:51177:70058:70987:1900087:18105:34501:45875:70317:30437:33260:36168:70550:1903022:734:51447:10568:31031:45002:45184:6277:2000775:8104:5992:281:10212:70816:733:711:7064:6370:…
80090	regulation of primary metabolic process	34 out of 102 genes, 33.3%	361 out of 2341 background genes, 15.4%	0.00222	0	CDC5:CDC12:C1_03370W_A:RPN3:RPT1:C1_07260C_A:C1_08160W_A:SMT3:GIN1:CDC6:PR26:CDC7:CDC46:MCM3:YCS4:ORC3:POL30:C4_05340W_A:RPT5:CLN3:YBL053:ORC4:DBF4:EPL1:CDC4:RPT4:TPS1:CDC28:CR_06740W_A:CR_06960W_A:POL2:CDC45:CDC23:MPS1	71163:45944:36182:921:31939:30447:6281:48478:71361:1402:16239:45461:30174:30474:45899:42787:7114:71515:8361:51573:45732:76:1901319:44182:727:6511:6273:42276:706:1901673:10696:30702:30466:10898:71441:45004:34599:6267:6302:45930:10570:51097:34613:10571:9405:33314:71963:1900563:32876:1902394:723:6297:2000220:32297:30433:6337:35753:33566:6348:31055:51572:6303:70058:70987:1900087:18105:45875:70317:304…
7130	synaptonemal complex assembly	4 out of 102 genes, 3.9%	4 out of 2341 background genes, 0.2%	0.00236	0	YCS4:YCG1:SMC3:CDC28	45944:706:10696:30466:10898:45930:10570:10571:51177:70058:1900087:18105:45875:70317:30437:70550:51447:10568:70816:7064:6370:43007:51726:1902424:6338:6468:6995:45892:10032:86:51307:82:7076:7130:2001033:10569:30448:7131:10971:51446:2000720:16192
43254	regulation of protein complex assembly	10 out of 102 genes, 9.8%	39 out of 2341 background genes, 1.7%	0.00243	0	CDC5:SPC19:RPT1:DAD1:PR26:DAD2:CDC7:RPT5:CR_03340C_A:RPT4	71163:30447:31333:1402:8608:45899:45732:76:44182:51987:727:6511:1901673:10696:33314:2000220:30433:18105:31031:8104:70682:733:60633:6270:7105:6468:2000431:90307:1900461:82:915:9267:36170:32968:31938:70194:1901648:30472:71216:712:6289:31116:36180:90306:1100
51321	meiotic cell cycle	15 out of 102 genes, 14.7%	89 out of 2341 background genes, 3.8%	0.00252	0	CDC5:RFA1:RFA2:YCS4:PDS5:YCG1:SMC3:POL1:POL30:RAD52:IPL1:CDC4:TPS1:CDC28:TUB1	6279:45944:730:30447:30491:6281:71361:7004:1402:48311:722:71479:8608:42787:44774:1901319:90232:44182:727:6312:6273:6184:706:1901673:10696:30466:10898:34599:6302:45930:10570:10571:9405:33314:71963:6269:32876:1902394:723:2000220:35753:6348:51177:70058:70987:1900087:18105:34501:45875:70317:30437:33260:36168:70550:1903022:734:51447:10568:31031:45002:45184:6277:2000775:8104:5992:281:10212:70816:733:71…
16458	gene silencing	11 out of 102 genes, 10.8%	48 out of 2341 background genes, 2.1%	0.00255	0	C1_07260C_A:SMT3:GIN1:CDC46:MCM3:YCS4:ORC3:POL30:ORC4:CR_06960W_A:POL2	36182:31939:6281:48478:45461:30174:51573:76:727:6273:42276:30702:30466:71441:45004:6267:51097:33314:1900563:1902394:723:6297:35753:6348:51572:6303:70058:70987:35822:1903022:6343:10212:7064:43007:6270:1900560:6284:34605:34087:10032:51307:33554:10964:710:7076:7130:31573:6271:30448:31938:70868:6275:6289:6272:70:34644:43570:71169:16925:35690
40029	regulation of gene expression, epigenetic	11 out of 102 genes, 10.8%	48 out of 2341 background genes, 2.1%	0.00255	0	C1_07260C_A:SMT3:GIN1:CDC46:MCM3:YCS4:ORC3:POL30:ORC4:CR_06960W_A:POL2	36182:31939:6281:48478:45461:30174:51573:76:727:6273:42276:30702:30466:71441:45004:6267:51097:33314:1900563:1902394:723:6297:35753:6348:51572:6303:70058:70987:35822:1903022:6343:10212:7064:43007:6270:1900560:6284:34605:34087:10032:51307:33554:10964:710:7076:7130:31573:6271:30448:31938:70868:6275:6289:6272:70:34644:43570:71169:16925:35690
60255	regulation of macromolecule metabolic process	34 out of 102 genes, 33.3%	364 out of 2341 background genes, 15.5%	0.0027	0	CDC5:CDC12:C1_03370W_A:RPN3:RPT1:C1_07260C_A:C1_08160W_A:SMT3:GIN1:CDC6:PR26:CDC7:CDC46:MCM3:YCS4:ORC3:POL30:C4_05340W_A:RPT5:CLN3:YBL053:ORC4:DBF4:EPL1:CDC4:RPT4:TPS1:CDC28:CR_06740W_A:CR_06960W_A:POL2:CDC45:CDC23:MPS1	71163:45944:36182:921:31939:30447:6281:48478:71361:1402:16239:45461:30174:30474:45899:42787:7114:71515:8361:51573:45732:76:1901319:44182:727:6511:6273:42276:706:1901673:10696:30702:30466:10898:71441:45004:34599:6267:6302:45930:10570:51097:34613:10571:9405:33314:71963:1900563:32876:1902394:723:6297:2000220:32297:30433:6337:35753:33566:6348:31055:51572:6303:70058:70987:1900087:18105:45875:70317:304…
44257	cellular protein catabolic process	15 out of 102 genes, 14.7%	90 out of 2341 background genes, 3.8%	0.00292	0	RPT1:C1_14460W_A:PR26:PRE2:C4_02470C_A:RPN6:C4_05340W_A:RPT5:PRE1:CDC4:RPT4:CR_04020C_A:CDC23:RPN7:CR_10610C_A	30447:33047:30474:45899:42787:45732:43248:80129:44182:6511:34613:16559:32876:7346:32297:30433:266:10499:70682:31144:30071:16579:86:43161:16567:82:31145:32968:6289:70:43549:31146:7126:7020:7096
30163	protein catabolic process	15 out of 102 genes, 14.7%	92 out of 2341 background genes, 3.9%	0.00389	0	RPT1:C1_14460W_A:PR26:PRE2:C4_02470C_A:RPN6:C4_05340W_A:RPT5:PRE1:CDC4:RPT4:CR_04020C_A:CDC23:RPN7:CR_10610C_A	30447:33047:30474:45899:42787:45732:43248:80129:44182:6511:34613:16559:32876:7346:32297:30433:266:10499:70682:31144:30071:16579:86:43161:16567:82:31145:32968:6289:70:43549:31146:7126:7020:7096
65004	protein-DNA complex assembly	11 out of 102 genes, 10.8%	50 out of 2341 background genes, 2.1%	0.00392	0	CDC6:CDC46:MCM3:CSE4:ORC3:ORC4:RAD52:MCM6:CR_03340C_A:CR_06960W_A:CDC45	71163:730:30447:31939:6281:31333:722:71479:30174:44182:6334:6312:727:30466:34599:6267:51097:9405:33314:723:6348:734:6343:45002:6277:30543:733:711:6270:724:36166:6301:82:6271:31938:70:34644:1900429:709:6268:35690
19219	regulation of nucleobase-containing compound metabolic process	28 out of 102 genes, 27.5%	272 out of 2341 background genes, 11.6%	0.00402	0	CDC5:C1_03370W_A:RPT1:C1_07260C_A:C1_08160W_A:SMT3:GIN1:CDC6:PR26:CDC7:CDC46:MCM3:YCS4:ORC3:POL30:C4_05340W_A:RPT5:CLN3:YBL053:ORC4:DBF4:EPL1:CDC4:RPT4:CDC28:CR_06960W_A:POL2:CDC45	71163:45944:36182:31939:30447:6281:48478:1402:16239:45461:30174:45899:42787:7114:71515:8361:51573:45732:76:44182:727:6511:6273:42276:706:1901673:10696:30702:30466:10898:71441:45004:6267:6302:45930:10570:51097:10571:33314:1900563:32876:1902394:723:6297:2000220:32297:30433:6337:35753:6348:31055:51572:6303:70058:70987:1900087:18105:45875:70317:35822:1903022:51447:6343:10568:31031:83:32298:45950:8104…
51302	regulation of cell division	12 out of 102 genes, 11.8%	60 out of 2341 background genes, 2.6%	0.00414	0	CDC5:TEM1:CDC7:SMC3:C4_05340W_A:IPL1:DBF4:CR_04020C_A:CDC28:CR_06740W_A:CDC23:MPS1	45944:30447:1402:33047:8608:30474:44774:76:90232:44182:727:6184:706:1901673:10696:10898:34599:45930:10570:10973:34613:10571:33314:71963:2000220:32297:33566:51177:87:1900087:18105:34501:45875:70317:30437:910:51447:10568:31031:32298:2000775:8104:281:70816:60633:34631:7064:6370:31028:30071:51726:6270:1902424:6913:7105:6338:6468:6995:45892:86:43161:7094:2000431:30473:16567:90307:1900461:82:7076:51228…
65008	regulation of biological quality	22 out of 102 genes, 21.6%	184 out of 2341 background genes, 7.9%	0.00463	0	TUB2:SPC19:C1_07490C_A:SMT3:GIN1:DAD1:RFA1:DAD2:RFA2:POL1:YFH1:PRI2:CLN3:C5_05350W_A:RAD52:IPL1:HSP90:CR_06740W_A:POL2:MPS1:TUB1:CR_09520C_A	6279:36182:730:30447:30491:6281:48478:7004:48311:722:71479:492:8608:45461:30474:7114:8361:51573:44774:16233:43248:16226:76:6749:7019:90232:44182:51987:727:6312:42276:6184:30702:30466:71441:45004:34599:6302:6879:9405:30518:33314:71963:31110:6269:1900563:6785:723:6297:33566:6348:51572:6303:34501:33260:35822:6457:734:1901967:45002:83:45184:6277:2000775:281:733:711:34631:7064:51726:6270:1900560:6284:…
51783	regulation of nuclear division	11 out of 102 genes, 10.8%	51 out of 2341 background genes, 2.2%	0.00482	0	CDC5:TEM1:CDC7:SMC3:C4_05340W_A:DBF4:CR_04020C_A:CDC28:CR_06740W_A:CDC23:MPS1	45944:30447:1402:33047:30474:76:44182:727:6184:706:1901673:10696:10898:34599:45930:10570:10973:34613:10571:33314:71963:2000220:32297:33566:51177:87:1900087:18105:45875:70317:30437:910:51447:10568:31031:32298:8104:281:70816:60633:34631:7064:6370:31028:30071:51726:6270:1902424:6913:7105:6338:6468:6995:45892:86:43161:7094:2000431:30473:16567:90307:1900461:82:915:9267:7130:2001033:10458:31145:10569:3…
31109	microtubule polymerization or depolymerization	5 out of 102 genes, 4.9%	8 out of 2341 background genes, 0.3%	0.00499	0	TUB2:CR_04020C_A:CR_06740W_A:TUB1:CR_09520C_A	48311:33047:8608:30474:7019:6184:34613:71963:31110:6785:33566:281:34631:43161:7094:30473:90307:51228:48312:45143:30472:51258:7017:70:43549:31122:7020:46785:35690:7096
1901988	negative regulation of cell cycle phase transition	10 out of 102 genes, 9.8%	42 out of 2341 background genes, 1.8%	0.00505	0	GIN1:CDC6:POL1:YBL053:IPL1:DBF4:CR_03340C_A:CR_06740W_A:POL2:MPS1	71163:6279:6281:48478:31333:8608:30174:30474:71515:44774:76:90232:727:42276:30466:45004:34599:6267:6302:33314:71963:6269:723:6297:33566:6348:6303:34501:35822:734:32298:45950:2000775:281:733:34631:7064:6270:6284:6468:43111:7094:30473:90307:10964:82:7076:51228:32465:45143:31573:6278:1901925:31297:45144:31938:70868:44773:71960:51225:51988:6272:34503:31122:71902:7020:43570:71169:31134:1100
1901991	negative regulation of mitotic cell cycle phase transition	10 out of 102 genes, 9.8%	42 out of 2341 background genes, 1.8%	0.00505	0	GIN1:CDC6:POL1:YBL053:IPL1:DBF4:CR_03340C_A:CR_06740W_A:POL2:MPS1	71163:6279:6281:48478:31333:8608:30174:30474:71515:44774:76:90232:727:42276:30466:45004:34599:6267:6302:33314:71963:6269:723:6297:33566:6348:6303:34501:35822:734:32298:45950:2000775:281:733:34631:7064:6270:6284:6468:43111:7094:30473:90307:10964:82:7076:51228:32465:45143:31573:6278:1901925:31297:45144:31938:70868:44773:71960:51225:51988:6272:34503:31122:71902:7020:43570:71169:31134:1100
51171	regulation of nitrogen compound metabolic process	28 out of 102 genes, 27.5%	276 out of 2341 background genes, 11.8%	0.00539	0	CDC5:C1_03370W_A:RPT1:C1_07260C_A:C1_08160W_A:SMT3:GIN1:CDC6:PR26:CDC7:CDC46:MCM3:YCS4:ORC3:POL30:C4_05340W_A:RPT5:CLN3:YBL053:ORC4:DBF4:EPL1:CDC4:RPT4:CDC28:CR_06960W_A:POL2:CDC45	71163:45944:36182:31939:30447:6281:48478:1402:16239:45461:30174:45899:42787:7114:71515:8361:51573:45732:76:44182:727:6511:6273:42276:706:1901673:10696:30702:30466:10898:71441:45004:6267:6302:45930:10570:51097:10571:33314:1900563:32876:1902394:723:6297:2000220:32297:30433:6337:35753:6348:31055:51572:6303:70058:70987:1900087:18105:45875:70317:35822:1903022:51447:6343:10568:31031:83:32298:45950:8104…
45132	meiotic chromosome segregation	6 out of 102 genes, 5.9%	13 out of 2341 background genes, 0.6%	0.00549	0	CDC5:YCS4:YCG1:SMC3:IPL1:TUB1	30447:1402:48311:8608:44774:90232:44182:6184:1901673:10696:30466:71963:2000220:51177:70058:34501:30437:70550:31031:2000775:8104:281:7064:43007:7105:6468:10032:2000431:30473:51307:90307:1900461:7076:51228:915:32465:9267:7130:45143:36170:1901925:7131:45144:70194:1901648:71216:7017:712:70:34503:36180:2000720:90306:46785:35690
8608	attachment of spindle microtubules to kinetochore	6 out of 102 genes, 5.9%	13 out of 2341 background genes, 0.6%	0.00549	0	SPC19:DAD1:DAD2:IPL1:MPS1:CR_09520C_A	8608:30474:44774:90232:51987:34599:71963:31110:6785:34501:2000775:281:6468:7094:7076:51228:32465:45143:1901925:45144:30472:51225:51988:31116:70:34503:31122:7020:31134
31323	regulation of cellular metabolic process	34 out of 102 genes, 33.3%	376 out of 2341 background genes, 16.1%	0.00575	0	CDC5:CDC12:C1_03370W_A:RPT1:C1_07260C_A:C1_08160W_A:SMT3:GIN1:CDC6:PR26:CDC7:CDC46:MCM3:YCS4:ORC3:POL30:C4_05340W_A:RPT5:CLN3:YBL053:ORC4:DBF4:EPL1:CDC4:RPT4:CR_04020C_A:TPS1:CDC28:CR_06740W_A:CR_06960W_A:POL2:CDC45:CDC23:MPS1	71163:45944:36182:921:31939:30447:6281:48478:71361:1402:33047:16239:45461:30174:30474:45899:42787:7114:71515:8361:51573:45732:76:1901319:44182:727:6511:6273:42276:706:1901673:10696:30702:30466:10898:71441:45004:34599:6267:6302:45930:10570:51097:34613:10571:9405:33314:71963:1900563:32876:1902394:723:6297:2000220:32297:30433:6337:35753:33566:6348:31055:51572:6303:70058:70987:1900087:18105:45875:703…
10556	regulation of macromolecule biosynthetic process	28 out of 102 genes, 27.5%	277 out of 2341 background genes, 11.8%	0.00579	0	CDC5:C1_03370W_A:RPT1:C1_07260C_A:C1_08160W_A:SMT3:GIN1:CDC6:PR26:CDC7:CDC46:MCM3:YCS4:ORC3:POL30:C4_05340W_A:RPT5:CLN3:YBL053:ORC4:DBF4:EPL1:CDC4:RPT4:CDC28:CR_06960W_A:POL2:CDC45	71163:45944:36182:31939:30447:6281:48478:1402:16239:45461:30174:45899:42787:7114:71515:8361:51573:45732:76:44182:727:6511:6273:42276:706:1901673:10696:30702:30466:10898:71441:45004:6267:6302:45930:10570:51097:10571:33314:1900563:32876:1902394:723:6297:2000220:32297:30433:6337:35753:6348:31055:51572:6303:70058:70987:1900087:18105:45875:70317:35822:1903022:51447:6343:10568:31031:83:32298:45950:8104…
2000112	regulation of cellular macromolecule biosynthetic process	28 out of 102 genes, 27.5%	277 out of 2341 background genes, 11.8%	0.00579	0	CDC5:C1_03370W_A:RPT1:C1_07260C_A:C1_08160W_A:SMT3:GIN1:CDC6:PR26:CDC7:CDC46:MCM3:YCS4:ORC3:POL30:C4_05340W_A:RPT5:CLN3:YBL053:ORC4:DBF4:EPL1:CDC4:RPT4:CDC28:CR_06960W_A:POL2:CDC45	71163:45944:36182:31939:30447:6281:48478:1402:16239:45461:30174:45899:42787:7114:71515:8361:51573:45732:76:44182:727:6511:6273:42276:706:1901673:10696:30702:30466:10898:71441:45004:6267:6302:45930:10570:51097:10571:33314:1900563:32876:1902394:723:6297:2000220:32297:30433:6337:35753:6348:31055:51572:6303:70058:70987:1900087:18105:45875:70317:35822:1903022:51447:6343:10568:31031:83:32298:45950:8104…
19222	regulation of metabolic process	36 out of 102 genes, 35.3%	411 out of 2341 background genes, 17.6%	0.00585	0	CDC5:HSP30:CDC12:C1_03370W_A:RPN3:RPT1:C1_07260C_A:C1_08160W_A:SMT3:GIN1:CDC6:PR26:CDC7:CDC46:MCM3:YCS4:ORC3:POL30:C4_05340W_A:RPT5:CLN3:YBL053:ORC4:DBF4:EPL1:CDC4:RPT4:CR_04020C_A:TPS1:CDC28:CR_06740W_A:CR_06960W_A:POL2:CDC45:CDC23:MPS1	71163:45944:36182:921:31939:30447:6281:48478:32780:71361:1402:33047:16239:45461:30174:30474:45899:42787:7114:71515:8361:51573:45732:76:1901319:44182:727:6511:6273:42276:706:1901673:10696:30702:30466:10898:71441:45004:34599:6267:6302:45930:10570:51097:34613:10571:9405:33314:71963:1900563:32876:1902394:723:6297:2000220:32297:30433:6337:35753:33566:6348:31055:51572:6303:70058:70987:1900087:18105:458…
34645	cellular macromolecule biosynthetic process	34 out of 102 genes, 33.3%	380 out of 2341 background genes, 16.2%	0.00733	0	FRS2:C1_07260C_A:C1_07490C_A:C1_08160W_A:GIN1:CDC6:RFA1:CDC7:RFC1:CDC46:RFA2:MCM3:C3_00830C_A:ORC3:POL1:POL30:BRN1:PRI2:THS1:SMC4:YBL053:ORC4:RER2:C5_05350W_A:RAD52:PSF1:DBF4:MCM6:CR_03340C_A:CR_06960W_A:POL2:CDC45:SLD5:RFC4	6261:71163:6279:730:30447:31939:30491:6281:48478:31333:7004:722:71479:30174:71515:16233:76:44182:6312:727:6273:42276:30466:45004:34599:6267:6302:34613:51097:9405:33314:6269:1902394:723:6297:6337:35753:6348:6888:31055:6266:6303:70058:70987:18105:19408:33260:35822:70550:1903022:734:6343:45002:45184:32298:6277:45950:10212:733:43044:711:60633:7064:6270:6284:6486:43111:34087:724:36166:6265:86:6301:636…
33043	regulation of organelle organization	16 out of 102 genes, 15.7%	109 out of 2341 background genes, 4.7%	0.00756	0	CDC5:TEM1:SPC19:SMT3:DAD1:DAD2:CDC7:SMC3:C4_05340W_A:DBF4:CR_04020C_A:CDC28:CR_06740W_A:CDC23:MPS1:CR_09520C_A	45944:36182:30447:1402:33047:8608:45461:30474:51573:76:44182:51987:727:6184:706:1901673:10696:30702:30466:10898:71441:34599:45930:10570:10973:34613:10571:33314:71963:31110:1900563:6785:723:2000220:32297:33566:51572:51177:87:1900087:18105:45875:70317:30437:910:51447:10568:31031:32298:8104:281:70816:60633:34631:7064:6370:31028:30071:51726:6270:1902424:6913:7105:6338:1900560:6468:34605:6995:45892:86…
43632	modification-dependent macromolecule catabolic process	15 out of 102 genes, 14.7%	97 out of 2341 background genes, 4.1%	0.00766	0	RPT1:C1_14460W_A:PR26:PRE2:C4_02470C_A:RPN6:C4_05340W_A:RPT5:PRE1:CDC4:RPT4:CR_04020C_A:CDC23:RPN7:CR_10610C_A	30447:33047:30474:45899:42787:45732:43248:80129:44182:6511:34613:16559:32876:7346:32297:30433:266:10499:70682:31144:30071:16579:86:43161:16567:82:31145:32968:6289:70:43549:31146:7126:7020:7096
9059	macromolecule biosynthetic process	34 out of 102 genes, 33.3%	381 out of 2341 background genes, 16.3%	0.00778	0	FRS2:C1_07260C_A:C1_07490C_A:C1_08160W_A:GIN1:CDC6:RFA1:CDC7:RFC1:CDC46:RFA2:MCM3:C3_00830C_A:ORC3:POL1:POL30:BRN1:PRI2:THS1:SMC4:YBL053:ORC4:RER2:C5_05350W_A:RAD52:PSF1:DBF4:MCM6:CR_03340C_A:CR_06960W_A:POL2:CDC45:SLD5:RFC4	6261:71163:6279:730:30447:31939:30491:6281:48478:31333:7004:722:71479:30174:71515:16233:76:44182:6312:727:6273:42276:30466:45004:34599:6267:6302:34613:51097:9405:33314:6269:1902394:723:6297:6337:35753:6348:6888:31055:6266:6303:70058:70987:18105:19408:33260:35822:70550:1903022:734:6343:45002:45184:32298:6277:45950:10212:733:43044:711:60633:7064:6270:6284:6486:43111:34087:724:36166:6265:86:6301:636…
10605	negative regulation of macromolecule metabolic process	18 out of 102 genes, 17.6%	135 out of 2341 background genes, 5.8%	0.00804	0.0001	C1_07260C_A:SMT3:GIN1:CDC7:CDC46:MCM3:YCS4:ORC3:POL30:C4_05340W_A:YBL053:ORC4:CDC4:CDC28:CR_06740W_A:CR_06960W_A:POL2:MPS1	45944:36182:30447:31939:6281:48478:45461:30174:30474:42787:71515:51573:76:44182:727:6273:42276:706:10696:30702:30466:10898:71441:45004:34599:6267:45930:10570:51097:10571:33314:71963:1900563:32876:1902394:723:6297:32297:35753:33566:6348:51572:6303:70058:70987:1900087:18105:45875:70317:35822:1903022:51447:6343:10568:45950:281:10212:70816:60633:34631:7064:6370:43007:30071:51726:6270:1902424:6338:190…
9894	regulation of catabolic process	11 out of 102 genes, 10.8%	54 out of 2341 background genes, 2.3%	0.00868	0.0001	C1_03370W_A:RPN3:RPT1:POL30:C4_05340W_A:EPL1:TPS1:CDC28:CR_06740W_A:CDC23:MPS1	45944:30447:6281:71361:16239:30474:45899:45732:1901319:6511:6273:706:10696:30466:10898:34599:45930:10570:10571:9405:71963:1902394:32297:35753:33566:6348:70987:1900087:18105:45875:70317:30437:36168:1903022:51447:10568:5992:281:10212:70682:70816:6357:34631:6370:30071:51726:1902424:6338:6468:34605:6995:90441:34087:45892:86:43967:7094:30473:33554:90307:16567:82:710:42176:7130:2001033:16573:31145:1056…
44699	single-organism process	84 out of 102 genes, 82.4%	1482 out of 2341 background genes, 63.3%	0.01029	0.0001	TUB2:CDC5:HSP30:PMM1:FRS2:TEM1:CDC12:SPC19:C1_07260C_A:C1_07490C_A:C1_08160W_A:AOX2:SMT3:GIN1:CDC6:NUP49:DAD1:IRR1:RFA1:RNR21:DAD2:CDC7:RFC1:CDC46:RFA2:MCM3:YCS4:PDS5:SMC2:C3_00830C_A:CSE4:YCG1:SMC3:ORC3:POL1:C3_06750W_A:C3_06970W_A:ARO1:POL30:YFH1:BRN1:PRI2:THS1:SMC4:CLN3:YBL053:C5_01940W_A:ORC4:C5_03140C_A:URA7:C5_05130C_A:RER2:C5_05350W_A:RAD52:IPL1:PSF1:SMC6:C7_01830W_A:HSP90:DBF4:EPL1:SRP54:…	6261:71163:6279:45944:36182:730:55:921:31939:30447:30491:6281:48478:55085:31333:70973:32780:71361:7004:9186:1402:48311:33047:16239:722:71479:492:8608:45461:30174:45899:30474:42787:71139:7114:71515:8361:51573:44774:16233:43248:16226:76:6617:6749:1901319:7019:90232:6334:44182:51987:6312:727:6273:42276:6184:706:1901673:10696:30702:30466:10898:71441:45004:6611:34599:6267:6302:45930:6616:10570:9263:10…
51983	regulation of chromosome segregation	8 out of 102 genes, 7.8%	28 out of 2341 background genes, 1.2%	0.01032	0.0001	SPC19:DAD1:DAD2:SMC3:CR_04020C_A:CDC28:CR_06740W_A:MPS1	45944:33047:8608:30474:51987:706:10696:10898:34599:45930:10570:34613:10571:71963:33566:51177:1900087:18105:45875:70317:30437:51447:10568:281:70816:34631:7064:6370:51726:1902424:6338:6468:6995:45892:86:43161:7094:30473:90307:82:7130:2001033:10569:30448:7131:30472:10971:51446:51225:51988:31116:43549:31122:7020:2000720:31134:7096:16192
10498	proteasomal protein catabolic process	11 out of 102 genes, 10.8%	55 out of 2341 background genes, 2.3%	0.01046	0.0001	C1_14460W_A:PRE2:C4_02470C_A:C4_05340W_A:PRE1:CDC4:RPT4:CR_04020C_A:CDC23:RPN7:CR_10610C_A	30447:33047:30474:45899:42787:43248:80129:44182:34613:16559:32876:7346:32297:30433:266:10499:70682:31144:30071:16579:86:43161:16567:82:31145:32968:6289:70:43549:31146:7126:7020:7096
43161	proteasome-mediated ubiquitin-dependent protein catabolic process	11 out of 102 genes, 10.8%	55 out of 2341 background genes, 2.3%	0.01046	0.0001	C1_14460W_A:PRE2:C4_02470C_A:C4_05340W_A:PRE1:CDC4:RPT4:CR_04020C_A:CDC23:RPN7:CR_10610C_A	30447:33047:30474:45899:42787:43248:80129:44182:34613:16559:32876:7346:32297:30433:266:10499:70682:31144:30071:16579:86:43161:16567:82:31145:32968:6289:70:43549:31146:7126:7020:7096
43570	maintenance of DNA repeat elements	5 out of 102 genes, 4.9%	9 out of 2341 background genes, 0.4%	0.01084	0.0001	GIN1:YCS4:C3_00830C_A:POL30:YBL053	6281:48478:71515:76:6273:30466:33314:1902394:723:35753:6348:6266:70058:70987:1903022:45950:10212:7064:43007:6284:43111:34087:10032:51307:710:7076:7130:31573:31297:6275:6310:6289:6272:34644:278:43570
6268	DNA unwinding involved in DNA replication	5 out of 102 genes, 4.9%	9 out of 2341 background genes, 0.4%	0.01084	0.0001	RFA1:RFA2:BRN1:SMC4:MCM6	30491:7004:722:727:6267:34613:70058:33260:70550:45184:6270:724:6265:16567:7076:6271:7131:6289:6268
9892	negative regulation of metabolic process	19 out of 102 genes, 18.6%	152 out of 2341 background genes, 6.5%	0.01159	0.0001	HSP30:C1_07260C_A:SMT3:GIN1:CDC7:CDC46:MCM3:YCS4:ORC3:POL30:C4_05340W_A:YBL053:ORC4:CDC4:CDC28:CR_06740W_A:CR_06960W_A:POL2:MPS1	45944:36182:30447:31939:6281:48478:32780:45461:30174:30474:42787:71515:51573:76:44182:727:6273:42276:706:10696:30702:30466:10898:71441:45004:34599:6267:45930:10570:51097:10571:33314:71963:1900563:32876:1902394:723:6297:32297:35753:33566:6348:51572:6303:70058:70987:1900087:18105:45875:70317:35822:1903022:51447:6343:10568:45950:281:10212:70816:60633:34631:7064:6370:43007:30071:51726:6270:1902424:63…
31324	negative regulation of cellular metabolic process	18 out of 102 genes, 17.6%	140 out of 2341 background genes, 6.0%	0.01351	0.0001	C1_07260C_A:SMT3:GIN1:CDC7:CDC46:MCM3:YCS4:ORC3:POL30:C4_05340W_A:YBL053:ORC4:CDC4:CDC28:CR_06740W_A:CR_06960W_A:POL2:MPS1	45944:36182:30447:31939:6281:48478:45461:30174:30474:42787:71515:51573:76:44182:727:6273:42276:706:10696:30702:30466:10898:71441:45004:34599:6267:45930:10570:51097:10571:33314:71963:1900563:32876:1902394:723:6297:32297:35753:33566:6348:51572:6303:70058:70987:1900087:18105:45875:70317:35822:1903022:51447:6343:10568:45950:281:10212:70816:60633:34631:7064:6370:43007:30071:51726:6270:1902424:6338:190…
70647	protein modification by small protein conjugation or removal	10 out of 102 genes, 9.8%	47 out of 2341 background genes, 2.0%	0.0148	0.0001	SMT3:C1_14460W_A:RFA1:RFA2:C4_05340W_A:RPN5:CDC4:CR_02770C_A:CDC23:CR_10610C_A	6974:36182:30447:30491:7004:722:45461:42787:51573:44182:10388:30702:30466:71441:16559:1900563:32876:7346:723:32297:51572:266:33260:45184:30071:16579:1900560:34605:724:86:6265:43161:33554:16567:82:31145:7131:30448:6289:70:31146:7126:6268:16925
31935	regulation of chromatin silencing	6 out of 102 genes, 5.9%	15 out of 2341 background genes, 0.6%	0.01491	0.0001	CDC6:CDC7:CDC46:CR_06960W_A:POL2:CDC45	71163:31939:30174:76:727:42276:30466:45004:6267:51097:33314:723:6297:6348:6303:18105:35822:6343:60633:7064:6270:6284:10964:82:7076:31573:31938:70868:6272:71169:1100
31326	regulation of cellular biosynthetic process	28 out of 102 genes, 27.5%	291 out of 2341 background genes, 12.4%	0.01524	0.0001	CDC5:C1_03370W_A:RPT1:C1_07260C_A:C1_08160W_A:SMT3:GIN1:CDC6:PR26:CDC7:CDC46:MCM3:YCS4:ORC3:POL30:C4_05340W_A:RPT5:CLN3:YBL053:ORC4:DBF4:EPL1:CDC4:RPT4:CDC28:CR_06960W_A:POL2:CDC45	71163:45944:36182:31939:30447:6281:48478:1402:16239:45461:30174:45899:42787:7114:71515:8361:51573:45732:76:44182:727:6511:6273:42276:706:1901673:10696:30702:30466:10898:71441:45004:6267:6302:45930:10570:51097:10571:33314:1900563:32876:1902394:723:6297:2000220:32297:30433:6337:35753:6348:31055:51572:6303:70058:70987:1900087:18105:45875:70317:35822:1903022:51447:6343:10568:31031:83:32298:45950:8104…
9889	regulation of biosynthetic process	28 out of 102 genes, 27.5%	291 out of 2341 background genes, 12.4%	0.01524	0.0001	CDC5:C1_03370W_A:RPT1:C1_07260C_A:C1_08160W_A:SMT3:GIN1:CDC6:PR26:CDC7:CDC46:MCM3:YCS4:ORC3:POL30:C4_05340W_A:RPT5:CLN3:YBL053:ORC4:DBF4:EPL1:CDC4:RPT4:CDC28:CR_06960W_A:POL2:CDC45	71163:45944:36182:31939:30447:6281:48478:1402:16239:45461:30174:45899:42787:7114:71515:8361:51573:45732:76:44182:727:6511:6273:42276:706:1901673:10696:30702:30466:10898:71441:45004:6267:6302:45930:10570:51097:10571:33314:1900563:32876:1902394:723:6297:2000220:32297:30433:6337:35753:6348:31055:51572:6303:70058:70987:1900087:18105:45875:70317:35822:1903022:51447:6343:10568:31031:83:32298:45950:8104…
6508	proteolysis	15 out of 102 genes, 14.7%	103 out of 2341 background genes, 4.4%	0.01625	0.0001	RPT1:C1_14460W_A:PR26:PRE2:C4_02470C_A:RPN6:C4_05340W_A:RPT5:PRE1:CDC4:RPT4:CR_04020C_A:CDC23:RPN7:CR_10610C_A	30447:33047:30474:45899:42787:45732:43248:80129:44182:6511:34613:16559:32876:7346:32297:30433:266:10499:70682:31144:30071:16579:86:43161:16567:82:31145:32968:6289:70:43549:31146:7126:7020:7096
10389	regulation of G2/M transition of mitotic cell cycle	7 out of 102 genes, 6.9%	22 out of 2341 background genes, 0.9%	0.01675	0.0001	CDC6:POL1:YBL053:DBF4:CR_03340C_A:CDC28:POL2	71163:6279:45944:48478:6281:31333:30174:71515:727:42276:706:10696:10898:45004:6267:6302:45930:10570:10571:33314:6269:723:6297:6303:1900087:18105:45875:70317:35822:734:51447:10568:32298:45950:70816:733:7064:6370:51726:6270:1902424:6338:6284:6468:43111:6995:45892:86:10964:82:7076:7130:2001033:31573:6278:10569:30448:31297:31938:70868:44773:71960:10971:51446:6272:71902:43570:71169:1100:16192
1902749	regulation of cell cycle G2/M phase transition	7 out of 102 genes, 6.9%	22 out of 2341 background genes, 0.9%	0.01675	0.0001	CDC6:POL1:YBL053:DBF4:CR_03340C_A:CDC28:POL2	71163:6279:45944:48478:6281:31333:30174:71515:727:42276:706:10696:10898:45004:6267:6302:45930:10570:10571:33314:6269:723:6297:6303:1900087:18105:45875:70317:35822:734:51447:10568:32298:45950:70816:733:7064:6370:51726:6270:1902424:6338:6284:6468:43111:6995:45892:86:10964:82:7076:7130:2001033:31573:6278:10569:30448:31297:31938:70868:44773:71960:10971:51446:6272:71902:43570:71169:1100:16192
31334	positive regulation of protein complex assembly	7 out of 102 genes, 6.9%	22 out of 2341 background genes, 0.9%	0.01675	0.0001	SPC19:RPT1:DAD1:PR26:DAD2:RPT5:RPT4	8608:45899:45732:51987:6511:30433:70682:32968:30472:6289:31116
8152	metabolic process	84 out of 102 genes, 82.4%	1495 out of 2341 background genes, 63.9%	0.0168	0.0001	TUB2:CDC5:PMM1:FRS2:TEM1:C1_03370W_A:RPT1:C1_07260C_A:C1_07490C_A:C1_08160W_A:AOX2:SMT3:GIN1:CDC6:NUP49:C1_14460W_A:RFA1:RNR21:PR26:CDC7:RFC1:CDC46:PRE2:RFA2:MCM3:YCS4:PDS5:SMC2:C3_00830C_A:CSE4:YCG1:SMC3:ORC3:POL1:ARO1:POL30:C4_02470C_A:RPN6:YFH1:C4_05340W_A:BRN1:PRI2:RPT5:THS1:SMC4:YBL053:C5_01940W_A:ORC4:URA7:CCT3:C5_05130C_A:PRE1:RER2:C5_05350W_A:RPN5:RAD52:IPL1:PSF1:SMC6:HSP90:DBF4:EPL1:SRP5…	6261:6974:71163:6279:45944:36182:730:55:31939:30447:30491:6281:48478:31333:71361:7004:9186:1402:48311:33047:16239:722:71479:492:8608:45461:30174:45899:30474:42787:71139:71515:51573:44774:16233:45732:16226:43248:76:6749:80129:1901319:7019:90232:6334:44182:6312:727:6511:6273:42276:10388:6184:706:1901673:10696:30702:30466:10898:71441:45004:6611:34599:6267:6302:45930:10570:9263:10973:51097:34613:1930…
10972	negative regulation of G2/M transition of mitotic cell cycle	6 out of 102 genes, 5.9%	16 out of 2341 background genes, 0.7%	0.02303	0.0001	CDC6:POL1:YBL053:DBF4:CR_03340C_A:POL2	71163:6279:48478:6281:31333:30174:71515:727:42276:45004:6267:6302:33314:6269:723:6297:6303:35822:734:32298:45950:733:7064:6270:6284:43111:10964:82:7076:31573:6278:31297:31938:70868:44773:71960:6272:71902:43570:71169:1100
1902750	negative regulation of cell cycle G2/M phase transition	6 out of 102 genes, 5.9%	16 out of 2341 background genes, 0.7%	0.02303	0.0001	CDC6:POL1:YBL053:DBF4:CR_03340C_A:POL2	71163:6279:48478:6281:31333:30174:71515:727:42276:45004:6267:6302:33314:6269:723:6297:6303:35822:734:32298:45950:733:7064:6270:6284:43111:10964:82:7076:31573:6278:31297:31938:70868:44773:71960:6272:71902:43570:71169:1100
60968	regulation of gene silencing	6 out of 102 genes, 5.9%	16 out of 2341 background genes, 0.7%	0.02303	0.0001	CDC6:CDC7:CDC46:CR_06960W_A:POL2:CDC45	71163:31939:30174:76:727:42276:30466:45004:6267:51097:33314:723:6297:6348:6303:18105:35822:6343:60633:7064:6270:6284:10964:82:7076:31573:31938:70868:6272:71169:1100
8104	protein localization	25 out of 102 genes, 24.5%	250 out of 2341 background genes, 10.7%	0.02472	0.0001	CDC5:PMM1:TEM1:CDC12:SPC19:NUP49:DAD1:RFA1:DAD2:RFA2:C3_06750W_A:C3_06970W_A:SMC4:C5_03140C_A:IPL1:SRP54:SEC65:CR_03930C_A:CR_04020C_A:CR_06740W_A:POL2:RPN7:MPS1:CR_09520C_A:SLD5	6261:55:921:30447:30491:70973:7004:1402:33047:722:8608:30474:44774:43248:6617:90232:44182:51987:727:42276:6184:1901673:10696:45004:34599:6611:6616:10973:34613:19307:33314:71963:31110:6785:7346:723:6297:2000220:33566:6888:6303:70058:87:34501:33260:910:35822:70550:31031:45184:6998:2000775:8104:281:6409:31144:34631:7064:31028:6270:30011:6913:7105:6284:6468:724:6614:6265:43161:7094:2000431:30473:1656…
44087	regulation of cellular component biogenesis	11 out of 102 genes, 10.8%	60 out of 2341 background genes, 2.6%	0.02495	0.0001	CDC5:TEM1:SPC19:RPT1:DAD1:PR26:DAD2:CDC7:RPT5:CR_03340C_A:RPT4	71163:30447:31333:1402:8608:45899:45732:76:44182:51987:727:6511:6184:1901673:10696:10973:34613:33314:2000220:30433:87:18105:910:31031:8104:70682:733:60633:31028:6270:6913:7105:6468:2000431:90307:1900461:82:915:9267:10458:36170:32968:6886:31938:70194:1901648:30472:71216:712:6289:31116:36180:90306:1100
71824	protein-DNA complex subunit organization	12 out of 102 genes, 11.8%	72 out of 2341 background genes, 3.1%	0.02934	0.0001	C1_08160W_A:CDC6:CDC46:MCM3:CSE4:ORC3:ORC4:RAD52:MCM6:CR_03340C_A:CR_06960W_A:CDC45	71163:730:30447:31939:6281:31333:722:71479:30174:44182:6334:6312:727:30466:34599:6267:6302:51097:9405:33314:723:6337:6348:31055:734:6343:45002:6277:30543:733:43044:711:6270:724:36166:86:6301:6368:7059:82:6271:33262:31938:70:34644:1900429:709:6268:35690
1902679	negative regulation of RNA biosynthetic process	13 out of 102 genes, 12.7%	84 out of 2341 background genes, 3.6%	0.03114	0.0001	C1_07260C_A:SMT3:GIN1:CDC7:CDC46:MCM3:YCS4:ORC3:POL30:ORC4:CDC28:CR_06960W_A:POL2	45944:36182:31939:6281:48478:45461:30174:51573:76:727:6273:42276:706:10696:30702:30466:10898:71441:45004:6267:45930:10570:51097:10571:33314:1900563:1902394:723:6297:35753:6348:51572:6303:70058:70987:1900087:18105:45875:70317:35822:1903022:51447:6343:10568:10212:70816:60633:7064:6370:43007:51726:6270:1902424:6338:1900560:6284:6468:34605:6995:34087:45892:10032:86:51307:33554:10964:82:710:7076:7130:…
1903507	negative regulation of nucleic acid-templated transcription	13 out of 102 genes, 12.7%	84 out of 2341 background genes, 3.6%	0.03114	0.0001	C1_07260C_A:SMT3:GIN1:CDC7:CDC46:MCM3:YCS4:ORC3:POL30:ORC4:CDC28:CR_06960W_A:POL2	45944:36182:31939:6281:48478:45461:30174:51573:76:727:6273:42276:706:10696:30702:30466:10898:71441:45004:6267:45930:10570:51097:10571:33314:1900563:1902394:723:6297:35753:6348:51572:6303:70058:70987:1900087:18105:45875:70317:35822:1903022:51447:6343:10568:10212:70816:60633:7064:6370:43007:51726:6270:1902424:6338:1900560:6284:6468:34605:6995:34087:45892:10032:86:51307:33554:10964:82:710:7076:7130:…
45892	negative regulation of transcription, DNA-templated	13 out of 102 genes, 12.7%	84 out of 2341 background genes, 3.6%	0.03114	0.0001	C1_07260C_A:SMT3:GIN1:CDC7:CDC46:MCM3:YCS4:ORC3:POL30:ORC4:CDC28:CR_06960W_A:POL2	45944:36182:31939:6281:48478:45461:30174:51573:76:727:6273:42276:706:10696:30702:30466:10898:71441:45004:6267:45930:10570:51097:10571:33314:1900563:1902394:723:6297:35753:6348:51572:6303:70058:70987:1900087:18105:45875:70317:35822:1903022:51447:6343:10568:10212:70816:60633:7064:6370:43007:51726:6270:1902424:6338:1900560:6284:6468:34605:6995:34087:45892:10032:86:51307:33554:10964:82:710:7076:7130:…
51253	negative regulation of RNA metabolic process	13 out of 102 genes, 12.7%	84 out of 2341 background genes, 3.6%	0.03114	0.0001	C1_07260C_A:SMT3:GIN1:CDC7:CDC46:MCM3:YCS4:ORC3:POL30:ORC4:CDC28:CR_06960W_A:POL2	45944:36182:31939:6281:48478:45461:30174:51573:76:727:6273:42276:706:10696:30702:30466:10898:71441:45004:6267:45930:10570:51097:10571:33314:1900563:1902394:723:6297:35753:6348:51572:6303:70058:70987:1900087:18105:45875:70317:35822:1903022:51447:6343:10568:10212:70816:60633:7064:6370:43007:51726:6270:1902424:6338:1900560:6284:6468:34605:6995:34087:45892:10032:86:51307:33554:10964:82:710:7076:7130:…
32507	maintenance of protein location in cell	7 out of 102 genes, 6.9%	24 out of 2341 background genes, 1.0%	0.03164	0.0001	SPC19:DAD1:DAD2:IPL1:CR_06740W_A:MPS1:CR_09520C_A	8608:30474:44774:90232:51987:34599:71963:31110:6785:33566:34501:2000775:281:34631:6468:7094:30473:90307:7076:51228:32465:45143:1901925:45144:30472:51225:51988:31116:70:34503:31122:7020:31134
31110	regulation of microtubule polymerization or depolymerization	4 out of 102 genes, 3.9%	6 out of 2341 background genes, 0.3%	0.0331	0.0001	SPC19:DAD1:DAD2:CR_09520C_A	8608:51987:71963:31110:6785:30472:31116:70:31122:7020
51304	chromosome separation	4 out of 102 genes, 3.9%	6 out of 2341 background genes, 0.3%	0.0331	0.0001	CDC5:YCS4:YCG1:SMC6	30447:1402:71139:44182:1901673:10696:30466:2000220:70058:70550:31031:8104:43007:7105:6468:10032:724:2000431:51307:90307:1900461:7076:915:9267:7130:51304:36170:70194:1901648:71216:712:36180:90306
70682	proteasome regulatory particle assembly	4 out of 102 genes, 3.9%	6 out of 2341 background genes, 0.3%	0.0331	0.0001	RPT1:PR26:RPT5:RPT4	45899:45732:6511:30433:70682:32968:6289
51716	cellular response to stimulus	42 out of 102 genes, 41.2%	557 out of 2341 background genes, 23.8%	0.03616	0.0001	TUB2:CDC5:TEM1:C1_07260C_A:C1_08160W_A:SMT3:GIN1:RFA1:CDC7:RFC1:CDC46:RFA2:MCM3:PDS5:C3_00830C_A:ORC3:POL1:POL30:YFH1:PRI2:CLN3:YBL053:URA7:CCT3:RAD52:IPL1:PSF1:SMC6:HSP90:DBF4:EPL1:MCM6:CR_02770C_A:CR_03340C_A:RPT4:TPS1:CDC28:POL2:CDC45:MPS1:TUB1:SLD5	6261:6974:71163:6279:45944:36182:730:31939:30447:30491:6281:48478:31333:71361:7004:1402:48311:16239:722:71479:492:8608:45461:30174:45899:30474:71139:7114:71515:8361:51573:44774:43248:16226:76:6749:1901319:7019:90232:44182:6312:727:6273:42276:6184:706:1901673:10696:30702:30466:10898:71441:45004:34599:6267:6302:45930:10570:10973:51097:34613:6879:10571:9405:30518:33314:71963:6269:1900563:7346:190239…
31938	regulation of chromatin silencing at telomere	5 out of 102 genes, 4.9%	11 out of 2341 background genes, 0.5%	0.03707	0.0001	CDC6:CDC7:CDC46:CR_06960W_A:CDC45	71163:31939:30174:76:727:30466:6267:51097:33314:6348:18105:6343:60633:6270:82:31938:1100
45185	maintenance of protein location	7 out of 102 genes, 6.9%	25 out of 2341 background genes, 1.1%	0.04238	0.0001	SPC19:DAD1:DAD2:IPL1:CR_06740W_A:MPS1:CR_09520C_A	8608:30474:44774:90232:51987:34599:71963:31110:6785:33566:34501:2000775:281:34631:6468:7094:30473:90307:7076:51228:32465:45143:1901925:45144:30472:51225:51988:31116:70:34503:31122:7020:31134
51651	maintenance of location in cell	7 out of 102 genes, 6.9%	25 out of 2341 background genes, 1.1%	0.04238	0.0001	SPC19:DAD1:DAD2:IPL1:CR_06740W_A:MPS1:CR_09520C_A	8608:30474:44774:90232:51987:34599:71963:31110:6785:33566:34501:2000775:281:34631:6468:7094:30473:90307:7076:51228:32465:45143:1901925:45144:30472:51225:51988:31116:70:34503:31122:7020:31134
9987	cellular process	94 out of 102 genes, 92.2%	1819 out of 2341 background genes, 77.7%	0.04891	0.0001	TUB2:CDC5:PMM1:FRS2:TEM1:CDC12:SPC19:RPT1:C1_07260C_A:C1_07490C_A:C1_08160W_A:AOX2:SMT3:GIN1:CDC6:DAD1:IRR1:C1_14460W_A:RFA1:RNR21:PR26:DAD2:CDC7:RFC1:CDC46:PRE2:RFA2:MCM3:YCS4:PDS5:SMC2:C3_00830C_A:CSE4:YCG1:SMC3:ORC3:POL1:C3_06750W_A:ARO1:POL30:C4_02470C_A:RPN6:YFH1:C4_05340W_A:BRN1:PRI2:RPT5:THS1:SMC4:CLN3:YBL053:C5_01940W_A:ORC4:C5_03140C_A:URA7:CCT3:C5_05130C_A:PRE1:RER2:C5_05350W_A:RPN5:RAD…	6261:6974:71163:6279:45944:36182:730:921:31939:30447:30491:6281:48478:55085:31333:70973:71361:7004:9186:1402:48311:33047:16239:722:71479:492:8608:45461:30174:45899:30474:42787:71139:7114:71515:8361:51573:44774:16233:45732:16226:43248:76:6749:80129:1901319:7019:90232:6334:44182:51987:6312:727:6511:6273:42276:10388:6184:706:1901673:10696:30702:30466:10898:71441:45004:6611:34599:6267:6302:45930:6616…

## Sheet: GO terms strongest serum hits
Supplementary Data 4: GO term analysis. GO terms are listed for the mutants identified as repressors of filamentation (sheet 1), that had strong morphogenetic defects in serum (sheet 2) and all of the morphogenetic regulators (sheet 3)
Sheet 2: GO terms associated with the mutants that had strong morphogenetic defects in serum
Query Set/Input: the 91 genes indicated as top serum hits in supplemental table 5 (from the arrayed screens)
Background: all genes in the GRACE collection
GOID	GO_term	Cluster frequency	Background frequency	Corrected P-value	False discovery rate	Gene(s) annotated to the term	Directly Annotated GOID List
46907	intracellular transport	31 out of 91 genes, 34.1%	285 out of 2341 background genes, 12.2%	1.34e-05	0	VPS53:C1_00660C_A:RPS21:C1_02240W_A:PMM1:MAS1:CHS7:SEC24:SPC3:SAC3:VPS35:GSP1:SSC1:C2_09680W_A:TIM23:RAS1:SEC6:DBP5:ARF2:SEC61:SEC10:RPS5:TIP20:CHC1:SEC27:CR_01350C_A:SEC4:CR_04080C_A:SEC26:HSP60:BET2	1900182:1900439:1900445:6890:43709:97308:51726:7329:44743:45762:46967:6913:30447:60188:42274:9272:97271:6458:6612:15031:18344:7107:34605:6995:6887:44413:71333:10972:70843:6038:6893:6614:36166:35544:6627:43161:44182:19933:71033:973:6184:31204:6906:6914:42026:34599:6611:51604:44011:7264:6412:60257:6616:6896:6606:6283:51601:51301:51292:10514:35494:36171:6407:19307:45041:9405:16236:6465:7189:920:5127…
51649	establishment of localization in cell	32 out of 91 genes, 35.2%	308 out of 2341 background genes, 13.2%	2.28e-05	0	VPS53:C1_00660C_A:RPS21:C1_02240W_A:PMM1:MAS1:CHS7:SEC24:SPC3:SAC3:VPS35:GSP1:SSC1:C2_09680W_A:TIM23:RAS1:SEC6:DBP5:ARF2:SEC61:SEC10:RPS5:TIP20:SEC9:CHC1:SEC27:CR_01350C_A:SEC4:CR_04080C_A:SEC26:HSP60:BET2	1900182:1900439:1900445:6890:43709:97308:51726:7329:44743:45762:46967:6913:30447:60188:42274:9272:97271:6458:6612:15031:18344:7107:34605:6995:6887:44413:71333:10972:70843:6038:6893:6614:36166:35544:43161:6627:44182:19933:71033:6184:973:31204:6906:6914:42026:34599:6611:51604:44011:7264:6412:60257:6616:6896:6283:6606:51601:51301:51292:10514:35494:36171:6407:19307:45041:9405:16236:6465:7189:920:5127…
45184	establishment of protein localization	23 out of 91 genes, 25.3%	177 out of 2341 background genes, 7.6%	5.77e-05	0	C1_02240W_A:PMM1:MAS1:SEC24:SPC3:SAC3:GSP1:RFA2:SSC1:TIM23:RAS1:ERG6:ARF2:SEC61:SEC9:CHC1:SEC27:CR_01350C_A:SEC4:CR_04080C_A:SEC26:HSP60:BET2	1900182:1900439:6890:71210:1900445:43709:97308:51726:7329:44743:45762:46967:30447:6913:30491:60188:42274:7004:9272:97271:6458:722:6612:15031:18344:7107:34605:6995:6887:44413:71333:10972:70843:724:6893:6614:36166:6265:43161:6627:44182:19933:16567:71033:6696:6184:973:6906:31204:6914:42026:34599:6611:51604:44011:7264:6616:6283:6606:51301:51292:10514:35494:36171:19307:45041:9405:16236:6465:7189:51276…
51641	cellular localization	35 out of 91 genes, 38.5%	381 out of 2341 background genes, 16.3%	0.0001	0	VPS53:C1_00660C_A:RPS21:C1_02240W_A:PMM1:MAS1:CHS7:ERG1:SEC24:SPC3:SAC3:VPS35:GSP1:SSC1:C2_09680W_A:TIM23:RAS1:SEC6:DBP5:ERG6:ARF2:SEC61:SEC10:CDC24:RPS5:TIP20:SEC9:CHC1:SEC27:CR_01350C_A:SEC4:CR_04080C_A:SEC26:HSP60:BET2	1900182:1900439:71210:1900445:6890:43709:97308:51726:7329:44743:45762:46967:6913:30447:60188:42274:9272:97271:6458:6612:15031:18344:7107:34605:72697:6995:6887:44413:71333:51668:10972:30010:70843:6038:6893:6614:36166:35544:43161:6627:44182:19933:71033:35023:6184:973:6696:31204:6906:6914:42026:34599:6611:9267:51604:44011:282:7264:6412:60257:6616:6896:6283:6606:51601:51301:51292:10514:35494:36171:64…
16482	cytoplasmic transport	26 out of 91 genes, 28.6%	233 out of 2341 background genes, 10.0%	0.00016	0	VPS53:C1_00660C_A:RPS21:C1_02240W_A:PMM1:MAS1:CHS7:SEC24:SPC3:SAC3:GSP1:SSC1:C2_09680W_A:TIM23:RAS1:SEC6:DBP5:SEC61:SEC10:RPS5:SEC27:SEC4:CR_04080C_A:SEC26:HSP60:BET2	1900182:1900439:1900445:6890:43709:97308:51726:7329:44743:45762:46967:6913:30447:60188:42274:9272:97271:6458:6612:15031:18344:7107:34605:6995:6887:44413:71333:10972:70843:6038:6893:6614:36166:35544:43161:6627:44182:19933:71033:6184:973:31204:6906:6914:42026:34599:6611:51604:44011:7264:6412:60257:6616:6896:6283:6606:51601:51301:51292:10514:36171:6407:19307:45041:9405:6465:7189:920:51276:7067:51131…
44267	cellular protein metabolic process	37 out of 91 genes, 40.7%	430 out of 2341 background genes, 18.4%	0.00021	0	CNS1:ROT1:RPS21:TIF34:MAS1:C1_03600W_A:ACS2:CHS7:TCP1:WBP1:SPC3:TIF35:STT3:RFA2:SSC1:CCT2:RAS1:ESA1:DBP5:OST1:SEC61:SRB1:C4_03130W_A:CCT6:THS1:CEF3:CCT7:GCD11:C5_02660C_A:RPS5:ALG11:RPL5:RPL28:GPI2:HSP60:RPS20:BET2	32:1900182:6490:1900439:1900445:51726:43709:97308:7329:44743:45762:27:6913:30447:30491:48478:48315:7004:9272:97271:6458:16239:722:40009:6486:16255:6612:30950:15031:18344:34605:6995:30968:44413:71333:1731:70843:724:6038:36166:6265:43967:43161:6627:44182:19933:33554:34508:35269:16567:71470:6184:31204:42026:34599:51604:44011:16573:6302:2181:6412:60257:6616:2188:10514:36171:19427:6407:45041:9405:6435…
33036	macromolecule localization	29 out of 91 genes, 31.9%	288 out of 2341 background genes, 12.3%	0.00026	0	RPS21:C1_02240W_A:PMM1:MAS1:SEC24:SPC3:SAC3:VPS35:GSP1:RFA2:SSC1:TIM23:RAS1:SEC6:DBP5:ERG6:ARF2:SEC61:CDC24:RPS5:SEC9:CHC1:SEC27:CR_01350C_A:SEC4:CR_04080C_A:SEC26:HSP60:BET2	1900182:1900439:6890:71210:1900445:43709:97308:51726:7329:44743:45762:46967:30447:6913:30491:60188:42274:7004:9272:97271:6458:722:6612:15031:18344:7107:34605:72697:6995:6887:44413:71333:10972:30010:70843:724:6893:6614:36166:6265:35544:43161:6627:44182:19933:16567:71033:35023:6696:6184:973:6906:31204:6914:42026:34599:6611:51604:44011:282:7264:6412:6616:6283:6606:51601:51301:51292:10514:35494:36171…
15031	protein transport	21 out of 91 genes, 23.1%	164 out of 2341 background genes, 7.0%	0.0003	0	C1_02240W_A:PMM1:MAS1:SEC24:SPC3:SAC3:GSP1:SSC1:TIM23:RAS1:ARF2:SEC61:SEC9:CHC1:SEC27:CR_01350C_A:SEC4:CR_04080C_A:SEC26:HSP60:BET2	1900182:1900439:6890:1900445:43709:97308:51726:7329:44743:45762:46967:30447:6913:60188:42274:9272:97271:6458:6612:15031:18344:7107:34605:6995:6887:44413:71333:10972:70843:6893:6614:36166:43161:6627:44182:19933:71033:6184:973:6906:31204:6914:42026:34599:6611:51604:44011:7264:6616:6283:6606:51301:51292:10514:35494:36171:19307:45041:9405:16236:6465:7189:51276:30448:7067:51131:42144:6886:30433:31938:…
6886	intracellular protein transport	20 out of 91 genes, 22.0%	155 out of 2341 background genes, 6.6%	0.00054	0	C1_02240W_A:PMM1:MAS1:SEC24:SPC3:SAC3:GSP1:SSC1:TIM23:RAS1:ARF2:SEC61:CHC1:SEC27:CR_01350C_A:SEC4:CR_04080C_A:SEC26:HSP60:BET2	1900182:1900439:6890:1900445:43709:97308:51726:7329:44743:45762:46967:30447:6913:60188:42274:9272:97271:6458:6612:15031:18344:7107:34605:6995:6887:44413:71333:10972:70843:6893:6614:36166:43161:6627:44182:19933:71033:6184:973:6906:31204:6914:42026:34599:6611:51604:44011:7264:6616:6283:6606:51301:51292:10514:35494:36171:19307:45041:9405:16236:6465:7189:51276:7067:51131:42144:6886:30433:31938:30029:…
1901576	organic substance biosynthetic process	46 out of 91 genes, 50.5%	635 out of 2341 background genes, 27.1%	0.00066	0	RPO41:ROT1:RPS21:C1_02240W_A:GSC1:PMM1:TIF34:C1_03600W_A:HMG1:ACS2:CHS7:TAF145:ENO1:ERG1:C1_10120C_A:WBP1:TIF35:RRN3:STT3:ERG10:ERG20:RFA2:ESA1:DBP5:ERG6:SLC1:KRE9:OST1:SRB1:FBA1:C4_03130W_A:C4_07060W_A:THS1:BDF1:CEF3:GCD11:C5_02660C_A:RPS5:ALG11:C6_02980C_A:RPL5:RPL28:GPI2:ARO2:RPS20:ERG13	6096:32:6490:32889:71210:51701:51726:27:30447:6084:30491:45337:60188:6281:48478:48315:16126:42797:7004:9272:6338:6458:16239:722:40009:6486:30476:1900051:16255:6612:30950:6995:30968:1731:15810:51668:15976:724:6038:6265:43967:44182:2:6077:33554:33696:34508:35269:16567:71470:44409:6696:6355:6366:46474:9267:16573:6302:2181:6412:60257:2188:6606:51301:6390:51292:97237:36171:90054:19427:6407:36170:19307…
19538	protein metabolic process	37 out of 91 genes, 40.7%	449 out of 2341 background genes, 19.2%	0.00067	0	CNS1:ROT1:RPS21:TIF34:MAS1:C1_03600W_A:ACS2:CHS7:TCP1:WBP1:SPC3:TIF35:STT3:RFA2:SSC1:CCT2:RAS1:ESA1:DBP5:OST1:SEC61:SRB1:C4_03130W_A:CCT6:THS1:CEF3:CCT7:GCD11:C5_02660C_A:RPS5:ALG11:RPL5:RPL28:GPI2:HSP60:RPS20:BET2	32:1900182:6490:1900439:1900445:51726:43709:97308:7329:44743:45762:27:6913:30447:30491:48478:48315:7004:9272:97271:6458:16239:722:40009:6486:16255:6612:30950:15031:18344:34605:6995:30968:44413:71333:1731:70843:724:6038:36166:6265:43967:43161:6627:44182:19933:33554:34508:35269:16567:71470:6184:31204:42026:34599:51604:44011:16573:6302:2181:6412:60257:6616:2188:10514:36171:19427:6407:45041:9405:6435…
8104	protein localization	26 out of 91 genes, 28.6%	250 out of 2341 background genes, 10.7%	0.00068	0	C1_02240W_A:PMM1:MAS1:SEC24:SPC3:SAC3:VPS35:GSP1:RFA2:SSC1:TIM23:RAS1:SEC6:ERG6:ARF2:SEC61:CDC24:SEC9:CHC1:SEC27:CR_01350C_A:SEC4:CR_04080C_A:SEC26:HSP60:BET2	1900182:1900439:6890:71210:1900445:43709:97308:51726:7329:44743:45762:46967:30447:6913:30491:60188:42274:7004:9272:97271:6458:722:6612:15031:18344:7107:34605:72697:6995:6887:44413:71333:10972:30010:70843:724:6893:6614:36166:6265:35544:43161:6627:44182:19933:16567:71033:35023:6696:6184:973:6906:31204:6914:42026:34599:6611:51604:44011:282:7264:6616:6283:6606:51601:51301:51292:10514:35494:36171:1930…
44238	primary metabolic process	71 out of 91 genes, 78.0%	1266 out of 2341 background genes, 54.1%	0.00075	0	CNS1:RPO41:ROT1:RPS21:C1_02240W_A:GSC1:PMM1:TIF34:MAS1:C1_03600W_A:HMG1:ACS2:CHS7:TAF145:ENO1:TCP1:ERG1:C1_10120C_A:C1_10620W_A:WBP1:C1_12350W_A:SPC3:TIF35:RRN3:STT3:SAC3:ERG10:ERG20:CDC19:GSP1:RFA2:SSC1:CCT2:RAS1:ESA1:DBP5:ERG6:SLC1:C3_03300C_A:KRE9:OST1:SEC61:SRB1:FBA1:C4_03130W_A:CCT6:C4_07060W_A:THS1:BDF1:SMD3:CEF3:CCT7:GCD11:C5_02660C_A:RPS5:NOP5:C6_00530C_A:ALG11:C6_02980C_A:RPL5:PWP2:SEC4:…	398:6096:32:1900182:6490:32889:1900439:71210:1900445:51701:43709:97308:51726:7329:44743:45762:27:6913:30447:6084:30491:45337:60188:6281:48478:42274:48315:16126:42797:7004:9272:97271:6338:6458:16239:722:40009:6486:71038:30476:1900051:16255:6612:30950:15031:71139:18344:7107:34605:6995:30968:6887:44413:71333:1731:15810:51668:10972:30010:15976:70843:724:6038:6893:36166:6265:43967:43161:71035:6627:441…
34613	cellular protein localization	24 out of 91 genes, 26.4%	225 out of 2341 background genes, 9.6%	0.00127	0	C1_02240W_A:PMM1:MAS1:SEC24:SPC3:SAC3:VPS35:GSP1:SSC1:TIM23:RAS1:SEC6:ERG6:ARF2:SEC61:CDC24:CHC1:SEC27:CR_01350C_A:SEC4:CR_04080C_A:SEC26:HSP60:BET2	1900182:1900439:6890:71210:1900445:43709:97308:51726:7329:44743:45762:46967:30447:6913:60188:42274:9272:97271:6458:6612:15031:18344:7107:34605:72697:6995:6887:44413:71333:10972:30010:70843:6893:6614:36166:35544:43161:6627:44182:19933:71033:35023:6696:6184:973:6906:31204:6914:42026:34599:6611:51604:44011:282:7264:6616:6283:6606:51601:51301:51292:10514:35494:36171:19307:45041:9405:16236:6465:7189:9…
1902582	single-organism intracellular transport	26 out of 91 genes, 28.6%	259 out of 2341 background genes, 11.1%	0.00138	0	VPS53:C1_00660C_A:RPS21:C1_02240W_A:PMM1:MAS1:CHS7:SEC24:SPC3:SAC3:VPS35:SSC1:C2_09680W_A:TIM23:SEC6:SEC61:SEC10:RPS5:TIP20:SEC27:CR_01350C_A:SEC4:CR_04080C_A:SEC26:HSP60:BET2	6890:44743:46967:6913:30447:60188:42274:6458:6612:15031:18344:34605:7107:6995:6887:70843:6038:6893:6614:35544:6627:44182:71033:6184:973:31204:6906:6914:42026:6611:51604:7264:6412:60257:6616:6896:6283:6606:51601:51301:51292:35494:6407:19307:45041:9405:6465:920:7067:51131:42144:51223:6886:30433:30029:9306:30970:6891:48278:6888:7163:42147:50821:45047:48280:45053:6656:34221:6903:30150:31321:70317:433…
9058	biosynthetic process	46 out of 91 genes, 50.5%	654 out of 2341 background genes, 27.9%	0.00166	0	RPO41:ROT1:RPS21:C1_02240W_A:GSC1:PMM1:TIF34:C1_03600W_A:HMG1:ACS2:CHS7:TAF145:ENO1:ERG1:C1_10120C_A:WBP1:TIF35:RRN3:STT3:ERG10:ERG20:RFA2:ESA1:DBP5:ERG6:SLC1:KRE9:OST1:SRB1:FBA1:C4_03130W_A:C4_07060W_A:THS1:BDF1:CEF3:GCD11:C5_02660C_A:RPS5:ALG11:C6_02980C_A:RPL5:RPL28:GPI2:ARO2:RPS20:ERG13	6096:32:6490:32889:71210:51701:51726:27:30447:6084:30491:45337:60188:6281:48478:48315:16126:42797:7004:9272:6338:6458:16239:722:40009:6486:30476:1900051:16255:6612:30950:6995:30968:1731:15810:51668:15976:724:6038:6265:43967:44182:2:6077:33554:33696:34508:35269:16567:71470:44409:6696:6355:6366:46474:9267:16573:6302:2181:6412:60257:2188:6606:51301:6390:51292:97237:36171:90054:19427:6407:36170:19307…
16192	vesicle-mediated transport	18 out of 91 genes, 19.8%	138 out of 2341 background genes, 5.9%	0.0018	0	VPS53:C1_00660C_A:PMM1:CHS7:SEC24:C1_10620W_A:VPS35:C2_09680W_A:SEC6:SEC10:TIP20:SEC9:CHC1:SEC27:CR_01350C_A:SEC4:SEC26:BET2	6890:6913:30447:48315:6612:18344:7107:6995:6887:30010:6038:6893:35544:44182:495:6184:6906:6914:7264:60257:6896:51601:35494:19307:9405:920:30448:42144:51223:6886:9306:6891:48278:6888:31120:7163:42147:45047:48280:45053:34221:6903:31321:70317:31118:51211:6457:128:1900429:6998:90110:6897:32511:7030:35690
44237	cellular metabolic process	72 out of 91 genes, 79.1%	1320 out of 2341 background genes, 56.4%	0.00196	0	CNS1:RPO41:ROT1:RPS21:C1_02240W_A:GSC1:TIF34:MAS1:C1_03600W_A:HMG1:ACS2:CHS7:TAF145:ENO1:TCP1:ERG1:C1_10120C_A:C1_10620W_A:WBP1:C1_12350W_A:SPC3:TIF35:RRN3:STT3:SAC3:ERG10:ERG20:CDC19:GSP1:RFA2:SSC1:CCT2:RAS1:ESA1:DBP5:ERG6:SLC1:C3_03300C_A:KRE9:ARF2:OST1:SEC61:SRB1:FBA1:C4_03130W_A:CCT6:C4_07060W_A:THS1:BDF1:SMD3:CEF3:CCT7:GCD11:C5_02660C_A:RPS5:NOP5:C6_00530C_A:ALG11:C6_02980C_A:RPL5:PWP2:CR_01…	398:6096:32:1900182:6490:32889:1900439:71210:1900445:51701:43709:97308:51726:7329:44743:45762:27:6913:30447:6084:30491:45337:60188:6281:48478:42274:48315:16126:42797:7004:9272:97271:6338:6458:16239:722:40009:6486:71038:30476:1900051:16255:6612:30950:15031:71139:18344:7107:34605:6995:30968:6887:44413:71333:1731:15810:51668:10972:30010:15976:70843:724:6038:6893:36166:6265:43967:43161:71035:6627:441…
70727	cellular macromolecule localization	24 out of 91 genes, 26.4%	233 out of 2341 background genes, 10.0%	0.00241	0	C1_02240W_A:PMM1:MAS1:SEC24:SPC3:SAC3:VPS35:GSP1:SSC1:TIM23:RAS1:SEC6:ERG6:ARF2:SEC61:CDC24:CHC1:SEC27:CR_01350C_A:SEC4:CR_04080C_A:SEC26:HSP60:BET2	1900182:1900439:6890:71210:1900445:43709:97308:51726:7329:44743:45762:46967:30447:6913:60188:42274:9272:97271:6458:6612:15031:18344:7107:34605:72697:6995:6887:44413:71333:10972:30010:70843:6893:6614:36166:35544:43161:6627:44182:19933:71033:35023:6696:6184:973:6906:31204:6914:42026:34599:6611:51604:44011:282:7264:6616:6283:6606:51601:51301:51292:10514:35494:36171:19307:45041:9405:16236:6465:7189:9…
48193	Golgi vesicle transport	14 out of 91 genes, 15.4%	88 out of 2341 background genes, 3.8%	0.0025	0	VPS53:C1_00660C_A:PMM1:CHS7:SEC24:C2_09680W_A:SEC6:SEC10:TIP20:SEC27:CR_01350C_A:SEC4:SEC26:BET2	6890:6913:30447:6612:18344:7107:6995:6887:6038:6893:35544:44182:6184:6906:6914:7264:60257:6896:51601:35494:19307:9405:920:42144:51223:6886:9306:6891:48278:6888:7163:42147:45047:48280:34221:6903:31321:70317:6457:128:1900429:6998:90110:32511:7030:35690
44723	single-organism carbohydrate metabolic process	15 out of 91 genes, 16.5%	102 out of 2341 background genes, 4.4%	0.00302	0	ROT1:GSC1:PMM1:C1_03600W_A:CHS7:ENO1:WBP1:STT3:CDC19:KRE9:OST1:SRB1:FBA1:C4_03130W_A:ALG11	6096:32:6490:32889:51701:30447:48315:9272:6458:40009:6486:30476:16255:30950:6995:30968:15810:15976:6038:44182:6077:35269:44409:9267:60257:97237:36170:19307:9405:51223:44416:6078:6888:51278:71216:6094:7163:18279:45047:42546:6487:34221:31505:70317:6457:36180:7118:128:1900429:6075:9298:278:6998:35690
34645	cellular macromolecule biosynthetic process	32 out of 91 genes, 35.2%	380 out of 2341 background genes, 16.2%	0.00336	0	RPO41:ROT1:RPS21:GSC1:TIF34:C1_03600W_A:CHS7:TAF145:C1_10120C_A:WBP1:TIF35:RRN3:STT3:RFA2:ESA1:DBP5:KRE9:OST1:SRB1:C4_03130W_A:C4_07060W_A:THS1:BDF1:CEF3:GCD11:C5_02660C_A:RPS5:ALG11:RPL5:RPL28:GPI2:RPS20	32:6490:51726:27:30447:30491:6281:48478:48315:42797:7004:9272:6338:6458:16239:722:40009:6486:30476:1900051:16255:30950:30968:1731:724:6038:6265:43967:44182:2:6077:33554:33696:34508:35269:16567:71470:6355:6366:16573:6302:2181:6412:60257:2188:6390:97237:90054:6407:9405:6435:6356:51123:7131:6413:1900376:32968:51223:31938:1180:6367:6078:6888:462:51278:9301:7163:18279:42546:6487:34221:31505:6289:70:64…
9059	macromolecule biosynthetic process	32 out of 91 genes, 35.2%	381 out of 2341 background genes, 16.3%	0.00357	0	RPO41:ROT1:RPS21:GSC1:TIF34:C1_03600W_A:CHS7:TAF145:C1_10120C_A:WBP1:TIF35:RRN3:STT3:RFA2:ESA1:DBP5:KRE9:OST1:SRB1:C4_03130W_A:C4_07060W_A:THS1:BDF1:CEF3:GCD11:C5_02660C_A:RPS5:ALG11:RPL5:RPL28:GPI2:RPS20	32:6490:51726:27:30447:30491:6281:48478:48315:42797:7004:9272:6338:6458:16239:722:40009:6486:30476:1900051:16255:30950:30968:1731:724:6038:6265:43967:44182:2:6077:33554:33696:34508:35269:16567:71470:6355:6366:16573:6302:2181:6412:60257:2188:6390:97237:90054:6407:9405:6435:6356:51123:7131:6413:1900376:32968:51223:31938:1180:6367:6078:6888:462:51278:9301:7163:18279:42546:6487:34221:31505:6289:70:64…
9987	cellular process	86 out of 91 genes, 94.5%	1819 out of 2341 background genes, 77.7%	0.00552	0	CNS1:RPO41:C1_00660C_A:ROT1:RPS21:C1_02240W_A:GSC1:PMM1:TIF34:MAS1:C1_03600W_A:HMG1:ACS2:CHS7:TAF145:ENO1:TCP1:ERG1:SEC24:C1_10120C_A:C1_10620W_A:WBP1:C1_12350W_A:SPC3:TIF35:RRN3:STT3:SAC3:ERG10:ERG20:CDC19:VPS35:GSP1:RFA2:SSC1:CCT2:C2_09680W_A:TIM23:RAS1:SEC6:ESA1:DBP5:ERG6:SLC1:C3_03300C_A:KRE9:ARF2:OST1:SEC61:SRB1:FBA1:C4_03130W_A:C4_06800W_A:CCT6:C4_07060W_A:SEC10:THS1:BDF1:SMD3:CEF3:CCT7:CDC…	32:6490:32889:6890:7329:30447:30491:60188:6281:48478:48315:16126:7004:9272:6458:16239:722:492:16255:30950:15031:71139:7107:72697:30968:44413:15810:10972:70843:6038:6893:35544:6627:44182:6077:33696:495:71033:35023:71470:6184:31054:6906:6914:6366:42026:46474:34599:6611:51604:6302:60257:6616:2188:51601:51301:51292:97237:90054:19307:45041:9405:7189:7067:9073:70887:51223:6631:30433:44416:15937:1180:93…
44249	cellular biosynthetic process	43 out of 91 genes, 47.3%	618 out of 2341 background genes, 26.4%	0.00658	0	RPO41:ROT1:RPS21:C1_02240W_A:GSC1:TIF34:C1_03600W_A:HMG1:ACS2:CHS7:TAF145:ERG1:C1_10120C_A:WBP1:TIF35:RRN3:STT3:ERG10:ERG20:RFA2:ESA1:DBP5:ERG6:SLC1:KRE9:OST1:SRB1:C4_03130W_A:C4_07060W_A:THS1:BDF1:CEF3:GCD11:C5_02660C_A:RPS5:ALG11:C6_02980C_A:RPL5:RPL28:GPI2:ARO2:RPS20:ERG13	32:6490:30447:30491:60188:6281:48478:48315:16126:7004:9272:6458:16239:722:16255:30950:30968:6038:44182:6077:33696:71470:6366:46474:6302:60257:2188:51301:51292:97237:90054:9405:9073:70887:51223:6631:15937:1180:6888:18279:36187:70317:6085:6457:6414:15936:6075:45184:9298:6506:45903:6415:183:6357:71210:51726:27:6084:45337:42797:6338:40009:6486:30476:1900051:6612:6995:1731:51668:724:6265:43967:2:33554…
44260	cellular macromolecule metabolic process	56 out of 91 genes, 61.5%	925 out of 2341 background genes, 39.5%	0.0077	0	CNS1:RPO41:ROT1:RPS21:GSC1:TIF34:MAS1:C1_03600W_A:ACS2:CHS7:TAF145:TCP1:C1_10120C_A:C1_10620W_A:WBP1:C1_12350W_A:SPC3:TIF35:RRN3:STT3:SAC3:GSP1:RFA2:SSC1:CCT2:RAS1:ESA1:DBP5:C3_03300C_A:KRE9:OST1:SEC61:SRB1:C4_03130W_A:CCT6:C4_07060W_A:THS1:BDF1:SMD3:CEF3:CCT7:GCD11:C5_02660C_A:RPS5:NOP5:C6_00530C_A:ALG11:RPL5:PWP2:RPL28:SMC5:GPI2:HSP60:RPS20:BET2:CR_10820W_A	32:6490:7329:30447:30491:6281:48478:48315:7004:9272:6458:16239:722:16255:30950:15031:71139:30968:44413:10972:70843:6038:6627:44182:6077:33696:495:71033:71470:6184:31054:6366:42026:34599:6611:51604:6302:60257:6616:2188:97237:90054:45041:9405:7189:7067:51223:30433:1180:30970:447:6888:1900231:1900433:480:7051:90028:467:18279:30150:70317:750:6085:31118:36168:6457:36164:6414:6075:45184:9298:43065:7065…
71704	organic substance metabolic process	71 out of 91 genes, 78.0%	1346 out of 2341 background genes, 57.5%	0.01478	0	CNS1:RPO41:ROT1:RPS21:C1_02240W_A:GSC1:PMM1:TIF34:MAS1:C1_03600W_A:HMG1:ACS2:CHS7:TAF145:ENO1:TCP1:ERG1:C1_10120C_A:C1_10620W_A:WBP1:C1_12350W_A:SPC3:TIF35:RRN3:STT3:SAC3:ERG10:ERG20:CDC19:GSP1:RFA2:SSC1:CCT2:RAS1:ESA1:DBP5:ERG6:SLC1:C3_03300C_A:KRE9:OST1:SEC61:SRB1:FBA1:C4_03130W_A:CCT6:C4_07060W_A:THS1:BDF1:SMD3:CEF3:CCT7:GCD11:C5_02660C_A:RPS5:NOP5:C6_00530C_A:ALG11:C6_02980C_A:RPL5:PWP2:SEC4:…	32:6490:32889:7329:30447:30491:60188:6281:48478:48315:16126:7004:9272:6458:16239:722:16255:30950:15031:71139:7107:30968:44413:15810:10972:70843:6038:6893:6627:44182:6077:33696:495:71033:71470:6184:31054:6906:6914:6366:42026:46474:34599:6611:51604:6302:60257:6616:2188:51301:51292:97237:90054:19307:45041:9405:7189:7067:9073:70887:51223:6631:30433:44416:15937:1180:9306:30970:447:6888:1900231:1900433…
6457	protein folding	9 out of 91 genes, 9.9%	44 out of 2341 background genes, 1.9%	0.01955	0	CNS1:ROT1:CHS7:TCP1:SSC1:CCT2:CCT6:CCT7:HSP60	30447:9272:6458:30950:30968:6038:44182:42026:51604:60257:45041:9405:51223:6888:30150:6457:34605:35269:51131:50821:6487:34221:43335:7118:128:1900429:32079:35690
43170	macromolecule metabolic process	56 out of 91 genes, 61.5%	961 out of 2341 background genes, 41.1%	0.02916	0	CNS1:RPO41:ROT1:RPS21:GSC1:TIF34:MAS1:C1_03600W_A:ACS2:CHS7:TAF145:TCP1:C1_10120C_A:C1_10620W_A:WBP1:C1_12350W_A:SPC3:TIF35:RRN3:STT3:SAC3:GSP1:RFA2:SSC1:CCT2:RAS1:ESA1:DBP5:C3_03300C_A:KRE9:OST1:SEC61:SRB1:C4_03130W_A:CCT6:C4_07060W_A:THS1:BDF1:SMD3:CEF3:CCT7:GCD11:C5_02660C_A:RPS5:NOP5:C6_00530C_A:ALG11:RPL5:PWP2:RPL28:SMC5:GPI2:HSP60:RPS20:BET2:CR_10820W_A	32:6490:7329:30447:30491:6281:48478:48315:7004:9272:6458:16239:722:16255:30950:15031:71139:30968:44413:10972:70843:6038:6627:44182:6077:33696:495:71033:71470:6184:31054:6366:42026:34599:6611:51604:6302:60257:6616:2188:97237:90054:45041:9405:7189:7067:51223:30433:1180:30970:447:6888:1900231:1900433:480:7051:90028:467:18279:30150:70317:750:6085:31118:36168:6457:36164:6414:6075:45184:9298:43065:7065…
18196	peptidyl-asparagine modification	3 out of 91 genes, 3.3%	3 out of 2341 background genes, 0.1%	0.03538	0	C1_03600W_A:WBP1:OST1	18279:6487:278
18279	protein N-linked glycosylation via asparagine	3 out of 91 genes, 3.3%	3 out of 2341 background genes, 0.1%	0.03538	0	C1_03600W_A:WBP1:OST1	18279:6487:278
16129	phytosteroid biosynthetic process	6 out of 91 genes, 6.6%	20 out of 2341 background genes, 0.9%	0.04543	0	HMG1:ERG1:ERG10:ERG20:ERG6:ERG13	30447:16126:70887:6631:36187:70317:15936:71210:6084:45337:6995:51668:6696:9267:36171:36170:10142:71216:55114:8299:7163:36180:19287:35690
44108	cellular alcohol biosynthetic process	6 out of 91 genes, 6.6%	20 out of 2341 background genes, 0.9%	0.04543	0	HMG1:ERG1:ERG10:ERG20:ERG6:ERG13	30447:16126:70887:6631:36187:70317:15936:71210:6084:45337:6995:51668:6696:9267:36171:36170:10142:71216:55114:8299:7163:36180:19287:35690
6696	ergosterol biosynthetic process	6 out of 91 genes, 6.6%	20 out of 2341 background genes, 0.9%	0.04543	0	HMG1:ERG1:ERG10:ERG20:ERG6:ERG13	30447:16126:70887:6631:36187:70317:15936:71210:6084:45337:6995:51668:6696:9267:36171:36170:10142:71216:55114:8299:7163:36180:19287:35690
97384	cellular lipid biosynthetic process	6 out of 91 genes, 6.6%	20 out of 2341 background genes, 0.9%	0.04543	0	HMG1:ERG1:ERG10:ERG20:ERG6:ERG13	30447:16126:70887:6631:36187:70317:15936:71210:6084:45337:6995:51668:6696:9267:36171:36170:10142:71216:55114:8299:7163:36180:19287:35690
5975	carbohydrate metabolic process	15 out of 91 genes, 16.5%	128 out of 2341 background genes, 5.5%	0.05005	0	ROT1:GSC1:PMM1:C1_03600W_A:CHS7:ENO1:WBP1:STT3:CDC19:KRE9:OST1:SRB1:FBA1:C4_03130W_A:ALG11	32:6490:32889:30447:48315:9272:6458:16255:30950:30968:15810:6038:44182:6077:60257:97237:19307:9405:51223:44416:6888:18279:70317:6457:6075:9298:6998:6096:51701:40009:6486:30476:6995:15976:35269:44409:9267:36170:6078:51278:71216:6094:7163:45047:42546:6487:34221:31505:36180:7118:128:1900429:278:35690

## Sheet: GO terms of all serum hits
Supplementary Data 4: GO term analysis. GO terms are listed for the mutants identified as repressors of filamentation (sheet 1), that had strong morphogenetic defects in serum (sheet 2) and all of the morphogenetic regulators (sheet 3)
Sheet 3: GO terms associated with all of the morphogenetic regulators (in serum) identified in this study
Query Set/Input: all 872 of the genes identified as being important for filamentation in response to serum. This includes the hits from the GRACE arrayed screen and the pooled GRACE and HET screens
Background: the Candida albicans genome
GOID	GO_term	Cluster frequency	Background frequency	Corrected P-value	False discovery rate	Gene(s) annotated to the term	Directly Annotated GOID List
9987	cellular process	714 out of 871 genes, 82.0%	4022 out of 6473 background genes, 62.1%	7.24e-39	0	TUP1:MVD:CCT8:TRP1:RIM8:C1_00510W_A:CNS1:APC1:RPO41:C1_00660C_A:TUB2:ROT1:ERG2:CDC5:C1_01010W_A:C1_01050C_A:TIF:C1_01400C_A:RPS21:C1_01530C_A:RPB7:C1_01590C_A:ESP1:ZCF24:C1_02160W_A:C1_02240W_A:GSC1:C1_02450C_A:RPL10:PMM1:C1_02510W_A:HNM4:FRS2:C1_02750C_A:TIF34:C1_02850W_A:YKT6:RPP1A:RPL13:COQ4:NGG1:MAS1:C1_03310W_A:SEC62:RLI1:TPS2:YPT1:C1_03600W_A:ENG1:STR2:HMG1:C1_03830C_A:C1_03960C_A:SPC19:C1_…	6261:70485:32889:15749:8054:1178:1900443:43629:6043:70507:30447:463:6849:7004:48311:722:42254:42766:15691:16255:30174:45899:34641:6657:16320:350:44774:6673:71285:71444:1732:2001209:45732:45839:80129:19358:1900050:917:51987:51260:6071:495:6177:31929:71033:32995:35957:42780:34198:706:6351:34504:1900464:90295:10898:34517:31571:1901255:60303:6616:10570:2188:70783:97237:51646:160:70146:6276:10571:9405…
44237	cellular metabolic process	539 out of 871 genes, 61.9%	2855 out of 6473 background genes, 44.1%	1.47e-26	0	TUP1:MVD:CCT8:TRP1:RIM8:C1_00510W_A:CNS1:APC1:RPO41:TUB2:ROT1:ERG2:CDC5:C1_01010W_A:C1_01050C_A:TIF:RPS21:C1_01530C_A:RPB7:C1_01590C_A:ZCF24:C1_02240W_A:GSC1:RPL10:FRS2:C1_02750C_A:TIF34:C1_02850W_A:RPP1A:RPL13:COQ4:NGG1:MAS1:C1_03310W_A:RLI1:TPS2:YPT1:C1_03600W_A:ENG1:STR2:HMG1:C1_03830C_A:C1_04030W_A:C1_04040C_A:C1_04280C_A:ACS2:ICL1:RPT1:C1_05370C_A:C1_05420W_A:C1_05990C_A:CHS7:C1_06070W_A:NPL…	6261:70485:32889:8054:1178:1900443:43629:70507:30447:463:7004:48311:722:42254:42766:16255:30174:45899:34641:6657:16320:350:44774:6673:71285:1732:2001209:45732:45839:80129:19358:1900050:917:6071:495:6177:71033:32995:42780:706:6351:34504:10898:34517:31571:1901255:60303:6616:10570:2188:70783:97237:160:70146:6276:10571:9405:30518:34472:288:31578:70887:2000220:6631:44416:15937:1180:35066:19571:70903:4…
71704	organic substance metabolic process	542 out of 871 genes, 62.2%	2901 out of 6473 background genes, 44.8%	2.12e-25	0	TUP1:MVD:CCT8:TRP1:RIM8:C1_00510W_A:CNS1:APC1:RPO41:TUB2:ROT1:ERG2:CDC5:C1_01050C_A:TIF:RPS21:C1_01530C_A:RPB7:C1_01590C_A:ESP1:ZCF24:C1_02240W_A:GSC1:RPL10:PMM1:SCW4:EXG2:FRS2:C1_02750C_A:TIF34:C1_02850W_A:RPP1A:RPL13:COQ4:NGG1:MAS1:C1_03310W_A:RLI1:C1_03370W_A:TPS2:YPT1:C1_03600W_A:ENG1:STR2:HMG1:C1_03830C_A:C1_04030W_A:C1_04040C_A:C1_04280C_A:ACS2:ICL1:RPT1:C1_05370C_A:C1_05420W_A:C1_05990C_A:…	6261:70485:32889:8054:1178:1900443:43629:6043:70507:30447:463:7004:48311:722:42254:42766:16255:30174:45899:34641:6657:16320:350:44774:6673:71285:1732:2001209:45732:45839:80129:19358:1900050:917:6071:495:6177:71033:32995:42780:706:6351:34504:10898:34517:31571:1901255:60303:6616:10570:2188:70783:97237:160:70146:6276:10571:9405:30518:34472:288:31578:70887:2000220:6631:44416:15937:1180:35066:19571:70…
8152	metabolic process	580 out of 871 genes, 66.6%	3190 out of 6473 background genes, 49.3%	2.85e-25	0	TUP1:MVD:CCT8:TRP1:RIM8:C1_00510W_A:CNS1:APC1:RPO41:TUB2:ROT1:ERG2:CDC5:C1_01010W_A:C1_01050C_A:TIF:RPS21:C1_01530C_A:RPB7:C1_01590C_A:C1_01620C_A:ESP1:ZCF24:C1_02240W_A:GSC1:RPL10:PMM1:SCW4:EXG2:FRS2:C1_02750C_A:TIF34:C1_02850W_A:RPP1A:RPL13:COQ4:NGG1:MAS1:C1_03310W_A:RLI1:C1_03370W_A:TPS2:YPT1:C1_03600W_A:ENG1:STR2:HMG1:C1_03830C_A:C1_04030W_A:C1_04040C_A:C1_04280C_A:ACS2:ICL1:RPT1:C1_05370C_A:…	6261:70485:32889:8054:1178:1900443:43629:6043:70507:30447:463:7004:48311:722:42254:42766:16255:30174:45899:34641:6657:16320:350:44774:6673:71285:1732:2001209:45732:45839:80129:19358:1900050:917:6071:495:6177:71033:32995:42780:706:6351:34504:10898:34517:31571:1901255:60303:6616:10570:2188:70783:97237:160:70146:6276:10571:9405:30518:34472:288:31578:70887:2000220:6631:44416:15937:1180:35066:19571:70…
44238	primary metabolic process	515 out of 871 genes, 59.1%	2738 out of 6473 background genes, 42.3%	1.03e-23	0	TUP1:MVD:CCT8:TRP1:RIM8:CNS1:APC1:RPO41:TUB2:ROT1:ERG2:CDC5:C1_01050C_A:TIF:RPS21:C1_01530C_A:RPB7:C1_01590C_A:ESP1:ZCF24:C1_02240W_A:GSC1:RPL10:PMM1:SCW4:EXG2:FRS2:C1_02750C_A:TIF34:C1_02850W_A:RPP1A:RPL13:NGG1:MAS1:C1_03310W_A:RLI1:TPS2:YPT1:C1_03600W_A:STR2:HMG1:C1_03830C_A:C1_04030W_A:C1_04040C_A:C1_04280C_A:ACS2:ICL1:RPT1:C1_05370C_A:C1_05420W_A:CHS7:C1_06070W_A:NPL4:C1_06590C_A:RAC1:SUI2:PU…	6261:32889:8054:1178:1900443:43629:70507:30447:463:7004:48311:722:42254:42766:16255:30174:45899:6657:16320:350:44774:6673:71285:1732:2001209:45732:45839:80129:19358:1900050:917:6071:495:6177:71033:32995:42780:706:6351:34504:10898:34517:31571:1901255:60303:6616:10570:2188:70783:97237:160:70146:6276:10571:9405:30518:34472:288:31578:70887:2000220:6631:44416:15937:1180:35066:19571:70903:447:6688:1900…
71840	cellular component organization or biogenesis	372 out of 871 genes, 42.7%	1770 out of 6473 background genes, 27.3%	8.59e-23	0	TUP1:RIM8:C1_00510W_A:APC1:RPO41:C1_00660C_A:TUB2:ROT1:CDC5:RPS21:ESP1:C1_02160W_A:C1_02240W_A:GSC1:C1_02450C_A:RPL10:PMM1:C1_02510W_A:C1_02750C_A:YKT6:NGG1:MAS1:C1_03310W_A:SEC62:RLI1:TPS2:YPT1:C1_03830C_A:SPC19:C1_04030W_A:C1_04040C_A:POR1:C1_04110W_A:ACS2:VPS16:RPT1:CHS7:ARC35:NPL4:C1_06590C_A:RAC1:SUI2:PUT3:TAF145:SOG2:C1_07830C_A:SMI1:FUN12:C1_08470W_A:SEC24:CTA8:C1_09360C_A:CEF1:NUP188:YTM1…	6261:32889:8054:1178:1900443:70507:30447:463:7004:48311:722:42254:42766:15691:16255:30174:45899:6657:1990236:16320:350:44774:71285:71444:1732:45732:45839:80129:1900050:917:51987:51260:495:71033:32995:34198:706:6351:10898:34517:31571:60303:6616:10570:70783:97237:51646:160:70146:6276:10571:9405:30518:45176:288:31578:70887:2000220:44416:35066:70903:447:1900231:480:6303:32012:70987:36187:70476:6031:3…
1901360	organic cyclic compound metabolic process	312 out of 871 genes, 35.8%	1401 out of 6473 background genes, 21.6%	4.61e-22	0	TUP1:MVD:TRP1:RIM8:RPO41:TUB2:ERG2:CDC5:C1_01530C_A:RPB7:C1_01590C_A:ZCF24:FRS2:C1_02750C_A:C1_02850W_A:C1_03310W_A:YPT1:HMG1:C1_03830C_A:C1_04030W_A:C1_04040C_A:C1_05420W_A:NPL4:C1_06590C_A:RAC1:PUT3:TAF145:C1_07830C_A:ADE5,7:FUN12:NOT5:ERG1:GCD6:ZWF1:C1_09070W_A:CEF1:RIM20:ERG12:GUA1:ADE12:C1_09710C_A:C1_09790C_A:C1_10120C_A:C1_10620W_A:TBP1:RPA190:CDC48:C1_10880W_A:C1_10970W_A:C1_11090C_A:FGR1…	6261:32889:70485:1178:43629:70507:30447:463:7004:48311:722:42254:42766:30174:45899:16320:350:44774:71285:1732:45732:2001209:19358:1900050:495:6177:71033:42780:706:6351:10898:34517:1901255:60303:10570:70783:70146:6276:10571:9405:30518:34472:288:70887:2000220:6631:44416:15937:1180:35066:70903:447:1900231:6421:480:6303:70987:36187:70476:45875:70317:60237:60178:30437:33260:71041:43486:6457:36168:6431…
16070	RNA metabolic process	201 out of 871 genes, 23.1%	768 out of 6473 background genes, 11.9%	7.98e-21	0	RPO41:C1_01530C_A:RPB7:C1_01590C_A:ZCF24:FRS2:C1_02750C_A:C1_02850W_A:C1_03310W_A:YPT1:C1_03830C_A:C1_04030W_A:C1_04040C_A:C1_05420W_A:NPL4:C1_06590C_A:PUT3:TAF145:FUN12:NOT5:GCD6:C1_09070W_A:CEF1:C1_09710C_A:C1_09790C_A:C1_10120C_A:C1_10620W_A:TBP1:RPA190:CDC48:C1_10880W_A:C1_10970W_A:C1_11090C_A:FGR16:KRR1:GAR1:C1_12350W_A:WRS1:C1_12570C_A:C1_12670C_A:C1_12820C_A:C1_13030C_A:C1_14080W_A:RPC10:R…	1178:43629:70507:30447:463:42254:42766:16320:350:1732:45732:2001209:1900050:495:71033:42780:706:6351:10898:34517:60303:10570:70146:6276:10571:9405:34472:288:1180:70903:447:6421:480:6303:70476:45875:70317:43486:71041:6431:734:51447:31503:16485:43618:493:43936:1900182:1900445:51726:6352:6913:32508:31087:71038:30969:1902625:349:42789:48194:30010:71036:97394:45892:724:30847:7059:16567:31123:90262:440…
43170	macromolecule metabolic process	417 out of 871 genes, 47.9%	2136 out of 6473 background genes, 33.0%	1.56e-19	0	TUP1:CCT8:RIM8:CNS1:APC1:RPO41:ROT1:CDC5:TIF:RPS21:C1_01530C_A:RPB7:C1_01590C_A:ESP1:ZCF24:GSC1:RPL10:FRS2:C1_02750C_A:TIF34:C1_02850W_A:RPP1A:RPL13:NGG1:MAS1:C1_03310W_A:RLI1:C1_03370W_A:YPT1:C1_03600W_A:ENG1:C1_03830C_A:C1_04030W_A:C1_04040C_A:C1_04280C_A:ACS2:RPT1:C1_05370C_A:C1_05420W_A:CHS7:C1_06070W_A:NPL4:C1_06590C_A:SUI2:PUT3:TAF145:GPI8:C1_07830C_A:SMI1:FUN12:LTP1:NOT5:TCP1:GCD6:C1_09070…	6261:32889:8054:1178:1900443:43629:70507:30447:463:7004:722:42254:42766:16255:30174:45899:16320:350:44774:71285:1732:2001209:45732:45839:80129:1900050:917:495:71033:32995:42780:706:6351:34504:10898:34517:31571:1901255:60303:6616:10570:2188:97237:160:70146:6276:10571:9405:30518:34472:288:31578:70887:2000220:1180:35066:70903:447:1900231:6421:18026:480:6303:87:70987:70476:6031:30150:45875:70317:6023…
44260	cellular macromolecule metabolic process	404 out of 871 genes, 46.4%	2054 out of 6473 background genes, 31.7%	3.19e-19	0	TUP1:CCT8:CNS1:APC1:RPO41:ROT1:CDC5:TIF:RPS21:C1_01530C_A:RPB7:C1_01590C_A:ZCF24:GSC1:RPL10:FRS2:C1_02750C_A:TIF34:C1_02850W_A:RPP1A:RPL13:NGG1:MAS1:C1_03310W_A:RLI1:YPT1:C1_03600W_A:ENG1:C1_03830C_A:C1_04030W_A:C1_04040C_A:C1_04280C_A:ACS2:RPT1:C1_05370C_A:C1_05420W_A:CHS7:C1_06070W_A:NPL4:C1_06590C_A:SUI2:PUT3:TAF145:GPI8:C1_07830C_A:SMI1:FUN12:LTP1:NOT5:TCP1:GCD6:C1_09070W_A:CEF1:C1_09710C_A:C…	6261:32889:8054:1178:1900443:43629:70507:30447:463:7004:722:42254:42766:16255:30174:45899:16320:350:44774:71285:1732:2001209:45732:45839:80129:1900050:917:495:71033:32995:42780:706:6351:34504:10898:34517:31571:1901255:60303:6616:10570:2188:97237:160:70146:6276:10571:9405:30518:34472:288:31578:70887:2000220:1180:35066:70903:447:1900231:6421:18026:480:6303:87:70987:70476:6031:30150:45875:70317:6023…
44085	cellular component biogenesis	214 out of 871 genes, 24.6%	863 out of 6473 background genes, 13.3%	3.57e-19	0	TUP1:C1_00510W_A:TUB2:ROT1:CDC5:RPS21:C1_02240W_A:GSC1:C1_02450C_A:RPL10:RLI1:YPT1:C1_03830C_A:C1_04040C_A:RPT1:CHS7:SUI2:TAF145:SMI1:FUN12:C1_08470W_A:SEC24:CTA8:CEF1:YTM1:C1_09710C_A:SHY1:C1_10620W_A:TBP1:BIG1:C1_10880W_A:C1_10970W_A:FGR16:KRR1:GAR1:RPN2:CDC6:CSI2:C1_12350W_A:CDC54:BNI1:SEC18:C1_14080W_A:RIM101:MPP10:C2_00200W_A:C2_00410C_A:C2_00600C_A:C2_01220W_A:DCW1:C2_01390W_A:C2_02120W_A:S…	1178:1900443:70507:30447:463:48311:42254:16255:30174:45899:1990236:350:71285:71444:1732:45732:80129:1900050:917:51260:495:71033:32995:706:10898:31571:60303:10570:70783:97237:10571:9405:30518:31578:70887:2000220:44416:35066:70903:447:1900231:480:32012:70476:6031:45875:70317:60237:30437:43486:36168:6457:7186:1990113:1:51447:32880:31031:36091:31503:43065:40023:10847:43618:493:45861:43007:1900182:712…
6725	cellular aromatic compound metabolic process	292 out of 871 genes, 33.5%	1333 out of 6473 background genes, 20.6%	7.74e-19	0	TUP1:TRP1:RPO41:TUB2:CDC5:C1_01530C_A:RPB7:C1_01590C_A:ZCF24:FRS2:C1_02750C_A:C1_02850W_A:C1_03310W_A:YPT1:HMG1:C1_03830C_A:C1_04030W_A:C1_04040C_A:C1_05420W_A:NPL4:C1_06590C_A:RAC1:PUT3:TAF145:C1_07830C_A:ADE5,7:FUN12:NOT5:GCD6:ZWF1:C1_09070W_A:CEF1:GUA1:ADE12:C1_09710C_A:C1_09790C_A:C1_10120C_A:C1_10620W_A:TBP1:RPA190:CDC48:C1_10880W_A:C1_10970W_A:C1_11090C_A:FGR16:C1_11370C_A:KRR1:ARO7:GAR1:TR…	6261:32889:1178:43629:70507:30447:463:7004:48311:722:42254:42766:30174:45899:16320:350:44774:1732:45732:2001209:19358:1900050:495:6177:71033:42780:706:6351:10898:34517:1901255:60303:10570:70783:70146:6276:10571:9405:30518:34472:288:70887:2000220:44416:15937:1180:35066:70903:447:1900231:6421:480:6303:70987:70476:45875:70317:60237:60178:33260:71041:43486:6457:36168:6431:734:51447:31031:15936:45184:…
46483	heterocycle metabolic process	293 out of 871 genes, 33.6%	1346 out of 6473 background genes, 20.8%	1.84e-18	0	TUP1:TRP1:RIM8:RPO41:TUB2:CDC5:C1_01530C_A:RPB7:C1_01590C_A:ZCF24:FRS2:C1_02750C_A:C1_02850W_A:C1_03310W_A:YPT1:HMG1:C1_03830C_A:C1_04030W_A:C1_04040C_A:C1_05420W_A:NPL4:C1_06590C_A:RAC1:PUT3:TAF145:C1_07830C_A:ADE5,7:FUN12:NOT5:GCD6:ZWF1:C1_09070W_A:CEF1:RIM20:GUA1:ADE12:C1_09710C_A:C1_09790C_A:C1_10120C_A:C1_10620W_A:TBP1:RPA190:CDC48:C1_10880W_A:C1_10970W_A:C1_11090C_A:FGR16:C1_11370C_A:KRR1:G…	6261:32889:70485:1178:43629:70507:30447:463:7004:48311:722:42254:42766:30174:45899:16320:350:44774:71285:1732:45732:2001209:19358:1900050:495:6177:71033:42780:706:6351:10898:34517:1901255:60303:10570:70783:70146:6276:10571:9405:30518:34472:288:70887:2000220:44416:15937:1180:35066:70903:447:1900231:6421:480:6303:70987:70476:45875:70317:60237:60178:33260:71041:43486:6457:36168:6431:734:51447:31031:…
6807	nitrogen compound metabolic process	327 out of 871 genes, 37.5%	1569 out of 6473 background genes, 24.2%	4.71e-18	0	TUP1:TRP1:RIM8:C1_00510W_A:RPO41:TUB2:CDC5:C1_01530C_A:RPB7:C1_01590C_A:ZCF24:C1_02240W_A:FRS2:C1_02750C_A:C1_02850W_A:C1_03310W_A:YPT1:STR2:HMG1:C1_03830C_A:C1_04030W_A:C1_04040C_A:C1_05420W_A:C1_05990C_A:CHS7:NPL4:C1_06590C_A:RAC1:PUT3:TAF145:C1_07830C_A:ADE5,7:FUN12:NOT5:GCV2:GCD6:ZWF1:C1_09070W_A:CEF1:RIM20:GUA1:IDH1:ADE12:C1_09710C_A:C1_09790C_A:C1_10120C_A:C1_10620W_A:TBP1:RPA190:CDC48:C1_1…	6261:32889:1178:43629:70507:30447:463:7004:48311:722:42254:42766:30174:45899:34641:6657:16320:350:44774:6673:71285:1732:45732:2001209:19358:1900050:495:6177:71033:42780:706:6351:10898:34517:1901255:60303:10570:70783:70146:6276:10571:9405:30518:34472:288:70887:2000220:44416:15937:1180:35066:70903:447:6688:1900231:6421:480:6303:70987:70476:6031:45875:70317:60237:60178:30437:33260:71041:43486:36168:…
34641	cellular nitrogen compound metabolic process	300 out of 871 genes, 34.4%	1401 out of 6473 background genes, 21.6%	7.4e-18	0	TUP1:TRP1:RIM8:C1_00510W_A:RPO41:TUB2:CDC5:C1_01530C_A:RPB7:C1_01590C_A:ZCF24:C1_02240W_A:FRS2:C1_02750C_A:C1_02850W_A:C1_03310W_A:YPT1:HMG1:C1_03830C_A:C1_04030W_A:C1_04040C_A:C1_05420W_A:C1_05990C_A:NPL4:C1_06590C_A:RAC1:PUT3:TAF145:C1_07830C_A:ADE5,7:FUN12:NOT5:GCD6:ZWF1:C1_09070W_A:CEF1:RIM20:GUA1:ADE12:C1_09710C_A:C1_09790C_A:C1_10120C_A:C1_10620W_A:TBP1:RPA190:CDC48:C1_10880W_A:C1_10970W_A:…	6261:32889:1178:43629:70507:30447:463:7004:48311:722:42254:42766:30174:45899:34641:6657:16320:350:44774:71285:1732:45732:2001209:19358:1900050:495:6177:71033:42780:706:6351:10898:34517:1901255:60303:10570:70783:70146:6276:10571:9405:30518:34472:288:70887:2000220:44416:15937:1180:35066:70903:447:1900231:6421:480:6303:70987:70476:45875:70317:60237:60178:30437:33260:71041:43486:6457:36168:6431:734:6…
6139	nucleobase-containing compound metabolic process	277 out of 871 genes, 31.8%	1261 out of 6473 background genes, 19.5%	1.11e-17	0	TUP1:RPO41:TUB2:CDC5:C1_01530C_A:RPB7:C1_01590C_A:ZCF24:FRS2:C1_02750C_A:C1_02850W_A:C1_03310W_A:YPT1:HMG1:C1_03830C_A:C1_04030W_A:C1_04040C_A:C1_05420W_A:NPL4:C1_06590C_A:RAC1:PUT3:TAF145:C1_07830C_A:ADE5,7:FUN12:NOT5:GCD6:ZWF1:C1_09070W_A:CEF1:GUA1:ADE12:C1_09710C_A:C1_09790C_A:C1_10120C_A:C1_10620W_A:TBP1:RPA190:CDC48:C1_10880W_A:C1_10970W_A:C1_11090C_A:FGR16:C1_11370C_A:KRR1:GAR1:CDC6:C1_1235…	6261:32889:1178:43629:70507:30447:463:7004:48311:722:42254:42766:30174:45899:16320:350:44774:1732:45732:2001209:19358:1900050:495:6177:71033:42780:706:6351:10898:34517:1901255:60303:10570:70783:70146:6276:10571:9405:30518:34472:288:70887:2000220:44416:15937:1180:35066:70903:447:1900231:6421:480:6303:70987:70476:45875:70317:60237:60178:33260:71041:43486:6457:36168:6431:734:51447:31031:15936:45184:…
90304	nucleic acid metabolic process	242 out of 871 genes, 27.8%	1056 out of 6473 background genes, 16.3%	3.01e-17	0	TUP1:RPO41:CDC5:C1_01530C_A:RPB7:C1_01590C_A:ZCF24:FRS2:C1_02750C_A:C1_02850W_A:C1_03310W_A:YPT1:C1_03830C_A:C1_04030W_A:C1_04040C_A:C1_05420W_A:NPL4:C1_06590C_A:PUT3:TAF145:C1_07830C_A:FUN12:NOT5:GCD6:C1_09070W_A:CEF1:C1_09710C_A:C1_09790C_A:C1_10120C_A:C1_10620W_A:TBP1:RPA190:CDC48:C1_10880W_A:C1_10970W_A:C1_11090C_A:FGR16:C1_11370C_A:KRR1:GAR1:CDC6:C1_12350W_A:WRS1:CDC54:C1_12570C_A:C1_12670C_…	6261:1178:43629:70507:30447:463:7004:722:42254:42766:30174:45899:16320:350:44774:1732:45732:2001209:1900050:495:71033:42780:706:6351:10898:34517:1901255:60303:10570:70146:6276:10571:9405:30518:34472:288:2000220:1180:35066:70903:447:6421:480:6303:70987:70476:45875:70317:33260:71041:43486:6457:6431:734:51447:31031:45184:31503:45950:16485:43618:493:43007:43936:1900182:36178:1900445:51726:6352:10914:…
22613	ribonucleoprotein complex biogenesis	116 out of 871 genes, 13.3%	369 out of 6473 background genes, 5.7%	4.08e-17	0	RPS21:C1_02450C_A:RPL10:RLI1:C1_03830C_A:C1_04040C_A:SUI2:FUN12:CEF1:YTM1:C1_09710C_A:C1_10620W_A:C1_10880W_A:C1_10970W_A:FGR16:KRR1:GAR1:CSI2:C1_12350W_A:C1_14080W_A:MPP10:C2_00200W_A:C2_00410C_A:C2_01220W_A:C2_02120W_A:SAC3:C2_02710C_A:NSP1:HOG1:SNU114:C2_04820W_A:RPF2:C2_05750W_A:GSP1:RPL11:NOC4:RCL1:KRE30:UTP15:C2_08840W_A:PES1:RPL3:UTP8:SOF1:RNA1:C3_02350W_A:C3_03330C_A:HBR3:C3_04230W_A:C3_0…	1900443:70507:30447:463:42254:350:1732:495:71033:31571:9405:30518:447:480:70476:70317:60237:30437:43486:6457:36168:1990113:36091:10847:493:71243:51726:6913:71038:349:30010:1900432:97064:16567:6283:6407:36170:16075:45943:50850:51276:32949:31938:71028:33962:6997:31505:6446:43556:70321:71048:6376:1990115:55:6281:48315:9272:75306:43248:1902626:44182:35065:46827:6184:184:34599:154:18364:7067:60081:427…
6396	RNA processing	126 out of 871 genes, 14.5%	451 out of 6473 background genes, 7.0%	4.72e-14	0	RPB7:C1_02850W_A:YPT1:C1_03830C_A:C1_04040C_A:FUN12:NOT5:C1_09070W_A:CEF1:C1_09710C_A:C1_09790C_A:C1_10620W_A:C1_10880W_A:C1_10970W_A:C1_11090C_A:FGR16:KRR1:GAR1:C1_12350W_A:C1_12570C_A:C1_12670C_A:C1_14080W_A:MPP10:C2_00170C_A:C2_00200W_A:C2_00410C_A:SPT5:C2_01820C_A:C2_02120W_A:C2_02300W_A:SAC3:C2_02710C_A:PRP3:SNU114:C2_04820W_A:RPF2:C2_05750W_A:C2_06230W_A:GSP1:NOC4:RCL1:UTP15:C2_08840W_A:PES…	43629:70507:30447:463:42254:350:1732:2001209:495:71033:42780:706:10898:10570:10571:9405:34472:70903:447:480:70476:45875:70317:43486:71041:51447:1900182:51726:6913:31087:71038:30969:1902625:349:48194:30010:71036:97394:45892:30847:16567:31123:90262:44030:6283:35494:36170:6378:16075:45943:51276:8298:31938:71028:6997:55114:6446:32079:71048:6376:55:6281:48315:75306:16226:43248:1902626:44182:6184:184:1…
10467	gene expression	232 out of 871 genes, 26.6%	1061 out of 6473 background genes, 16.4%	1.46e-13	0	RPO41:TIF:RPS21:C1_01530C_A:RPB7:C1_01590C_A:ZCF24:RPL10:FRS2:C1_02750C_A:TIF34:C1_02850W_A:RPP1A:RPL13:C1_03310W_A:RLI1:C1_03370W_A:YPT1:C1_03830C_A:C1_04030W_A:C1_04040C_A:C1_06070W_A:C1_06590C_A:SUI2:PUT3:TAF145:FUN12:NOT5:GCD6:C1_09070W_A:CEF1:NUP188:C1_09710C_A:C1_09790C_A:C1_10120C_A:C1_10620W_A:TBP1:RPA190:C1_10880W_A:C1_10970W_A:C1_11090C_A:FGR16:KRR1:GAR1:C1_12350W_A:WRS1:C1_12570C_A:C1_…	1178:1900443:43629:70507:30447:463:42254:42766:350:1732:2001209:1900050:495:71033:42780:706:6351:10898:31571:60303:10570:2188:70146:6276:10571:9405:34472:288:1180:70903:447:6421:480:6303:70476:45875:70317:30437:43486:71041:6457:36168:6431:1990113:51447:36091:10847:43618:43936:1900182:71243:1900445:51726:6352:6913:32508:31087:71038:30969:1902625:349:42789:48194:30010:71036:97394:45892:724:30847:19…
42254	ribosome biogenesis	94 out of 871 genes, 10.8%	298 out of 6473 background genes, 4.6%	1.93e-13	0	RPS21:C1_02450C_A:RPL10:RLI1:C1_03830C_A:C1_04040C_A:FUN12:YTM1:C1_09710C_A:C1_10620W_A:C1_10880W_A:C1_10970W_A:KRR1:GAR1:CSI2:C1_12350W_A:C1_14080W_A:MPP10:C2_00410C_A:C2_01220W_A:C2_02120W_A:SAC3:C2_02710C_A:NSP1:C2_04820W_A:RPF2:C2_05750W_A:GSP1:RPL11:NOC4:RCL1:KRE30:UTP15:C2_08840W_A:PES1:RPL3:UTP8:SOF1:RNA1:C3_02350W_A:HBR3:C3_04380C_A:RPS15:NOP14:C3_06440W_A:C3_07800C_A:RPS6A:PWP1:SAS10:HCA…	70507:30447:463:42254:1732:495:71033:9405:447:480:70476:70317:30437:43486:493:51726:6913:71038:30010:97064:16567:6283:6407:36170:16075:45943:51276:31938:71028:6997:6446:55:6281:48315:9272:75306:43248:44182:1902626:46827:6184:184:34599:154:18364:7067:42752:467:481:6999:31118:51455:70651:6452:45903:6415:31124:472:6363:70793:6468:6607:44397:6450:147:973:30490:915:30488:6412:6886:6404:31120:470:20006…
34660	ncRNA metabolic process	104 out of 871 genes, 11.9%	355 out of 6473 background genes, 5.5%	1.24e-12	0	C1_01530C_A:FRS2:C1_03830C_A:C1_04030W_A:C1_04040C_A:NPL4:FUN12:C1_09710C_A:C1_09790C_A:C1_10620W_A:CDC48:C1_10880W_A:C1_10970W_A:KRR1:GAR1:C1_12350W_A:WRS1:C1_12570C_A:C1_13030C_A:C1_14080W_A:MPP10:C2_00170C_A:C2_00410C_A:C2_02120W_A:C2_02710C_A:TBF1:C2_04820W_A:RPF2:C2_05750W_A:C2_06230W_A:GSP1:NOC4:RCL1:UTP15:C2_08840W_A:PES1:SMM1:RPT2:UTP8:SOF1:C3_02350W_A:SES1:HBR3:C3_04230W_A:C3_04380C_A:NO…	43629:70507:30447:463:42254:16320:1732:45732:495:42780:34517:70146:9405:34472:70903:447:6421:480:70476:43486:71041:6431:31503:16485:493:1900182:51726:6913:71038:30969:349:30010:71036:30847:16567:6419:2181:36170:6378:16075:45943:51276:31938:71028:6997:55114:34727:6446:6436:31134:55:6281:48315:6434:75306:16226:43248:1902626:6184:184:154:18364:7067:42752:467:481:10833:31118:71034:1990171:51455:70651…
44763	single-organism cellular process	465 out of 871 genes, 53.4%	2644 out of 6473 background genes, 40.8%	1.38e-12	0	TUP1:MVD:CCT8:TRP1:RIM8:C1_00510W_A:APC1:RPO41:C1_00660C_A:TUB2:ROT1:ERG2:CDC5:C1_01010W_A:C1_01050C_A:C1_01400C_A:C1_01530C_A:C1_01590C_A:ESP1:C1_02240W_A:GSC1:C1_02450C_A:RPL10:PMM1:C1_02510W_A:HNM4:FRS2:C1_02750C_A:YKT6:COQ4:NGG1:C1_03310W_A:SEC62:RLI1:TPS2:YPT1:C1_03600W_A:ENG1:STR2:HMG1:C1_03960C_A:SPC19:C1_04030W_A:POR1:C1_04110W_A:C1_04280C_A:ACS2:ICL1:VPS16:DUR3:C1_05010C_A:KOG1:C1_05990C…	6261:32889:15749:8054:1178:1900443:6043:30447:6849:7004:48311:722:42766:15691:16255:30174:45899:34641:6657:16320:44774:6673:71285:71444:2001209:45839:80129:19358:1900050:917:51987:51260:6071:495:6177:31929:71033:32995:35957:34198:706:6351:34504:1900464:90295:10898:34517:31571:1901255:60303:6616:10570:70783:97237:51646:160:70146:6276:10571:9405:30518:45176:288:15840:31578:70887:2000220:6631:44416:…
1901576	organic substance biosynthetic process	272 out of 871 genes, 31.2%	1341 out of 6473 background genes, 20.7%	4.35e-12	0	TUP1:MVD:TRP1:RIM8:C1_00510W_A:RPO41:ROT1:ERG2:TIF:RPS21:C1_01530C_A:RPB7:C1_01590C_A:ZCF24:C1_02240W_A:GSC1:RPL10:PMM1:FRS2:C1_02750C_A:TIF34:RPP1A:RPL13:COQ4:C1_03310W_A:RLI1:TPS2:C1_03600W_A:HMG1:C1_04030W_A:C1_04280C_A:ACS2:C1_05990C_A:CHS7:C1_06070W_A:C1_06590C_A:SUI2:PUT3:TAF145:GPI8:C1_07830C_A:SMI1:ADE5,7:FUN12:NOT5:ENO1:ERG1:GCD6:RIM20:ERG12:GUA1:IDH1:ADE12:C1_10120C_A:TBP1:RPA190:BIG1:W…	6261:70485:32889:1178:1900443:30447:7004:722:42254:42766:16255:30174:6657:6673:71285:1732:19358:1900050:6071:6177:32995:42780:6351:31571:60303:10570:2188:70783:97237:70146:6276:9405:34472:288:70887:2000220:6631:44416:15937:1180:19571:6688:1900231:6421:6303:70987:36187:6031:70317:60237:60178:30437:33260:71041:43486:36168:6457:6431:1990113:734:6750:15936:36091:1900198:45184:43065:45950:16485:5992:1…
16043	cellular component organization	298 out of 871 genes, 34.2%	1520 out of 6473 background genes, 23.5%	1.29e-11	0	TUP1:RIM8:C1_00510W_A:APC1:RPO41:C1_00660C_A:TUB2:ROT1:CDC5:ESP1:C1_02160W_A:C1_02240W_A:GSC1:RPL10:PMM1:C1_02510W_A:C1_02750C_A:YKT6:NGG1:MAS1:C1_03310W_A:SEC62:RLI1:TPS2:YPT1:SPC19:C1_04030W_A:POR1:C1_04110W_A:ACS2:VPS16:RPT1:ARC35:NPL4:C1_06590C_A:RAC1:SUI2:PUT3:TAF145:SOG2:C1_07830C_A:FUN12:C1_08470W_A:SEC24:CTA8:C1_09360C_A:CEF1:NUP188:YTM1:SHY1:TPK1:TBP1:RPA190:VPS23:CDC48:FGR16:C1_11370C_A…	6261:32889:8054:1178:1900443:70507:30447:463:7004:48311:722:42254:42766:15691:16255:30174:45899:6657:1990236:16320:350:44774:71285:71444:1732:45732:45839:80129:1900050:917:51987:51260:71033:34198:706:6351:10898:34517:31571:60303:6616:10570:70783:97237:51646:160:70146:6276:10571:9405:30518:45176:288:31578:70887:2000220:44416:35066:70903:1900231:6303:32012:70987:36187:30150:45875:70317:60237:60178:…
9058	biosynthetic process	277 out of 871 genes, 31.8%	1384 out of 6473 background genes, 21.4%	1.32e-11	0	TUP1:MVD:TRP1:RIM8:C1_00510W_A:RPO41:ROT1:ERG2:TIF:RPS21:C1_01530C_A:RPB7:C1_01590C_A:ZCF24:C1_02240W_A:GSC1:RPL10:PMM1:FRS2:C1_02750C_A:TIF34:RPP1A:RPL13:COQ4:C1_03310W_A:RLI1:TPS2:C1_03600W_A:HMG1:C1_04030W_A:C1_04280C_A:ACS2:C1_05990C_A:CHS7:C1_06070W_A:C1_06590C_A:SUI2:PUT3:TAF145:GPI8:C1_07830C_A:SMI1:ADE5,7:FUN12:NOT5:ENO1:ERG1:GCD6:RIM20:ERG12:GUA1:IDH1:ADE12:C1_10120C_A:TBP1:RPA190:BIG1:W…	6261:70485:32889:1178:1900443:30447:7004:722:42254:42766:16255:30174:6657:6673:71285:1732:19358:1900050:6071:6177:32995:42780:6351:31571:60303:10570:2188:70783:97237:70146:6276:9405:34472:288:70887:2000220:6631:44416:15937:1180:19571:70903:6688:1900231:6421:6303:70987:36187:6031:70317:60237:60178:30437:33260:71041:43486:36168:6457:6431:1990113:734:6750:15936:36091:1900198:45184:43065:45950:16485:…
44699	single-organism process	532 out of 871 genes, 61.1%	3169 out of 6473 background genes, 49.0%	1.65e-11	0	TUP1:MVD:CCT8:TRP1:VPS53:RIM8:C1_00510W_A:APC1:RPO41:C1_00660C_A:TUB2:ROT1:ERG2:CDC5:C1_01010W_A:C1_01050C_A:C1_01400C_A:RPS21:C1_01530C_A:C1_01590C_A:ESP1:C1_02160W_A:C1_02240W_A:GSC1:C1_02450C_A:RPL10:PMM1:C1_02510W_A:HNM4:FRS2:C1_02750C_A:YKT6:COQ4:NGG1:MAS1:C1_03310W_A:SEC62:RLI1:TPS2:YPT1:C1_03600W_A:ENG1:STR2:HMG1:C1_03960C_A:SPC19:C1_04030W_A:C1_04040C_A:POR1:C1_04110W_A:C1_04280C_A:ACS2:I…	6261:70485:32889:15749:8054:1178:1900443:6043:30447:463:6849:7004:48311:722:42766:15691:16255:30174:45899:34641:6657:1990236:16320:44774:6673:71285:71444:2001209:45839:80129:19358:1900050:917:51987:51260:6071:495:6177:31929:71033:32995:35957:34198:706:6351:34504:1900464:90295:10898:34517:31571:1901255:60303:6616:10570:70783:97237:51646:160:70146:6276:10571:9405:30518:45176:288:15840:31578:70887:1…
44249	cellular biosynthetic process	263 out of 871 genes, 30.2%	1318 out of 6473 background genes, 20.4%	1.44e-10	0	TUP1:MVD:TRP1:RIM8:C1_00510W_A:RPO41:ROT1:ERG2:TIF:RPS21:C1_01530C_A:RPB7:C1_01590C_A:ZCF24:C1_02240W_A:GSC1:RPL10:FRS2:C1_02750C_A:TIF34:RPP1A:RPL13:COQ4:C1_03310W_A:RLI1:TPS2:C1_03600W_A:HMG1:C1_04030W_A:C1_04280C_A:ACS2:C1_05990C_A:CHS7:C1_06070W_A:C1_06590C_A:SUI2:PUT3:TAF145:GPI8:C1_07830C_A:SMI1:ADE5,7:FUN12:NOT5:ERG1:GCD6:RIM20:ERG12:GUA1:IDH1:ADE12:C1_10120C_A:TBP1:RPA190:BIG1:WBP1:C1_113…	6261:32889:70485:1178:30447:7004:722:42254:42766:16255:30174:6657:6673:71285:1732:19358:1900050:6071:6177:32995:42780:6351:31571:60303:10570:2188:70783:97237:70146:6276:9405:34472:288:70887:2000220:6631:44416:15937:1180:6688:1900231:6421:6303:70987:36187:6031:70317:60237:60178:30437:33260:71041:43486:36168:6457:6431:1990113:734:6750:15936:1900198:45184:43065:45950:16485:5992:43618:46513:45861:439…
16072	rRNA metabolic process	71 out of 871 genes, 8.2%	217 out of 6473 background genes, 3.4%	1.89e-10	0	C1_03830C_A:C1_04040C_A:NPL4:FUN12:C1_09710C_A:C1_09790C_A:C1_10620W_A:CDC48:C1_10880W_A:C1_10970W_A:KRR1:GAR1:C1_12350W_A:C1_14080W_A:MPP10:C2_00410C_A:C2_02120W_A:C2_02710C_A:C2_04820W_A:RPF2:C2_05750W_A:GSP1:NOC4:RCL1:UTP15:C2_08840W_A:PES1:RPT2:UTP8:SOF1:C3_02350W_A:HBR3:C3_04380C_A:NOP14:C3_07800C_A:RPS6A:PWP1:SAS10:HCA4:ZUO1:NAN1:RRP42:C4_05330C_A:C4_05650W_A:UBI3:SPB4:UTP13:C5_03010W_A:HAS…	43629:70507:30447:463:42254:16320:1732:45732:495:34517:9405:447:480:70476:43486:31503:16485:1900182:51726:6913:71038:30010:71036:16567:36170:16075:45943:51276:31938:71028:6997:34727:6446:31134:55:48315:43248:1902626:6184:184:154:18364:467:481:31118:1990171:70651:6452:472:6363:6450:30490:30488:6412:6886:31120:470:43171:33047:31054:6267:71042:44786:61166:30970:6391:6357:27:1990116:1990120:43161:926…
51641	cellular localization	175 out of 871 genes, 20.1%	784 out of 6473 background genes, 12.1%	4.62e-10	0	VPS53:C1_00660C_A:TUB2:RPS21:C1_02160W_A:C1_02240W_A:C1_02450C_A:PMM1:C1_02510W_A:YKT6:MAS1:SEC62:RLI1:C1_03370W_A:YPT1:C1_03960C_A:SPC19:C1_04040C_A:C1_04110W_A:VPS16:CHS7:NPL4:C1_06590C_A:RAC1:C1_07690C_A:C1_07830C_A:ERG1:SEC24:C1_09360C_A:NUP188:RPA190:VPS23:CDC48:C1_10840C_A:BNI1:SPC3:SEC18:C1_13690C_A:DAD1:PAM16:C2_00200W_A:C2_00600C_A:NPL6:VPS24:C2_01220W_A:SPT5:CDC55:SAC3:ROM2:NSP1:VPS20:H…	32889:1178:1900443:30447:463:48311:6657:1990236:16320:350:44774:71285:2001209:1900050:917:51987:71033:6351:34504:90295:34517:60303:6616:10570:70783:51646:9405:45176:31578:70887:10513:6631:447:1900231:480:32012:36187:30150:70317:60237:60178:30437:36168:6457:1:32880:36091:43065:16485:40023:10847:43618:45861:43007:71243:1900182:36178:1900439:71210:1900445:51726:46967:6913:32508:71280:78:6612:71528:7…
6364	rRNA processing	67 out of 871 genes, 7.7%	205 out of 6473 background genes, 3.2%	1.04e-09	0	C1_03830C_A:C1_04040C_A:FUN12:C1_09710C_A:C1_10620W_A:C1_10880W_A:C1_10970W_A:KRR1:GAR1:C1_12350W_A:C1_14080W_A:MPP10:C2_00410C_A:C2_02120W_A:C2_02710C_A:C2_04820W_A:RPF2:C2_05750W_A:GSP1:NOC4:RCL1:UTP15:C2_08840W_A:PES1:UTP8:SOF1:C3_02350W_A:HBR3:C3_04380C_A:NOP14:C3_07800C_A:RPS6A:PWP1:SAS10:HCA4:ZUO1:NAN1:RRP42:C4_05330C_A:C4_05650W_A:UBI3:SPB4:UTP13:C5_03010W_A:HAS1:NOP5:SPB1:DBP7:RVB2:ENP1:C…	70507:30447:463:42254:1732:495:9405:447:480:70476:43486:51726:6913:71038:30010:16567:36170:16075:45943:51276:31938:71028:6997:6446:55:48315:43248:1902626:6184:184:154:18364:467:481:31118:70651:6452:472:6363:6450:30490:30488:6412:6886:31120:470:31054:6267:71042:44786:6391:6357:27:1990120:9267:42273:70475:71039:462:7109:469:42255:28:42493:492:10972:70481:7346:6409:398:6270:42274:34427:71035:2109:32…
16482	cytoplasmic transport	117 out of 871 genes, 13.4%	460 out of 6473 background genes, 7.1%	1.2e-09	0	VPS53:C1_00660C_A:RPS21:C1_02160W_A:C1_02240W_A:C1_02450C_A:PMM1:C1_02510W_A:YKT6:MAS1:SEC62:RLI1:C1_03370W_A:YPT1:C1_03960C_A:C1_04040C_A:C1_04110W_A:VPS16:CHS7:C1_06590C_A:RAC1:C1_07690C_A:SEC24:NUP188:RPA190:VPS23:SPC3:SEC18:C1_13690C_A:PAM16:NPL6:VPS24:C2_01220W_A:SAC3:NSP1:VPS20:HOG1:VPS36:TIM17:C2_05750W_A:VPS33:GSP1:SSC1:KRE30:BLM3:VMA5:TIM22:VPS28:C2_09680W_A:TIM23:RAS1:SEC6:TIM44:UTP8:DB…	32889:1178:1900443:30447:463:6657:1990236:71285:1900050:917:71033:6351:60303:6616:10570:9405:447:1900231:480:32012:30150:70317:60237:60178:30437:36168:6457:36091:43065:16485:10847:43618:45861:1900182:71243:36178:1900439:1900445:51726:46967:6913:32508:6612:71528:71333:42789:48194:45892:6614:36244:1900432:97064:16567:6904:33683:6283:35494:44382:6407:36170:35356:6465:45943:51276:32949:31938:34488:71…
35690	cellular response to drug	84 out of 871 genes, 9.6%	291 out of 6473 background genes, 4.5%	2.51e-09	0	TUP1:CCT8:CNS1:TUB2:ERG2:ESP1:GSC1:TIF34:YPT1:HMG1:ARC35:SOG2:SMI1:ERG1:TPK1:GAR1:LCB2:RIM101:PRS1:LEM3:RPF2:MKK2:AMO2:ARP3:NOC4:ALG7:KRE30:UTP15:VPS28:PES1:ERG24:ERG6:GFA1:PKC1:ZCF31:SEC7:NOP14:ARF2:MNN9:TAF60:ABD1:SWI1:NIP1:SEN2:SAS10:CCT6:ERG11:CLN3:AUR1:RPN8:CKB2:HSL1:PCL1:C5_04530W_A:TIP1:CCT3:ARC18:SEC20:MDR1:NAG3:NAG4:HSP90:PMT1:CYR1:PRR2:NRG1:ARC19:ERG27:CR_01220W_A:BOI2:SEC4:CET1:RRP9:GZ…	6261:32889:15749:30447:463:48311:6673:71285:917:32995:1900464:90295:2188:70783:9405:30518:70887:2000220:6631:44416:447:1900231:480:32012:6855:36187:6031:70317:60237:60178:30437:43486:36168:6457:1:15936:43065:16485:45861:1900182:36178:1900439:1900445:71210:51726:10914:6913:6084:71454:71280:2001020:6612:31565:48194:1900189:45892:36244:30473:1900461:61161:7166:43156:35494:36170:45943:50850:31496:649…
46907	intracellular transport	138 out of 871 genes, 15.8%	584 out of 6473 background genes, 9.0%	3.39e-09	0	VPS53:C1_00660C_A:TUB2:RPS21:C1_02160W_A:C1_02240W_A:C1_02450C_A:PMM1:C1_02510W_A:YKT6:MAS1:SEC62:RLI1:C1_03370W_A:YPT1:C1_03960C_A:C1_04040C_A:C1_04110W_A:VPS16:CHS7:NPL4:C1_06590C_A:RAC1:C1_07690C_A:SEC24:NUP188:RPA190:VPS23:CDC48:C1_10840C_A:SPC3:SEC18:C1_13690C_A:PAM16:NPL6:VPS24:C2_01220W_A:SAC3:NSP1:VPS20:HOG1:VPS36:TIM17:VPS35:C2_05750W_A:VPS33:GSP1:SSC1:KRE30:BLM3:VMA5:TIM22:VPS28:C2_0968…	32889:1178:1900443:30447:463:48311:6657:1990236:16320:71285:1900050:917:71033:6351:34517:60303:6616:10570:9405:45176:447:1900231:480:32012:30150:70317:60237:60178:30437:36168:6457:36091:43065:16485:10847:43618:45861:71243:1900182:36178:1900439:1900445:51726:46967:6913:32508:6612:71528:71333:42789:48194:45892:6614:36244:1900432:97064:30473:16567:6904:33683:6283:35494:44382:6407:36170:35356:6465:45…
34470	ncRNA processing	85 out of 871 genes, 9.8%	299 out of 6473 background genes, 4.6%	4.58e-09	0	C1_03830C_A:C1_04040C_A:FUN12:C1_09710C_A:C1_09790C_A:C1_10620W_A:C1_10880W_A:C1_10970W_A:KRR1:GAR1:C1_12350W_A:C1_12570C_A:C1_14080W_A:MPP10:C2_00170C_A:C2_00410C_A:C2_02120W_A:C2_02710C_A:C2_04820W_A:RPF2:C2_05750W_A:C2_06230W_A:GSP1:NOC4:RCL1:UTP15:C2_08840W_A:PES1:SMM1:UTP8:SOF1:C3_02350W_A:HBR3:C3_04230W_A:C3_04380C_A:NOP14:C3_07800C_A:C4_00880W_A:C4_00940W_A:RPS6A:PWP1:SEN2:SAS10:HCA4:ZUO1:…	43629:70507:30447:463:42254:1732:495:42780:9405:34472:70903:447:480:70476:43486:71041:51726:6913:71038:30969:349:30010:71036:30847:16567:36170:6378:16075:45943:51276:31938:71028:6997:55114:6446:55:6281:48315:75306:16226:43248:1902626:6184:184:154:18364:7067:42752:467:481:31118:71034:51455:70651:6452:31124:472:6363:31119:70793:6468:6450:30490:30488:70526:6412:61504:6886:31120:470:8033:31054:6267:7…
42274	ribosomal small subunit biogenesis	43 out of 871 genes, 4.9%	108 out of 6473 background genes, 1.7%	1.19e-08	0	C1_04040C_A:FUN12:C1_09710C_A:C1_10880W_A:KRR1:C1_14080W_A:MPP10:C2_00410C_A:SAC3:C2_02710C_A:NOC4:RCL1:UTP15:C2_08840W_A:PES1:UTP8:SOF1:C3_02350W_A:HBR3:C3_04380C_A:NOP14:C3_07800C_A:RPS6A:SAS10:NAN1:C4_05650W_A:UBI3:UTP13:HAS1:NOP5:HRR25:ENP1:UTP18:PWP2:CR_02420W_A:CR_04240C_A:DBP8:CR_06840W_A:CR_07030C_A:RPS20:WAL1:CR_09800C_A:UTP5	30447:463:42254:1732:71033:9405:447:480:70476:70317:30010:16567:6283:36170:45943:6446:6281:9272:75306:43248:44182:18364:7067:42752:51455:31124:472:70793:6468:44397:147:973:30490:915:30488:6412:470:2000601:71963:44786:7033:30041:916:70314:9267:42273:32233:30029:462:51519:7109:469:6406:42255:28:2098:6611:6282:7346:6888:6409:398:45010:42274:6995:2109:6413:71216:1900435:56:36180:6364:6897:35690
51649	establishment of localization in cell	145 out of 871 genes, 16.6%	634 out of 6473 background genes, 9.8%	1.24e-08	0	VPS53:C1_00660C_A:TUB2:RPS21:C1_02160W_A:C1_02240W_A:C1_02450C_A:PMM1:C1_02510W_A:YKT6:MAS1:SEC62:RLI1:C1_03370W_A:YPT1:C1_03960C_A:C1_04040C_A:C1_04110W_A:VPS16:CHS7:NPL4:C1_06590C_A:RAC1:C1_07690C_A:SEC24:NUP188:RPA190:VPS23:CDC48:C1_10840C_A:BNI1:SPC3:SEC18:C1_13690C_A:PAM16:NPL6:VPS24:C2_01220W_A:SAC3:NSP1:VPS20:HOG1:VPS36:TIM17:VPS35:C2_05750W_A:VPS33:GSP1:SSC1:KRE30:BLM3:VMA5:TIM22:VPS28:C2…	32889:1178:1900443:30447:463:48311:6657:1990236:16320:71285:1900050:917:71033:6351:34517:60303:6616:10570:70783:9405:45176:31578:70887:447:1900231:480:32012:30150:70317:60237:60178:30437:36168:6457:32880:36091:43065:16485:40023:10847:43618:45861:71243:1900182:36178:1900439:1900445:51726:46967:6913:32508:6612:71528:71333:42789:48194:45892:6614:36244:1900432:97064:30473:16567:6904:33683:6283:35494:…
462	maturation of SSU-rRNA from tricistronic rRNA transcript (SSU-rRNA, 5.8S rRNA, LSU-rRNA)	36 out of 871 genes, 4.1%	81 out of 6473 background genes, 1.3%	1.41e-08	0	C1_04040C_A:FUN12:C1_09710C_A:C1_10880W_A:KRR1:C1_14080W_A:MPP10:C2_00410C_A:NOC4:RCL1:UTP15:PES1:UTP8:SOF1:C3_02350W_A:HBR3:C3_04380C_A:NOP14:C3_07800C_A:RPS6A:SAS10:NAN1:C4_05650W_A:UTP13:HAS1:NOP5:ENP1:UTP18:PWP2:CR_02420W_A:DBP8:CR_06840W_A:CR_07030C_A:RPS20:CR_09800C_A:UTP5	30447:463:1732:9405:447:480:30010:36170:45943:6446:43248:472:6412:44786:9267:42273:462:7109:469:42255:7346:6409:398:42274:6413:71216:1900435:56:36180:35690
42493	response to drug	95 out of 871 genes, 10.9%	357 out of 6473 background genes, 5.5%	1.48e-08	0	TUP1:CCT8:CNS1:TUB2:ERG2:RPB7:C1_01590C_A:ESP1:GSC1:TIF34:YPT1:HMG1:ARC35:SOG2:SMI1:ERG1:C1_09210C_A:C1_10200C_A:TPK1:GAR1:LCB2:RIM101:PRS1:LEM3:RPF2:MKK2:C2_06230W_A:AMO2:ARP3:NOC4:ALG7:KRE30:UTP15:VPS28:PES1:ERG24:ERG6:GFA1:PKC1:ZCF31:SEC7:NOP14:ARF2:MNN9:TAF60:ABD1:SWI1:NIP1:SEN2:SAS10:C4_05630W_A:CCT6:ERG11:CLN3:AUR1:RPN8:CKB2:HSL1:PCL1:RPO26:C5_04530W_A:TIP1:CCT3:ARC18:SEC20:MDR1:NAG3:NAG4:H…	6261:32889:15749:30447:463:48311:6673:71285:917:32995:1900464:90295:2188:70783:9405:30518:70887:2000220:6631:44416:447:1900231:480:32012:6855:36187:6031:70317:60237:60178:30437:43486:36168:6457:1:15936:43065:16485:46513:45861:1900182:36178:1900439:1900445:71210:51726:10914:6913:6084:6821:71454:71280:2001020:6612:31565:48194:97394:1900189:45892:36244:30473:1900461:31123:61161:7166:43156:35494:3617…
30490	maturation of SSU-rRNA	38 out of 871 genes, 4.4%	91 out of 6473 background genes, 1.4%	3.76e-08	0	C1_04040C_A:FUN12:C1_09710C_A:C1_10880W_A:KRR1:C1_14080W_A:MPP10:C2_00410C_A:NOC4:RCL1:UTP15:C2_08840W_A:PES1:UTP8:SOF1:C3_02350W_A:HBR3:C3_04380C_A:NOP14:C3_07800C_A:RPS6A:SAS10:NAN1:C4_05650W_A:UBI3:UTP13:HAS1:NOP5:ENP1:UTP18:PWP2:CR_02420W_A:DBP8:CR_06840W_A:CR_07030C_A:RPS20:CR_09800C_A:UTP5	30447:463:42254:1732:9405:447:480:70476:30010:16567:36170:45943:6446:43248:18364:472:30490:30488:6412:470:44786:9267:42273:462:7109:469:42255:28:7346:6409:398:42274:2109:6413:71216:1900435:56:36180:35690
1901362	organic cyclic compound biosynthetic process	114 out of 871 genes, 13.1%	469 out of 6473 background genes, 7.2%	6.06e-08	0	TUP1:MVD:TRP1:RIM8:RPO41:ERG2:RPB7:C1_01590C_A:ZCF24:C1_02750C_A:C1_03310W_A:HMG1:C1_06590C_A:PUT3:TAF145:ADE5,7:NOT5:ERG1:RIM20:ERG12:GUA1:ADE12:C1_10120C_A:TBP1:RPA190:ARO7:TRP3:C1_12820C_A:RPC10:RRN3:NPL6:C2_01530C_A:C2_02120W_A:ERG7:PRS1:C2_02630W_A:RNR21:ADE8:HEM2:RAD32:TBF1:ERG10:ERG20:ERF1:C2_06230W_A:RPA12:MED4:ERG24:PMI1:HEM3:ESA1:PMA1:ERG6:C3_03100C_A:URK1:POL1:ADE2:REV3:C3_06110C_A:TAF…	70485:1178:30447:42766:71285:19358:1900050:6177:42780:6351:60303:70783:6276:9405:34472:70887:6631:44416:15937:1180:1900231:6303:70987:36187:70317:30437:71041:43486:734:15936:1900198:43065:16485:43618:43936:1900439:1900445:71210:51726:6352:10914:6084:32508:71280:6754:31087:6172:46417:2001020:6555:42789:97394:45892:724:36244:30847:7059:16567:31123:18003:44030:33683:43156:6283:6390:44382:36170:6378:…
1902582	single-organism intracellular transport	124 out of 871 genes, 14.2%	530 out of 6473 background genes, 8.2%	1.14e-07	0	VPS53:C1_00660C_A:TUB2:RPS21:C1_02160W_A:C1_02240W_A:C1_02450C_A:PMM1:C1_02510W_A:YKT6:MAS1:SEC62:RLI1:YPT1:C1_03960C_A:C1_04040C_A:C1_04110W_A:VPS16:CHS7:NPL4:C1_06590C_A:C1_07690C_A:SEC24:NUP188:VPS23:CDC48:C1_10840C_A:SPC3:SEC18:C1_13690C_A:PAM16:NPL6:VPS24:C2_01220W_A:SAC3:NSP1:VPS20:HOG1:VPS36:TIM17:VPS35:C2_05750W_A:VPS33:SSC1:KRE30:BLM3:VMA5:TIM22:VPS28:C2_09680W_A:TIM23:KIP2:SEC6:TIM44:UT…	32889:1178:1900443:30447:463:48311:6657:1990236:16320:71285:1900050:917:71033:6351:34517:60303:6616:10570:9405:45176:447:480:32012:30150:70317:30437:36168:6457:36091:16485:10847:43618:45861:71243:1900182:36178:1900445:46967:6913:32508:6612:71528:42789:48194:45892:6614:36244:1900432:97064:30473:6904:33683:6283:35494:44382:6407:36170:35356:6465:45943:51276:34488:71852:55114:43622:50821:51031:45053:…
43933	macromolecular complex subunit organization	150 out of 871 genes, 17.2%	688 out of 6473 background genes, 10.6%	2.45e-07	0	TUP1:C1_00510W_A:TUB2:CDC5:C1_02240W_A:RPL10:C1_02750C_A:NGG1:C1_03310W_A:RLI1:YPT1:SPC19:ACS2:RPT1:ARC35:NPL4:C1_06590C_A:SUI2:TAF145:FUN12:C1_08470W_A:SEC24:CTA8:CEF1:NUP188:SHY1:TBP1:CDC48:FGR16:RPN2:CDC6:CSI2:CDC54:BNI1:SEC18:DAD1:C2_00200W_A:NPL6:C2_01220W_A:C2_01390W_A:C2_02710C_A:PR26:HOG1:SNU114:ERF1:RPF2:C2_05510C_A:RPL11:PRE2:C2_06950C_A:ARP3:MCM3:C2_07560W_A:BLM3:RPL3:SUP35:RAP1:RAS1:K…	6261:1178:1900443:70507:30447:463:48311:42254:42766:30174:45899:1990236:16320:350:44774:71444:1732:45732:80129:1900050:51987:51260:706:6351:10898:34517:31571:60303:10570:70783:6276:10571:9405:30518:45176:288:31578:70887:2000220:35066:1900231:6303:45875:70317:60237:30437:43486:6457:36168:7186:1990113:1:51447:32880:31031:36091:31503:43065:16485:40023:22:10847:43618:493:43936:71243:1900182:36178:190…
34622	cellular macromolecular complex assembly	95 out of 871 genes, 10.9%	381 out of 6473 background genes, 5.9%	7.63e-07	0	C1_00510W_A:TUB2:C1_02240W_A:RPL10:RPT1:SUI2:TAF145:FUN12:C1_08470W_A:SEC24:CEF1:SHY1:TBP1:FGR16:RPN2:CDC6:CSI2:CDC54:BNI1:C2_00200W_A:C2_02710C_A:PR26:HOG1:SNU114:RPF2:C2_05510C_A:RPL11:PRE2:C2_06950C_A:MCM3:BLM3:RPL3:RPT2:ESA1:PMA1:C3_03330C_A:PRE9:HBR3:C3_04230W_A:PKC1:TAF60:FESUR1:C3_07480W_A:C4_03150W_A:RPN6:C4_04870C_A:USO1:C4_05330C_A:CBF1:C4_06800W_A:RPT5:EXM2:C4_07100C_A:UBI3:CDC11:VPS1:…	1178:1900443:70507:30447:463:48311:42254:30174:45899:1990236:350:1732:45732:80129:1900050:31571:60303:70783:9405:30518:31578:70887:35066:60237:30437:43486:6457:36168:1990113:32880:36091:31503:40023:10847:43618:493:71243:1900445:51726:6754:6612:349:6336:42789:30010:1900432:30473:7059:16567:44382:36170:50850:32949:31938:33962:55114:50821:45053:31505:43549:51090:34982:6268:7020:6335:6446:61432:43556…
65003	macromolecular complex assembly	105 out of 871 genes, 12.1%	445 out of 6473 background genes, 6.9%	2.53e-06	0	TUP1:C1_00510W_A:TUB2:CDC5:C1_02240W_A:RPL10:YPT1:RPT1:SUI2:TAF145:FUN12:C1_08470W_A:SEC24:CTA8:CEF1:SHY1:TBP1:FGR16:RPN2:CDC6:CSI2:CDC54:BNI1:C2_00200W_A:C2_02710C_A:PR26:HOG1:SNU114:RPF2:C2_05510C_A:RPL11:PRE2:C2_06950C_A:MCM3:BLM3:RPL3:RPT2:ESA1:PMA1:C3_03330C_A:PRE9:HBR3:C3_04230W_A:PKC1:TAF60:FESUR1:C3_07480W_A:C4_03150W_A:RPN6:C4_04870C_A:USO1:C4_05330C_A:CBF1:C4_06800W_A:RPT5:EXM2:C4_07100…	1178:1900443:70507:30447:463:48311:42254:30174:45899:1990236:350:71444:1732:45732:80129:1900050:51260:31571:60303:70783:9405:30518:31578:70887:2000220:35066:1900231:70317:60237:30437:43486:6457:36168:7186:1990113:32880:31031:36091:31503:40023:10847:43618:493:71243:1900445:51726:10914:6913:71280:6754:2001020:6612:349:6336:42789:48194:30010:45892:1900432:30473:7059:16567:1900461:43156:35494:44382:3…
8610	lipid biosynthetic process	48 out of 871 genes, 5.5%	150 out of 6473 background genes, 2.3%	5.21e-06	0	MVD:ERG2:C1_02240W_A:HMG1:C1_04280C_A:GPI8:ERG1:ERG12:MCD4:FAD3:LCB2:SMP2:ERG7:SUR2:ERG10:ERG20:OLE2:ALG7:MIT1:ERG24:ERG6:SLC1:FAS2:ERG251:ERG8:C4_02100C_A:IDI1:LAB5:C4_03130W_A:C4_03200C_A:C4_04180C_A:SCS7:C5_00040C_A:SEC14:ERG11:AUR1:C5_03120W_A:CDS1:URA7:C5_05040W_A:DPP3:LAG1:ERG27:GPI2:KSR1:TSC11:CR_08640C_A:ERG13	30447:16255:6657:6673:10570:6276:9405:70887:6631:6688:36187:70317:30437:15936:46513:71210:6084:9268:6612:48194:6644:36170:6491:6997:71852:51278:55114:8299:6892:31505:1302:46488:19432:48315:15914:44182:19856:6715:6506:6636:7035:51668:6696:8654:6896:6675:6658:7088:9826:6667:6633:7029:6505:46474:6489:51301:9060:7009:45337:1766:9249:9267:6606:10142:9107:6656:43001:42493:9059:1900535:2001246:60188:161…
33036	macromolecule localization	132 out of 871 genes, 15.2%	612 out of 6473 background genes, 9.5%	8.39e-06	0	CDC5:RPS21:C1_02240W_A:PMM1:MAS1:SEC62:C1_03370W_A:YPT1:C1_03960C_A:SPC19:C1_04110W_A:VPS16:NPL4:C1_06590C_A:RAC1:C1_07690C_A:SEC24:C1_09360C_A:NUP188:RPA190:VPS23:CDC48:C1_11370C_A:SPC3:SEC18:DAD1:PAM16:GDI1:C2_00200W_A:RFA1:NPL6:VPS24:C2_01220W_A:SPT5:CDC55:SAC3:NSP1:VPS20:HOG1:VPS36:TIM17:LEM3:VPS35:VPS33:GSP1:RFA2:SSC1:BLM3:TIM22:VPS28:TIM23:RAP1:RAS1:KIP2:SEC6:TIM44:RPT2:UTP8:DBP5:RNA1:ERG6:…	32889:1178:1900443:30447:7004:722:6657:1990236:16320:350:44774:71285:45732:2001209:1900050:917:51987:71033:6351:34504:90295:34517:60303:6616:10570:70783:9405:45176:31578:10513:2000220:1900231:32012:36187:30150:70317:60237:60178:30437:33260:36168:31031:36091:45184:31503:43065:16485:40023:10847:43618:45861:71243:1900182:36178:1900439:71210:1900445:51726:46967:6913:32508:71280:78:6612:71528:71333:42…
8104	protein localization	116 out of 871 genes, 13.3%	520 out of 6473 background genes, 8.0%	1.12e-05	0	CDC5:C1_02240W_A:PMM1:MAS1:SEC62:YPT1:C1_03960C_A:SPC19:C1_04110W_A:VPS16:NPL4:RAC1:C1_07690C_A:SEC24:C1_09360C_A:NUP188:RPA190:VPS23:CDC48:C1_11370C_A:SPC3:SEC18:DAD1:PAM16:GDI1:RFA1:NPL6:VPS24:C2_01220W_A:CDC55:SAC3:NSP1:VPS20:VPS36:TIM17:VPS35:VPS33:GSP1:RFA2:SSC1:BLM3:TIM22:VPS28:TIM23:RAP1:RAS1:KIP2:SEC6:TIM44:RPT2:RNA1:ERG6:SEC13:VTI1:MEA1:ARF2:C3_06440W_A:C3_06750W_A:C3_06970W_A:SEC61:HOF1…	32889:1178:30447:7004:722:6657:1990236:16320:44774:71285:45732:1900050:917:51987:71033:34504:90295:34517:60303:6616:10570:70783:9405:45176:31578:10513:2000220:1900231:32012:36187:30150:70317:60237:60178:30437:33260:36168:31031:45184:31503:43065:16485:40023:43618:45861:1900182:36178:1900439:71210:1900445:51726:46967:6913:71280:78:6612:71528:71333:42789:48194:90002:30010:45892:724:6614:36244:97064:…
51179	localization	229 out of 871 genes, 26.3%	1226 out of 6473 background genes, 18.9%	1.18e-05	0	VPS53:C1_00660C_A:TUB2:CDC5:RPS21:C1_02160W_A:C1_02240W_A:C1_02450C_A:PMM1:C1_02510W_A:HNM4:YKT6:MAS1:SEC62:RLI1:C1_03370W_A:YPT1:C1_03960C_A:SPC19:C1_04040C_A:POR1:C1_04110W_A:VPS16:DUR3:CHS7:ARC35:NPL4:C1_06510C_A:C1_06590C_A:RAC1:C1_07210C_A:C1_07690C_A:C1_07830C_A:ERG1:SEC24:C1_09210C_A:C1_09360C_A:NUP188:C1_10200C_A:C1_10340W_A:C1_10620W_A:RPA190:VPS23:CDC48:C1_10840C_A:C1_11370C_A:MCD4:C1_1…	32889:15749:1178:1900443:30447:463:6849:7004:48311:722:15691:6657:1990236:16320:350:44774:71285:45732:2001209:1900050:917:51987:495:71033:706:6351:34504:90295:10898:34517:60303:6616:10570:70783:51646:10571:9405:45176:15840:31578:70887:10513:2000220:6631:44416:447:1900231:480:32012:6855:36187:30150:45875:70317:60237:60178:30437:33260:36168:6457:1:51447:32880:31031:36091:45184:31503:43065:16485:400…
22607	cellular component assembly	123 out of 871 genes, 14.1%	564 out of 6473 background genes, 8.7%	1.55e-05	0	TUP1:C1_00510W_A:TUB2:CDC5:C1_02240W_A:GSC1:RPL10:YPT1:RPT1:SUI2:TAF145:FUN12:C1_08470W_A:SEC24:CTA8:CEF1:SHY1:TBP1:FGR16:RPN2:CDC6:CSI2:CDC54:BNI1:SEC18:RIM101:C2_00200W_A:C2_00600C_A:C2_01390W_A:C2_02710C_A:PR26:HOG1:PAN1:SNU114:RPF2:C2_05510C_A:RPL11:PRE2:C2_06950C_A:MCM3:YCS4:BLM3:RPL3:RPT2:ESA1:PMA1:MET18:SEC13:C3_03330C_A:PRE9:HBR3:C3_04230W_A:PKC1:SEC7:TAF60:FESUR1:C3_07480W_A:HOF1:C4_0315…	1178:1900443:70507:30447:463:48311:42254:30174:45899:1990236:350:71285:71444:1732:45732:80129:1900050:917:51260:706:10898:31571:60303:10570:70783:10571:9405:30518:31578:70887:2000220:44416:35066:70903:1900231:32012:45875:70317:60237:30437:43486:6457:36168:7186:1990113:1:51447:32880:31031:36091:31503:40023:10847:43618:493:43007:71243:36178:1900439:1900445:51726:10914:6913:71454:71280:6754:2001020:…
44711	single-organism biosynthetic process	136 out of 871 genes, 15.6%	644 out of 6473 background genes, 9.9%	1.97e-05	0	TUP1:MVD:TRP1:RIM8:C1_00510W_A:RPO41:ERG2:C1_02240W_A:GSC1:PMM1:COQ4:TPS2:HMG1:C1_04030W_A:C1_04280C_A:ACS2:C1_05990C_A:CHS7:GPI8:SMI1:ADE5,7:ENO1:ERG1:RIM20:ERG12:GUA1:IDH1:ADE12:BIG1:C1_11370C_A:ARO7:MCD4:TRP3:CDC6:CDC54:C1_13060C_A:FAD3:LCB2:RFA1:C2_01530C_A:SMP2:C2_02120W_A:ERG7:PRS1:SUR2:RNR21:ADE8:GPM1:HEM2:HOG1:RAD32:ERG10:ERG20:OLE2:RFA2:MCM3:ALG7:MIT1:PES1:ERG24:PMI1:HEM3:RHR2:PMA1:ERG6:…	32889:1900443:30447:7004:722:16255:30174:6657:6673:71285:19358:6071:6177:32995:10570:70783:97237:70146:6276:9405:70887:6631:44416:15937:19571:6688:1900231:70987:36187:6031:70317:60237:60178:30437:33260:43486:36168:6457:734:15936:36091:1900198:45184:43065:16485:5992:10847:46513:71243:1900439:1900445:71210:10914:6913:6084:9268:71280:6754:6172:46417:2001020:6612:6555:48194:45892:724:36244:1900432:70…
51716	cellular response to stimulus	222 out of 871 genes, 25.5%	1188 out of 6473 background genes, 18.4%	2.17e-05	0	TUP1:CCT8:RIM8:CNS1:TUB2:ROT1:ERG2:CDC5:C1_01400C_A:ESP1:GSC1:C1_02750C_A:TIF34:YKT6:RLI1:TPS2:YPT1:HMG1:C1_03960C_A:VPS16:KOG1:ARC35:NPL4:RAC1:SUI2:SOG2:C1_07830C_A:SMI1:NOT5:ENO1:ERG1:SWI6:C1_08680C_A:C1_09070W_A:CTA8:RIM20:NUP188:YTM1:ADE12:TPK1:VPS23:CDC48:BIG1:C1_10880W_A:FGR16:FGR39:C1_11370C_A:GAR1:CSI2:C1_12350W_A:CDC54:BNI1:ECM25:SEC18:LCB2:SSK1:C1_14050C_A:RIM101:MLH3:RFA1:NPL6:VPS24:SP…	6261:32889:15749:1178:1900443:6043:30447:463:7004:48311:722:45899:16320:44774:6673:71285:71444:2001209:1900050:917:51260:6071:31929:71033:32995:35957:34198:706:34504:1900464:90295:10898:34517:31571:1901255:60303:10570:2188:70783:97237:160:6276:10571:9405:30518:70887:2000220:6631:44416:15937:35066:447:1900231:18026:480:6303:32012:6855:70987:36187:6031:45875:70317:60237:60178:30437:33260:43486:3616…
480	endonucleolytic cleavage in 5'-ETS of tricistronic rRNA transcript (SSU-rRNA, 5.8S rRNA, LSU-rRNA)	17 out of 871 genes, 2.0%	29 out of 6473 background genes, 0.4%	2.91e-05	0	C1_04040C_A:C1_09710C_A:C1_10880W_A:C1_14080W_A:MPP10:NOC4:RCL1:NOP14:C3_07800C_A:SAS10:UTP13:NOP5:UTP18:PWP2:CR_02420W_A:DBP8:CR_09800C_A	30447:447:480:30010:36170:45943:472:9267:7109:71216:56:36180:35690
70887	cellular response to chemical stimulus	125 out of 871 genes, 14.4%	583 out of 6473 background genes, 9.0%	3.4e-05	0	TUP1:CCT8:CNS1:TUB2:ROT1:ERG2:ESP1:GSC1:TIF34:RLI1:TPS2:YPT1:HMG1:C1_03960C_A:ARC35:NPL4:SOG2:SMI1:ERG1:C1_08680C_A:RIM20:ADE12:TPK1:CDC48:GAR1:C1_12350W_A:BNI1:LCB2:SSK1:RIM101:PRS1:VPS20:HOG1:SCH9:VPS36:LEM3:RPF2:MKK2:AMO2:ARP3:NOC4:ALG7:KRE30:UTP15:VPS28:PES1:ERG24:RAS1:ERG6:GFA1:ZCF16:KRE9:PKC1:TEC1:ZCF31:SEC7:NOP14:ARF2:SSN8:MNN9:TAF60:ABD1:SWI1:BEM1:NIP1:AHP1:SEN2:SAS10:GAT1:CBF1:CCT6:ERG11…	6261:32889:15749:1178:1900443:6043:30447:463:48311:16320:6673:71285:71444:1900050:917:51260:32995:35957:1900464:90295:34517:60303:2188:70783:97237:160:9405:30518:70887:2000220:6631:44416:447:1900231:480:32012:6855:36187:6031:70317:60237:60178:30437:43486:36168:6457:7186:1:32880:15936:36091:46685:1900198:43065:16485:5992:10847:43618:75297:46513:45861:71243:1900182:36178:1900439:71210:1900445:51726…
447	endonucleolytic cleavage in ITS1 to separate SSU-rRNA from 5.8S rRNA and LSU-rRNA from tricistronic rRNA transcript (SSU-rRNA, 5.8S rRNA, LSU-rRNA)	20 out of 871 genes, 2.3%	39 out of 6473 background genes, 0.6%	3.46e-05	0	C1_04040C_A:C1_09710C_A:C1_10880W_A:KRR1:C1_14080W_A:MPP10:NOC4:RCL1:C3_02350W_A:NOP14:C3_07800C_A:SAS10:UTP13:NOP5:ENP1:UTP18:PWP2:CR_02420W_A:DBP8:CR_09800C_A	30447:447:480:30010:36170:45943:472:9267:7109:7346:71216:56:36180:35690
469	cleavage involved in rRNA processing	27 out of 871 genes, 3.1%	65 out of 6473 background genes, 1.0%	3.75e-05	0	C1_03830C_A:C1_04040C_A:C1_09710C_A:C1_10880W_A:KRR1:C1_12350W_A:C1_14080W_A:MPP10:GSP1:NOC4:RCL1:C3_02350W_A:NOP14:C3_07800C_A:SAS10:RRP42:UTP13:NOP5:ENP1:UTP18:PWP2:CR_02420W_A:DBP8:CR_06450W_A:CR_07030C_A:NOP10:CR_09800C_A	30447:447:480:51726:6913:71038:30010:36170:16075:45943:51276:31938:71028:6997:6184:467:31118:70651:472:6363:6886:31120:31054:9267:71039:462:7109:469:10972:70481:7346:34427:71035:7264:448:71216:56:36180:6364:35690
478	endonucleolytic cleavage involved in rRNA processing	21 out of 871 genes, 2.4%	43 out of 6473 background genes, 0.7%	4.64e-05	0	C1_04040C_A:C1_09710C_A:C1_10880W_A:KRR1:C1_14080W_A:MPP10:NOC4:RCL1:C3_02350W_A:NOP14:C3_07800C_A:SAS10:UTP13:NOP5:ENP1:UTP18:PWP2:CR_02420W_A:DBP8:CR_06450W_A:CR_09800C_A	30447:447:480:30010:36170:45943:472:6363:9267:7109:7346:448:71216:56:36180:35690
479	endonucleolytic cleavage of tricistronic rRNA transcript (SSU-rRNA, 5.8S rRNA, LSU-rRNA)	21 out of 871 genes, 2.4%	43 out of 6473 background genes, 0.7%	4.64e-05	0	C1_04040C_A:C1_09710C_A:C1_10880W_A:KRR1:C1_14080W_A:MPP10:NOC4:RCL1:C3_02350W_A:NOP14:C3_07800C_A:SAS10:UTP13:NOP5:ENP1:UTP18:PWP2:CR_02420W_A:DBP8:CR_06450W_A:CR_09800C_A	30447:447:480:30010:36170:45943:472:6363:9267:7109:7346:448:71216:56:36180:35690
71826	ribonucleoprotein complex subunit organization	43 out of 871 genes, 4.9%	136 out of 6473 background genes, 2.1%	5.35e-05	0	RPL10:RLI1:YPT1:SUI2:FUN12:CEF1:FGR16:CSI2:C2_00200W_A:C2_02710C_A:HOG1:SNU114:RPF2:RPL11:RPL3:C3_03330C_A:C3_04230W_A:PKC1:C3_07480W_A:C4_03150W_A:C4_04870C_A:C4_05330C_A:C4_06800W_A:EXM2:C4_07100C_A:UBI3:SPB4:C5_02010C_A:GCD11:SUI1:C5_05340W_A:C6_02230W_A:PRP45:RPL5:RVB2:HSP90:SUI3:CR_01700C_A:DBP2:CR_04110W_A:CR_04170W_A:WAL1:DRS1	1900443:70507:30447:463:42254:350:1732:31571:9405:30518:70317:60237:30437:43486:6457:36168:1990113:36091:10847:493:71243:6913:349:48194:30010:1900432:16567:35494:36170:50850:32949:33962:31505:6446:43556:70321:71048:6376:1990115:48315:9272:43248:1902626:44182:35065:6184:184:34599:60081:34498:9306:1900444:10155:90114:45903:50732:6415:71276:7015:6468:1900391:44397:147:915:32258:6412:31120:290:35556:…
22618	ribonucleoprotein complex assembly	41 out of 871 genes, 4.7%	129 out of 6473 background genes, 2.0%	9.61e-05	0	RPL10:SUI2:FUN12:CEF1:FGR16:CSI2:C2_00200W_A:C2_02710C_A:HOG1:SNU114:RPF2:RPL11:RPL3:C3_03330C_A:C3_04230W_A:PKC1:C3_07480W_A:C4_03150W_A:C4_04870C_A:C4_05330C_A:C4_06800W_A:EXM2:C4_07100C_A:UBI3:SPB4:C5_02010C_A:GCD11:SUI1:C5_05340W_A:C6_02230W_A:PRP45:RPL5:RVB2:HSP90:SUI3:CR_01700C_A:DBP2:CR_04110W_A:CR_04170W_A:WAL1:DRS1	1900443:70507:30447:463:42254:350:1732:31571:9405:30518:60237:30437:43486:6457:36168:1990113:36091:10847:493:71243:349:30010:1900432:16567:36170:50850:32949:33962:31505:6446:43556:70321:71048:6376:1990115:48315:9272:43248:1902626:44182:35065:184:34599:60081:1900444:10155:45903:50732:6415:71276:7015:6468:1900391:44397:147:915:6412:31120:290:35556:470:51403:6973:2000601:1990145:10520:1900528:71470:…
472	endonucleolytic cleavage to generate mature 5'-end of SSU-rRNA from (SSU-rRNA, 5.8S rRNA, LSU-rRNA)	17 out of 871 genes, 2.0%	31 out of 6473 background genes, 0.5%	0.00011	0	C1_04040C_A:C1_09710C_A:C1_10880W_A:C1_14080W_A:MPP10:NOC4:RCL1:NOP14:C3_07800C_A:SAS10:UTP13:NOP5:UTP18:PWP2:CR_02420W_A:DBP8:CR_09800C_A	30447:447:480:30010:36170:45943:472:9267:7109:71216:56:36180:35690
19438	aromatic compound biosynthetic process	94 out of 871 genes, 10.8%	412 out of 6473 background genes, 6.4%	0.00012	0	TUP1:TRP1:RPO41:RPB7:C1_01590C_A:ZCF24:C1_02750C_A:C1_03310W_A:C1_06590C_A:PUT3:TAF145:ADE5,7:NOT5:GUA1:ADE12:C1_10120C_A:TBP1:RPA190:ARO7:TRP3:C1_12820C_A:RPC10:RRN3:NPL6:C2_01530C_A:C2_02120W_A:PRS1:C2_02630W_A:RNR21:ADE8:HEM2:RAD32:TBF1:ERF1:C2_06230W_A:RPA12:MED4:PMI1:HEM3:ESA1:PMA1:C3_03100C_A:URK1:POL1:ADE2:REV3:C3_06110C_A:TAF60:C3_06820C_A:ABD1:SRB1:HIS4:SUB2:ARO1:ZCF15:RPC53:C4_04120C_A:…	1178:30447:42766:19358:1900050:6177:42780:6351:60303:70783:6276:9405:34472:70887:44416:15937:1180:1900231:6303:70987:70317:71041:43486:734:43065:43618:43936:1900439:1900445:51726:6352:10914:32508:71280:6754:31087:6172:46417:2001020:6555:42789:97394:45892:724:30847:7059:16567:31123:18003:44030:33683:43156:6283:6390:44382:36170:6378:71028:31938:15986:6207:55114:51834:31505:51090:7265:61432:9086:111…
6996	organelle organization	201 out of 871 genes, 23.1%	1074 out of 6473 background genes, 16.6%	0.00012	0	TUP1:RIM8:APC1:RPO41:C1_00660C_A:TUB2:ROT1:CDC5:ESP1:C1_02160W_A:C1_02240W_A:RPL10:PMM1:C1_02510W_A:C1_02750C_A:YKT6:NGG1:MAS1:C1_03310W_A:RLI1:YPT1:SPC19:C1_04030W_A:POR1:C1_04110W_A:ACS2:VPS16:ARC35:NPL4:C1_06590C_A:SUI2:PUT3:C1_07830C_A:FUN12:C1_08470W_A:SEC24:CTA8:NUP188:YTM1:SHY1:RPA190:CDC48:C1_11370C_A:CSI2:BNI1:C1_13060C_A:SEC18:C1_13690C_A:DAD1:PAM16:IRR1:RIM101:MLH3:RFA1:NPL6:VPS24:C2_0…	6261:32889:8054:1178:1900443:70507:30447:463:7004:48311:722:42254:42766:15691:6657:16320:44774:71285:1732:45839:1900050:917:51987:71033:34198:706:6351:10898:34517:31571:60303:10570:70783:51646:70146:6276:10571:9405:30518:45176:31578:70887:2000220:44416:35066:70903:1900231:6303:32012:70987:30150:45875:70317:60237:60178:30437:33260:43486:6457:36168:734:1:51447:32880:31031:36091:1900198:45184:43065:…
51234	establishment of localization	202 out of 871 genes, 23.2%	1081 out of 6473 background genes, 16.7%	0.00013	0	VPS53:C1_00660C_A:TUB2:RPS21:C1_02160W_A:C1_02240W_A:C1_02450C_A:PMM1:C1_02510W_A:HNM4:YKT6:MAS1:SEC62:RLI1:C1_03370W_A:YPT1:C1_03960C_A:C1_04040C_A:POR1:C1_04110W_A:VPS16:DUR3:CHS7:ARC35:NPL4:C1_06510C_A:C1_06590C_A:RAC1:C1_07210C_A:C1_07690C_A:SEC24:C1_09210C_A:C1_09360C_A:NUP188:C1_10200C_A:C1_10340W_A:C1_10620W_A:RPA190:VPS23:CDC48:C1_10840C_A:C1_11370C_A:MCD4:C1_12930C_A:BNI1:SPC3:SEC18:C1_1…	32889:15749:1178:1900443:30447:463:6849:7004:48311:722:15691:6657:1990236:16320:71285:1900050:917:495:71033:706:6351:10898:34517:60303:6616:10570:70783:10571:9405:45176:15840:31578:70887:44416:447:1900231:480:32012:6855:30150:45875:70317:60237:60178:30437:33260:36168:6457:51447:32880:36091:45184:43065:16485:40023:22:10847:43618:45861:71243:1900182:36178:1900439:71210:1900445:51726:46967:6913:3250…
6906	vesicle fusion	15 out of 871 genes, 1.7%	25 out of 6473 background genes, 0.4%	0.00013	0	C1_00660C_A:C1_02510W_A:YKT6:SEC18:C1_13690C_A:VPS33:C2_09680W_A:VTI1:USO1:TIP1:SEC9:C7_01740C_A:SFT1:CR_01350C_A:SEC4	32889:30447:70317:6913:6904:35494:31321:34727:6893:6184:9306:6891:281:6896:6886:48278:7107:48280:45:48193:30448:6903:35493:43001:7030:6890:11:6906:6914:48211:6888:6995:6887:7264:51469:42144:71216:6623:36180:48219:35542:6897:35690
42221	response to chemical	140 out of 871 genes, 16.1%	689 out of 6473 background genes, 10.6%	0.00015	0	TUP1:CCT8:CNS1:TUB2:ROT1:ERG2:RPB7:C1_01590C_A:ESP1:GSC1:TIF34:RLI1:TPS2:YPT1:HMG1:C1_03960C_A:ARC35:NPL4:SOG2:SMI1:ERG1:C1_08680C_A:ZWF1:C1_09210C_A:RIM20:ADE12:C1_10200C_A:TPK1:CDC48:GAR1:C1_12350W_A:BNI1:LCB2:SSK1:RIM101:PRS1:VPS20:HOG1:SCH9:VPS36:LEM3:RPF2:MKK2:C2_06230W_A:AMO2:ARP3:NOC4:ALG7:KRE30:UTP15:VPS28:PES1:ERG24:RAS1:ERG6:GFA1:ZCF16:KRE9:PKC1:ADE2:TEC1:ZCF31:SEC7:NOP14:ARF2:SSN8:MNN9…	6261:32889:15749:1178:1900443:6043:30447:463:48311:16320:6673:71285:71444:1900050:917:51260:32995:35957:1900464:90295:34517:60303:2188:70783:97237:160:9405:30518:70887:2000220:6631:44416:447:1900231:480:32012:6855:36187:6031:70317:60237:60178:30437:43486:36168:6457:7186:1:32880:15936:36091:46685:1900198:43065:16485:5992:10847:43618:75297:46513:45861:71243:1900182:36178:1900439:71210:1900445:51726…
16050	vesicle organization	23 out of 871 genes, 2.6%	53 out of 6473 background genes, 0.8%	0.00016	0	C1_00660C_A:C1_02510W_A:YKT6:YPT1:SEC24:SEC18:C1_13690C_A:VPS24:VPS20:VPS33:C2_09680W_A:SEC13:VTI1:USO1:SEC14:C5_03140C_A:TIP1:SEC9:SAR1:C7_01740C_A:SFT1:CR_01350C_A:SEC4	32889:30447:6657:71285:917:10570:70317:30437:36178:6913:48194:6904:35494:6892:31321:34727:46488:15914:6893:6184:30433:34498:43547:9306:6891:90114:16050:281:32258:6896:45893:6886:48278:31081:390:7107:1900101:36177:48280:45:6998:48193:30448:43328:6903:35493:43001:7030:6890:3400:2001246:70973:11:6906:6914:48211:6888:70676:71467:6995:6887:1990261:6461:48208:7264:51469:32456:16236:42144:71216:7163:662…
18130	heterocycle biosynthetic process	97 out of 871 genes, 11.1%	432 out of 6473 background genes, 6.7%	0.00016	0	TUP1:TRP1:RIM8:RPO41:RPB7:C1_01590C_A:ZCF24:C1_02750C_A:C1_03310W_A:C1_06590C_A:PUT3:TAF145:ADE5,7:NOT5:RIM20:GUA1:ADE12:C1_10120C_A:TBP1:RPA190:TRP3:C1_12820C_A:RPC10:RRN3:NPL6:C2_01530C_A:C2_02120W_A:PRS1:C2_02630W_A:RNR21:ADE8:HEM2:RAD32:TBF1:ERF1:C2_06230W_A:RPA12:MED4:PMI1:HEM3:ESA1:PMA1:C3_03100C_A:URK1:POL1:ADE2:REV3:C3_06110C_A:TAF60:C3_06820C_A:ABD1:SRB1:HIS4:SUB2:C4_00380W_A:LAB5:ZCF15:…	70485:1178:30447:42766:71285:19358:1900050:6177:42780:6351:60303:70783:6276:9405:34472:70887:44416:15937:1180:1900231:6303:70987:70317:71041:43486:734:1900198:43065:16485:43618:43936:1900439:1900445:51726:6352:10914:32508:71280:6754:31087:6172:2001020:6555:42789:97394:45892:724:36244:30847:7059:16567:31123:18003:44030:33683:43156:6283:6390:44382:36170:6378:71028:31938:15986:6207:55114:51834:31505…
90501	RNA phosphodiester bond hydrolysis	27 out of 871 genes, 3.1%	69 out of 6473 background genes, 1.1%	0.00016	0	C1_03830C_A:C1_04040C_A:C1_09710C_A:C1_10880W_A:KRR1:C1_12350W_A:C1_14080W_A:MPP10:GSP1:NOC4:RCL1:C3_02350W_A:NOP14:C3_07800C_A:SAS10:RRP42:UTP13:NOP5:ENP1:UTP18:PWP2:CR_02420W_A:DBP8:CR_06450W_A:CR_07030C_A:NOP10:CR_09800C_A	30447:447:480:51726:6913:71038:30010:36170:16075:45943:51276:31938:71028:6997:6184:467:31118:70651:472:6363:6886:31120:31054:9267:71039:462:7109:469:10972:70481:7346:34427:71035:7264:448:71216:56:36180:6364:35690
9059	macromolecule biosynthetic process	174 out of 871 genes, 20.0%	904 out of 6473 background genes, 14.0%	0.00017	0	RPO41:ROT1:TIF:RPS21:C1_01530C_A:RPB7:C1_01590C_A:ZCF24:GSC1:RPL10:FRS2:C1_02750C_A:TIF34:RPP1A:RPL13:C1_03310W_A:RLI1:C1_03600W_A:C1_04030W_A:C1_04280C_A:CHS7:C1_06070W_A:C1_06590C_A:SUI2:PUT3:TAF145:GPI8:C1_07830C_A:SMI1:FUN12:NOT5:GCD6:C1_10120C_A:TBP1:RPA190:BIG1:WBP1:C1_11370C_A:MCD4:CDC6:WRS1:CDC54:C1_12820C_A:C1_13030C_A:C1_13060C_A:TIF35:RPC10:RRN3:RFA1:NPL6:STT3:C2_02120W_A:C2_02630W_A:R…	6261:32889:1178:30447:7004:722:42254:42766:16255:30174:1732:1900050:32995:42780:6351:31571:60303:2188:97237:70146:6276:9405:34472:288:2000220:1180:6421:6303:70987:6031:70317:60237:60178:33260:71041:36168:6457:6431:1990113:734:45184:45950:5992:43618:45861:43936:36178:1900445:51726:6352:6913:32508:9268:31087:6172:6612:42789:97394:724:36244:30847:7059:16567:1900461:710:7076:31123:18003:33683:6419:21…
44271	cellular nitrogen compound biosynthetic process	97 out of 871 genes, 11.1%	433 out of 6473 background genes, 6.7%	0.00018	0	TRP1:RIM8:C1_00510W_A:RPO41:RPB7:C1_01590C_A:ZCF24:C1_02750C_A:C1_03310W_A:C1_05990C_A:C1_06590C_A:PUT3:TAF145:ADE5,7:NOT5:RIM20:GUA1:ADE12:C1_10120C_A:TBP1:RPA190:TRP3:C1_12820C_A:RPC10:RRN3:NPL6:C2_01530C_A:C2_02120W_A:PRS1:C2_02630W_A:RNR21:ADE8:HEM2:RAD32:TBF1:ERF1:C2_06230W_A:RPA12:MED4:GLO2:PMI1:HEM3:ESA1:PMA1:C3_03100C_A:URK1:POL1:ADE2:REV3:C3_06110C_A:TAF60:C3_06820C_A:ABD1:SRB1:SUB2:ZCF1…	1178:30447:42766:71285:19358:1900050:6177:42780:6351:60303:70783:6276:9405:34472:70887:44416:15937:1180:1900231:6303:70987:70317:71041:734:6750:1900198:43065:16485:43618:43936:1900439:1900445:51726:6352:32508:6754:31087:6172:6555:42789:97394:724:36244:30847:7059:16567:31123:18003:44030:33683:6283:6390:44382:36170:6378:71028:31938:15986:6207:55114:31505:51090:7265:61432:9086:1112:6281:48315:9272:1…
34645	cellular macromolecule biosynthetic process	173 out of 871 genes, 19.9%	899 out of 6473 background genes, 13.9%	0.00019	0	RPO41:ROT1:TIF:RPS21:C1_01530C_A:RPB7:C1_01590C_A:ZCF24:GSC1:RPL10:FRS2:C1_02750C_A:TIF34:RPP1A:RPL13:C1_03310W_A:RLI1:C1_03600W_A:C1_04030W_A:C1_04280C_A:CHS7:C1_06070W_A:C1_06590C_A:SUI2:PUT3:TAF145:GPI8:C1_07830C_A:SMI1:FUN12:NOT5:GCD6:C1_10120C_A:TBP1:RPA190:BIG1:WBP1:C1_11370C_A:MCD4:CDC6:WRS1:CDC54:C1_12820C_A:C1_13030C_A:C1_13060C_A:TIF35:RPC10:RRN3:RFA1:NPL6:STT3:C2_02120W_A:C2_02630W_A:R…	6261:32889:1178:30447:7004:722:42254:42766:16255:30174:1732:1900050:32995:42780:6351:31571:60303:2188:97237:70146:6276:9405:34472:288:2000220:1180:6421:6303:70987:6031:70317:60237:60178:33260:71041:36168:6457:6431:1990113:734:45184:45950:5992:43618:45861:43936:36178:1900445:51726:6352:6913:32508:31087:6172:6612:42789:97394:724:36244:30847:7059:16567:1900461:710:7076:31123:18003:33683:6419:2181:62…
50896	response to stimulus	241 out of 871 genes, 27.7%	1344 out of 6473 background genes, 20.8%	0.00019	0	TUP1:CCT8:RIM8:CNS1:APC1:TUB2:ROT1:ERG2:CDC5:C1_01400C_A:RPB7:C1_01590C_A:ESP1:GSC1:C1_02750C_A:TIF34:YKT6:RLI1:TPS2:YPT1:HMG1:C1_03960C_A:VPS16:KOG1:ARC35:NPL4:RAC1:SUI2:SOG2:C1_07830C_A:SMI1:NOT5:ENO1:ERG1:SWI6:C1_08680C_A:ZWF1:C1_09070W_A:CTA8:C1_09210C_A:RIM20:NUP188:YTM1:ADE12:C1_10200C_A:TPK1:VPS23:CDC48:BIG1:C1_10880W_A:FGR16:FGR39:C1_11370C_A:GAR1:CSI2:C1_12350W_A:CDC54:BNI1:ECM25:SEC18:L…	6261:32889:15749:8054:1178:1900443:6043:30447:463:7004:48311:722:45899:16320:44774:6673:71285:71444:2001209:45839:1900050:917:51260:6071:31929:71033:32995:35957:34198:706:34504:1900464:90295:10898:34517:31571:1901255:60303:10570:2188:70783:97237:160:6276:10571:9405:30518:70887:2000220:6631:44416:15937:35066:447:1900231:18026:480:6303:32012:6855:70987:36187:6031:45875:70317:60237:60178:30437:33260…
90502	RNA phosphodiester bond hydrolysis, endonucleolytic	21 out of 871 genes, 2.4%	46 out of 6473 background genes, 0.7%	0.0002	0	C1_04040C_A:C1_09710C_A:C1_10880W_A:KRR1:C1_14080W_A:MPP10:NOC4:RCL1:C3_02350W_A:NOP14:C3_07800C_A:SAS10:UTP13:NOP5:ENP1:UTP18:PWP2:CR_02420W_A:DBP8:CR_06450W_A:CR_09800C_A	30447:447:480:30010:36170:45943:472:6363:9267:7109:7346:448:71216:56:36180:35690
44710	single-organism metabolic process	288 out of 871 genes, 33.1%	1663 out of 6473 background genes, 25.7%	0.0002	0	TUP1:MVD:TRP1:RIM8:C1_00510W_A:APC1:RPO41:TUB2:ROT1:ERG2:CDC5:C1_01010W_A:C1_01050C_A:C1_01530C_A:C1_02240W_A:GSC1:PMM1:FRS2:C1_02750C_A:COQ4:NGG1:TPS2:YPT1:C1_03600W_A:STR2:HMG1:C1_04030W_A:C1_04280C_A:ACS2:ICL1:C1_05990C_A:CHS7:NPL4:RAC1:GPI8:C1_07830C_A:SMI1:ADE5,7:GCV2:ENO1:ERG1:ZWF1:C1_09070W_A:AOX1:RIM20:ERG12:GUA1:IDH1:ADE12:SHY1:ERO1:TBP1:CDC48:BIG1:C1_10840C_A:WBP1:C1_11290W_A:C1_11370C_…	6261:70485:32889:8054:1900443:30447:7004:48311:722:16255:30174:45899:34641:6657:16320:44774:6673:71285:45839:19358:6071:6177:71033:32995:706:10898:34517:1901255:10570:70783:97237:70146:6276:10571:9405:30518:70887:2000220:6631:44416:15937:35066:19571:70903:6688:1900231:6421:6303:32012:10430:70987:36187:6031:45875:70317:60237:60178:30437:33260:43486:36168:6457:6431:7186:734:6750:51447:32880:31031:1…
34471	ncRNA 5'-end processing	17 out of 871 genes, 2.0%	32 out of 6473 background genes, 0.5%	0.00021	0	C1_04040C_A:C1_09710C_A:C1_10880W_A:C1_14080W_A:MPP10:NOC4:RCL1:NOP14:C3_07800C_A:SAS10:UTP13:NOP5:UTP18:PWP2:CR_02420W_A:DBP8:CR_09800C_A	30447:447:480:30010:36170:45943:472:9267:7109:71216:56:36180:35690
967	rRNA 5'-end processing	17 out of 871 genes, 2.0%	32 out of 6473 background genes, 0.5%	0.00021	0	C1_04040C_A:C1_09710C_A:C1_10880W_A:C1_14080W_A:MPP10:NOC4:RCL1:NOP14:C3_07800C_A:SAS10:UTP13:NOP5:UTP18:PWP2:CR_02420W_A:DBP8:CR_09800C_A	30447:447:480:30010:36170:45943:472:9267:7109:71216:56:36180:35690
50794	regulation of cellular process	232 out of 871 genes, 26.6%	1286 out of 6473 background genes, 19.9%	0.00022	0	TUP1:RIM8:APC1:TUB2:ROT1:CDC5:C1_01400C_A:RPS21:RPB7:C1_01590C_A:ESP1:ZCF24:C1_02240W_A:C1_02850W_A:RPP1A:NGG1:C1_03310W_A:RLI1:C1_03370W_A:TPS2:YPT1:C1_03960C_A:SPC19:POR1:VPS16:YBN5:RPT1:KOG1:CHS7:ARC35:NPL4:C1_06590C_A:RAC1:SUI2:PUT3:TAF145:SOG2:C1_07830C_A:SMI1:FUN12:NOT5:ENO1:GCD6:SWI6:C1_08680C_A:CTA8:LYS142:RIM20:TPK1:TBP1:VPS23:CDC48:KRR1:MED10:CDC6:C1_12570C_A:BNI1:ECM25:DAD1:SSK1:C1_140…	6261:32889:8054:1178:1900443:70507:30447:463:48311:722:42766:30174:45899:6657:1990236:16320:44774:71285:71444:1732:2001209:45732:45839:1900050:917:51987:51260:31929:32995:35957:34198:706:6351:34504:1900464:90295:10898:34517:31571:60303:10570:70783:160:10571:9405:30518:45176:31578:70887:10513:2000220:44416:1180:35066:447:1900231:18026:480:32012:87:70987:36187:30150:45875:70317:60237:60178:30437:43…
34613	cellular protein localization	103 out of 871 genes, 11.8%	470 out of 6473 background genes, 7.3%	0.00023	0	C1_02240W_A:PMM1:MAS1:SEC62:YPT1:C1_03960C_A:SPC19:C1_04110W_A:VPS16:NPL4:RAC1:C1_07690C_A:SEC24:C1_09360C_A:NUP188:RPA190:VPS23:CDC48:SPC3:SEC18:DAD1:PAM16:NPL6:VPS24:C2_01220W_A:CDC55:SAC3:NSP1:VPS20:VPS36:TIM17:VPS35:VPS33:GSP1:SSC1:BLM3:TIM22:VPS28:TIM23:RAP1:RAS1:SEC6:TIM44:RNA1:ERG6:SEC13:VTI1:ARF2:C3_06440W_A:C3_06750W_A:C3_06970W_A:SEC61:HOF1:PAM18:TIM12:C4_01790W_A:CLC1:TIM10:C4_02460W_A…	32889:1178:30447:6657:1990236:16320:44774:71285:1900050:917:51987:71033:34504:90295:34517:60303:6616:10570:9405:31578:1900231:36187:30150:70317:60237:60178:30437:36168:43065:16485:43618:45861:1900182:36178:1900439:71210:1900445:51726:46967:6913:71280:78:6612:71528:71333:42789:48194:90002:30010:45892:6614:36244:97064:7059:7076:6904:6283:35494:44382:6407:36170:35356:6465:51276:45144:32949:31938:514…
44801	single-organism membrane fusion	24 out of 871 genes, 2.8%	58 out of 6473 background genes, 0.9%	0.00025	0	C1_00660C_A:C1_02510W_A:YKT6:VPS16:CDC48:SEC18:C1_13690C_A:SMP2:VPS33:C2_09680W_A:VTI1:FZO1:USO1:CLN3:TIP1:SEC9:C7_01740C_A:UFE1:SFT1:CR_01350C_A:SEC4:YPT31:CR_08200C_A:TRX1	32889:30447:15691:16320:34517:51646:6276:70317:6457:16485:1900182:51726:6913:15723:6904:35494:71852:6997:80058:31321:34727:31134:1900409:19432:6893:44182:6184:34599:34498:9306:6891:1990171:70651:281:8654:6896:6886:48278:45324:55085:33047:7107:7114:8361:7029:6662:8053:9060:61166:30970:48280:45:6895:6810:1990116:45454:19379:42744:82:79:48193:30448:6903:35493:1900429:43001:7030:6890:11:71712:6906:69…
460	maturation of 5.8S rRNA	28 out of 871 genes, 3.2%	75 out of 6473 background genes, 1.2%	0.00031	0	C1_03830C_A:C1_04040C_A:C1_09710C_A:C1_10880W_A:KRR1:C1_12350W_A:C1_14080W_A:MPP10:RPF2:GSP1:NOC4:RCL1:C3_02350W_A:NOP14:C3_07800C_A:SAS10:RRP42:C4_05330C_A:UTP13:NOP5:SPB1:ENP1:UTP18:PWP2:CR_02420W_A:DBP8:CR_06450W_A:CR_09800C_A	70507:30447:463:447:480:51726:6913:71038:30010:36170:16075:45943:51276:31938:71028:6997:1902626:6184:467:70651:472:6363:6886:31054:27:9267:71039:7109:10972:70481:7346:34427:71035:32465:7264:448:31167:71216:56:36180:466:6364:6469:35690
466	maturation of 5.8S rRNA from tricistronic rRNA transcript (SSU-rRNA, 5.8S rRNA, LSU-rRNA)	28 out of 871 genes, 3.2%	75 out of 6473 background genes, 1.2%	0.00031	0	C1_03830C_A:C1_04040C_A:C1_09710C_A:C1_10880W_A:KRR1:C1_12350W_A:C1_14080W_A:MPP10:RPF2:GSP1:NOC4:RCL1:C3_02350W_A:NOP14:C3_07800C_A:SAS10:RRP42:C4_05330C_A:UTP13:NOP5:SPB1:ENP1:UTP18:PWP2:CR_02420W_A:DBP8:CR_06450W_A:CR_09800C_A	70507:30447:463:447:480:51726:6913:71038:30010:36170:16075:45943:51276:31938:71028:6997:1902626:6184:467:70651:472:6363:6886:31054:27:9267:71039:7109:10972:70481:7346:34427:71035:32465:7264:448:31167:71216:56:36180:466:6364:6469:35690
51169	nuclear transport	44 out of 871 genes, 5.1%	149 out of 6473 background genes, 2.3%	0.00034	0	RPS21:C1_02240W_A:C1_02450C_A:RLI1:C1_03370W_A:YPT1:C1_04040C_A:C1_06590C_A:RAC1:C1_07690C_A:NUP188:RPA190:NPL6:C2_01220W_A:SAC3:NSP1:HOG1:C2_05750W_A:GSP1:KRE30:BLM3:RAS1:UTP8:DBP5:RNA1:RPS15:C3_06440W_A:UBA1:SUB2:ZUO1:MSN5:C5_00150C_A:RIX7:RPS5:MTR10:C6_02230W_A:C7_02170C_A:SPT6:SEC4:RHO1:CR_02970C_A:RPS3:CR_06640C_A:YPT31	32889:1178:1900443:30447:463:1990236:1900050:71033:6351:60303:9405:447:1900231:480:70317:60237:60178:30437:36168:36091:43065:10847:43618:1900182:71243:1900439:1900445:51726:6913:32508:6612:71528:71333:42789:48194:1900432:97064:16567:33683:6283:35494:44382:6407:36170:45943:51276:32949:31938:71852:6997:51031:31505:31321:7265:6446:43556:1302:70321:7329:55:48315:9272:32955:44413:43248:6893:35065:4418…
966	RNA 5'-end processing	17 out of 871 genes, 2.0%	33 out of 6473 background genes, 0.5%	0.00038	0	C1_04040C_A:C1_09710C_A:C1_10880W_A:C1_14080W_A:MPP10:NOC4:RCL1:NOP14:C3_07800C_A:SAS10:UTP13:NOP5:UTP18:PWP2:CR_02420W_A:DBP8:CR_09800C_A	30447:447:480:30010:36170:45943:472:9267:7109:71216:56:36180:35690
65007	biological regulation	272 out of 871 genes, 31.2%	1564 out of 6473 background genes, 24.2%	0.00039	0	TUP1:RIM8:APC1:TUB2:ROT1:CDC5:C1_01400C_A:RPS21:RPB7:C1_01590C_A:ESP1:ZCF24:C1_02240W_A:C1_02850W_A:RPP1A:NGG1:C1_03310W_A:RLI1:C1_03370W_A:TPS2:YPT1:RPN3:C1_03960C_A:SPC19:POR1:C1_04110W_A:VPS16:YBN5:C1_05010C_A:RPT1:KOG1:CHS7:ARC35:NPL4:C1_06590C_A:RAC1:SUI2:PUT3:TAF145:SOG2:C1_07830C_A:SMI1:ADE5,7:FUN12:NOT5:ENO1:ERG1:GCD6:SWI6:C1_08680C_A:CTA8:LYS142:RIM20:TPK1:TBP1:VPS23:CDC48:C1_11370C_A:KR…	6261:32889:8054:1178:1900443:70507:30447:463:7004:48311:722:42766:16255:30174:45899:34641:6657:1990236:16320:44774:71285:71444:1732:2001209:45732:45839:1900050:917:51987:51260:31929:32995:35957:34198:706:6351:34504:1900464:90295:10898:34517:31571:60303:10570:70783:160:10571:9405:30518:45176:31578:70887:10513:2000220:6631:44416:1180:35066:70903:447:1900231:18026:480:32012:87:70987:36187:30150:4587…
70727	cellular macromolecule localization	105 out of 871 genes, 12.1%	487 out of 6473 background genes, 7.5%	0.00041	0	C1_02240W_A:PMM1:MAS1:SEC62:YPT1:C1_03960C_A:SPC19:C1_04110W_A:VPS16:NPL4:RAC1:C1_07690C_A:SEC24:C1_09360C_A:NUP188:RPA190:VPS23:CDC48:SPC3:SEC18:DAD1:PAM16:C2_00200W_A:NPL6:VPS24:C2_01220W_A:SPT5:CDC55:SAC3:NSP1:VPS20:VPS36:TIM17:VPS35:VPS33:GSP1:SSC1:BLM3:TIM22:VPS28:TIM23:RAP1:RAS1:SEC6:TIM44:RNA1:ERG6:SEC13:VTI1:ARF2:C3_06440W_A:C3_06750W_A:C3_06970W_A:SEC61:HOF1:PAM18:TIM12:C4_01790W_A:CLC1:…	32889:1178:30447:6657:1990236:16320:350:44774:71285:2001209:1900050:917:51987:71033:34504:90295:34517:60303:6616:10570:9405:31578:1900231:36187:30150:70317:60237:60178:30437:36168:43065:16485:43618:45861:1900182:36178:1900439:71210:1900445:51726:46967:6913:71280:78:6612:71528:71333:42789:48194:90002:30010:45892:6614:36244:97064:7059:7076:6904:90262:6283:35494:44382:6407:36170:35356:6465:51276:451…
50789	regulation of biological process	246 out of 871 genes, 28.2%	1390 out of 6473 background genes, 21.5%	0.00045	0	TUP1:RIM8:APC1:TUB2:ROT1:CDC5:C1_01400C_A:RPS21:RPB7:C1_01590C_A:ESP1:ZCF24:C1_02240W_A:C1_02850W_A:RPP1A:NGG1:C1_03310W_A:RLI1:C1_03370W_A:TPS2:YPT1:RPN3:C1_03960C_A:SPC19:POR1:VPS16:YBN5:RPT1:KOG1:CHS7:ARC35:NPL4:C1_06590C_A:RAC1:SUI2:PUT3:TAF145:SOG2:C1_07830C_A:SMI1:FUN12:NOT5:ENO1:ERG1:GCD6:SWI6:C1_08680C_A:CTA8:LYS142:RIM20:TPK1:TBP1:VPS23:CDC48:KRR1:MED10:MCD4:CDC6:C1_12350W_A:C1_12570C_A:…	6261:32889:8054:1178:1900443:70507:30447:463:48311:722:42766:16255:30174:45899:6657:1990236:16320:44774:71285:71444:1732:2001209:45732:45839:1900050:917:51987:51260:31929:32995:35957:34198:706:6351:34504:1900464:90295:10898:34517:31571:60303:10570:70783:160:10571:9405:30518:45176:31578:70887:10513:2000220:6631:44416:1180:35066:447:1900231:18026:480:32012:87:70987:36187:30150:45875:70317:60237:601…
8380	RNA splicing	37 out of 871 genes, 4.2%	117 out of 6473 background genes, 1.8%	0.0005	0	YPT1:CEF1:FGR16:C1_12670C_A:C2_00200W_A:SPT5:C2_01820C_A:C2_02300W_A:PRP3:SNU114:C2_06230W_A:C3_00500C_A:C3_03300C_A:C3_03330C_A:C3_04230W_A:C3_04380C_A:C3_07480W_A:SUB2:C4_01280C_A:SEN2:C4_03150W_A:EXM2:C4_07100C_A:C5_00920W_A:SMD3:C5_01930W_A:C5_03010W_A:C6_00530C_A:PRP45:C6_02690C_A:SPL1:LIG1:CR_01700C_A:PRP42:SMX4:CR_09480W_A:CR_10820W_A	30447:350:2001209:70903:70317:6913:30969:1902625:349:48194:16567:90262:44030:6283:35494:36170:6378:8298:71048:6376:16226:6184:7067:34498:9306:481:90114:31124:32258:390:1900101:388:244:6348:379:6388:6369:31126:32056:9267:34247:462:2000232:6406:2098:245:354:42493:7030:6890:45292:2001208:6879:48211:6888:6379:6370:398:6270:6338:6995:1990261:6461:6368:7264:32456:16236:32968:71216:36180:35690
61025	membrane fusion	24 out of 871 genes, 2.8%	60 out of 6473 background genes, 0.9%	0.00054	0	C1_00660C_A:C1_02510W_A:YKT6:VPS16:CDC48:SEC18:C1_13690C_A:SMP2:VPS33:C2_09680W_A:VTI1:FZO1:USO1:CLN3:TIP1:SEC9:C7_01740C_A:UFE1:SFT1:CR_01350C_A:SEC4:YPT31:CR_08200C_A:TRX1	32889:30447:15691:16320:34517:51646:6276:70317:6457:16485:1900182:51726:6913:15723:6904:35494:71852:6997:80058:31321:34727:31134:1900409:19432:6893:44182:6184:34599:34498:9306:6891:1990171:70651:281:8654:6896:6886:48278:45324:55085:33047:7107:7114:8361:7029:6662:8053:9060:61166:30970:48280:45:6895:6810:1990116:45454:19379:42744:82:79:48193:30448:6903:35493:1900429:43001:7030:6890:11:71712:6906:69…
45184	establishment of protein localization	86 out of 871 genes, 9.9%	379 out of 6473 background genes, 5.9%	0.00059	0	C1_02240W_A:PMM1:MAS1:SEC62:YPT1:C1_03960C_A:C1_04110W_A:VPS16:NPL4:RAC1:C1_07690C_A:SEC24:C1_09360C_A:NUP188:VPS23:CDC48:C1_11370C_A:SPC3:SEC18:PAM16:GDI1:RFA1:NPL6:VPS24:C2_01220W_A:SAC3:NSP1:VPS20:VPS36:TIM17:VPS33:GSP1:RFA2:SSC1:BLM3:TIM22:VPS28:TIM23:RAP1:RAS1:TIM44:RNA1:ERG6:VTI1:ARF2:C3_06440W_A:C3_06750W_A:C3_06970W_A:SEC61:PAM18:TIM12:C4_01790W_A:CLC1:TIM10:MSN5:C4_04450C_A:USO1:C5_00150…	32889:30447:7004:722:6657:1990236:16320:71285:71033:34517:6616:10570:9405:1900231:30150:70317:60237:60178:30437:33260:36168:45184:43065:16485:45861:1900182:36178:1900439:71210:1900445:51726:46967:6913:6612:71528:71333:48194:90002:45892:724:6614:36244:97064:16567:6904:6283:35494:6407:36170:35356:6465:51276:32949:31938:71852:6997:55114:50821:51031:45053:6892:31505:18345:31321:16560:34727:7265:6268:…
6886	intracellular protein transport	77 out of 871 genes, 8.8%	329 out of 6473 background genes, 5.1%	0.0007	0	C1_02240W_A:PMM1:MAS1:SEC62:YPT1:C1_03960C_A:C1_04110W_A:VPS16:NPL4:RAC1:C1_07690C_A:SEC24:NUP188:VPS23:CDC48:SPC3:SEC18:PAM16:NPL6:VPS24:C2_01220W_A:SAC3:NSP1:VPS20:VPS36:TIM17:VPS33:GSP1:SSC1:BLM3:TIM22:VPS28:TIM23:RAS1:TIM44:RNA1:VTI1:ARF2:C3_06440W_A:C3_06750W_A:C3_06970W_A:SEC61:PAM18:TIM12:C4_01790W_A:CLC1:TIM10:MSN5:C4_04450C_A:USO1:C5_00150C_A:SEC14:C5_01170W_A:VPS1:MTR10:SRP101:CHC1:SAR1…	32889:30447:6657:1990236:16320:71285:71033:34517:6616:10570:9405:1900231:30150:70317:60237:60178:30437:36168:43065:16485:45861:1900182:36178:1900439:1900445:51726:46967:6913:6612:71528:71333:48194:45892:6614:36244:97064:6904:6283:35494:6407:36170:35356:6465:51276:32949:31938:71852:6997:55114:50821:51031:45053:6892:31505:18345:31321:16560:34727:7265:1302:31134:32079:7329:55:48315:46488:9272:32955:…
6397	mRNA processing	47 out of 871 genes, 5.4%	168 out of 6473 background genes, 2.6%	0.00078	0	C1_02850W_A:YPT1:NOT5:C1_09070W_A:CEF1:C1_11090C_A:FGR16:C1_12670C_A:C2_00200W_A:SPT5:C2_01820C_A:C2_02300W_A:SAC3:PRP3:SNU114:C2_06230W_A:C3_00500C_A:C3_03300C_A:C3_03330C_A:C3_04230W_A:C3_04380C_A:C3_07480W_A:ABD1:SUB2:C4_01280C_A:C4_03150W_A:CGT1:EXM2:C4_07100C_A:C5_00920W_A:C5_01310W_A:SMD3:C5_01930W_A:C5_03010W_A:C6_00530C_A:PRP45:NAB3:C6_02690C_A:CDC39:LIG1:CR_01700C_A:CET1:PRP42:CDC28:SMX4…	30447:350:2001209:71033:42780:706:10898:10570:10571:9405:34472:45875:70317:71041:51447:1900182:51726:6913:31087:30969:1902625:349:48194:45892:30847:16567:90262:44030:6283:35494:36170:6378:8298:71028:32079:71048:6376:44182:6184:10696:7067:34498:9306:481:90114:10568:71034:31124:6468:289:973:32258:2001033:390:16192:1900101:388:16337:244:6348:36265:6388:6369:31126:32056:1902424:6301:82:9267:7130:3424…
6913	nucleocytoplasmic transport	43 out of 871 genes, 4.9%	148 out of 6473 background genes, 2.3%	0.00079	0	RPS21:C1_02240W_A:C1_02450C_A:RLI1:C1_03370W_A:YPT1:C1_04040C_A:C1_06590C_A:RAC1:C1_07690C_A:NUP188:RPA190:NPL6:C2_01220W_A:SAC3:NSP1:HOG1:C2_05750W_A:GSP1:KRE30:BLM3:RAS1:UTP8:DBP5:RNA1:RPS15:C3_06440W_A:UBA1:SUB2:ZUO1:MSN5:C5_00150C_A:RIX7:RPS5:MTR10:C6_02230W_A:C7_02170C_A:SPT6:SEC4:RHO1:CR_02970C_A:RPS3:YPT31	32889:1178:1900443:30447:463:1990236:1900050:71033:6351:60303:9405:447:1900231:480:70317:60237:60178:30437:36168:36091:43065:10847:43618:1900182:71243:1900439:1900445:51726:6913:32508:6612:71528:71333:42789:48194:1900432:97064:16567:33683:6283:35494:44382:6407:36170:45943:51276:32949:31938:71852:6997:51031:31505:31321:7265:6446:43556:1302:70321:7329:55:48315:9272:32955:44413:43248:6893:35065:4418…
34654	nucleobase-containing compound biosynthetic process	79 out of 871 genes, 9.1%	344 out of 6473 background genes, 5.3%	0.00112	0	RPO41:RPB7:C1_01590C_A:ZCF24:C1_02750C_A:C1_03310W_A:C1_06590C_A:PUT3:TAF145:ADE5,7:NOT5:GUA1:ADE12:C1_10120C_A:TBP1:RPA190:C1_12820C_A:RPC10:RRN3:NPL6:C2_01530C_A:C2_02120W_A:PRS1:C2_02630W_A:RNR21:ADE8:RAD32:TBF1:ERF1:C2_06230W_A:RPA12:MED4:PMI1:ESA1:PMA1:C3_03100C_A:URK1:POL1:ADE2:REV3:C3_06110C_A:TAF60:C3_06820C_A:ABD1:SRB1:SUB2:ZCF15:RPC53:C4_04120C_A:C4_05630W_A:PRI2:CBF1:C4_07060W_A:BDF1:C…	1178:30447:42766:19358:1900050:6177:42780:6351:60303:70783:6276:9405:34472:70887:15937:1180:1900231:6303:70987:70317:71041:734:43065:43618:43936:1900439:1900445:51726:6352:32508:6754:31087:6172:42789:97394:724:30847:7059:16567:31123:18003:33683:6283:6390:44382:36170:6378:71028:31938:15986:6207:55114:31505:51090:7265:61432:9086:1112:6281:48315:9272:1402:71459:44182:42276:154:6015:10833:19856:36164…
1902589	single-organism organelle organization	135 out of 871 genes, 15.5%	681 out of 6473 background genes, 10.5%	0.00123	0	TUP1:APC1:RPO41:C1_00660C_A:TUB2:ROT1:CDC5:ESP1:C1_02510W_A:C1_02750C_A:YKT6:NGG1:C1_03310W_A:RLI1:YPT1:SPC19:C1_04030W_A:ACS2:VPS16:ARC35:NPL4:SUI2:C1_07830C_A:SEC24:CTA8:CDC48:C1_11370C_A:BNI1:C1_13060C_A:SEC18:C1_13690C_A:DAD1:IRR1:MLH3:RFA1:NPL6:VPS24:C2_01390W_A:SMP2:C2_02120W_A:SAC3:SHE9:VPS20:HOG1:PAN1:RAD32:TBF1:MKK2:VPS33:RFA2:ARP3:YCS4:MCS7:TIM22:SMC2:MSH3:C2_09680W_A:RAP1:RAS1:KIP2:NCE…	32889:8054:1178:1900443:30447:7004:48311:722:42766:15691:6657:16320:44774:71285:45839:1900050:917:51987:71033:706:10898:34517:31571:60303:10570:51646:70146:6276:10571:9405:30518:45176:31578:70887:2000220:35066:70903:1900231:6303:70987:30150:45875:70317:60237:60178:30437:33260:43486:6457:36168:734:1:51447:32880:31031:36091:45184:43065:45950:16485:22:10847:43618:43936:43007:71243:1900182:36178:1900…
6888	ER to Golgi vesicle-mediated transport	27 out of 871 genes, 3.1%	75 out of 6473 background genes, 1.2%	0.00124	0	C1_00660C_A:C1_02160W_A:PMM1:C1_02510W_A:YKT6:YPT1:CHS7:SEC24:SEC18:C2_09680W_A:SEC13:SEC7:ERV29:C4_02460W_A:USO1:C5_03140C_A:TIP1:SLY41:SAR1:SEC27:HRR25:C7_01740C_A:SEC26:CR_05700C_A:BET2:TRX1:CR_10390W_A	30447:917:9405:32012:70317:6457:6913:6612:48194:35494:51276:80058:128:1900409:6281:75306:6038:44182:6184:34599:60257:7067:30433:34498:43547:9306:6891:42752:90114:16050:51455:70793:6468:32258:45893:6886:45047:31081:390:1900101:6662:51223:48280:45:6998:45454:19379:18344:42744:48193:42273:30448:51519:34221:35493:1900429:43001:2098:7030:6890:3400:70973:11:6906:19307:48211:6282:6888:6621:42274:6995:19…
398	mRNA splicing, via spliceosome	33 out of 871 genes, 3.8%	102 out of 6473 background genes, 1.6%	0.00125	0	YPT1:CEF1:FGR16:C1_12670C_A:C2_00200W_A:SPT5:C2_01820C_A:C2_02300W_A:PRP3:SNU114:C3_00500C_A:C3_03300C_A:C3_03330C_A:C3_04230W_A:C3_04380C_A:C3_07480W_A:SUB2:C4_01280C_A:C4_03150W_A:EXM2:C4_07100C_A:C5_00920W_A:SMD3:C5_01930W_A:C5_03010W_A:C6_00530C_A:PRP45:C6_02690C_A:CR_01700C_A:PRP42:SMX4:CR_09480W_A:CR_10820W_A	30447:350:2001209:70317:6913:1902625:349:48194:16567:90262:44030:6283:35494:36170:8298:71048:6376:6184:7067:34498:9306:481:90114:31124:32258:390:1900101:388:244:6348:9267:34247:462:2000232:6406:245:354:7030:6890:45292:2001208:48211:6888:6370:398:6270:6338:6995:1990261:6461:6368:7264:32456:16236:32968:71216:36180:35690
6810	transport	191 out of 871 genes, 21.9%	1042 out of 6473 background genes, 16.1%	0.00148	0	VPS53:C1_00660C_A:TUB2:RPS21:C1_02160W_A:C1_02240W_A:C1_02450C_A:PMM1:C1_02510W_A:HNM4:YKT6:MAS1:SEC62:RLI1:C1_03370W_A:YPT1:C1_03960C_A:C1_04040C_A:POR1:C1_04110W_A:VPS16:DUR3:CHS7:ARC35:NPL4:C1_06510C_A:C1_06590C_A:RAC1:C1_07210C_A:C1_07690C_A:SEC24:C1_09210C_A:NUP188:C1_10200C_A:C1_10340W_A:C1_10620W_A:RPA190:VPS23:CDC48:C1_10840C_A:MCD4:C1_12930C_A:SPC3:SEC18:C1_13690C_A:PAM16:GDI1:NPL6:VPS24…	32889:15749:1178:1900443:30447:463:6849:48311:15691:6657:1990236:16320:71285:1900050:917:495:71033:706:6351:10898:34517:60303:6616:10570:10571:9405:45176:15840:44416:447:1900231:480:32012:6855:30150:45875:70317:60237:60178:30437:36168:6457:51447:36091:43065:16485:22:10847:43618:45861:71243:1900182:36178:1900439:1900445:51726:46967:6913:32508:6821:6754:6612:71528:71333:42789:48194:30010:45892:6614…
377	RNA splicing, via transesterification reactions with bulged adenosine as nucleophile	33 out of 871 genes, 3.8%	103 out of 6473 background genes, 1.6%	0.00161	0	YPT1:CEF1:FGR16:C1_12670C_A:C2_00200W_A:SPT5:C2_01820C_A:C2_02300W_A:PRP3:SNU114:C3_00500C_A:C3_03300C_A:C3_03330C_A:C3_04230W_A:C3_04380C_A:C3_07480W_A:SUB2:C4_01280C_A:C4_03150W_A:EXM2:C4_07100C_A:C5_00920W_A:SMD3:C5_01930W_A:C5_03010W_A:C6_00530C_A:PRP45:C6_02690C_A:CR_01700C_A:PRP42:SMX4:CR_09480W_A:CR_10820W_A	30447:350:2001209:70317:6913:1902625:349:48194:16567:90262:44030:6283:35494:36170:8298:71048:6376:6184:7067:34498:9306:481:90114:31124:32258:390:1900101:388:244:6348:9267:34247:462:2000232:6406:245:354:7030:6890:45292:2001208:48211:6888:6370:398:6270:6338:6995:1990261:6461:6368:7264:32456:16236:32968:71216:36180:35690
16071	mRNA metabolic process	58 out of 871 genes, 6.7%	230 out of 6473 background genes, 3.6%	0.00165	0	RPB7:C1_02850W_A:YPT1:C1_03830C_A:C1_05420W_A:NOT5:C1_09070W_A:CEF1:C1_09790C_A:C1_11090C_A:FGR16:C1_12350W_A:C1_12670C_A:C2_00200W_A:SPT5:C2_01820C_A:C2_02300W_A:SAC3:PRP3:SNU114:C2_06230W_A:SUP35:C3_00500C_A:C3_03300C_A:C3_03330C_A:C3_04230W_A:C3_04380C_A:C3_07480W_A:ABD1:SUB2:C4_01280C_A:C4_03150W_A:C4_04870C_A:CGT1:EXM2:C4_07100C_A:C5_00920W_A:C5_01310W_A:SMD3:C5_01930W_A:C5_03010W_A:C6_00530…	43629:30447:350:2001209:71033:42780:706:10898:10570:10571:9405:34472:288:45875:70317:71041:51447:1900182:51726:6913:31087:71038:30969:1902625:349:48194:71036:97394:45892:30847:16567:31123:90262:44030:6283:35494:36170:6378:8298:71028:70478:33962:32079:71048:6376:44182:6184:184:10696:7067:34498:9306:467:481:90114:10568:71034:70651:6415:31124:6468:289:973:32258:2001033:6367:290:45948:390:16192:19001…
44281	small molecule metabolic process	131 out of 871 genes, 15.0%	660 out of 6473 background genes, 10.2%	0.00174	0	MVD:TRP1:RIM8:C1_00510W_A:TUB2:ERG2:C1_01050C_A:C1_01530C_A:C1_02240W_A:FRS2:COQ4:YPT1:STR2:HMG1:C1_04030W_A:ACS2:ICL1:C1_05990C_A:RAC1:ADE5,7:GCV2:ENO1:ERG1:ZWF1:RIM20:ERG12:GUA1:IDH1:ADE12:ARO7:TRP3:WRS1:C1_13030C_A:FAD3:CYB2:C2_00180C_A:C2_01530C_A:C2_01690W_A:ERG7:PRS1:SUR2:RNR21:ADE8:GPM1:HOG1:ERG10:ERG20:CDC19:GSP1:OLE2:DQD1:GLO2:ERG24:PMI1:RAS1:RHR2:PMA1:KGD1:ERG6:SES1:ADE2:FAS2:C3_06110C_…	6261:32889:1900443:30447:48311:722:6657:71285:19358:6071:6177:10570:70783:70146:9405:70887:2000220:6631:44416:15937:19571:70903:1900231:6421:10430:36187:70317:60237:60178:30437:6457:36168:6431:6750:15936:36091:1900198:43065:6097:16485:5992:10847:43936:1900182:71243:36178:1900439:71210:1900445:51726:6913:6084:9268:6754:6172:19346:46417:6145:6612:6555:71333:48194:45892:6614:36244:1900432:30473:7059…
44802	single-organism membrane organization	62 out of 871 genes, 7.1%	253 out of 6473 background genes, 3.9%	0.00199	0	C1_00660C_A:C1_02240W_A:PMM1:C1_02510W_A:YKT6:SEC62:YPT1:VPS16:SEC24:C1_09360C_A:VPS23:CDC48:SEC18:C1_13690C_A:VPS24:SMP2:SHE9:VPS20:LEM3:VPS33:TIM22:VPS28:C2_09680W_A:RAS1:ERG6:SEC13:VTI1:C3_06750W_A:SEC61:C4_01300W_A:TIM12:C4_01790W_A:TIM10:FZO1:C4_04450C_A:USO1:C5_00150C_A:SEC14:ERG11:CLN3:C5_01170W_A:C5_03140C_A:TIP1:SRP101:SEC9:SAR1:CDC50:C7_01740C_A:TOM40:TOM70:TIM54:UFE1:LAG1:SFT1:CR_01350…	32889:30447:15691:6657:16320:71285:917:34517:6616:10570:51646:6276:9405:1900231:36187:30150:70317:30437:6457:36168:43065:16485:46513:1900182:36178:1900439:71210:1900445:51726:46967:6913:6612:71333:48194:90002:6614:36244:15723:6904:7166:35494:71852:6997:55114:6892:80058:31505:18345:31321:34727:7265:1302:31134:1900409:7329:48315:46488:19432:9272:15914:44413:6893:44182:7007:6184:34599:7189:30433:344…
48193	Golgi vesicle transport	45 out of 871 genes, 5.2%	163 out of 6473 background genes, 2.5%	0.00208	0	VPS53:C1_00660C_A:C1_02160W_A:PMM1:C1_02510W_A:YKT6:YPT1:VPS16:CHS7:SEC24:SEC18:C1_13690C_A:VPS33:C2_09680W_A:SEC6:SEC13:VTI1:SEC7:ERV29:C4_02460W_A:USO1:SEC10:SEC14:C5_03140C_A:TIP1:TIP20:SLY41:SEC8:SAR1:SEC27:HRR25:SEC20:C7_01740C_A:UFE1:SFT1:CR_01350C_A:SEC4:APL4:SEC26:CR_05700C_A:YPT31:BET2:CR_10290C_A:TRX1:CR_10390W_A	32889:30447:16320:6657:917:10570:9405:32012:70317:30437:6457:6913:6612:48194:6904:35494:51276:71852:6892:80058:31505:31321:34727:128:1900409:6281:46488:75306:15914:6038:6893:44182:6184:34599:60257:51601:7067:30433:34498:43547:9306:6891:42752:90114:16050:51455:281:70793:6468:32258:6896:45893:6886:48278:42147:45047:31081:48313:390:45324:7107:1900101:6662:51223:48280:45:6998:6895:45454:16197:19379:1…
1902578	single-organism localization	183 out of 871 genes, 21.0%	996 out of 6473 background genes, 15.4%	0.00233	0	VPS53:C1_00660C_A:TUB2:RPS21:C1_02160W_A:C1_02240W_A:C1_02450C_A:PMM1:C1_02510W_A:HNM4:YKT6:MAS1:SEC62:RLI1:YPT1:C1_03960C_A:SPC19:C1_04040C_A:POR1:C1_04110W_A:VPS16:DUR3:CHS7:NPL4:C1_06510C_A:C1_06590C_A:C1_07210C_A:C1_07690C_A:C1_07830C_A:SEC24:C1_09210C_A:C1_09360C_A:NUP188:C1_10200C_A:C1_10340W_A:VPS23:CDC48:C1_10840C_A:MCD4:C1_12930C_A:BNI1:SPC3:SEC18:C1_13690C_A:DAD1:PAM16:C2_00600C_A:NPL6:…	32889:15749:1178:1900443:30447:463:6849:48311:15691:6657:1990236:16320:44774:71285:1900050:917:51987:71033:6351:90295:34517:60303:6616:10570:9405:45176:15840:31578:70887:44416:447:1900231:480:32012:6855:36187:30150:70317:30437:36168:6457:1:32880:36091:43065:16485:10847:43618:45861:43007:71243:1900182:36178:1900439:71210:1900445:46967:6913:32508:6821:71280:6754:6612:71528:71333:42789:48194:90002:3…
61024	membrane organization	62 out of 871 genes, 7.1%	255 out of 6473 background genes, 3.9%	0.00265	0	C1_00660C_A:C1_02240W_A:PMM1:C1_02510W_A:YKT6:SEC62:YPT1:VPS16:SEC24:C1_09360C_A:VPS23:CDC48:SEC18:C1_13690C_A:VPS24:SMP2:SHE9:VPS20:LEM3:VPS33:TIM22:VPS28:C2_09680W_A:RAS1:ERG6:SEC13:VTI1:C3_06750W_A:SEC61:C4_01300W_A:TIM12:C4_01790W_A:TIM10:FZO1:C4_04450C_A:USO1:C5_00150C_A:SEC14:ERG11:CLN3:C5_01170W_A:C5_03140C_A:TIP1:SRP101:SEC9:SAR1:CDC50:C7_01740C_A:TOM40:TOM70:TIM54:UFE1:LAG1:SFT1:CR_01350…	32889:30447:15691:6657:16320:71285:917:34517:6616:10570:51646:6276:9405:1900231:36187:30150:70317:30437:6457:36168:43065:16485:46513:1900182:36178:1900439:71210:1900445:51726:46967:6913:6612:71333:48194:90002:6614:36244:15723:6904:7166:35494:71852:6997:55114:6892:80058:31505:18345:31321:34727:7265:1302:31134:1900409:7329:48315:46488:19432:9272:15914:44413:6893:44182:7007:6184:34599:7189:30433:344…
15031	protein transport	80 out of 871 genes, 9.2%	357 out of 6473 background genes, 5.5%	0.00273	0	C1_02240W_A:PMM1:MAS1:SEC62:YPT1:C1_03960C_A:C1_04110W_A:VPS16:NPL4:RAC1:C1_07690C_A:SEC24:NUP188:VPS23:CDC48:SPC3:SEC18:PAM16:GDI1:NPL6:VPS24:C2_01220W_A:SAC3:NSP1:VPS20:VPS36:TIM17:VPS33:GSP1:SSC1:BLM3:TIM22:VPS28:TIM23:RAS1:TIM44:RNA1:VTI1:ARF2:C3_06440W_A:C3_06750W_A:C3_06970W_A:SEC61:PAM18:TIM12:C4_01790W_A:CLC1:TIM10:MSN5:C4_04450C_A:USO1:C5_00150C_A:SEC14:C5_01170W_A:VPS1:MTR10:SRP101:SEC8…	32889:30447:6657:1990236:16320:71285:71033:34517:6616:10570:9405:1900231:30150:70317:60237:60178:30437:36168:43065:16485:45861:1900182:36178:1900439:1900445:51726:46967:6913:6612:71528:71333:48194:45892:6614:36244:97064:6904:6283:35494:6407:36170:35356:6465:51276:32949:31938:71852:6997:55114:50821:51031:45053:6892:31505:18345:31321:16560:34727:7265:1302:31134:32079:7329:55:48315:46488:9272:32955:…
48284	organelle fusion	24 out of 871 genes, 2.8%	65 out of 6473 background genes, 1.0%	0.00309	0	C1_00660C_A:C1_02510W_A:YKT6:VPS16:CDC48:SEC18:C1_13690C_A:SMP2:VPS33:C2_09680W_A:VTI1:FZO1:USO1:CLN3:TIP1:SEC9:C7_01740C_A:UFE1:SFT1:CR_01350C_A:SEC4:YPT31:CR_08200C_A:TRX1	32889:30447:15691:16320:34517:51646:6276:70317:6457:16485:1900182:51726:6913:15723:6904:35494:71852:6997:80058:31321:34727:31134:1900409:19432:6893:44182:6184:34599:34498:9306:6891:1990171:70651:281:8654:6896:6886:48278:45324:55085:33047:7107:7114:8361:7029:6662:8053:9060:61166:30970:48280:45:6895:6810:1990116:45454:19379:42744:82:79:48193:30448:6903:35493:1900429:43001:7030:6890:11:71712:6906:69…
375	RNA splicing, via transesterification reactions	33 out of 871 genes, 3.8%	106 out of 6473 background genes, 1.6%	0.00334	0	YPT1:CEF1:FGR16:C1_12670C_A:C2_00200W_A:SPT5:C2_01820C_A:C2_02300W_A:PRP3:SNU114:C3_00500C_A:C3_03300C_A:C3_03330C_A:C3_04230W_A:C3_04380C_A:C3_07480W_A:SUB2:C4_01280C_A:C4_03150W_A:EXM2:C4_07100C_A:C5_00920W_A:SMD3:C5_01930W_A:C5_03010W_A:C6_00530C_A:PRP45:C6_02690C_A:CR_01700C_A:PRP42:SMX4:CR_09480W_A:CR_10820W_A	30447:350:2001209:70317:6913:1902625:349:48194:16567:90262:44030:6283:35494:36170:8298:71048:6376:6184:7067:34498:9306:481:90114:31124:32258:390:1900101:388:244:6348:9267:34247:462:2000232:6406:245:354:7030:6890:45292:2001208:48211:6888:6370:398:6270:6338:6995:1990261:6461:6368:7264:32456:16236:32968:71216:36180:35690
16192	vesicle-mediated transport	69 out of 871 genes, 7.9%	298 out of 6473 background genes, 4.6%	0.00447	0	VPS53:C1_00660C_A:C1_02160W_A:PMM1:C1_02510W_A:YKT6:YPT1:VPS16:CHS7:ARC35:SEC24:C1_10620W_A:C1_10840C_A:SEC18:C1_13690C_A:GDI1:VPS24:C2_01390W_A:VPS20:PAN1:VPS35:VPS33:C2_08830W_A:C2_09680W_A:SEC6:SEC13:VTI1:SEC7:CLC1:ERV29:C4_02460W_A:GYP1:USO1:GVP36:C4_07080C_A:SEC10:SEC14:VPS1:C5_03140C_A:TIP1:TIP20:SLY41:SEC8:SEC9:ARC18:CHC1:SAR1:SEC27:HRR25:SEC20:C6_02640C_A:CDC50:RVS167:C7_01740C_A:UFE1:CR_…	32889:30447:16320:6657:71285:917:495:706:10898:10570:10571:9405:32012:45875:70317:30437:6457:51447:22:36178:51726:6913:6612:48194:30010:45892:6904:35494:36170:51276:71852:55114:45053:6892:80058:31505:31321:34727:128:1900409:6281:46488:48315:9272:75306:15914:6038:6893:44182:6184:10696:34599:60257:34314:51601:7067:30433:34498:43547:9306:6891:42752:90114:31118:10568:16050:51455:8104:281:51654:7015:4…
32774	RNA biosynthetic process	57 out of 871 genes, 6.5%	232 out of 6473 background genes, 3.6%	0.00506	0	RPO41:RPB7:C1_01590C_A:ZCF24:C1_02750C_A:C1_03310W_A:C1_06590C_A:PUT3:TAF145:NOT5:C1_10120C_A:TBP1:RPA190:C1_12820C_A:RPC10:RRN3:NPL6:C2_02120W_A:C2_02630W_A:TBF1:ERF1:C2_06230W_A:RPA12:MED4:ESA1:C3_03100C_A:POL1:TAF60:C3_06820C_A:ABD1:SUB2:ZCF15:RPC53:C4_04120C_A:C4_05630W_A:PRI2:CBF1:C4_07060W_A:BDF1:RPO26:C5_03830C_A:C5_04990W_A:NAB3:C6_03210C_A:CDC39:RPA135:C7_01210C_A:C7_01290W_A:SPT6:CR_011…	1178:30447:42766:1900050:42780:6351:60303:6276:9405:34472:1180:6303:71041:734:43618:43936:1900445:51726:6352:32508:31087:42789:97394:724:30847:7059:16567:31123:33683:6283:6390:44382:36170:6378:71028:31938:51090:61432:9086:1112:6281:71459:44182:154:10833:71034:32211:122:6415:31124:6363:1900051:1900436:2001158:43967:6360:289:2:34508:31048:1900114:51569:6278:31564:45893:6367:1900478:60147:6289:19:45…
1901135	carbohydrate derivative metabolic process	73 out of 871 genes, 8.4%	322 out of 6473 background genes, 5.0%	0.00518	0	TUB2:ROT1:YPT1:C1_03600W_A:HMG1:C1_04280C_A:CHS7:RAC1:GPI8:ADE5,7:ZWF1:GUA1:ADE12:WBP1:MCD4:C1_13530W_A:STT3:PRS1:SUR2:RNR21:ADE8:KTR2:GSP1:ALG7:MIT1:PMI1:C2_10200W_A:RAS1:C2_10790C_A:PMA1:MNT1:GFA1:ADE2:C3_04940W_A:OST1:MNN9:OCH1:VAN1:SRB1:C4_02100C_A:CRH11:C4_03130W_A:SCS7:ALG1:C5_00040C_A:C5_00260W_A:C5_02440C_A:C5_03120W_A:QCR2:CDS1:URA7:SRP101:C5_05020C_A:C5_05040W_A:ARD:ADK1:ALG11:C6_02980C…	32889:6043:30447:48311:722:16255:6673:6177:70783:9405:70887:15937:19571:70903:6688:1900231:6031:70317:60237:60178:36168:6457:15936:43065:5992:45861:43936:1900182:1900439:1900445:51726:6913:6754:6172:6032:71333:48194:6614:30473:35494:36170:51276:6491:32949:31938:15986:6078:6997:6207:71852:51278:55114:51834:6488:6487:31505:31321:9051:7265:128:97502:278:1302:6490:7329:46488:48315:9272:1402:32955:444…
16126	sterol biosynthetic process	14 out of 871 genes, 1.6%	28 out of 6473 background genes, 0.4%	0.00756	0	MVD:ERG2:HMG1:ERG1:ERG12:ERG7:ERG10:ERG20:ERG24:ERG6:ERG8:ERG11:ERG27:ERG13	30447:9405:70887:6631:36187:70317:30437:15936:71210:6084:36170:55114:8299:51668:6696:45337:1766:9267:10142:16126:6995:36171:31388:71216:7163:36180:19287:35690
43248	proteasome assembly	14 out of 871 genes, 1.6%	28 out of 6473 background genes, 0.4%	0.00756	0	RPT1:RPN2:PR26:PRE2:BLM3:RPT2:PMA1:PRE9:HBR3:RPN6:RPT5:HSP90:RPT4:RPN7	30447:45899:1990236:45732:80129:9405:30518:6457:31503:6754:30010:43248:44182:6511:30433:61136:70651:51453:6289:43171:723:1990237:6970:42981:43161:462:1902600:1900429:492:6200:7346:10499:70682:31144:34605:1902906:32968:70:35690
6694	steroid biosynthetic process	14 out of 871 genes, 1.6%	28 out of 6473 background genes, 0.4%	0.00756	0	MVD:ERG2:HMG1:ERG1:ERG12:ERG7:ERG10:ERG20:ERG24:ERG6:ERG8:ERG11:ERG27:ERG13	30447:9405:70887:6631:36187:70317:30437:15936:71210:6084:36170:55114:8299:51668:6696:45337:1766:9267:10142:16126:6995:36171:31388:71216:7163:36180:19287:35690
1902580	single-organism cellular localization	73 out of 871 genes, 8.4%	326 out of 6473 background genes, 5.0%	0.00837	0	TUB2:C1_02240W_A:PMM1:MAS1:SEC62:YPT1:C1_03960C_A:C1_04110W_A:VPS16:C1_07830C_A:SEC24:C1_09360C_A:NUP188:VPS23:BNI1:SPC3:SEC18:PAM16:NPL6:VPS24:C2_01220W_A:NSP1:VPS20:VPS36:TIM17:VPS33:SSC1:YCS4:BLM3:TIM22:SMC2:VPS28:TIM23:RAS1:KIP2:TIM44:RNA1:ERG6:SEC13:C3_06440W_A:C3_06750W_A:C3_06970W_A:SEC61:HOF1:PAM18:TIM12:C4_01790W_A:TIM10:C4_04450C_A:BRN1:C5_00150C_A:SMC4:SEC14:ERG11:C5_01170W_A:VPS1:C5_0…	32889:30447:48311:6657:1990236:71285:917:6616:10570:9405:45176:31578:70887:1900231:36187:30150:70317:30437:36168:1:32880:43065:16485:43007:1900182:36178:1900439:71210:1900445:46967:6913:6612:71333:48194:90002:30010:45892:6614:36244:97064:51307:30473:7076:6904:35494:6407:36170:35356:6465:55114:43622:50821:51031:45053:6892:31505:18345:16560:34727:7265:6268:1302:32079:7026:7329:55:48315:46488:9272:1…
7163	establishment or maintenance of cell polarity	36 out of 871 genes, 4.1%	125 out of 6473 background genes, 1.9%	0.00879	0	TUB2:ROT1:C1_02450C_A:PMM1:HMG1:SOG2:C1_10620W_A:CDC48:RAX2:BNI1:ROM2:HOG1:PAN1:GFA1:PRE9:MEA1:MUB1:HOF1:GVP36:CDC11:CDC24:GCD11:C5_02440C_A:C6_00260W_A:ARC18:SAR1:SEC27:PWP2:RHO1:PRE6:PGI1:TSC11:TUB1:ERG13:WAL1:CR_10290C_A	32889:1900443:30447:48311:722:16320:80129:917:495:34517:70783:9405:31578:70887:447:480:36187:6031:70317:60237:60178:30437:36168:32880:15936:36091:16485:40023:10847:43936:71243:1900182:36178:1900445:6913:6084:30010:36244:1900432:30473:61161:36170:6513:32949:55114:6487:31505:32862:34727:43556:31134:45860:70321:7096:55:48315:9272:32955:6038:35065:44182:6511:35023:6184:34599:34314:60081:34498:6891:19…
16129	phytosteroid biosynthetic process	13 out of 871 genes, 1.5%	25 out of 6473 background genes, 0.4%	0.00967	0	ERG2:HMG1:ERG1:ERG12:ERG7:ERG10:ERG20:ERG24:ERG6:ERG8:ERG11:ERG27:ERG13	30447:9405:70887:6631:36187:70317:30437:15936:71210:6084:36170:55114:8299:51668:6696:45337:1766:9267:10142:16126:6995:36171:31388:71216:7163:36180:19287:35690
44108	cellular alcohol biosynthetic process	13 out of 871 genes, 1.5%	25 out of 6473 background genes, 0.4%	0.00967	0	ERG2:HMG1:ERG1:ERG12:ERG7:ERG10:ERG20:ERG24:ERG6:ERG8:ERG11:ERG27:ERG13	30447:9405:70887:6631:36187:70317:30437:15936:71210:6084:36170:55114:8299:51668:6696:45337:1766:9267:10142:16126:6995:36171:31388:71216:7163:36180:19287:35690
6696	ergosterol biosynthetic process	13 out of 871 genes, 1.5%	25 out of 6473 background genes, 0.4%	0.00967	0	ERG2:HMG1:ERG1:ERG12:ERG7:ERG10:ERG20:ERG24:ERG6:ERG8:ERG11:ERG27:ERG13	30447:9405:70887:6631:36187:70317:30437:15936:71210:6084:36170:55114:8299:51668:6696:45337:1766:9267:10142:16126:6995:36171:31388:71216:7163:36180:19287:35690
97384	cellular lipid biosynthetic process	13 out of 871 genes, 1.5%	25 out of 6473 background genes, 0.4%	0.00967	0	ERG2:HMG1:ERG1:ERG12:ERG7:ERG10:ERG20:ERG24:ERG6:ERG8:ERG11:ERG27:ERG13	30447:9405:70887:6631:36187:70317:30437:15936:71210:6084:36170:55114:8299:51668:6696:45337:1766:9267:10142:16126:6995:36171:31388:71216:7163:36180:19287:35690
1901137	carbohydrate derivative biosynthetic process	49 out of 871 genes, 5.6%	193 out of 6473 background genes, 3.0%	0.00979	0	ROT1:C1_03600W_A:C1_04280C_A:CHS7:GPI8:ADE5,7:GUA1:ADE12:WBP1:MCD4:STT3:PRS1:RNR21:ADE8:KTR2:ALG7:MIT1:PMI1:C2_10200W_A:C2_10790C_A:PMA1:MNT1:GFA1:ADE2:C3_04940W_A:OST1:MNN9:OCH1:VAN1:SRB1:C4_02100C_A:C4_03130W_A:ALG1:C5_00040C_A:C5_00260W_A:C5_03120W_A:URA7:C5_05020C_A:C5_05040W_A:ARD:ADK1:ALG11:C6_02980C_A:PMT1:CYR1:GPI2:UGP1:ADE13:ATP16	30447:16255:6673:6177:70783:9405:70887:15937:19571:6688:1900231:6031:70317:36168:6457:43065:5992:45861:1900439:1900445:6754:6172:36170:6491:15986:6078:6207:71852:51278:55114:51834:6488:6487:31505:7265:128:97502:278:6490:48315:9272:1402:6038:44182:60257:6015:43710:18279:19856:36164:9298:6506:60992:6144:71276:70814:1900436:51453:36166:19933:35269:46939:8654:70787:6675:32527:44117:20012:7118:105:32:…
6351	transcription, DNA-templated	55 out of 871 genes, 6.3%	229 out of 6473 background genes, 3.5%	0.01585	0	RPO41:RPB7:C1_01590C_A:ZCF24:C1_02750C_A:C1_03310W_A:C1_06590C_A:PUT3:TAF145:NOT5:C1_10120C_A:TBP1:RPA190:C1_12820C_A:RPC10:RRN3:NPL6:C2_02120W_A:C2_02630W_A:TBF1:ERF1:C2_06230W_A:RPA12:MED4:ESA1:C3_03100C_A:TAF60:C3_06820C_A:ABD1:SUB2:ZCF15:RPC53:C4_04120C_A:C4_05630W_A:CBF1:C4_07060W_A:BDF1:RPO26:C5_03830C_A:C5_04990W_A:NAB3:C6_03210C_A:CDC39:RPA135:C7_01210C_A:C7_01290W_A:SPT6:CR_01120C_A:CR_0…	1178:30447:42766:1900050:42780:6351:60303:6276:9405:34472:1180:6303:71041:43618:43936:1900445:51726:6352:32508:31087:42789:97394:724:30847:7059:16567:31123:33683:6283:6390:44382:36170:6378:71028:31938:51090:61432:9086:1112:6281:71459:44182:154:10833:71034:32211:122:6415:31124:6363:1900051:1900436:2001158:43967:6360:289:2:34508:31048:1900114:51569:31564:45893:6367:1900478:60147:6289:19:45948:6354:…
97659	nucleic acid-templated transcription	55 out of 871 genes, 6.3%	229 out of 6473 background genes, 3.5%	0.01585	0	RPO41:RPB7:C1_01590C_A:ZCF24:C1_02750C_A:C1_03310W_A:C1_06590C_A:PUT3:TAF145:NOT5:C1_10120C_A:TBP1:RPA190:C1_12820C_A:RPC10:RRN3:NPL6:C2_02120W_A:C2_02630W_A:TBF1:ERF1:C2_06230W_A:RPA12:MED4:ESA1:C3_03100C_A:TAF60:C3_06820C_A:ABD1:SUB2:ZCF15:RPC53:C4_04120C_A:C4_05630W_A:CBF1:C4_07060W_A:BDF1:RPO26:C5_03830C_A:C5_04990W_A:NAB3:C6_03210C_A:CDC39:RPA135:C7_01210C_A:C7_01290W_A:SPT6:CR_01120C_A:CR_0…	1178:30447:42766:1900050:42780:6351:60303:6276:9405:34472:1180:6303:71041:43618:43936:1900445:51726:6352:32508:31087:42789:97394:724:30847:7059:16567:31123:33683:6283:6390:44382:36170:6378:71028:31938:51090:61432:9086:1112:6281:71459:44182:154:10833:71034:32211:122:6415:31124:6363:1900051:1900436:2001158:43967:6360:289:2:34508:31048:1900114:51569:31564:45893:6367:1900478:60147:6289:19:45948:6354:…
44107	cellular alcohol metabolic process	14 out of 871 genes, 1.6%	30 out of 6473 background genes, 0.5%	0.0211	0	ERG2:HMG1:ERG1:ERG12:ERG7:ERG10:ERG20:ERG24:ERG6:SWI1:ERG8:ERG11:ERG27:ERG13	6261:30447:9405:70887:2000220:6631:36187:70317:30437:15936:36178:1900445:71210:6084:36244:1900461:36170:31496:55114:8299:44182:51668:44406:6696:61412:7155:5987:436:43044:45337:1766:9267:10142:1900442:16126:10972:6995:44109:6355:36171:31388:71216:7163:1900430:36180:19287:35690
30838	positive regulation of actin filament polymerization	8 out of 871 genes, 0.9%	11 out of 6473 background genes, 0.2%	0.02418	0	ARC35:BNI1:ARP3:ARC18:ARC19:ARC40:ARC15:WAL1	30447:9405:70887:1:32880:30010:36170:9272:44182:34314:2000251:281:51654:132:51645:1902406:44397:147:915:7118:51764:2000601:51666:226:90529:71963:7033:30041:916:51016:70314:9847:9267:32233:61164:920:30448:6898:28:45010:30011:34605:6995:71519:282:36171:71216:7163:70649:36180:6897:35690
45010	actin nucleation	8 out of 871 genes, 0.9%	11 out of 6473 background genes, 0.2%	0.02418	0	ARC35:BNI1:ARP3:ARC18:ARC19:ARC40:ARC15:WAL1	30447:9405:70887:1:32880:30010:36170:9272:44182:34314:2000251:281:51654:132:51645:1902406:44397:147:915:7118:51764:2000601:51666:226:90529:71963:7033:30041:916:51016:70314:9847:9267:32233:61164:920:30448:6898:28:45010:30011:34605:6995:71519:282:36171:71216:7163:70649:36180:6897:35690
16128	phytosteroid metabolic process	13 out of 871 genes, 1.5%	27 out of 6473 background genes, 0.4%	0.02874	0	ERG2:HMG1:ERG1:ERG12:ERG7:ERG10:ERG20:ERG24:ERG6:ERG8:ERG11:ERG27:ERG13	30447:9405:70887:6631:36187:70317:30437:15936:71210:6084:36170:55114:8299:51668:6696:45337:1766:9267:10142:16126:6995:36171:31388:71216:7163:36180:19287:35690
8204	ergosterol metabolic process	13 out of 871 genes, 1.5%	27 out of 6473 background genes, 0.4%	0.02874	0	ERG2:HMG1:ERG1:ERG12:ERG7:ERG10:ERG20:ERG24:ERG6:ERG8:ERG11:ERG27:ERG13	30447:9405:70887:6631:36187:70317:30437:15936:71210:6084:36170:55114:8299:51668:6696:45337:1766:9267:10142:16126:6995:36171:31388:71216:7163:36180:19287:35690
10499	proteasomal ubiquitin-independent protein catabolic process	9 out of 871 genes, 1.0%	14 out of 6473 background genes, 0.2%	0.03022	0	PRE2:SCL1:PRE9:C4_02470C_A:PRE1:PRE5:PRE6:PUP2:PUP1	80129:30010:6511:43161:10499
71822	protein complex subunit organization	81 out of 871 genes, 9.3%	386 out of 6473 background genes, 6.0%	0.03401	0	TUP1:C1_00510W_A:TUB2:CDC5:C1_02240W_A:RPL10:C1_02750C_A:C1_03310W_A:RLI1:YPT1:SPC19:RPT1:ARC35:NPL4:C1_08470W_A:SEC24:CTA8:NUP188:SHY1:CDC48:RPN2:BNI1:SEC18:DAD1:NPL6:C2_01220W_A:C2_01390W_A:PR26:ERF1:C2_05510C_A:PRE2:C2_06950C_A:ARP3:C2_07560W_A:BLM3:SUP35:RAS1:KIP2:RPT2:PMA1:DBP5:RNA1:PRE9:HBR3:PKC1:C3_06440W_A:FESUR1:RPN6:USO1:C4_06800W_A:RPT5:CDC11:CEF3:C5_02010C_A:C5_03140C_A:C5_05020C_A:C6…	1178:30447:48311:42766:45899:1990236:16320:44774:71444:45732:80129:1900050:51987:51260:34517:60303:70783:6276:9405:30518:45176:288:31578:70887:2000220:35066:1900231:6303:70317:60237:43486:6457:36168:7186:1990113:1:32880:31031:31503:43065:16485:40023:22:43618:43936:1900182:1900439:1900445:10914:6913:71280:6754:2001020:6612:6336:71333:42789:48194:30010:45892:724:30473:1900461:7076:43156:35494:44382…
7049	cell cycle	105 out of 871 genes, 12.1%	533 out of 6473 background genes, 8.2%	0.03498	0	RIM8:APC1:TUB2:ERG2:CDC5:ESP1:GSC1:C1_02450C_A:C1_02750C_A:ENG1:C1_03960C_A:SPC19:NPL4:SUI2:SOG2:C1_07830C_A:SWI6:CTA8:CDC48:WBP1:C1_11370C_A:CDC6:RAX2:CDC54:BNI1:C1_13690C_A:DAD1:IRR1:RIM101:MLH3:RFA1:CDC55:SAC3:HOG1:PAN1:RAD32:RFA2:MCM3:YCS4:MCS7:MSH3:PES1:C2_09880C_A:RAS1:NCE4:SEC6:ESA1:MIH1:C3_00830C_A:PPH21:RNA1:SEC13:POL1:MEA1:SSN8:MUB1:HOF1:BEM1:SPO75:BRN1:C4_06150C_A:CDC11:C5_00260W_A:SEC…	8054:1178:1900443:30447:7004:48311:722:30174:6657:16320:44774:71285:45839:1900050:917:51987:71033:34198:706:34504:10898:34517:31571:60303:10570:70783:6276:10571:9405:31578:70887:2000220:44416:447:1900231:480:6303:87:70987:36187:45875:70317:30437:33260:36168:734:51447:32880:31031:36091:1900198:45184:43065:45950:16485:40023:22:10847:43618:43936:43007:71243:1900182:36178:1900439:1900445:51726:6913:6…
6487	protein N-linked glycosylation	15 out of 871 genes, 1.7%	35 out of 6473 background genes, 0.5%	0.03662	0	ROT1:C1_03600W_A:WBP1:STT3:KTR2:ALG7:C2_10200W_A:MNT1:GFA1:OST1:MNN9:OCH1:VAN1:ALG1:C5_05020C_A	30447:9405:6031:70317:36168:36170:6491:51834:6487:31505:97502:278:6490:48315:9272:6038:43710:18279:60992:35269:70787:7118:32:6458:30968:6489:9651:16337:9060:6042:7160:9267:30448:34221:6057:30950:6979:6493:34605:6995:6461:71216:7163:36180:35690
90407	organophosphate biosynthetic process	43 out of 871 genes, 4.9%	170 out of 6473 background genes, 2.6%	0.04126	0	MVD:C1_02240W_A:HMG1:C1_04280C_A:GPI8:ADE5,7:ERG12:GUA1:ADE12:MCD4:C2_01530C_A:SMP2:PRS1:RNR21:ADE8:ERG20:ALG7:PMI1:PMA1:SLC1:ADE2:C3_06110C_A:SRB1:ERG8:C4_02100C_A:IDI1:C4_03130W_A:C4_04180C_A:C5_00040C_A:C5_00260W_A:SEC14:C5_03120W_A:CDS1:URA7:C5_05040W_A:ARD:ADK1:C6_02980C_A:CYR1:GPI2:ADE13:ERG13:ATP16	30447:16255:6657:19358:6177:10570:70783:6276:9405:70887:15937:19571:1900231:70317:30437:15936:43065:1900439:1900445:6084:6754:6172:6612:48194:36170:6491:15986:6207:6997:71852:51278:55114:8299:6892:31505:7265:46488:19432:48315:9272:1402:15914:44182:6015:19856:36164:9298:6506:6144:71276:70814:1900436:51453:6741:36166:19933:6696:46939:8654:6896:6658:20012:105:32:9113:8361:7029:1900239:6505:46474:648…
51168	nuclear export	30 out of 871 genes, 3.4%	103 out of 6473 background genes, 1.6%	0.04324	0	RPS21:C1_02450C_A:RLI1:C1_03370W_A:C1_04040C_A:C1_06590C_A:C1_07690C_A:NUP188:RPA190:C2_01220W_A:SAC3:NSP1:HOG1:C2_05750W_A:KRE30:UTP8:DBP5:RNA1:RPS15:C3_06440W_A:UBA1:SUB2:ZUO1:MSN5:RIX7:RPS5:C6_02230W_A:SPT6:CR_02970C_A:RPS3	1178:1900443:30447:463:1900050:71033:6351:60303:9405:447:480:30437:36168:36091:10847:43618:71243:1900445:32508:71528:42789:1900432:97064:16567:33683:6283:44382:6407:36170:45943:31505:6446:43556:70321:55:48315:44182:35065:46827:34599:7067:60081:1900444:10155:6999:6452:45903:6415:71276:31124:472:6468:1900391:6607:1900436:6450:973:1900114:6412:51569:31564:6404:60147:19:51403:6973:10520:1900528:71470…
71702	organic substance transport	117 out of 871 genes, 13.4%	613 out of 6473 background genes, 9.5%	0.05098	0	RPS21:C1_02240W_A:PMM1:HNM4:MAS1:SEC62:C1_03370W_A:YPT1:C1_03960C_A:POR1:C1_04110W_A:VPS16:DUR3:NPL4:C1_06510C_A:C1_06590C_A:RAC1:C1_07690C_A:SEC24:C1_09210C_A:NUP188:C1_10200C_A:RPA190:VPS23:CDC48:MCD4:C1_12930C_A:SPC3:SEC18:PAM16:GDI1:NPL6:VPS24:C2_01220W_A:SAC3:NSP1:VPS20:HOG1:VPS36:TIM17:LEM3:VPS33:GSP1:SSC1:BLM3:TIM22:VPS28:TIM23:RAS1:TIM44:UTP8:DBP5:RNA1:VTI1:RPS15:ARF2:C3_05900W_A:C3_06440…	32889:15749:1178:1900443:30447:6849:15691:6657:1990236:16320:71285:1900050:71033:6351:34517:60303:6616:10570:9405:15840:44416:1900231:6855:30150:70317:60237:60178:30437:36168:36091:43065:16485:10847:43618:45861:71243:1900182:36178:1900439:1900445:51726:46967:6913:32508:6612:71528:71333:42789:48194:45892:6614:36244:1900432:97064:16567:15723:6904:7166:33683:6283:35494:44382:6407:36170:35356:6465:45…
