# Supplementary material for: Global analysis of fungal morphology exposes mechanisms of host cell escape
Source: Nat Commun. 2015 Mar 31;6:6741. doi: 10.1038/ncomms7741 (PMC4382923; doi:10.1038/ncomms7741)
Supplement: Supplementary Data 5 — GRACE mutants with strong defects in filamentation in response to serum [file ncomms7741-s6.xlsx]

## Sheet: Sheet1
Supplementary Data 5: GRACE mutants with strong defects in response to serum. A list of all of the mutants in the GRACE library that have strong defects in filamentation in response to serum (with DOX) and their morphology scores in all the screens
orf19	Common	Primary CGD ID	Description	Plate	Position	YPD morphology	YPD plus DOX morphology	Serum morphology	Serum plus DOX morphology	LOG2 filter/flow No DOX	LOG2 filter/flow 0.5ug/mL DOX	Above 4MAD?
YPD morphology indicates the scale of filamentation of the strain grown in YPD alone in the arrayed screen (where 0=yeast, 3=filamentous)
YPD plus DOX morphology indicates the scale of filamentation of the strain grown in YPD + 0.05μg/mL DOX in the arrayed screen (where 0=yeast, 3=filamentous)
Serum morphology indicates the scale of filamentation of the strain grown in the presence of 10% serum for 4 hours in the arrayed screen (where 0=yeast, 3=filamentous)
Serum plus DOX morphology indicates the scale of filamentation when grown in YPD + 0.05μg/mL DOX with 10% serum for 4 hours in the arrayed screen (where 0=yeast, 3=filamentous). Asterix indicates a higher dose of DOX was used.
LOG2 filter/flow No DOX indicates the log2 ratios between the filter and flow through in the pooled screen with no DOX
LOG2 filter/flow 0.5 μg/mL DOX indicates the log2 ratios between the filter and flow through in the pooled screen with 0.5 μg/mL DOX
Above 4 MAD? indicates whether the log2 filter: flow-through ratio for the pooled screen plus DOX was greater than 4 median absolute deviations (MAD) which is 0.705. Y indicates that the mutant has a ratio greater than 4 MAD and therefore is considered to be defective in filamentation. N indicates the mutant has a ratio less than 4 MAD.
Mutants are indicated as necessary for filamentation since they are scored as 0 (completely yeast) in the serum plus DOX column
orf19	Common	Primary CGD ID	Description	Plate	Position	YPD morphology	YPD plus DOX morphology	Serum morphology	Serum plus DOX morphology	LOG2 filter/flow No DOX	LOG2 filter/flow 0.5ug/mL DOX	Above 4MAD?
orf19.1064	ACS2	CAL0000197968	Acetyl-CoA synthetase; antigenic during human and murine infection; induced by Efg1; macrophage-induced protein; soluble protein in hyphae; gene contains intron; flow model and Spider biofilm repressed	Plate 14	B10	0	0	3	0	NA	NA	NA
orf19.3468	ALG11	CAL0000201912	Alpha-1,2-mannosyltransferase; catalyzes sequential addition of 2 terminal alpha 1,2-mannose residues to the Man5GlcNAc2-PP-dolichol intermediate during asparagine-linked glycosylation in the ER; Spider biofilm induced	Plate 23	B08	0	0	3	0*	-0.129573	2.58203	Y
orf19.5964	ARF2	CAL0000178804	Putative ADP-ribosylation factor; mutation confers hypersensitivity to Brefeldin A; Spider biofilm repressed	Plate 04	H01	1	0	3	0	-0.330536	3.46258	Y
orf19.1986	ARO2	CAL0000185781	Putative chorismate synthase; fungal-specific (no human or murine homolog); protein level decreased in stationary phase yeast cultures; GlcNAc-induced protein	Plate 06	B08	0	1	3	0	-0.462103	2.85534	Y
orf19.978	BDF1	CAL0000183583	Bromodomain transcription factor; repressed upon adherence to polystyrene; reduced mRNA abundance detected in null mutant; macrophage/pseudohyphal-repressed; possibly essential, disruptants not obtained by UAU1 method	Plate 06	C02	0	0	3	0*	NA	3.72162	Y
orf19.1386		CAL0000191075	Ortholog(s) have SNAP receptor activity and role in ER to Golgi vesicle-mediated transport, retrograde vesicle-mediated transport, Golgi to ER, vesicle fusion	Plate 12	A08	0	0	3	0	NA	NA	NA
orf19.7563	BET2	CAL0000186043	Putative Type II geranylgeranyltransferase beta subunit; transcript regulated by Mig1	Plate 11	C07	0	0	3	0	NA	NA	NA
orf19.5577		CAL0000178336	Putative pantothenate kinase; ortholog of S. cerevisiae Cab1; transposon mutation affects filamentous growth; repressed in core stress response	Plate 02	B04	0	0	3	0	NA	NA	NA
orf19.1833		CAL0000194674	Ortholog(s) have pseudouridine synthase activity	Plate 14	B12	0	0	3	0	NA	NA	NA
orf19.1402	CCT2	CAL0000197460	Chaperonin of the cytosolic TCP1 ring complex; protein present in exponential and stationary-phase yeast cells, but higher amounts in stationary phase; GlcNAc-induced protein	Plate 09	H02	0	0	3	0	NA	NA	NA
orf19.3126	CCT6	CAL0000184109	Putative cytosolic chaperonin Cct ring complex subunit; mutation confers hypersensitivity to cytochalasin D; GlcNAc-induced protein; Spider biofilm repressed	Plate 22	H04	0	0	1	0	1.21786	1.83716	Y
orf19.3206	CCT7	CAL0000187631	Cytosolic chaperonin Cct ring complex; protein is present in exponential and stationary growth phase yeast cultures; sumoylation target	Plate 08	E09	0	0	3	0	NA	NA	NA
orf19.3575	CDC19	CAL0000192883	Pyruvate kinase at yeast cell surface; Gcn4/Hog1/GlcNAc regulated; Hap43/polystyrene adherence induced; repressed by phagocytosis/farnesol; hyphal growth role; stationary phase enriched; flow model biofilm induced; Spider biofilm repressed	Plate 16	A11	0	0	3	0	NA	#N/A	#N/A
orf19.3174	CDC24	CAL0000190069	GDP-GTP exchange factor for Cdc42p; phosphorylated; required for maintenance of hyphal growth; misexpression blocks hyphal growth and causes avirulence in a mouse model of systemic infection; antigenic during human oral infection	Plate 04	F11	0	0	3	0	-0.243339	2.07902	Y
orf19.3496		CAL0000192308	Clathrin heavy chain; subunit of the major coat protein; role in intracellular protein transport and endocytosis; flow model and rat catheter biofilm repressed	Plate 22	B07	0	0	3	0	NA	NA	NA
orf19.2444	CHS7	CAL0000175393	Protein required for wild-type chitin synthase III activity; similar to (but not functional homolog of) S. cerevisiae Chs7p, which effects ER export of Chs3p; induced cyr1 mutant hyphae and ras1 yeast-form cells; Spider biofilm induced	Plate 14	F12	0	0	3	0*	-0.308819	0.481983	N
orf19.6052	CNS1	CAL0000195791	Putative co-chaperone; Hap43p-induced gene; mutation confers hypersensitivity to radicicol	Plate 12	B06	0	0	3	0	NA	NA	NA
orf19.1661	DBP5	CAL0000188126	Ortholog(s) have RNA helicase activity, RNA-dependent ATPase activity, inositol hexakisphosphate binding activity and role in mRNA export from nucleus, translational termination	Plate 16	E01	0	0	3	0*	NA	4.0424	Y
orf19.5229		CAL0000184500	Ortholog(s) have 3'-5'-exoribonuclease activity, endoribonuclease activity, tRNA binding activity	Plate 16	D10	0	1	3	0*	-0.0932336	2.45499	Y
orf19.395	ENO1	CAL0000185645	Enolase; glycolysis and gluconeogenesis; major cell-surface antigen; binds host plasmin/plasminogen; immunoprotective; Hap43, phagocytosis induced; farnesol-repressed; flow model biofilm induced; Spider biofilm repressed; may be essential	Plate 21	D11	0	0	2	0	-0.033886	2.05409	Y
orf19.406	ERG1	CAL0000179458	Squalene epoxidase, epoxidation of squalene to 2,3(S)-oxidosqualene; ergosterol biosynthesis; allylamine antifungal drug target; NADH reducing cofactor but S. cerevisiae Erg1 uses NADPH; flow model biofilm induced; Spider biofilm repressed	Plate 04	F10	0	0	3	0	0.292322	2.52637	Y
orf19.1591	ERG10	CAL0000184591	Acetyl-CoA acetyltransferase; role in ergosterol biosynthesis; soluble in hyphae; changes in protein abundance associated with azole resistance; fluconazole or ketoconazole induced; macrophage-downregulated protein; GlcNAc-induced protein	Plate 01	F10	0	0	3	0	NA	NA	NA
orf19.7312	ERG13	CAL0000197068	3-hydroxy-3-methylglutaryl coenzyme A synthase; ergosterol biosynthesis; sumoylation target; Tn mutation affects filamentation; amphotericin B, caspofungin repressed; exponential, stationary growth phase expressed; Spider biofilm repressed	Plate 11	F03	0	0	3	0	NA	NA	NA
orf19.4491	ERG20	CAL0000188232	Putative farnesyl pyrophosphate synthetase involved in isoprenoid and sterol biosynthesis, based on similarity to S. cerevisiae Erg20p; likely to be essential for growth, based on an insertional mutagenesis strategy	Plate 02	H05	0	0	3	0	NA	NA	NA
orf19.1631	ERG6	CAL0000189580	Delta(24)-sterol C-methyltransferase, converts zymosterol to fecosterol, ergosterol biosynthesis; mutation confers nystatin resistance; Hap43, GlcNAc-, fluconazole-induced; upregulated in azole-resistant strain; Spider biofilm repressed	Plate 01	H04	0	0	3	0	NA	NA	NA
orf19.5416	ESA1	CAL0000179231	Subunit of the NuA4 histone acetyltransferase complex; member of MYST family; Spider biofilm induced	Plate 16	E02	0	0	3	0*	-0.0219747	1.3583	Y
orf19.4618	FBA1	CAL0000186998	Fructose-bisphosphate aldolase; glycolytic enzyme; antigenic in murine/human infection; regulated by yeast-hypha switch; induced by Efg1, Gcn4, Hog1, fluconazole; phagocytosis-repressed; flow model biofilm induced; Spider biofilm repressed	Plate 04	G06	0	0	0	0	NA	NA	NA
orf19.4223	GCD11	CAL0000197613	Gamma subunit of translation initiation factor eIF2; involved in identification of the start codon; likely essential for growth, based on an insertional mutagenesis strategy; Spider biofilm repressed	Plate 10	E12	0	0	3	0	NA	NA	NA
orf19.2677		CAL0000190236	Putative GPI transamidase component; possibly an essential gene, disruptants not obtained by UAU1 method	Plate 08	B08	0	0	3	0	NA	NA	NA
orf19.538		CAL0000197896	Subunit of the GPI-N-acetylglucosaminyl transferase (GPI-GnT) that catalyzes the first step in GPI anchor biosynthesis	Plate 08	A09	0	0	3	0	NA	NA	NA
orf19.2929	GSC1	CAL0000176780	Essential beta-1,3-glucan synthase subunit; gsc1 allele determines resistance/sensitivity to echinocandins; 16 predicted membrane-spanning regions; mRNA abundance declines after yeast-to-hypha transition; Spider biofilm induced	Plate 04	F06	0	0	3	0	-0.130671	0.761424	Y
orf19.5493	GSP1	CAL0000182095	Small RAN G-protein; essential; no prenylation predicted; can rescue S. cerevisiae gsp1 viability; macrophage/pseudohyphal-induced; transcript not regulated by white-opaque, yeast-hypha switching; GlcNAc-induced; Spider biofilm repressed	Plate 14	C06	0	0	3	0	NA	NA	NA
orf19.1031	HMG1	CAL0000177752	HMG-CoA reductase; enzyme of sterol pathway; inhibited by lovastatin; gene not transcriptionally regulated in response to lovastatin and fluconazole	Plate 01	B07	0	0	3	0	NA	NA	NA
orf19.717	HSP60	CAL0000174464	Heat shock protein; soluble in hyphae; regulated by Nrg1 and by iron; induced in high iron; heavy metal (cadmium) stress-induced; sumoylation target; protein present in exponential and stationary phase cells; Hap43-repressed	Plate 14	C02	0	0	3	0	NA	NA	NA
orf19.3681		CAL0000186968	Ortholog(s) have Ran guanyl-nucleotide exchange factor activity, protein transporter activity	Plate 07	F09	0	0	3	0	NA	NA	NA
orf19.5861	KRE9	CAL0000200786	Protein of beta-1,6-glucan biosynthesis; required for serum-induced hyphal growth; required for efficient utilization of galactose and for growth on glucose; similar to S. cerevisiae Kre9p and Knh1p; O-glycosylated by Pmt1p	Plate 01	H12	0	0	3	0	NA	NA	NA
orf19.3026	MAS1	CAL0000195289	Putative mitochondrial processing protease; Hap43-repressed; transcript regulated by Nrg1; oxidative stress-induced via Cap1	Plate 14	B11	0	0	3	0	NA	NA	NA
orf19.329		CAL0000178990	Putative pre-mRNA branch point binding protein; role in mRNA splicing via spliceosome; Spider biofilm repressed	Plate 14	B06	0	0	3	0	NA	NA	NA
orf19.1199	NOP5	CAL0000190357	Ortholog of S. cerevisiae Nop58; involved in pre-rRNA process; Tn mutation affects filamentous growth; macrophage/pseudohyphal-induced; physically interacts with TAP-tagged Nop1; Spider biofilm repressed	Plate 01	A07	0	0	3	0	NA	NA	NA
orf19.6988	OST1	CAL0000177262	Alpha subunit of the oligosaccharyltransferase complex of the ER lumen; catalyzes asparagine-linked glycosylation of newly synthesized proteins; Spider biofilm repressed	Plate 21	D01	0	0	3	0	0.0557118	5.30895	Y
orf19.6190	SRB1	CAL0000178573	Essential GDP-mannose pyrophosphorylase; makes GDP-mannose for protein glycosylation; functional in S. cerevisiae psa1; on yeast-form, not hyphal cell surface; alkaline induced; induced on adherence to polystyrene; Spider biofilm repressed	Plate 17	A11	0	0	3	0	NA	NA	NA
orf19.3276	PWP2	CAL0000174443	Putative 90S pre-ribosomal component; repressed in core stress response; repressed by prostaglandins; physically interacts with TAP-tagged Nop1; Hap43-induced	Plate 15	B01	0	0	3	0	NA	NA	NA
orf19.1760	RAS1	CAL0000184093	RAS signal transduction GTPase; regulates cAMP and MAP kinase pathways; role in hyphal induction, virulence, apoptosis, heat-shock sensitivity; nonessential; plasma membrane-localized; complements viability of S. cerevisiae ras1 ras2 mutant	Plate 18	B04	0	0	3	0*	0.248307	2.64354	Y
orf19.2267	RFA2	CAL0000176295	Putative DNA replication factor A; RNA abundance regulated by cell cycle, tyrosol and cell density	Plate 12	B05	0	2	3	0	NA	NA	NA
orf19.6029	ROT1	CAL0000184365	Similar to S. cerevisiae Rot1p, which is involved in cell wall 1,6-beta-glucan biosynthesis; has predicted transmembrane region; possibly an essential gene, disruptants not obtained by UAU1 method	Plate 05	D07	0	0	3	0	0.0653956	4.06885	Y
orf19.6541	RPL5	CAL0000178607	Ribosomal protein; repressed upon phagocytosis by murine macrophages; Hap43-induced; Spider biofilm repressed	Plate 02	D08	0	0	2	0	NA	NA	NA
orf19.3103		CAL0000190107	Ortholog(s) have RNA polymerase III activity, role in tRNA transcription from RNA polymerase III promoter and DNA-directed RNA polymerase III complex, cytoplasm localization	Plate 11	F12	0	0	3	0	NA	NA	NA
orf19.6041	RPO41	CAL0000185076	Putative mitochondrial RNA polymerase; repressed in core stress response; Spider biofilm induced	Plate 17	D02	0	0	3	0	0.237654	1.56138	Y
orf19.3334	RPS21	CAL0000191073	Protein component of the small (40S) subunit; repressed upon phagocytosis by murine macrophage; positively regulated by Tbf1; Spider biofilm repressed	Plate 11	B08	0	0	1	0	NA	NA	NA
orf19.6375	RPS20	CAL0000185871	Putative ribosomal protein; repressed upon phagocytosis by murine macrophage; transcript positively regulated by Tbf1; Spider biofilm repressed	Plate 14	D04	0	0	3	0	NA	NA	NA
orf19.4336	RPS5	CAL0000175293	Ribosomal protein S5; macrophage/pseudohyphal-induced after 16 h; downregulated upon phagocytosis by murine macrophage; Hap43-induced; Spider biofilm repressed	Plate 02	A11	0	0	3	0	NA	NA	NA
orf19.1923	RRN3	CAL0000198505	Protein with a predicted role in recruitment of RNA polymerase I to rDNA; caspofungin induced; flucytosine repressed; repressed in core stress response; repressed by prostaglandins	Plate 22	H12	0	0	3	0*	0.189024	2.01987	Y
orf19.3129		CAL0000181596	Putative chromatin remodelling complex protein; heterozygous null mutant displays sensitivity to virgineone; Spider biofilm repressed	Plate 01	G01	0	0	1	0	NA	NA	NA
orf19.1555	SAC3	CAL0000199902	Putative nuclear pore-associated protein, required for small ribosomal subunit biogenesis; possibly an essential gene, disruptants not obtained by UAU1 method	Plate 18	H10	0	0	3	0*	-0.00472302	3.47929	Y
orf19.3086		CAL0000177103	Ortholog(s) have role in Golgi to plasma membrane transport, cytokinetic cell separation, exocytosis and cell cortex of cell tip, cell division site, cytosol, exocyst, mating projection tip, mitotic spindle pole body, nucleus localization	Plate 21	C01	0	0	3	0	0.150584	5.15454	Y
orf19.2518		CAL0000189503	Ortholog(s) have ATPase activator activity, soluble NSF attachment protein activity	Plate 15	A03	0	0	3	0	NA	NA	NA
orf19.4732	SEC24	CAL0000196446	Protein with a possible role in ER to Golgi transport; induced upon yeast-hyphal switch; sumoylation target; Spider biofilm repressed	Plate 09	F10	0	0	3	0	NA	NA	NA
orf19.528	SEC26	CAL0000198602	Secretory vesicles coatomer complex protein	Plate 15	C10	0	0	3	0	NA	NA	NA
orf19.3467		CAL0000201645	Ortholog(s) have ubiquitin binding activity	Plate 06	G02	0	0	3	0	NA	#N/A	#N/A
orf19.2571	SEC4	CAL0000186445	Small GTPase of Rab family; role in post-Golgi secretion; possible C-terminal palmitoylation; downregulated on adherence to polystyrene; localizes to the Spitzenkorper during hyphal growth; functional homolog of S. cerevisiae Sec4p	Plate 09	F04	0	0	3	0	NA	NA	NA
orf19.2937	PMM1	CAL0000183926	Phosphomannomutase; enzyme of O- and N-linked mannosylation; interconverts mannose-6-phosphate and mannose-l-phosphate; functional homolog of S. cerevisiae Sec53; antigenic in mice; Hap43-induced; flow model and Spider biofilm repressed	Plate 01	C07	0	2	3	0	NA	NA	NA
orf19.5463	SEC6	CAL0000177424	Predicted subunit of the exocyst complex, involved in exocytosis; localizes to a crescent on the surface of the hyphal tip; Hap43p-repressed gene, overlaps orf19.5464 and orf19.5465	Plate 04	F09	0	0	3	0	0.135725	4.82482	Y
orf19.6176	SEC61	CAL0000178942	ER protein-translocation complex subunit; essential; 10 predicted transmembrane regions; chimeric mutant partially functionally complements S. cerevisiae sec61 defects; Spider biofilm repressed	Plate 07	F08	1	NA	2	0	NA	NA	NA
orf19.491		CAL0000181639	Endoplasmic reticulum (ER) protein-translocation complex subunit	Plate 12	B02	0	0	3	0	NA	NA	NA
orf19.117		CAL0000200439	t-SNARE protein required for secretory vesicle-membrane fusion	Plate 22	C07	0	0	3	0	-0.241779	3.8023	Y
orf19.3409	SEC12	CAL0000181490	Putative guanyl-nucleotide exchange factor; induced in high iron; Hap43-repressed	Plate 23	E11	0	0	3	0	NA	NA	NA
orf19.6039		CAL0000185526	Ortholog(s) have SNAP receptor activity and role in ER to Golgi vesicle-mediated transport, Golgi organization, intra-Golgi vesicle-mediated transport, vesicle fusion with Golgi apparatus	Plate 14	H11	0	0	3	0	NA	NA	NA
orf19.250	SLC1	CAL0000193373	Putative fatty acyltransferase; protein repressed during the mating process	Plate 04	E08	0	0	3	0*	-0.181532	1.40151	Y
orf19.2417	SMC5	CAL0000199747	Protein similar to S. cerevisiae Smc5p, which is involved in DNA repair; transposon mutation affects filamentous growth	Plate 15	E03	0	0	3	0	NA	NA	NA
orf19.7673		CAL0000185982	Ortholog(s) have mRNA binding activity, role in mRNA splicing, via spliceosome and U1 snRNP, U2-type prespliceosome, U4/U6 x U5 tri-snRNP complex, U5 snRNP, commitment complex, cytosol localization	Plate 11	D01	0	0	3	0	NA	NA	NA
orf19.4146	SMD3	CAL0000184508	Putative core snRNP protein; induced upon adherence to polystyrene	Plate 14	B09	0	0	3	0	NA	NA	NA
orf19.4205.1		CAL0000200122	Ortholog(s) have role in mRNA splicing, via spliceosome and U1 snRNP, U2 snRNP, U2-type prespliceosome, U4/U6 x U5 tri-snRNP complex, U5 snRNP, cytosol localization	Plate 11	G04	0	0	3	0	NA	NA	NA
orf19.4930	SPC3	CAL0000195857	Essential protein; similar to S. cerevisiae Spc3p, a component of the signal peptidase complex required for signal peptidase activity; predicted integral ER membrane protein; complements spc3 and suppresses sec61 S. cerevisiae mutants	Plate 04	H11	0	0	3	0	-0.00397672	4.38868	Y
orf19.1896	SSC1	CAL0000178007	Heat shock protein; at yeast-form cell surface, not hyphae; antigenic; Gcn4-regulated; induced by amino acid starvation (3-AT) or by adherence to polystyrene; macrophage-repressed; sumoylation target; possibly essential	Plate 11	D04	0	0	3	0	NA	NA	NA
orf19.1478	STT3	CAL0000175183	Putative oligosaccharyltransferase complex component; flow model and rat catheter biofilm repressed	Plate 14	D05	0	0	3	0	NA	NA	NA
orf19.3060		CAL0000178850	OPutative dolichyl-diphosphooligosaccharide-protein glycotransferase; role in protein N-linked glycosylation; Spider biofilm repressed	Plate 11	H02	0	0	3	0	NA	NA	NA
orf19.6193	TAF145	CAL0000186486	Protein similar to S. cerevisiae Taf145p, a component of RNA polymerase II transcription factor TFIID; flucytosine repressed; likely to be essential for growth, based on an insertional mutagenesis strategy	Plate 22	H11	0	1	3	0*	NA	3.32142	Y
orf19.401	TCP1	CAL0000181702	Chaperonin-containing T-complex subunit, induced by alpha pheromone in SpiderM medium; stationary phase enriched protein	Plate 15	C09	0	0	3	0	NA	NA	NA
orf19.4882		CAL0000190129	TFIIE small subunit; involved in RNA polymerase II transcription initiation; Spider biofilm induced	Plate 04	G01	0	0	3	0*	-0.0608326	4.4992	Y
orf19.5685	THS1	CAL0000177380	Putative threonyl-tRNA synthetase; transcript regulated by Mig1 and Tup1; repressed upon phagocytosis by murine macrophages; stationary phase enriched protein; Spider biofilm repressed	Plate 08	A05	0	2	3	0	NA	NA	NA
orf19.2967	TIF34	CAL0000192484	Putative translation initiation factor eIF3, p39 subunit; mutation confers hypersensitivity to roridin A, verrucarin A; downregulated upon phagocytosis by murine macrophages; Spider biofilm repressed	Plate 07	F11	0	0	3	0	NA	NA	NA
orf19.7236	TIF35	CAL0000193017	Putative translation initiation factor; repressed upon phagocytosis by murine macrophage; Spider biofilm repressed	Plate 15	D06	1	0	2	0	NA	NA	NA
orf19.1361	TIM23	CAL0000185762	Protein involved in mitochondrial matrix protein import	Plate 12	B01	0	0	3	0	NA	NA	NA
orf19.4003	TIP20	CAL0000174944	Protein interacting with Sec20p, possibly involved in retrograde transport between the Golgi and the endoplasmic reticulum; similar to S. cerevisiae Tip20p	Plate 12	F10	0	0	3	0	0.408466	5.90032	Y
orf19.6538	VMA11	CAL0000184536	Predicted ortholog of S. cerevisiae Tfp3/Vma11; c' subunit of the V0 subcomplex of the vacuolar ATPase; required for hemoglobin-iron utilization; Spider biofilm repressed	Plate 08	G06	0	0	3	0*	-0.0310081	0.924218	Y
orf19.6875	VPS35	CAL0000185637	Putative role in vacuolar sorting; downregulated in biofilm; induced upon adherence to polystyrene	Plate 16	G04	1	0	3	0*	-0.33274	-0.000809759	N
orf19.6094	VPS53	CAL0000194290	Ortholog(s) have role in Golgi to vacuole transport, retrograde transport, endosome to Golgi and GARP complex localization	Plate 04	B01	0	0	3	0	0.163823	1.75	Y
orf19.2298	WBP1	CAL0000193403	Putative oligosaccharyltransferase subunit; Spider biofilm repressed	Plate 21	B09	0	0	3	0	-0.321813	5.15079	Y
orf19.4152	CEF3	CAL0000190871	Translation elongation factor 3; antigenic in humans; predicted C-term nucleotide-binding active site; protein on surface of yeast, not hyphae; polystyrene adherence induced; higher protein amount in stationary phase; possibly essential	Plate 04	F07	0	1	2	0	0.0392598	3.56984	Y
orf19.2425.2	RPL28	CAL0000198266	Putative ribosomal protein; Plc1-regulated; downregulated upon phagocytosis by murine macrophage; Spider biofilm repressed	Plate 11	C03	0	NA	2	0	NA	NA	NA
orf19.4283		CAL0000198925	Ortholog(s) have role in translational initiation and cytosol, eukaryotic 43S preinitiation complex, eukaryotic translation initiation factor 3 complex, eIF3e, eukaryotic translation initiation factor 3 complex, eIF3m, nucleus localization	Plate 17	G04	0	0	3	0	1.12218	1.718	Y
