# Supplementary material for: Global analysis of fungal morphology exposes mechanisms of host cell escape
Source: Nat Commun. 2015 Mar 31;6:6741. doi: 10.1038/ncomms7741 (PMC4382923; doi:10.1038/ncomms7741)
Supplement: Supplementary Data 6 — All GRACE mutants with defects in filamentation in response to serum [file ncomms7741-s7.xlsx]

## Sheet: Sheet1
Supplementary Data 6: All mutants with defects in filamentation in response to serum. A list of all of the mutants in the GRACE library with a filamentation defect in response to serum and their morphology scores in all of the screens
orf19	Common	Description	Plate	Position	YPD morphology	YPD plus DOX morphology	Serum morphology	Serum plus DOX morphology	LOG2 filter/flow No DOX	LOG2 filter/flow 0.5ug/mL DOX	Above 4MAD?
YPD morphology indicates the scale of filamentation of the strain grown in YPD alone in the arrayed screen (where 0=yeast, 3=filamentous)
YPD plus DOX morphology indicates the scale of filamentation of the strain grown in YPD + 0.05μg/mL DOX in the arrayed screen (where 0=yeast, 3=filamentous)
Serum morphology indicates the scale of filamentation of the strain grown in the presence of 10% serum for 4 hours in the arrayed screen (where 0=yeast, 3=filamentous)
Serum plus DOX morphology indicates the scale of filamentation when grown in YPD + 0.05μg/mL DOX with 10% serum for 4 hours in the arrayed screen (where 0=yeast, 3=filamentous). Asterix indicates a higher dose of DOX was used.
LOG2 filter/flow No DOX indicates the log2 ratios between the filter and flow through in the pooled screen with no DOX
LOG2 filter/flow 0.5 μg/mL DOX indicates the log2 ratios between the filter and flow through in the pooled screen with 0.5 μg/mL DOX
Above 4 MAD? indicates whether the log2 filter: flow-through ratio for the pooled screen plus DOX was greater than 4 median absolute deviations (MAD) which is 0.705. Y indicates that the mutant has a ratio greater than 4 MAD and therefore is considered to be defective in filamentation. N indicates the mutant has a ratio less than 4 MAD.
Mutants with a score of 2 or lower in the Serum plus DOX column are classified as having a defect in filamentation in response to serum
Mutants with a LOG2 filter/flow greater than 4 MAD (Y in the Above 4 MAD column?) are considered to have a defect in filamentation
orf19	Common	Description	Plate	Position	YPD morphology	YPD plus DOX morphology	Serum morphology	Serum plus DOX morphology	LOG2 filter/flow No DOX	LOG2 filter/flow 0.5ug/mL DOX	Above 4MAD?
orf19.1402	CCT2	Chaperonin of the cytosolic TCP1 ring complex; protein present in exponential and stationary-phase yeast cells, but higher amounts in stationary phase; GlcNAc-induced protein	Plate 09	H02	0	0	3	0	NA	NA	NA
orf19.3681		Ortholog(s) have Ran guanyl-nucleotide exchange factor activity, protein transporter activity	Plate 07	F09	0	0	3	0	NA	NA	NA
orf19.4146	SMD3	Putative core snRNP protein; induced upon adherence to polystyrene	Plate 14	B09	0	0	3	0	NA	NA	NA
orf19.4223	GCD11	Gamma subunit of translation initiation factor eIF2; involved in identification of the start codon; likely essential for growth, based on an insertional mutagenesis strategy; Spider biofilm repressed	Plate 10	E12	0	0	3	0	NA	NA	NA
orf19.5493	GSP1	Small RAN G-protein; essential; no prenylation predicted; can rescue S. cerevisiae gsp1 viability; macrophage/pseudohyphal-induced; transcript not regulated by white-opaque, yeast-hypha switching; GlcNAc-induced; Spider biofilm repressed	Plate 14	C06	0	0	3	0	NA	NA	NA
orf19.1031	HMG1	HMG-CoA reductase; enzyme of sterol pathway; inhibited by lovastatin; gene not transcriptionally regulated in response to lovastatin and fluconazole	Plate 01	B07	0	0	3	0	NA	NA	NA
orf19.1064	ACS2	Acetyl-CoA synthetase; antigenic during human and murine infection; induced by Efg1; macrophage-induced protein; soluble protein in hyphae; gene contains intron; flow model and Spider biofilm repressed	Plate 14	B10	0	0	3	0	NA	NA	NA
orf19.1199	NOP5	Ortholog of S. cerevisiae Nop58; involved in pre-rRNA process; Tn mutation affects filamentous growth; macrophage/pseudohyphal-induced; physically interacts with TAP-tagged Nop1; Spider biofilm repressed	Plate 01	A07	0	0	3	0	NA	NA	NA
orf19.1361	TIM23	Protein involved in mitochondrial matrix protein import	Plate 12	B01	0	0	3	0	NA	NA	NA
orf19.1386		Ortholog(s) have SNAP receptor activity and role in ER to Golgi vesicle-mediated transport, retrograde vesicle-mediated transport, Golgi to ER, vesicle fusion	Plate 12	A08	0	0	3	0	NA	NA	NA
orf19.1478	STT3	Putative oligosaccharyltransferase complex component; flow model and rat catheter biofilm repressed	Plate 14	D05	0	0	3	0	NA	NA	NA
orf19.1591	ERG10	Acetyl-CoA acetyltransferase; role in ergosterol biosynthesis; soluble in hyphae; changes in protein abundance associated with azole resistance; fluconazole or ketoconazole induced; macrophage-downregulated protein; GlcNAc-induced protein	Plate 01	F10	0	0	3	0	NA	NA	NA
orf19.1631	ERG6	Delta(24)-sterol C-methyltransferase, converts zymosterol to fecosterol, ergosterol biosynthesis; mutation confers nystatin resistance; Hap43, GlcNAc-, fluconazole-induced; upregulated in azole-resistant strain; Spider biofilm repressed	Plate 01	H04	0	0	3	0	NA	NA	NA
orf19.1833		Ortholog(s) have pseudouridine synthase activity	Plate 14	B12	0	0	3	0	NA	NA	NA
orf19.1896	SSC1	Heat shock protein; at yeast-form cell surface, not hyphae; antigenic; Gcn4-regulated; induced by amino acid starvation (3-AT) or by adherence to polystyrene; macrophage-repressed; sumoylation target; possibly essential	Plate 11	D04	0	0	3	0	NA	NA	NA
orf19.2267	RFA2	Putative DNA replication factor A; RNA abundance regulated by cell cycle, tyrosol and cell density	Plate 12	B05	0	2	3	0	NA	NA	NA
orf19.2417	SMC5	Protein similar to S. cerevisiae Smc5p, which is involved in DNA repair; transposon mutation affects filamentous growth	Plate 15	E03	0	0	3	0	NA	NA	NA
orf19.2425.2	RPL28	Putative ribosomal protein; Plc1-regulated; downregulated upon phagocytosis by murine macrophage; Spider biofilm repressed	Plate 11	C03	0	NA	2	0	NA	NA	NA
orf19.2518		Ortholog(s) have ATPase activator activity, soluble NSF attachment protein activity	Plate 15	A03	0	0	3	0	NA	NA	NA
orf19.2571	SEC4	Small GTPase of Rab family; role in post-Golgi secretion; possible C-terminal palmitoylation; downregulated on adherence to polystyrene; localizes to the Spitzenkorper during hyphal growth; functional homolog of S. cerevisiae Sec4p	Plate 09	F04	0	0	3	0	NA	NA	NA
orf19.2677		Putative GPI transamidase component; possibly an essential gene, disruptants not obtained by UAU1 method	Plate 08	B08	0	0	3	0	NA	NA	NA
orf19.2937	PMM1	Phosphomannomutase; enzyme of O- and N-linked mannosylation; interconverts mannose-6-phosphate and mannose-l-phosphate; functional homolog of S. cerevisiae Sec53; antigenic in mice; Hap43-induced; flow model and Spider biofilm repressed	Plate 01	C07	0	2	3	0	NA	NA	NA
orf19.2967	TIF34	Putative translation initiation factor eIF3, p39 subunit; mutation confers hypersensitivity to roridin A, verrucarin A; downregulated upon phagocytosis by murine macrophages; Spider biofilm repressed	Plate 07	F11	0	0	3	0	NA	NA	NA
orf19.3026	MAS1	Putative mitochondrial processing protease; Hap43-repressed; transcript regulated by Nrg1; oxidative stress-induced via Cap1	Plate 14	B11	0	0	3	0	NA	NA	NA
orf19.3060		OPutative dolichyl-diphosphooligosaccharide-protein glycotransferase; role in protein N-linked glycosylation; Spider biofilm repressed	Plate 11	H02	0	0	3	0	NA	NA	NA
orf19.3103		Ortholog(s) have RNA polymerase III activity, role in tRNA transcription from RNA polymerase III promoter and DNA-directed RNA polymerase III complex, cytoplasm localization	Plate 11	F12	0	0	3	0	NA	NA	NA
orf19.3129		Putative chromatin remodelling complex protein; heterozygous null mutant displays sensitivity to virgineone; Spider biofilm repressed	Plate 01	G01	0	0	1	0	NA	NA	NA
orf19.3206	CCT7	Cytosolic chaperonin Cct ring complex; protein is present in exponential and stationary growth phase yeast cultures; sumoylation target	Plate 08	E09	0	0	3	0	NA	NA	NA
orf19.3276	PWP2	Putative 90S pre-ribosomal component; repressed in core stress response; repressed by prostaglandins; physically interacts with TAP-tagged Nop1; Hap43-induced	Plate 15	B01	0	0	3	0	NA	NA	NA
orf19.329		Putative pre-mRNA branch point binding protein; role in mRNA splicing via spliceosome; Spider biofilm repressed	Plate 14	B06	0	0	3	0	NA	NA	NA
orf19.3334	RPS21	Protein component of the small (40S) subunit; repressed upon phagocytosis by murine macrophage; positively regulated by Tbf1; Spider biofilm repressed	Plate 11	B08	0	0	1	0	NA	NA	NA
orf19.3409	SEC12	Putative guanyl-nucleotide exchange factor; induced in high iron; Hap43-repressed	Plate 23	E11	0	0	3	0	NA	NA	NA
orf19.3496		Clathrin heavy chain; subunit of the major coat protein; role in intracellular protein transport and endocytosis; flow model and rat catheter biofilm repressed	Plate 22	B07	0	0	3	0	NA	NA	NA
orf19.401	TCP1	Chaperonin-containing T-complex subunit, induced by alpha pheromone in SpiderM medium; stationary phase enriched protein	Plate 15	C09	0	0	3	0	NA	NA	NA
orf19.4205.1		Ortholog(s) have role in mRNA splicing, via spliceosome and U1 snRNP, U2 snRNP, U2-type prespliceosome, U4/U6 x U5 tri-snRNP complex, U5 snRNP, cytosol localization	Plate 11	G04	0	0	3	0	NA	NA	NA
orf19.4336	RPS5	Ribosomal protein S5; macrophage/pseudohyphal-induced after 16 h; downregulated upon phagocytosis by murine macrophage; Hap43-induced; Spider biofilm repressed	Plate 02	A11	0	0	3	0	NA	NA	NA
orf19.4491	ERG20	Putative farnesyl pyrophosphate synthetase involved in isoprenoid and sterol biosynthesis, based on similarity to S. cerevisiae Erg20p; likely to be essential for growth, based on an insertional mutagenesis strategy	Plate 02	H05	0	0	3	0	NA	NA	NA
orf19.4618	FBA1	Fructose-bisphosphate aldolase; glycolytic enzyme; antigenic in murine/human infection; regulated by yeast-hypha switch; induced by Efg1, Gcn4, Hog1, fluconazole; phagocytosis-repressed; flow model biofilm induced; Spider biofilm repressed	Plate 04	G06	0	0	0	0	NA	NA	NA
orf19.4732	SEC24	Protein with a possible role in ER to Golgi transport; induced upon yeast-hyphal switch; sumoylation target; Spider biofilm repressed	Plate 09	F10	0	0	3	0	NA	NA	NA
orf19.491		Endoplasmic reticulum (ER) protein-translocation complex subunit	Plate 12	B02	0	0	3	0	NA	NA	NA
orf19.528	SEC26	Secretory vesicles coatomer complex protein	Plate 15	C10	0	0	3	0	NA	NA	NA
orf19.538		Subunit of the GPI-N-acetylglucosaminyl transferase (GPI-GnT) that catalyzes the first step in GPI anchor biosynthesis	Plate 08	A09	0	0	3	0	NA	NA	NA
orf19.5577		Putative pantothenate kinase; ortholog of S. cerevisiae Cab1; transposon mutation affects filamentous growth; repressed in core stress response	Plate 02	B04	0	0	3	0	NA	NA	NA
orf19.5685	THS1	Putative threonyl-tRNA synthetase; transcript regulated by Mig1 and Tup1; repressed upon phagocytosis by murine macrophages; stationary phase enriched protein; Spider biofilm repressed	Plate 08	A05	0	2	3	0	NA	NA	NA
orf19.5861	KRE9	Protein of beta-1,6-glucan biosynthesis; required for serum-induced hyphal growth; required for efficient utilization of galactose and for growth on glucose; similar to S. cerevisiae Kre9p and Knh1p; O-glycosylated by Pmt1p	Plate 01	H12	0	0	3	0	NA	NA	NA
orf19.6039		Ortholog(s) have SNAP receptor activity and role in ER to Golgi vesicle-mediated transport, Golgi organization, intra-Golgi vesicle-mediated transport, vesicle fusion with Golgi apparatus	Plate 14	H11	0	0	3	0	NA	NA	NA
orf19.6052	CNS1	Putative co-chaperone; Hap43p-induced gene; mutation confers hypersensitivity to radicicol	Plate 12	B06	0	0	3	0	NA	NA	NA
orf19.6190	SRB1	Essential GDP-mannose pyrophosphorylase; makes GDP-mannose for protein glycosylation; functional in S. cerevisiae psa1; on yeast-form, not hyphal cell surface; alkaline induced; induced on adherence to polystyrene; Spider biofilm repressed	Plate 17	A11	0	0	3	0	NA	NA	NA
orf19.6375	RPS20	Putative ribosomal protein; repressed upon phagocytosis by murine macrophage; transcript positively regulated by Tbf1; Spider biofilm repressed	Plate 14	D04	0	0	3	0	NA	NA	NA
orf19.6541	RPL5	Ribosomal protein; repressed upon phagocytosis by murine macrophages; Hap43-induced; Spider biofilm repressed	Plate 02	D08	0	0	2	0	NA	NA	NA
orf19.717	HSP60	Heat shock protein; soluble in hyphae; regulated by Nrg1 and by iron; induced in high iron; heavy metal (cadmium) stress-induced; sumoylation target; protein present in exponential and stationary phase cells; Hap43-repressed	Plate 14	C02	0	0	3	0	NA	NA	NA
orf19.7312	ERG13	3-hydroxy-3-methylglutaryl coenzyme A synthase; ergosterol biosynthesis; sumoylation target; Tn mutation affects filamentation; amphotericin B, caspofungin repressed; exponential, stationary growth phase expressed; Spider biofilm repressed	Plate 11	F03	0	0	3	0	NA	NA	NA
orf19.7563	BET2	Putative Type II geranylgeranyltransferase beta subunit; transcript regulated by Mig1	Plate 11	C07	0	0	3	0	NA	NA	NA
orf19.7673		Ortholog(s) have mRNA binding activity, role in mRNA splicing, via spliceosome and U1 snRNP, U2-type prespliceosome, U4/U6 x U5 tri-snRNP complex, U5 snRNP, commitment complex, cytosol localization	Plate 11	D01	0	0	3	0	NA	NA	NA
orf19.6176	SEC61	ER protein-translocation complex subunit; essential; 10 predicted transmembrane regions; chimeric mutant partially functionally complements S. cerevisiae sec61 defects; Spider biofilm repressed	Plate 07	F08	1	NA	2	0	NA	NA	NA
orf19.7236	TIF35	Putative translation initiation factor; repressed upon phagocytosis by murine macrophage; Spider biofilm repressed	Plate 15	D06	1	0	2	0	NA	NA	NA
orf19.3126	CCT6	Putative cytosolic chaperonin Cct ring complex subunit; mutation confers hypersensitivity to cytochalasin D; GlcNAc-induced protein; Spider biofilm repressed	Plate 22	H04	0	0	1	0	1.21786	1.83716	Y
orf19.117		t-SNARE protein required for secretory vesicle-membrane fusion	Plate 22	C07	0	0	3	0	-0.241779	3.8023	Y
orf19.1986	ARO2	Putative chorismate synthase; fungal-specific (no human or murine homolog); protein level decreased in stationary phase yeast cultures; GlcNAc-induced protein	Plate 06	B08	0	1	3	0	-0.462103	2.85534	Y
orf19.2298	WBP1	Putative oligosaccharyltransferase subunit; Spider biofilm repressed	Plate 21	B09	0	0	3	0	-0.321813	5.15079	Y
orf19.2929	GSC1	Essential beta-1,3-glucan synthase subunit; gsc1 allele determines resistance/sensitivity to echinocandins; 16 predicted membrane-spanning regions; mRNA abundance declines after yeast-to-hypha transition; Spider biofilm induced	Plate 04	F06	0	0	3	0	-0.130671	0.761424	Y
orf19.3086		Ortholog(s) have role in Golgi to plasma membrane transport, cytokinetic cell separation, exocytosis and cell cortex of cell tip, cell division site, cytosol, exocyst, mating projection tip, mitotic spindle pole body, nucleus localization	Plate 21	C01	0	0	3	0	0.150584	5.15454	Y
orf19.3174	CDC24	GDP-GTP exchange factor for Cdc42p; phosphorylated; required for maintenance of hyphal growth; misexpression blocks hyphal growth and causes avirulence in a mouse model of systemic infection; antigenic during human oral infection	Plate 04	F11	0	0	3	0	-0.243339	2.07902	Y
orf19.395	ENO1	Enolase; glycolysis and gluconeogenesis; major cell-surface antigen; binds host plasmin/plasminogen; immunoprotective; Hap43, phagocytosis induced; farnesol-repressed; flow model biofilm induced; Spider biofilm repressed; may be essential	Plate 21	D11	0	0	2	0	-0.033886	2.05409	Y
orf19.4003	TIP20	Protein interacting with Sec20p, possibly involved in retrograde transport between the Golgi and the endoplasmic reticulum; similar to S. cerevisiae Tip20p	Plate 12	F10	0	0	3	0	0.408466	5.90032	Y
orf19.406	ERG1	Squalene epoxidase, epoxidation of squalene to 2,3(S)-oxidosqualene; ergosterol biosynthesis; allylamine antifungal drug target; NADH reducing cofactor but S. cerevisiae Erg1 uses NADPH; flow model biofilm induced; Spider biofilm repressed	Plate 04	F10	0	0	3	0	0.292322	2.52637	Y
orf19.4152	CEF3	Translation elongation factor 3; antigenic in humans; predicted C-term nucleotide-binding active site; protein on surface of yeast, not hyphae; polystyrene adherence induced; higher protein amount in stationary phase; possibly essential	Plate 04	F07	0	1	2	0	0.0392598	3.56984	Y
orf19.4283		Ortholog(s) have role in translational initiation and cytosol, eukaryotic 43S preinitiation complex, eukaryotic translation initiation factor 3 complex, eIF3e, eukaryotic translation initiation factor 3 complex, eIF3m, nucleus localization	Plate 17	G04	0	0	3	0	1.12218	1.718	Y
orf19.4930	SPC3	Essential protein; similar to S. cerevisiae Spc3p, a component of the signal peptidase complex required for signal peptidase activity; predicted integral ER membrane protein; complements spc3 and suppresses sec61 S. cerevisiae mutants	Plate 04	H11	0	0	3	0	-0.00397672	4.38868	Y
orf19.5463	SEC6	Predicted subunit of the exocyst complex, involved in exocytosis; localizes to a crescent on the surface of the hyphal tip; Hap43p-repressed gene, overlaps orf19.5464 and orf19.5465	Plate 04	F09	0	0	3	0	0.135725	4.82482	Y
orf19.6029	ROT1	Similar to S. cerevisiae Rot1p, which is involved in cell wall 1,6-beta-glucan biosynthesis; has predicted transmembrane region; possibly an essential gene, disruptants not obtained by UAU1 method	Plate 05	D07	0	0	3	0	0.0653956	4.06885	Y
orf19.6041	RPO41	Putative mitochondrial RNA polymerase; repressed in core stress response; Spider biofilm induced	Plate 17	D02	0	0	3	0	0.237654	1.56138	Y
orf19.6094	VPS53	Ortholog(s) have role in Golgi to vacuole transport, retrograde transport, endosome to Golgi and GARP complex localization	Plate 04	B01	0	0	3	0	0.163823	1.75	Y
orf19.6988	OST1	Alpha subunit of the oligosaccharyltransferase complex of the ER lumen; catalyzes asparagine-linked glycosylation of newly synthesized proteins; Spider biofilm repressed	Plate 21	D01	0	0	3	0	0.0557118	5.30895	Y
orf19.5964	ARF2	Putative ADP-ribosylation factor; mutation confers hypersensitivity to Brefeldin A; Spider biofilm repressed	Plate 04	H01	1	0	3	0	-0.330536	3.46258	Y
orf19.3467		Ortholog(s) have ubiquitin binding activity	Plate 06	G02	0	0	3	0	NA	#N/A	#N/A
orf19.3575	CDC19	Pyruvate kinase at yeast cell surface; Gcn4/Hog1/GlcNAc regulated; Hap43/polystyrene adherence induced; repressed by phagocytosis/farnesol; hyphal growth role; stationary phase enriched; flow model biofilm induced; Spider biofilm repressed	Plate 16	A11	0	0	3	0	NA	#N/A	#N/A
orf19.2067		Protein with a predicted role in mitochondrial iron metabolism; Hap43-repressed; expression upregulated during growth in the mouse cecum; Spider biofilm induced	Plate 17	C08	0	0	3	1	0.434059	0.275447	N
orf19.3811	GYP1	Putative Cis-golgi GTPase-activating protein; transcript regulated by Nrg1, Mig1, and Tup1	Plate 17	C09	0	0	3	1	0.687097	0.129579	N
orf19.1070		Ortholog(s) have cytoplasm localization	Plate 21	G09	0	0	3	1	-0.238938	-0.241924	N
orf19.1363		Putative protein of unknown function; Plc1-regulated; transcript induced by Mnl1 under weak acid stress; flow model, rat catheter, Spider biofilm induced	Plate 20	D05	0	0	3	1	NA	0.0267516	N
orf19.1480		Putative succinate dehydrogenase; enzyme of citric acid cycle; repressed by nitric oxide; Efg1, Hap43 repressed	Plate 21	D09	0	0	3	1	-0.0584405	-0.162969	N
orf19.1575	PRS1	Phosphoribosylpyrophosphate synthetase; enzyme of purine, pyrimidine, histidine, and tryptophan biosynthesis; essential; flucytosine induced; macrophage/pseudohyphal-induced	Plate 20	H12	0	0	3	1	0.0209058	0.118169	N
orf19.1580		Protein of unknown function; Spider biofilm induced	Plate 22	D05	0	0	3	1	NA	0.0645376	N
orf19.2397		Predicted membrane transporter, member of the anion:cation symporter (ACS) family, major facilitator superfamily (MFS); amphotericin B, caspofungin repressed; Hap43p-repressed	Plate 25	A11	0	0	3	1	-1.06162	-0.171907	N
orf19.3232		Putative transporter; mutation confers hypersensitivity to toxic ergosterol analog; fungal-specific (no human or murine homolog)	Plate 24	F01	0	0	3	1	-0.0157946	-0.0514847	N
orf19.3329		Ortholog(s) have sphingosine-1-phosphate phosphatase activity, role in calcium-mediated signaling and endoplasmic reticulum localization	Plate 22	F05	0	0	3	1	-0.0740279	-0.18635	N
orf19.4006		Ortholog(s) have cytosol, nucleus localization	Plate 21	F03	0	0	3	1	0.444683	0.149984	N
orf19.4016		Putative ubiquinol-cytochrome-c reductase; amphotericin B induced; repressed by nitric oxide; protein level decreases in stationary phase cultures; Hap43-repressed; Spider biofilm repressed	Plate 21	B05	0	0	3	1	0.20213	-0.0158496	N
orf19.428		Putative serine/threonine kinase; induced during planktonic growth; rat catheter biofilm repressed	Plate 21	E11	0	0	3	1	NA	-0.228437	N
orf19.4704	ARO1	Putative pentafunctional arom enzyme; fungal-specific (no human or murine homolog); Gcn2p-, Gcn4p-regulated	Plate 25	B06	0	3	1	1	0.230796	0.681025	N
orf19.5294	PDB1	Putative pyruvate dehydrogenase; fluconazole-induced; protein level decreases in stationary phase cultures; Spider biofilm repressed	Plate 05	A02	0	0	3	1	0.188982	0.525597	N
orf19.5530	NAB3	Putative nuclear polyadenylated RNA-binding protein; flucytosine repressed	Plate 21	C07	0	0	3	1	0.0371801	0.434774	N
orf19.5818	SUR2	Putative ceramide hydroxylase; predicted enzyme of sphingolipid biosynthesis; regulated by Tsa1, Tsa1B under H2O2 stress conditions; Spider and flow model biofilm induced	Plate 14	G01	0	0	3	1	0.0420707	-0.218369	N
orf19.604		Ortholog(s) have cytosol localization	Plate 21	G11	0	0	3	1	-0.29517	-0.226403	N
orf19.6804		Ortholog(s) have signal sequence binding activity, role in protein targeting to ER and cytosol, nuclear periphery, signal recognition particle, endoplasmic reticulum targeting localization	Plate 04	H07	0	2	3	1	NA	0.637188	N
orf19.7479	NTH1	Neutral trehalase; hyphal induction in mutant delayed but not reduced overall; not required for virulence in mice; possible regulatory cAMP-dependent phosphorylation at S10,S213; Hap43-repressed gene; Spider biofilm induced	Plate 21	G03	0	0	3	1	0.252191	0.0163392	N
orf19.947	MRP17	Predicted mitochondrial ribosomal protein	Plate 05	D08	0	0	2	1	0.118582	0.269791	N
orf19.1229		Ortholog(s) have importin-alpha export receptor activity, role in cell division, protein export from nucleus and nuclear membrane localization	Plate 02	E03	0	1	3	1	NA	NA	NA
orf19.1251	BRN1	Putative condensin complex subunit; cell-cycle regulated periodic mRNA expression	Plate 22	E02	0	2	3	1	NA	NA	NA
orf19.2629		Ortholog(s) have role in ER to Golgi vesicle-mediated transport, Golgi vesicle docking, SNARE complex assembly and ER to Golgi transport vesicle membrane, Golgi membrane localization	Plate 02	F08	0	0	3	1	NA	NA	NA
orf19.2720		Cytosolic chaperonin Cct ring complex subunit; role in the assembly of actin and tubulins; Spider biofilm repressed	Plate 15	C02	0	0	3	1	NA	NA	NA
orf19.5963		Putative prenyltransferase; essential gene in S. cerevisiae; Spider biofilm induced	Plate 09	F01	0	0	3	1	NA	NA	NA
orf19.6438		Ortholog(s) have serine C-palmitoyltransferase activity, role in sphingolipid biosynthetic process and SPOTS complex localization	Plate 02	G01	0	0	3	1	NA	NA	NA
orf19.2002		Ortholog(s) have structural constituent of nuclear pore activity and role in nuclear pore organization, poly(A)+ mRNA export from nucleus, protein import into nucleus, ribosomal large subunit export from nucleus	Plate 01	B02	1	1	3	1	NA	NA	NA
orf19.1164	GAR1	Putative H/ACA snoRNP pseudouridylase complex protein; mutation confers hypersensitivity to tubercidin (7-deazaadenosine); macrophage/pseudohyphal-induced; Spider biofilm repressed	Plate 01	E08	0	0	3	1	NA	NA	NA
orf19.1248		Putative RNA polymerase II subunit B44; heterozygous null mutant exhibits resistance to parnafungin in the C. albicans fitness test; Spider biofilm repressed	Plate 08	A03	0	0	3	1	NA	NA	NA
orf19.1280	SUI1	Putative translation initiation factor; flucytosine induced; genes encoding ribosomal subunits, translation factors, and tRNA synthetases are downregulated upon phagocytosis by murine macrophage	Plate 10	H02	0	0	3	1	NA	NA	NA
orf19.1390	PMI1	Phosphomannose isomerase; cell wall biosynthesis enzyme; drug target; functional homolog of S. cerevisiae, E. coli phosphomannose isomerase; Gcn4-regulated; induced on adherence to polystyrene, phagocytosis; 3-AT, Spider biofilm repressed	Plate 14	D02	0	0	3	1	NA	NA	NA
orf19.1460		Putative glutamine-dependent NAD synthetase, involved in NAD salvage pathway	Plate 08	C03	0	0	3	1	NA	NA	NA
orf19.1570	ERG7	2,3-epoxysqualene-lanosterol cyclase (lanosterol synthase), conversion of 2,3-oxidosqualene to lanosterol in sterol biosynthesis; fluconazole-induced; possibly essential, disruptants not obtained by UAU1 method; rat catheter biofilm induced	Plate 10	F05	0	0	3	1	NA	NA	NA
orf19.1598	ERG24	C-14 sterol reductase, has a role in ergosterol biosynthesis; mutation confers increased sensitivity to dyclonine; rat catheter and Spider biofilm repressed	Plate 02	C04	0	0	3	1	NA	NA	NA
orf19.1742	HEM3	Hydroxymethylbilane synthase; converts 4-porphobilinogen to hydroxymethylbilane in heme biosynthesis; induced in high iron, CO2; alkaline repressed; regulated by Sef1, Sfu1, and Hap43; rat catheter and Spider biofilm induced	Plate 15	C03	0	0	3	1	NA	NA	NA
orf19.1761		Predicted olichyl-diphosphooligosaccharide-protein glycotransferase; role in protein N-linked glycosylation; Spider biofilm repressed	Plate 11	F11	0	0	3	1	NA	NA	NA
orf19.1837	TBP1	Transcription initiation factor; binds TATA box sequence, binding does not require TFIIA; caspofungin repressed; functional homolog of S. cerevisiae and human TATA-binding proteins; Spider biofilm induced	Plate 14	H05	0	1	3	1	NA	NA	NA
orf19.1839	RPA190	Putative RNA polymerase I subunit A190; Hap43p-induced gene; flucytosine induced	Plate 02	H10	0	0	3	1	NA	NA	NA
orf19.1945	AUR1	Inositolphosphorylceramide (IPC) synthase; catalyzes the key step in sphingolipid biosynthesis; antifungal drug target; flow model biofilm induced; Spider biofilm induced	Plate 10	C02	0	0	3	1	NA	NA	NA
orf19.1975		Ortholog(s) have role in mRNA splicing, via spliceosome, regulation of DNA methylation and U4/U6 x U5 tri-snRNP complex, U5 snRNP localization	Plate 01	D01	0	0	3	1	NA	NA	NA
orf19.2093	RFA1	Putative DNA replication factor A; RNA abundance regulated by cell cycle, tyrosol and cell density	Plate 15	E09	0	2	3	1	NA	NA	NA
orf19.2138	ILS1	Putative isoleucyl-tRNA synthetase, the target of drugs including the cyclic beta-amino acid icofungipen/PLD-118/BAY-10-8888 and mupirocin; protein present in exponential and stationary growth phase yeast cultures	Plate 15	E12	0	0	3	1	NA	NA	NA
orf19.2187	ALG7	Protein involved in cell wall mannan biosynthesis; mutation confers hypersensitivity to tunicamycin; transcript elevated in chk1, nik1, and sln1 homozygous null mutants; possibly essential gene, disruptants not obtained by UAU1 method	Plate 10	C07	0	0	3	1	NA	NA	NA
orf19.2233	PRE2	Putative proteasome beta-5 subunit; macrophage-induced protein	Plate 02	E12	0	2	3	1	NA	NA	NA
orf19.2283	DQD1	Putative 3-dehydroquinate dehydratase; ketoconazole-repressed; protein abundance downregulated by macrophages; flow model biofilm induced	Plate 03	G05	0	0	3	1	NA	NA	NA
orf19.2289	ARP3	Protein with Myo5p-dependent localization to cortical actin patches at hyphal tip; mutation confers hypersensitivity to cytochalasin D; Spider biofilm repressed	Plate 10	E10	0	0	3	1	NA	NA	NA
orf19.2319		Putative nucleolar protein with a predicted role in pre-rRNA processing; Hap43-induced gene; repressed in core stress response	Plate 22	B06	0	0	3	1	NA	NA	NA
orf19.2334	BIG1	Endoplasmic reticulum (ER) protein; ortholog of S. cerevisiae Big1; required for beta-1,6-glucan synthesis, filamentation, adhesion, and virulence; rat catheter biofilm repressed	Plate 22	B05	0	0	3	1	NA	NA	NA
orf19.2437	ARC35	Putative ARP2/3 complex subunit; shows colony morphology-related gene regulation by Ssn6p; mutation confers hypersensitivity to cytochalasin D	Plate 08	E04	0	0	3	1	NA	NA	NA
orf19.2694	TYS1	Putative tRNA-Tyr synthetase; downregulated upon phagocytosis by murine macrophages; stationary phase enriched protein; Spider biofilm repressed	Plate 07	G01	0	0	3	1	NA	NA	NA
orf19.2735	SEN2	Putative tRNA splicing endonuclease subunit; mutation confers hypersensitivity to toxic ergosterol analog and to amphotericin B; 5'-UTR intron; Hap43-induced; Spider biofilm induced	Plate 12	A01	0	0	3	1	NA	NA	NA
orf19.2799	GPI8	Protein similar to S. cerevisiae Gpi8p, which is a subunit of the GPI transamidase complex that adds GPI anchors to proteins; likely to be essential for growth, based on an insertional mutagenesis strategy	Plate 15	C12	0	0	3	1	NA	NA	NA
orf19.2830	RRP9	Ribosomal protein; mutation confers resistance to 5-fluorocytosine (5-FC), 5-fluorouracil (5-FU), and tubercidin (7-deazaadenosine); physically interacts with TAP-tagged Nop1; Hap43-induced; Spider biofilm induced	Plate 16	A01	0	0	3	1	NA	NA	NA
orf19.2831	RPC31	Putative RNA polymerase III subunit C31; repressed by nitric oxide; induced during infection of murine kidney, compared to growth in vitro; has murine homolog	Plate 10	B07	0	0	3	1	NA	NA	NA
orf19.2843	RHO1	Small GTPase of Rho family; regulates beta-1,3-glucan synthesis activity and binds Gsc1p; essential; expected to be geranylgeranylated by geranylgeranyltransferase type I; plasma membrane-localized	Plate 10	A06	0	0	3	1	NA	NA	NA
orf19.2940		Putative v-SNARE of the endoplasmic reticulum membrane; possibly an essential gene, disruptants not obtained by UAU1 method	Plate 25	F02	0	0	3	1	NA	NA	NA
orf19.3031	SEC62	Putative endoplasmic reticulum (ER) protein-translocation complex subunit	Plate 09	H10	0	0	3	1	NA	NA	NA
orf19.3034	RLI1	Member of RNase L inhibitor (RLI) subfamily of ABC family; predicted not to be a transporter; regulated by Sef1p, Sfu1p, and Hap43p	Plate 17	B01	0	0	3	1	NA	NA	NA
orf19.3087	UBI3	Fusion of ubiquitin with the S34 protein of the small ribosomal subunit; mRNA decreases upon heat shock, appears to be degraded; functional homolog of S. cerevisiae RPS31; Hap43-induced; Spider biofilm repressed	Plate 02	D10	0	0	3	1	NA	NA	NA
orf19.3116	EXM2	Putative U1 snRNP complex compotent; decreased transcription is observed upon fluphenazine treatment	Plate 15	G08	0	0	3	1	NA	NA	NA
orf19.316	SEC13	Putative protein transport factor; antigenic during murine systemic infection; macrophage-downregulated protein; protein level decreases in stationary phase cultures; Spider biofilm repressed	Plate 14	C01	0	1	3	1	NA	NA	NA
orf19.3168	RPN8	Putative regulatory subunit of the 26S proteasome; mutation confers hypersensitivity to amphotericin B; regulated by Mig1, Gcn2 and Gcn4; Spider biofilm repressed	Plate 02	G03	0	1	3	1	NA	NA	NA
orf19.3234.1	SFT1	Putative Golgi v-SNARE; Plc1-regulated; Spider biofilm induced	Plate 08	C09	0	0	3	1	NA	NA	NA
orf19.3251	ARC19	Putative ARP2/3 complex subunit; Hap43-induced gene; mutation confers hypersensitivity to cytochalasin D; rat catheter biofilm repressed	Plate 09	A05	0	0	3	1	NA	NA	NA
orf19.3293		Putative enoyl reductase involved in very long chain fatty acid elongation; possibly an essential gene, disruptants not obtained by UAU1 method	Plate 22	E01	0	0	3	1	NA	NA	NA
orf19.332		Member of a complex that contains Prp19; stabilizes U6 snRNA in catalytic forms of the spliceosome containing U2, U5, and U6 snRNAs; Spider biofilm induced	Plate 14	B07	0	0	3	1	NA	NA	NA
orf19.3341		Putative tRNA-Arg synthetase; essential; genes encoding ribosomal subunits, translation factors, and tRNA synthetases are downregulated upon phagocytosis by murine macrophage; downregulated by growth in the mouse cecum	Plate 02	A05	0	0	3	1	NA	NA	NA
orf19.3585		Putative tRNA methyltransferase complex subunit; regulated by Gcn4; repressed in response to amino acid starvation (3-aminotriazole treatment); Spider biofilm induced	Plate 22	D10	0	0	3	1	NA	NA	NA
orf19.3590	IPP1	Putative inorganic pyrophosphatase; antigenic; soluble protein in hyphae; macrophage-induced protein; protein present in exponential and stationary phase yeast; possibly essential (UAU1 method); sumoylation target; Spider biofilm repressed	Plate 15	B09	0	0	3	1	NA	NA	NA
orf19.3673		Ortholog(s) have Rab guanyl-nucleotide exchange factor activity, role in ER to Golgi vesicle-mediated transport, chromosome organization and TRAPP complex, cytosol, nucleus localization	Plate 15	F01	0	0	3	1	NA	NA	NA
orf19.3761	CDC54	Putative pre-replication complex helicase subunit; transcript regulated by Nrg1 and Mig1; periodic mRNA expression, peak at cell-cycle M/G1 phase; Hap43-induced	Plate 01	D12	0	0	3	1	NA	NA	NA
orf19.3873	ARC40	Protein similar to S. cerevisiae Arc40; involved in actin filament organization in S. cerevisiae; transposon mutation affects filamentous growth; rat catheter and Spider biofilm repressed	Plate 07	H10	0	0	3	1	NA	NA	NA
orf19.3951	TIP1	Protein with a predicted role in biogenesis of ER-derived COPII transport vesicles; mutation confers hypersensitivity to toxic ergosterol analog	Plate 15	F07	0	0	3	1	NA	NA	NA
orf19.3955	MES1	Cytoplasmic methionyl-tRNA synthetase; zinc-binding motif; ribosomal subunits, translation factors, tRNA synthetases are downregulated upon phagocytosis by murine macrophage; protein present in exponential and stationary phase yeast	Plate 02	B05	0	0	3	1	NA	NA	NA
orf19.3962	HAS1	Functional homolog of S. cerevisiae Has1p, which is a nucleolar protein of the DEAD-box ATP-dependent RNA helicase family that is involved in biogenesis of the ribosome, particularly the small (40S) subunit; caspofungin-downregulated	Plate 09	G11	0	1	3	1	NA	NA	NA
orf19.4025	PRE1	Putative beta 4 subunit of the 20S proteasome; Rim101-induced at acid pH; flucytosine induced; amphotericin B repressed	Plate 15	D12	0	2	3	1	NA	NA	NA
orf19.4029		Ortholog(s) have role in ribosomal large subunit assembly and cytosolic ribosome, nucleus localization	Plate 23	D12	0	0	3	1	NA	NA	NA
orf19.4093	PES1	Pescadillo homolog required for yeast cell growth, lateral yeast growth on filamentous cells and virulence in mice; hyphal cells grow normally in mutant; mutation confers hypersensitivity to 5-fluorocytosine, 5-fluorouracil, tubercidin	Plate 08	E02	0	0	2	1	NA	NA	NA
orf19.4606	ERG8	Putative phosphomevalonate kinase; enzyme of the mevalonate pathway of isoprenoid biosynthesis; transcript regulated by Nrg1; possible drug target; not conserved in H. sapiens	Plate 15	F11	0	0	3	1	NA	NA	NA
orf19.4956	RPN1	Putative 19S regulatory particle of the 26S proteasome; regulated by Gcn2p and Gcn4p	Plate 02	B06	0	1	3	1	NA	NA	NA
orf19.4993	SEC18	Functional homolog of S. cerevisiae Sec18p, which acts in protein transport; conserved ATP binding site; not glycosylated	Plate 07	H04	0	0	3	1	NA	NA	NA
orf19.5081	FUN12	Functional homolog of S. cerevisiae Fun12 translation initiation factor eIF5B; genes encoding ribosomal subunits, translation factors, and tRNA synthetases are downregulated upon phagocytosis by murine macrophage	Plate 22	D08	0	0	3	1	NA	NA	NA
orf19.5130	PDI1	Putative protein disulfide-isomerase; antigenic in human infection; soluble protein in hyphae; induced by filamentous growth; protein present in exponential and stationary growth phase yeast cultures; flow model biofilm repressed	Plate 15	H07	0	0	3	1	NA	NA	NA
orf19.5226	WRS1	Putative tRNA-Trp synthetase; genes encoding ribosomal subunits, translation factors, tRNA synthetases are downregulated upon phagocytosis by murine macrophages	Plate 02	F06	0	0	3	1	NA	NA	NA
orf19.5260	RPN2	Putative 26S proteasome subunit; transcript regulated by Mig1; caspofungin repressed; regulated by Gcn2 and Gcn4; gene used for strain identification by multilocus sequence typing	Plate 08	A04	0	1	3	1	NA	NA	NA
orf19.5363		Component of UDP-GlcNAc transferase; required for the 2nd step of dolichyl-linked oligosaccharide synthesis; Spider biofilm induced	Plate 10	C05	0	0	3	1	NA	NA	NA
orf19.544.1	PRE6	Putative alpha-4 subunit of the proteasome; reported as macrophage-induced protein and macrophage/pseudohyphal-repressed gene; regulated by Gcn2p and Gcn4p; removed from/reinstated in Assembly 20 (see Locus History)	Plate 08	A11	0	0	2	1	NA	NA	NA
orf19.5486		Putative endoribonuclease; heterozygous null mutant exhibits hypersensitivity to parnafungin and cordycepin in the C. albicans fitness test	Plate 14	C04	0	0	3	1	NA	NA	NA
orf19.5507	ENP1	Protein required for pre-rRNA processing and 40S ribosomal subunit synthesis; associated with U3 and U14 snoRNAs; transposon mutation affects filamentous growth; repressed by prostaglandins; Spider biofilm induced	Plate 01	A01	0	0	3	1	NA	NA	NA
orf19.5513		Protein required for pre-mRNA splicing; Spider biofilm induced	Plate 09	A09	0	0	3	1	NA	NA	NA
orf19.5693		Subunit of the GPI (glycosylphosphatidylinositol):protein transamidase complex; removes the GPI-anchor signal and attaches GPI to proteins in the ER; Spider biofilm repressed	Plate 02	D11	0	0	3	1	NA	NA	NA
orf19.5746	ALA1	Alanyl-tRNA synthetase; translational regulation generates cytoplasmic and mitochondrial forms; Gcn4p-regulated; repressed by amino acid starvation (3-AT); translation-related genes downregulated upon phagocytosis by murine macrophages	Plate 02	H11	0	0	3	1	NA	NA	NA
orf19.5793	PR26	Protein with similarity to proteasomal 26S regulatory subunit of S. cerevisiae, H. sapiens, Methanobacterium thermoautotrophicum (Archaebacterium)	Plate 15	D03	0	2	3	1	NA	NA	NA
orf19.5901	PKC1	Protein kinase C; functional homolog of S. cerevisiae Pkc1p; mutant has abnormal yeast-form cell morphology and increased cell lysis; activated by phosphatidylserine; target of antifungal, cercosporamide; R400P mutant is activated	Plate 01	B09	0	0	3	1	NA	NA	NA
orf19.5947	SEC7	Putative guanine nucleotide exchange factor (GEF); mutation confers hypersensitivity to Brefeldin A; caspofungin repressed	Plate 03	B02	0	0	3	1	NA	NA	NA
orf19.596.1	NOP10	Small nucleolar ribonucleoprotein; flucytosine induced	Plate 10	F06	0	0	3	1	NA	NA	NA
orf19.6010	CDC5	Polo-like kinase; member of conserved Mcm1 regulon; depletion causes defects in spindle elongation and Cdc35-dependent filamentation; virulence-group-correlated expression; likely essential (UAU1 method); Spider biofilm repressed	Plate 08	D06	0	3	3	1	NA	NA	NA
orf19.6026	ERG2	C-8 sterol isomerase; enzyme of ergosterol biosynthesis; converts fecosterol to episterol; mutant is hypersensitive to multiple drugs; ketoconazole-induced; flow model and Spider biofilm repressed	Plate 01	B05	0	0	3	1	NA	NA	NA
orf19.6105	MVD	Mevalonate diphosphate decarboxylase; functional homolog of S. cerevisiae Erg19; possible drug target; regulated by carbon source, yeast-hypha switch, growth phase, antifungals; gene has intron; rat catheter, Spider biofilm repressed	Plate 02	G02	0	0	3	1	NA	NA	NA
orf19.6151	ARC15	Putative ARP2/3 complex subunit; mutation confers hypersensitivity to cytochalasin D	Plate 01	B12	0	0	3	1	NA	NA	NA
orf19.6175		Putative 35S rRNA processing protein; Hap43-induced; repressed by prostaglandins; Spider biofilm induced	Plate 14	H12	0	0	3	1	NA	NA	NA
orf19.6233		Ortholog(s) have endoplasmic reticulum, nuclear envelope localization	Plate 11	H04	0	0	3	1	NA	NA	NA
orf19.640		Integral membrane protein of the ER; role in the synthesis of beta-1,6-glucan in the cell wall; S. cerevisiae ortholog required for cell viability; Spider biofilm induced	Plate 11	D07	0	0	3	1	NA	NA	NA
orf19.6437	CDC23	Similar to anaphase-promoting complex component; possibly transcriptionally regulated by Tac1p	Plate 11	C05	0	3	3	1	NA	NA	NA
orf19.6649	BRF1	Component of the general transcription factor for RNA polymerase III (TFIIIB); possibly an essential gene, disruptants not obtained by UAU1 method	Plate 07	H06	0	0	3	1	NA	NA	NA
orf19.6716	ABD1	SAM-dependent RNA methyltransferase; methylates mRNA 5' cap; binds phosphorylated RNA Pol II C-term domain peptide; does not bind mRNA TPase and mRNA GTase (Cet1,Cgt1); functional homolog of S. cerevisiae Abd1; rat catheter biofilm induced	Plate 01	B10	0	0	3	1	NA	NA	NA
orf19.6828.1		Ortholog(s) have P-P-bond-hydrolysis-driven protein transmembrane transporter activity, structural molecule activity	Plate 17	A12	0	2	3	1	NA	NA	NA
orf19.7057		Putative glutamine-tRNA ligase; stationary phase enriched protein; Spider biofilm repressed	Plate 08	B12	0	0	3	1	NA	NA	NA
orf19.709	PUP2	Alpha5 subunit of the 20S proteasome; macrophage/pseudohyphal-repressed; regulated by Gcn2p and Gcn4p; protein present in exponential and stationary growth phase yeast cultures	Plate 02	F04	0	0	3	1	NA	NA	NA
orf19.7178	PRE5	Alpha6 subunit of the 20S proteasome; regulated by Gcn4; induced in response to amino acid starvation (3-AT); Spider biofilm repressed	Plate 08	E01	0	0	3	1	NA	NA	NA
orf19.7222	PAM16	Putative maltase; regulated by Gcn4; repressed by amino acid starvation (3-AT); rat catheter biofilm induced	Plate 07	G12	0	0	3	1	NA	NA	NA
orf19.7343		Ortholog(s) have role in mRNA splicing, via spliceosome and U4/U6 x U5 tri-snRNP complex localization	Plate 11	E07	0	0	3	1	NA	NA	NA
orf19.7454	TAF60	Putative TFIID and SAGA complex subunit; mutation confers hypersensitivity to amphotericin B	Plate 14	C09	0	0	3	1	NA	NA	NA
orf19.7561	DEF1	RNA polymerase II regulator; role in filamentation, epithelial cell escape, dissemination in RHE model; induced by fluconazole, high cell density; Efg1/hyphal regulated; role in adhesion, hyphal growth on solid media; Spider biofilm induced	Plate 16	B10	0	0	3	1	NA	NA	NA
orf19.76	SPB1	Putative AdoMet-dependent methyltransferase; Hap43-induced; repressed by prostaglandins; possibly essential gene, disruptants not obtained by UAU1 method; Spider biofilm induced	Plate 15	A12	0	0	3	1	NA	NA	NA
orf19.801	TBF1	Essential transcription factor; induces ribosomal protein genes and the rDNA locus; acts with Cbf1 at subset of promoters; recruits Fhl1 and Ifh1 to promoters; role is analogous to that of S. cerevisiae Rap1; Spider biofilm induced	Plate 10	B11	0	0	3	1	NA	NA	NA
orf19.825	GCD7	Putative translation initiator; downregulated in the presence of human whole blood or polymorphonuclear (PMN) cells	Plate 14	C05	0	0	3	1	NA	NA	NA
orf19.903	GPM1	Phosphoglycerate mutase; surface protein that binds host complement Factor H and FHL-1; antigenic; fluconazole, or amino acid starvation (3-AT) induced, farnesol-repressed; Hap43, flow model biofilm induced; Spider biofilm repressed	Plate 08	C11	0	0	3	1	NA	NA	NA
orf19.910		Predicted splicing factor, component of the U4/U6-U5 snRNP complex; Hap43-induced gene; rat catheter biofilm induced	Plate 12	C01	0	0	3	1	NA	NA	NA
orf19.922	ERG11	Lanosterol 14-alpha-demethylase; cytochrome P450 family; role in ergosterol biosynthesis; target of azole antifungals; may contribute to drug resistance; azole or flow model biofilm induced; drug treated biofilm induced; hypoxia regulated	Plate 10	A08	0	0	3	1	NA	NA	NA
orf19.941	SEC14	Essential protein; functional homolog of S. cerevisiae Sec14p, a Golgi phosphatidylinositol/phosphatidylcholine transfer protein that regulates choline-phosphate cytidyltransferase and thereby affects secretion; biofilm-regulated	Plate 02	G10	0	0	3	1	NA	NA	NA
orf19.969		Ortholog(s) have ribose phosphate diphosphokinase activity, role in 5-phosphoribose 1-diphosphate biosynthetic process, cytokinesis, fungal-type cell wall organization and cytosol, nucleus localization	Plate 09	G07	0	0	3	1	NA	NA	NA
orf19.2340	CDC48	Putative microsomal ATPase; plasma membrane-localized; regulated by Gcn2 and Gcn4; induced by amino acid starvation (3-AT); macrophage/pseudohyphal-repressed; protein levels decrease in stationary phase yeast; Spider biofilm repressed	Plate 23	F02	1	0	3	1	NA	NA	NA
orf19.886	PAN1	Essential protein involved in endocytosis and polarized growth; ortholog of S. cerevisiae Pan1, which is a part of a complex that regulates actin cytoskeleton; Spider biofilm repressed	Plate 08	C05	1	0	3	1	NA	NA	NA
orf19.3098		Predicted RNA-dependent ATPase RNA helicase; Hap43-induced gene	Plate 02	F12	2	0	3	1	NA	NA	NA
orf19.121	ARC18	Putative ARP2/3 complex subunit; mutation confers hypersensitivity to cytochalasin D	Plate 06	A06	0	0	3	1	0.225127	1.66599	Y
orf19.1220	RVS167	SH3-domain- and BAR domain-containing protein involved in endocytosis; null mutant exhibits defects in hyphal growth, virulence, cell wall integrity, and actin patch localization; cosediments with phosphorylated Myo5p	Plate 13	C01	0	0	3	1	0.148461	1.12464	Y
orf19.144	SNU114	Protein similar to S. cerevisiae Snu114p, which is an RNA helicase involved in pre-mRNA splicing; likely to be essential for growth, based on an insertional mutagenesis strategy	Plate 06	B04	0	1	3	1	0.453345	3.58191	Y
orf19.1444		Ortholog(s) have phosphatidylinositol-4,5-bisphosphate binding activity, role in actin cortical patch assembly, actin filament organization, endocytosis and actin cortical patch, mating projection tip localization	Plate 09	A12	0	0	3	1	NA	2.90729	Y
orf19.147	YAK1	Predicted serine-threonine protein kinase; involved in hyphal growth regulation and biofilm formation; flow model biofilm induced; induced in core caspofungin response	Plate 22	F06	0	0	3	1	NA	3.01427	Y
orf19.1681		Ortholog of C. dubliniensis CD36 : Cd36_81530, C. parapsilosis CDC317 : CPAR2_503590, Candida tenuis NRRL Y-1498 : CANTEDRAFT_115755 and Debaryomyces hansenii CBS767 : DEHA2D15334g	Plate 05	F01	0	0	1	1	NA	1.39245	Y
orf19.1849		Ortholog(s) have U3 snoRNA binding, rRNA binding activity, role in maturation of SSU-rRNA from tricistronic rRNA transcript (SSU-rRNA, 5.8S rRNA, LSU-rRNA) and nucleolus, small-subunit processome localization	Plate 20	H03	0	0	3	1	-0.214342	0.77645	Y
orf19.1953		Predicted protein of unknown function; merged with orf19.1952 in Assembly 21	Plate 22	C02	0	0	3	1	0.98124	0.788403	Y
orf19.2112		snRNP U5 splicing factor component; involved in positioning the 3' splice site during the 2nd catalytic step of splicing; Spider biofilm induced	Plate 21	H03	0	0	3	1	0.0518066	3.0364	Y
orf19.2563		Ortholog(s) have U6 snRNA binding activity, role in spliceosomal complex assembly, spliceosomal tri-snRNP complex assembly and U6 snRNP localization	Plate 19	F02	0	2	3	1	-0.162356	3.21423	Y
orf19.2622	YPT31	Protein required for resistance to toxic ergosterol analog	Plate 23	C12	0	0	3	1	-0.415474	4.40362	Y
orf19.2862	RIB1	Putative GTP cyclohydrolase II; enzyme of riboflavin biosynthesis; fungal-specific (no human or murine homolog); regulated by Sef1p-, Sfu1p-, and Hap43p	Plate 18	D02	0	0	3	1	0.0589994	4.54051	Y
orf19.3037		Putative poly(A)-binding protein; regulated by Gcn4p; induced in response to amino acid starvation (3-AT treatment); protein present in exponential and stationary growth phase yeast cultures	Plate 21	B10	0	2	3	1	0.430847	2.51138	Y
orf19.3240	ERG27	3-Keto sterol reductase of ergosterol biosynthesis; acts in C-4 sterol demethylation with Erg25p and Erg26p; possible drug target, essential for viability; functional homolog of S. cerevisiae Erg27p	Plate 23	H05	0	0	3	1	0.167464	3.8526	Y
orf19.3247		Putative ortholog of S. cerevisiae Laa1p; likely to be essential for growth, based on an insertional mutagenesis strategy	Plate 12	F05	0	0	3	1	0.0346257	2.4333	Y
orf19.3324	TIF	Translation initiation factor; upregulated in highly virulent strain compared to less virulent strain; antigenic in human; flucytosine induced; downregulated upon phagocytosis by macrophages; Spider biofilm repressed	Plate 16	B02	0	0	3	1	1.96517	3.35291	Y
orf19.3356	ESP1	Putative caspase-like cysteine protease; mutation confers increased sensitivity to nocodazole; periodic mRNA expression, peak at cell-cycle S/G2 phase; mRNA binds She3	Plate 22	H10	0	1	3	1	0.0613206	2.12836	Y
orf19.3362		Has domain(s) with predicted flavin adenine dinucleotide binding, oxidoreductase activity and role in oxidation-reduction process	Plate 05	E09	0	0	1	1	1.23019	1.10689	Y
orf19.3462	SAR1	Functional homolog of S. cerevisiae Sar1; which is required for ER-to-Golgi protein transport; binds GTP; similar to small GTPase superfamily proteins; gene has intron; Hap43-induced; rat catheter biofilm repressed	Plate 23	A04	0	0	3	1	-0.0518036	5.29904	Y
orf19.3699	TEP1	Putative protein phosphatase of the PTP family (tyrosine-specific), similar to S. cerevisiae Tep1p	Plate 22	F09	0	0	3	1	NA	2.0687	Y
orf19.3870	ADE13	Adenylosuccinate lyase; enzyme of adenine biosynthesis; soluble protein in hyphae; not induced during GCN response, in contrast to the S. cerevisiae ortholog; repressed by nitric oxide	Plate 17	E02	0	0	3	1	-0.202383	0.847065	Y
orf19.4410	ALG1	Protein similar to S. cerevisiae Alg1p, a mannosyltransferase involved in N-linked protein glycosylation; likely to be essential for growth, based on an insertional mutagenesis strategy	Plate 21	B07	0	0	3	1	0.148081	3.15874	Y
orf19.4594		Clathrin light chain; subunit of the major coat protein involved in intracellular protein transport and endocytosis; rat cathetr and Spider biofilm repressed	Plate 25	C04	0	0	3	1	0.428775	2.71378	Y
orf19.4705		Ortholog(s) have tRNA adenylyltransferase activity, role in tRNA 3'-terminal CCA addition and cytosol, mitochondrial matrix localization	Plate 18	F08	0	0	3	1	0.0595422	4.99592	Y
orf19.4754	ZWF1	Glucose-6-phosphate dehydrogenase; antigenic in mice; activity induced by O2 or oxidizing agents H2O2, menadione, macrophage; caspofungin repressed; induced in core stress response; regulated by Gcn2, Gcn4; rat catheter biofilm repressed	Plate 06	C10	0	0	3	1	0.154234	0.906403	Y
orf19.4809	ERG12	Ortholog(s) have mevalonate kinase activity and role in ergosterol biosynthetic process, farnesyl diphosphate biosynthetic process, mevalonate pathway, isopentenyl diphosphate biosynthetic process, mevalonate pathway	Plate 04	F05	0	0	3	1	-0.00526506	1.92916	Y
orf19.4826	IDH1	Putative mitochondrial NAD-isocitrate dehydrogenase subunit 1; soluble protein in hyphae; protein level decrease in stationary phase cultures	Plate 17	C05	0	0	2	1	NA	0.762657	Y
orf19.4827	ADE12	Adenylosuccinate synthase; upregulated in biofilm; decreased expression in hyphae vs yeast-form cells; not induced during GCN response, in contrast to S. cerevisiae ADE12, which is induced by Gcn4p; stationary phase-enriched protein	Plate 17	C04	0	0	3	1	-0.0162459	1.27879	Y
orf19.5735	CDC50	Putative endosomal protein; induced by Mnl1p under weak acid stress	Plate 04	D12	0	0	3	1	0.0331196	4.77494	Y
orf19.6057		Ortholog(s) have 3-methyl-2-oxobutanoate hydroxymethyltransferase activity, role in pantothenate biosynthetic process, respiratory chain complex IV assembly and mitochondrion localization	Plate 18	F01	0	0	3	1	-0.0112259	2.72676	Y
orf19.6515	HSP90	Essential chaperone, regulates several signal transduction pathways and temperature-induced morphogenesis; activated by heat shock, stress; localizes to surface of hyphae, not yeast cells; mediates echinocandin and biofilm azole resistance	Plate 03	F01	0	2	3	1	0.303463	2.13603	Y
orf19.6551		Ortholog(s) have SNAP receptor activity, role in Golgi vesicle transport, vesicle fusion and Golgi medial cisterna, SNARE complex localization	Plate 14	E02	0	0	3	1	NA	1.70079	Y
orf19.955		Protein of unknown function; Spider biofilm repressed	Plate 07	A09	0	1	3	1	0.220456	2.33763	Y
orf19.4190	PAM18	Predicted component of the presequence translocase-associated import motor (PAM complex) involved in protein import into mitochondrial matrix; rat catheter biofilm induced	Plate 12	B11	0	0	3	1	NA	#N/A	#N/A
orf19.5297		Ortholog(s) have phosphatidylinositol-3-phosphate binding, phosphatidylinositol-5-phosphate binding activity	Plate 21	G10	0	0	3	1	NA	#N/A	#N/A
orf19.5949	FAS2	Alpha subunit of fatty-acid synthase; required for virulence in mouse systemic infection and rat oropharyngeal infection models; regulated by Efg1; fluconazole-induced; amphotericin B repressed; flow model and Spider biofilm repressed	Plate 04	F12	0	0	3	1	-0.1356	#N/A	#N/A
orf19.1664		Protein of unknown function; expression downregulated in an ssr1 null mutant	Plate 21	D04	0	0	3	2	NA	0.0859285	N
orf19.3765	RAX2	Plasma membrane protein involved in establishment of bud sites and linear direction of hyphal growth; filament induced, repressed by Rim101, Tup1; Hap43-induced; Spider biofilm induced	Plate 21	D08	0	0	3	2	-0.142525	0.0610028	N
orf19.3938		Putative mitochondrial ribosomal protein of the small subunit; mutation confers hypersensitivity to 5-fluorocytosine (5-FC), 5-fluorouracil (5-FU), and tubercidin (7-deazaadenosine)	Plate 12	D12	0	0	3	2	-0.0694452	0.301248	N
orf19.6459	DPP3	Protein similar to S. cerevisiae pyrophosphate phosphatase Dpp1; required for farnesol biosynthesis; repressed by 17-beta-estradiol, ethynyl estradiol; Spider biofilm induced	Plate 14	D07	0	0	3	2	0.149335	-0.00957962	N
orf19.10	ALK8	Alkane-inducible cytochrome P450; catalyzes hydroxylation of lauric acid to hydroxylauric acid; overproduction causes fluconazole resistance in WT and causes multidrug resistance in a cdr1 cdr2 double mutant; rat catheter biofilm repressed	Plate 21	E03	0	0	3	2	NA	-0.282051	N
orf19.1042	POR1	Mitochondrial outer membrane porin; in detergent-resistant membrane fraction (possible lipid raft component); antigenic in human, mouse; Hap43p-induced; flucytosine-, macrophage-, farnesol- induced; fluconazole, caspofungin repressed	Plate 22	B01	0	0	3	2	NA	-0.264279	N
orf19.1170	ARO7	Putative chorismate mutase; fungal-specific (no human or murine homolog); alkaline upregulated	Plate 20	B06	0	0	3	2	-0.265811	0.183662	N
orf19.1236		BAR domain protein; ocalizes to early and late Golgi vesicles; predicted role in adaptation to varying nutrient concentrations, fluid-phase endocytosis, actin cytoskeleton polarization and vacuole biogenesis; rat catheter biofilm repressed	Plate 18	H05	0	0	2	2	-0.126726	0.032528	N
orf19.1422	FZO1	Mitochondrial biogenesis protein; rat catheter and Spider biofilm induced	Plate 04	B02	0	0	3	2	-0.0685777	0.250232	N
orf19.1528		Putative mitochondrial RNA polymerase specificity factor; possibly an essential gene, disruptants not obtained by UAU1 method	Plate 05	A12	0	0	3	2	NA	0.602471	N
orf19.1719	SGA1	Putative glucoamylase; induced in oralpharyngeal candidasis; rat catheter and Spider biofilm induced	Plate 17	A04	0	0	3	2	0.236907	-0.0931854	N
orf19.1773	RAP1	Transcription factor; binds telomeres and regulatory sequences in DNA; involved in telomere maintenance; represses hyphal growth under yeast-favoring conditions; similar to (but shorter than) S. cerevisiae Rap1	Plate 05	E05	0	0	3	2	0.300111	0.130956	N
orf19.1797		D-arabinose 5-phosphate isomerase; has GutQ domain which is associated with phosphosugar binding; other biofilm induced; rat catheter and Spider biofilm induced; F-12/CO2 early biofilm induced	Plate 21	F06	0	0	3	2	0.143511	-0.0770799	N
orf19.1911	PGA52	GPI-anchored cell surface protein of unknown function; Hap43p-repressed gene; fluconazole-induced; possibly an essential gene, disruptants not obtained by UAU1 method	Plate 21	F10	0	0	3	2	0.02665	0.0519694	N
orf19.2046	POT1-2	Putative peroxisomal 3-ketoacyl CoA thiolase; Hap43-repressed	Plate 17	E07	0	0	3	2	-0.00396499	0.00362186	N
orf19.2114		Predicted uricase; ortholog of S. pombe SPCC1223.09; Spider biofilm induced	Plate 21	C09	0	0	3	2	0.160897	0.0621376	N
orf19.2115		Putative molybdopterin-converting factor; fungal-specific (no human or murine homolog)	Plate 25	F07	0	0	3	2	NA	0.0357569	N
orf19.2124		Predicted alcohol dehydrogenase; Spider biofilm induced	Plate 17	F10	0	0	3	2	NA	0.0425232	N
orf19.2137		Ortholog(s) have mitochondrion localization	Plate 12	D09	0	0	3	2	0.0449193	0.0850506	N
orf19.2157	DAC1	N-acetylglucosamine-6-phosphate (GlcNAcP) deacetylase; N-acetylglucosamine utilization; required for wild-type hyphal growth and virulence in mouse systemic infection; gene and protein are GlcNAc-induced; Spider biofilm induced	Plate 22	C06	0	0	3	2	NA	0.0943578	N
orf19.2158	NAG3	Putative MFS transporter; similar to Nag4; required for wild-type mouse virulence and cycloheximide resistance; in gene cluster that includes genes encoding enzymes of GlcNAc catabolism; Spider biofilm repressed	Plate 20	F03	0	0	3	2	-1.34321	-0.697806	N
orf19.2166	VMA5	Putative vacuolar H(+)-ATPase; plasma membrane localized; rat catheter biofilm repressed	Plate 07	B02	0	0	3	2	-0.232683	0.652402	N
orf19.2182	BLM3	Putative proteasome activator; binds core proteasome and stimulates proteasome-mediated protein degradation by inducing gate opening; ortholog of S. cerevisiae Blm10; transcript regulated by Nrg1 and Mig1	Plate 14	D08	0	0	3	2	0.0621456	-0.257262	N
orf19.2186		Ortholog(s) have Seh1-associated complex, cytosol, fungal-type vacuole membrane, nuclear membrane, nuclear pore outer ring localization	Plate 25	D07	0	0	2	2	-0.134126	-0.217654	N
orf19.2214		Ortholog(s) have structural constituent of ribosome activity and mitochondrial large ribosomal subunit localization	Plate 12	E10	0	0	3	2	-0.168313	0.21295	N
orf19.2461	PRN4	Protein with similarity to pirins; induced by benomyl treatment; flow model biofilm repressed	Plate 21	D07	0	0	3	2	NA	-0.163738	N
orf19.2553		Protein similar to S. cerevisiae Pmr1p; amphotericin B induced; previously merged with orf19.2552 in Assembly 20; unmerged from orf19.2552 in a revision of Assembly 21	Plate 21	G12	0	0	2	2	-0.322796	0.49771	N
orf19.2644	QCR2	Ubiquinol-cytochrome-c reductase; antigenic; induced by interaction with macrophage; repressed by nitric oxide; in detergent-resistant membrane fraction (possible lipid raft component); levels decrease in stationary phase; Hap43p-repressed	Plate 21	E08	0	0	3	2	0.0716872	0.340993	N
orf19.2747	RGT1	Zn(II)2Cys6 transcription factor; transcriptional repressor involved in the regulation of glucose transporter genes; ortholog of S. cerevisiae Rgt1; mutants display decreased colonization of mouse kidneys	Plate 22	B08	0	0	3	2	-0.0323284	-0.0520436	N
orf19.2753	ZCF15	Predicted Zn(II)2Cys6 transcription factor of unknown function; rat catheter biofilm induced	Plate 04	A04	0	0	2	2	1.1054	0.681106	N
orf19.2876	CBF1	Transcription factor; binds ribosomal protein gene promoters and rDNA locus with Tbf1; regulates sulfur starvation-response, respiratory, glycolytic genes; does not bind to centromeres as does S. cerevisiae Cbf1; Spider biofilm repressed	Plate 03	H04	0	0	3	2	NA	-0.290652	N
orf19.299	ECM14	Ortholog(s) have endoplasmic reticulum, fungal-type vacuole localization	Plate 17	B10	0	0	3	2	0.019201	-0.163949	N
orf19.3038	TPS2	Trehalose-6-phosphate (Tre6P) phosphatase; mutant heat sensitive, accumulates Tre6P, decreased mouse virulence; possible drug target; 2 conserved phospohydrolase motifs; no mammalian homolog; Hap43-repressed; flow model biofilm induced	Plate 06	E11	0	0	3	2	-0.0985369	-0.0479034	N
orf19.3152	AMO2	Protein similar to A. niger predicted peroxisomal copper amino oxidase; mutation confers hypersensitivity to toxic ergosterol analog; F-12/CO2 early biofilm induced	Plate 22	E07	0	0	3	2	0.127504	-0.0152976	N
orf19.3213		Protein of unknown function; Spider biofilm induced	Plate 04	C01	0	0	3	2	0.127121	0.0740232	N
orf19.3230	BOI2	Putative SH3-domain-containing protein; mutation confers hypersensitivity to toxic ergosterol analog; Spider biofilm induced	Plate 21	F11	0	0	3	2	0.536628	-0.0719726	N
orf19.3290		Plasma membrane-localized protein; repressed by nitric oxide; Hap43p-repressed gene	Plate 21	C12	0	0	3	2	0.00254764	0.399719	N
orf19.3369	MOH1	Ortholog of S. cerevisiae Moh1, essential for staionary phase growth; induced by alpha pheromone in SpiderM medium and by Mnl1 under weak acid stress; possibly essential (UAU1 method); flow model biofilm induced; Spider biofilm induced	Plate 21	B06	0	0	3	2	-0.111223	-0.0970813	N
orf19.3391	ADK1	Putative adenylate kinase; repressed in hyphae; macrophage-induced protein; adenylate kinase release used as marker for cell lysis; possibly essential (UAU1 method); flow model biofilm induced; rat catheter and Spider biofilm repressed	Plate 21	G01	0	0	3	2	-0.0912802	-0.0848272	N
orf19.3586		Ortholog(s) have role in fungal-type cell wall organization, vesicle-mediated transport and integral to endoplasmic reticulum membrane localization	Plate 20	G03	0	0	3	2	-0.123614	0.0920372	N
orf19.3607		Ortholog of C. dubliniensis CD36 : Cd36_22860, C. parapsilosis CDC317 : CPAR2_806540, Candida tenuis NRRL Y-1498 : CANTEDRAFT_108823 and Debaryomyces hansenii CBS767 : DEHA2B13596g	Plate 13	D02	0	0	1	2	0.4656	0.423883	N
orf19.3700	TOM70	Ortholog(s) have mitochondrion targeting sequence binding, protein channel activity and role in protein import into mitochondrial inner membrane, protein import into mitochondrial matrix	Plate 21	C11	0	0	3	2	NA	-0.114141	N
orf19.3751		Putative serine/threonine protein kinase; possibly an essential gene, disruptants not obtained by UAU1 method	Plate 17	B08	0	0	3	2	0.23569	-0.0252304	N
orf19.3759		Putative elongator complex subunit; for modification of wobble nucleosides in tRNA; Spider biofilm induced	Plate 13	E12	0	0	3	2	0.115773	0.0233986	N
orf19.3822	SCS7	Putative ceramide hydroxylase; regulated by Nrg1; induced in high iron; fluconazole-induced; Hap43-repressed; Spider biofilm induced	Plate 17	C10	0	0	3	2	-0.0634024	0.150074	N
orf19.3841		Putative protein serine/threonine kinase; predicted role in vesicle formation in autophagy and the cytoplasm-to-vacuole targeting (Cvt) pathway; Spider biofilm induced	Plate 17	C11	0	0	3	2	-0.000553527	-0.22323	N
orf19.3901		Putative benzene desulfurase; induced by nitric oxide independent of Yhb1p	Plate 21	G08	0	0	3	2	NA	-0.107402	N
orf19.3920		Ortholog(s) have protein disulfide isomerase activity, protein disulfide oxidoreductase activity, role in protein folding and fungal-type vacuole localization	Plate 20	C05	0	0	3	2	-0.0874084	-0.0497481	N
orf19.3921		Ortholog(s) have cell division site, cell tip, cytosol, nucleus localization	Plate 22	B09	0	0	3	2	-0.0381159	0.00510388	N
orf19.3957		Ortholog(s) have GTP cyclohydrolase I activity, role in folic acid-containing compound biosynthetic process and cytosol, nucleus localization	Plate 22	H02	0	0	1	2	0.612203	0.69196	N
orf19.4088		Ortholog(s) have hydroxyacylglutathione hydrolase activity, role in cellular carbohydrate metabolic process, methylglyoxal catabolic process to D-lactate and cytosol, mitochondrion, nucleus localization	Plate 22	B04	0	0	3	2	NA	-0.104711	N
orf19.4136	YBL053	Ortholog(s) have protein heterodimerization activity	Plate 20	B04	0	2	3	2	NA	-0.610749	N
orf19.4199		Protein involved in ER-to-Golgi transport; rat catheter and Spider biofilm induced	Plate 14	F03	0	0	3	2	0.0698967	0.0158986	N
orf19.4252		Ortholog(s) have protein serine/threonine kinase activity	Plate 25	E02	0	0	3	2	-0.230966	0.653037	N
orf19.4297	CKB2	Regulatory subunit of protein kinase CK2 (casein kinase II), beta' subunit; null mutants are hypersensitive to caspofungin	Plate 17	D10	0	0	3	2	-0.0155031	-0.413296	N
orf19.4325		Ortholog of C. dubliniensis CD36 : Cd36_52760, C. parapsilosis CDC317 : CPAR2_303150, Candida tenuis NRRL Y-1498 : CANTEDRAFT_133407 and Debaryomyces hansenii CBS767 : DEHA2G08030g	Plate 21	E09	0	0	3	2	-0.179573	-0.0166696	N
orf19.4334	PGA58	Putative GPI-anchored protein; transcription is positively regulated by Tbf1p	Plate 21	A01	0	0	3	2	0.241491	-0.0277881	N
orf19.4414		Ortholog of C. dubliniensis CD36 : Cd36_45590, C. parapsilosis CDC317 : CPAR2_501450, Candida tenuis NRRL Y-1498 : CANTEDRAFT_105024 and Debaryomyces hansenii CBS767 : DEHA2D12364g	Plate 03	C04	0	0	3	2	NA	-0.412651	N
orf19.4446		Protein similar to ammomium permeases that is probably inactive, as a mep2 mep3 double homozygous null mutation abolishes cellular ammomium permease activity; fungal-specific (no human or murine homolog)	Plate 17	H01	0	0	3	2	-0.204884	-0.110862	N
orf19.4494	KTR2	Mannosyltransferase; transcription elevated in chk1, nik1, and sln1 homozygous null mutants; fungal-specific (no human or murine homolog); possibly an essential gene, disruptants not obtained by UAU1 method	Plate 20	C04	0	0	3	2	-0.245562	-0.259389	N
orf19.4658		RING finger and CHY zinc finger domain-containing protein; mutant are viable	Plate 22	D04	0	0	3	2	0.0108954	-0.126914	N
orf19.4701		Ortholog(s) have ATPase activity, tRNA binding activity, role in protein urmylation, regulation of transcription from RNA polymerase II promoter, tRNA wobble uridine modification and Elongator holoenzyme complex localization	Plate 05	G04	0	0	3	2	0.172646	0.177203	N
orf19.4718	TRP5	Predicted tryptophan synthase; identified in detergent-resistant membrane fraction (possible lipid raft component); predicted N-terminal acetylation; Gcn4p-regulated; S. cerevisiae ortholog is Gcn4p regulated; upregulated in biofilm;	Plate 21	F08	0	0	2	2	0.0717521	0.60248	N
orf19.4764		Ortholog(s) have poly(A)-specific ribonuclease activity, role in mRNA 3'-end processing, postreplication repair and PAN complex localization	Plate 22	E05	0	0	3	2	NA	0.0405512	N
orf19.4813	GUA1	Putative GMP synthase, involved in the final step of guanine biosynthesis; soluble protein in hyphae; flucytosine induced; macrophage-downregulated protein abundance; protein level decreases in stationary phase cultures	Plate 06	D10	0	0	3	2	-0.30448	-0.23622	N
orf19.4841	SHY1	Cytochrome c oxidase biosynthesis protein; transcript regulated by Nrg1 and Mig1	Plate 17	C03	0	0	3	2	-0.132206	0.222766	N
orf19.4844		Ortholog(s) have RNA binding, polynucleotide adenylyltransferase activity, protein binding, bridging activity	Plate 05	C04	0	0	3	2	NA	-0.262472	N
orf19.4905		Putative MFS transporter; Hap43p-induced gene; also regulated by regulated by Sef1p and Sfu1p; repressed in a ssr1 null mutant	Plate 21	E10	0	0	3	2	-0.349728	-0.211215	N
orf19.4927	BNI1	Formin; role in cytoskeletal organization, cell polarity; role in systemic virulence in mouse; cell-cycle regulated localization to site of polarized growth, bud neck; localizes to Spitzenkorper of hyphae, minor localization at septum	Plate 05	A03	0	0	3	2	NA	-0.689183	N
orf19.4932		Ortholog(s) have role in mitochondrial translation and mitochondrion localization	Plate 17	E04	0	0	3	2	-0.126312	0.371336	N
orf19.494		Putative RNA-binding protein; role in assembly of box H/ACA snoRNPs and thus pre-rRNA processing; Spider biofilm induced	Plate 21	D12	0	0	3	2	0.0902611	0.102784	N
orf19.4958	ECM25	Non-essential protein involved in cell morphogenesis	Plate 05	D05	0	0	2	2	0.644847	0.445138	N
orf19.4984		Has domain(s) with predicted chitin binding, chitinase activity and role in carbohydrate metabolic process, cell wall macromolecule catabolic process, chitin catabolic process	Plate 22	F04	0	0	3	2	0.303858	0.306265	N
orf19.5006.1		Ortholog(s) have SNAP receptor activity and role in Golgi to plasma membrane transport, cytokinesis, endocytosis, exocytosis, vesicle fusion	Plate 21	C10	0	0	3	2	0.180149	-0.109939	N
orf19.5253		Has domain(s) with predicted ATP binding, protein tyrosine kinase activity and role in protein phosphorylation	Plate 17	D09	0	0	3	2	NA	-0.392429	N
orf19.5278		Protein of unknown function; Spider biofilm induced	Plate 05	C06	0	0	3	2	-0.103004	-0.110123	N
orf19.5291		Ortholog(s) have role in phospholipid biosynthetic process and endoplasmic reticulum localization	Plate 25	C05	0	0	2	2	0.0284898	0.00450219	N
orf19.5293		Ortholog of C. dubliniensis CD36 : Cd36_43710, C. parapsilosis CDC317 : CPAR2_402940, Candida tenuis NRRL Y-1498 : CANTEDRAFT_114940 and Debaryomyces hansenii CBS767 : DEHA2C09196g	Plate 22	C08	0	0	3	2	-0.0402429	-0.298463	N
orf19.5295		Protein with a predicted endonuclease/exonuclease/phosphatase family domain and a carbon catabolite repressor protein 4 domain; induced by alpha pheromone in SpiderM medium	Plate 21	G02	0	0	3	2	0.0677505	-0.0210403	N
orf19.5352		Protein with a predicted magnesium transporter domain; mutants are viable	Plate 22	A04	0	0	3	2	0.466561	0.441915	N
orf19.5437	RHR2	Glycerol 3-phosphatase; roles in osmotic tolerance, glycerol accumulation in response to salt; Spider/flow model biofilm induced; regulated by macrophage, stress, yeast-hyphal switch, pheromone, Gcn4, Hog1, Nrg1, Tup1	Plate 20	E03	0	0	3	2	-0.00509431	0.230582	N
orf19.5534		Protein with a predicted role in mitotic spindle elongation, vesicle-mediated transport; flow model biofilm induced	Plate 25	D03	0	0	2	2	NA	-0.0354699	N
orf19.5553		Ortholog(s) have methionine-R-sulfoxide reductase activity, role in cellular response to oxidative stress and cytoplasm, nucleus localization	Plate 21	F04	0	0	3	2	-0.00581959	0.130671	N
orf19.5784	AMO1	Putative peroxisomal copper amine oxidase	Plate 21	D06	0	0	3	2	NA	-0.107256	N
orf19.585		Ortholog(s) have structural constituent of ribosome activity and mitochondrial large ribosomal subunit localization	Plate 03	E06	0	0	3	2	-0.164451	0.112948	N
orf19.5906	ADE2	Phosphoribosylaminoimadazole carboxylase; role in adenine biosynthesis; required for normal growth and virulence in immunosuppressed mouse infection; not induced in GCN response, in contrast to S. cerevisiae ADE2; stationary phase-enriched	Plate 20	E04	0	0	3	2	-0.157669	-0.282307	N
orf19.5919	MEA1	Protein similar to A. nidulans MesA, which is involved in localization of actin cables; Hap43p-induced gene	Plate 24	F09	0	0	3	2	-0.172227	0.248856	N
orf19.5924	ZCF31	Zn(II)2Cys6 transcription factor of unknown function; mutant is sensitive to copper and SDS, and resistant to Calcofluor White; required for yeast cell adherence to silicone substrate	Plate 21	F09	0	0	3	2	0.354658	-0.0524513	N
orf19.606		Protein of unknown function; Hap43-induced; Spider biofilm induced	Plate 17	D11	0	0	3	2	NA	0.629604	N
orf19.6127	LPD1	Putative dihydrolipoamide dehydrogenase; soluble in hyphae; antigenic in human oral infection and murine systemic infection; macrophage-induced protein; protein present in exponential and stationary phase yeast cultures; Hap43p-repressed	Plate 22	G05	0	0	3	2	-0.399676	0.390721	N
orf19.6138		Protein similar to ferric reductase Fre10p; possibly an essential gene, disruptants not obtained by UAU1 method	Plate 17	A06	0	0	2	2	-0.333011	-0.109547	N
orf19.6237	RAC1	G-protein of RAC subfamily; required for embedded filamentous growth, not for serum-induced hyphal growth; dynamic localization at plasma membrane and nucleus; similar to, but not interchangeable with, Cdc42p; lacks S. cerevisiae homolog	Plate 17	E11	0	0	3	2	0.244479	-0.0838729	N
orf19.6287	AAT21	Putative aspartate aminotransferase; stationary phase enriched protein; Gcn4-regulated; Spider biofilm induced	Plate 17	F08	0	0	3	2	-0.0491796	-0.141741	N
orf19.6385	ACO1	Aconitase; induced in high iron; 2 upstream CCAAT motifs; amino acid starvation (3-AT), amphotericin B, phagocytosis, farnesol induced; Hap43, fluconazole-repressed; Gcn4-regulated; antigenic in infection; flow and Spider biofilm repressed	Plate 17	E01	0	0	3	2	-0.617701	-0.0197783	N
orf19.651	LYP1	Putative permease; amphotericin B induced; flucytosine repressed; possibly an essential gene, disruptants not obtained by UAU1 method	Plate 20	F02	0	0	3	2	NA	-0.053631	N
orf19.6794	FESUR1	Putative ubiquinone reductase; transcriptionally induced by interaction with macrophage; alkaline downregulated; repressed by nitric oxide; clade-associated gene expression; Hap43p-repressed gene	Plate 22	A05	0	0	3	2	-0.0376159	0.387073	N
orf19.6889	MKK2	Ortholog of S. cerevisiae Mkk2; MAP kinase kinase involved in signal transduction; macrophage-downregulated; mutants are viable and hypersensitive to caspofungin	Plate 21	C04	0	0	3	2	-0.300184	0.106266	N
orf19.698		Integral ER membrane protein; predicted role in maintenance of ER zinc homeostasis; Spider biofilm induced	Plate 25	E06	0	0	3	2	NA	-0.0788779	N
orf19.7002		Ortholog of C. parapsilosis CDC317 : CPAR2_806990, Candida tenuis NRRL Y-1498 : CANTEDRAFT_122709, Debaryomyces hansenii CBS767 : DEHA2E00110g and Pichia stipitis Pignal : PICST_30109	Plate 21	E07	0	0	3	2	0.27256	-0.207632	N
orf19.7011		Ortholog(s) have 90S preribosome, cytoplasm, mitotic spindle pole body, nucleolus localization	Plate 07	C01	0	0	3	2	NA	0.542199	N
orf19.7017	YOX1	Putative homeodomain-containing transcription factor; transcriptional repressor; periodic mRNA expression, peak at cell-cycle G1/S phase	Plate 03	E07	0	0	3	2	0.207243	0.649456	N
orf19.7107		Ortholog(s) have role in ribosomal large subunit biogenesis and cytoplasm, nucleus, ribosome localization	Plate 22	D03	0	0	3	2	0.364288	0.244295	N
orf19.7213		Putative ATP-dependent RNA helicase; fungal-specific (no human or murine homolog)	Plate 17	G08	0	0	3	2	0.126416	0.0550304	N
orf19.728	TSC11	Protein similar to S. cerevisiae Tsc11p which is involved in sphingolipid biosynthesis; transposon mutation affects filamentous growth	Plate 22	H03	0	0	3	2	NA	0.303135	N
orf19.7370		Possible G-protein coupled receptor; vacuolar membrane transporter for cationic amino acids; PQ-loop motif; rat catheter and Spider biofilm induced	Plate 25	F04	0	0	3	2	-0.0732566	-0.0101288	N
orf19.7594		Protein of unknown function; Spider biofilm induced	Plate 21	D05	0	0	3	2	NA	-0.502738	N
orf19.7611	TRX1	Thioredoxin; involved in response to reactive oxygen species; biofilm, benomyl, flucytosine, peroxide, Hap43 induced; amphotericin B, caspofungin repressed; induced by human neutrophils; macrophage-repressed gene	Plate 21	C08	0	0	3	2	0.0295661	-0.633066	N
orf19.781	DUR31	High affinity spermidine transporter; expression is induced by urea; fungal-specific (no human or murine homolog); not required for virulence in a mouse intravenous model	Plate 21	E06	0	0	3	2	-0.0922547	-0.270766	N
orf19.866	RAD32	Protein similar to S. cerevisiae protein with role in nucleotide excision repair; down-regulation associated with azole resistance; Hap43p-repressed gene	Plate 21	F07	0	0	3	2	NA	-0.291983	N
orf19.942	KRE62	Putative subunit of glucan synthase; macrophage-induced gene; Bcr1-regulated in a/a RPMI biofilms	Plate 12	D10	0	0	2	2	NA	-0.14554	N
orf19.4312		Ortholog(s) have TBP-class protein binding, transcription cofactor activity	Plate 20	C03	NA	0	2	2	-1.43487	0.0952557	N
orf19.1738	UGP1	UTP-glucose-1-phosphaturidyl transferase; localizes to yeast, not hyphal cell surface; Hog1-repressed; stationary phase enriched; induced in oralpharyngeal candidasis; rat catheter biofilm repressed; Bcr1-repressed in RPMI a/a biofilms	Plate 01	G03	0	0	0	2	NA	NA	NA
orf19.2288	CCT5	T-complex protein 1, epsilon subunit; protein present in exponential and stationary growth phase yeast cultures; Spider biofilm repressed	Plate 10	E09	0	0	3	2	NA	NA	NA
orf19.2675		Ortholog(s) have mRNA binding activity, role in spliceosomal complex assembly and U2 snRNP, U2-type prespliceosome localization	Plate 08	D07	0	0	3	2	NA	NA	NA
orf19.2863.1	ERV1	Predicted component of the mitochondrial intermembrane space (IMS), involved in protein import into mitochondrial intermembrane space	Plate 14	C07	0	0	3	2	NA	NA	NA
orf19.3347	RPB7	Functional homolog of S. cerevisiae Rpb7; essential subunit of RNA Polymerase II; enhances hyperfilamentation of an S. cerevisiae rpb4 mutant; suppresses defects of S. cerevisiae rpb4 and ess1 mutants; Spider biofilm repressed	Plate 15	D04	0	1	3	2	NA	NA	NA
orf19.3349		Putative RNA polymerase II subunit B150; heterozygous null mutant exhibits resistance to parnafungin in the C. albicans fitness test	Plate 11	G02	0	0	3	2	NA	NA	NA
orf19.3647	SEC8	Predicted subunit of the exocyst complex, involved in exocytosis; localizes to a crescent on the surface of the hyphal tip	Plate 11	C01	0	0	3	2	NA	NA	NA
orf19.5682		Ortholog(s) have protein binding, bridging, protein transporter activity and role in chromosome condensation, protein import into nucleus, protein targeting to membrane, regulation of mitotic cell cycle	Plate 10	H01	0	1	3	2	NA	NA	NA
orf19.6314	RPB8	Putative subunit of RNA polymerases I, II, and III; regulated by Gcn4p; repressed in response to amino acid starvation (3-aminotriazole treatment); heterozygous null mutant exhibits resistance to parnafungin	Plate 11	G09	0	0	3	2	NA	NA	NA
orf19.7293	MPS1	Monopolar spindle protein, a putative kinase; essential for growth; periodic mRNA expression, peak at cell-cycle S/G2 phase	Plate 09	G01	2	2	2	2	NA	NA	NA
orf19.1033	STR2	Ortholog(s) have cystathionine gamma-synthase activity, role in transsulfuration and cytosol, nucleus localization	Plate 21	C06	0	0	3	2	NA	NA	NA
orf19.1261	CGT1	mRNA 5' guanylyltransferase; small subunit of mRNA capping enzyme; binds an RNA Pol II C-terminal domain peptide; Cet1p and Cgt1p form a 2:1 complex; functional homolog of S. cerevisiae Ceg1p	Plate 07	G02	0	0	3	2	NA	NA	NA
orf19.1279	CDS1	Protein similar to S. cerevisiae Cds1p; transposon mutation affects filamentous growth	Plate 15	E05	0	0	3	2	NA	NA	NA
orf19.1299	RPN6	Putative 26S proteasome subunit; Hap43p-induced gene; regulated by Gcn2p and Gcn4p	Plate 15	C01	0	2	3	2	NA	NA	NA
orf19.1352	TIM22	Mitochondrial inner membrane protein; predicted role in protein import; Hap43-repressed gene; flow model biofilm induced; Spider biofilm repressed	Plate 11	D10	0	0	3	2	NA	NA	NA
orf19.1378	SUP35	Translation factor eRF3; shows prion-like aggregation in some, not all, studies; partially complements S. cerevisiae sup35 mutant translation defect; species barrier with S. cerevisiae Sup35p prion; gene not regulated by yeast-hyphal switch	Plate 17	B03	0	0	3	2	NA	NA	NA
orf19.1491		Ortholog(s) have RNA binding activity, role in mRNA splicing, via spliceosome and U1 snRNP, U2-type prespliceosome localization	Plate 03	B05	0	0	3	2	NA	NA	NA
orf19.150	TIM17	Predicted component of the Translocase of the Inner Mitochondrial membrane (TIM23 complex), involved in protein import into mitochondria	Plate 07	F10	0	1	3	2	NA	NA	NA
orf19.1589		Putative transcription factor component of the core factor (CF) rDNA transcription factor complex; Spider biofilm induced	Plate 15	G02	0	0	3	2	NA	NA	NA
orf19.1601	RPL3	Ribosomal protein, large subunit; induced by ciclopirox olamine treatment; genes encoding cytoplasmic ribosomal subunits are downregulated upon phagocytosis by murine macrophages; Hap43-induced gene; Spider biofilm repressed	Plate 11	F09	0	0	2	2	NA	NA	NA
orf19.1607	ALR1	Putative transporter of divalent cations; hyphal-induced expression; rat catheter biofilm induced	Plate 02	A01	0	1	3	2	NA	NA	NA
orf19.1618	GFA1	Glucosamine-6-phosphate synthase, homotetrameric enzyme of chitin/hexosamine biosynthesis; inhibited by UDP-GlcNAc, FMDP, N-acyl peptide, kanosamine-6-P; functional homolog of S. cerevisiae Gfa1p; Cagrowth-phase regulated; catalytic Cys	Plate 10	F10	0	NA	3	2	NA	NA	NA
orf19.1791		Putative protein with a predicted role in 60S ribosomal subunit biogenesis; Hap43p-induced gene; ortholog of S. cerevisiae MAK11	Plate 22	D12	0	0	3	2	NA	NA	NA
orf19.1803	CDC43	Beta subunit of heterodimeric protein geranylgeranyltransferase type I; GGTase I enzyme binds zinc, is Mg-dependent; Cdc42p is GGTase I substrate	Plate 16	F01	0	0	1	2	NA	NA	NA
orf19.1805	PEX14	Ortholog(s) have peroxisome matrix targeting signal-1 binding, peroxisome matrix targeting signal-2 binding, protein binding, bridging activity	Plate 25	F06	0	0	3	2	NA	NA	NA
orf19.1886	RCL1	Putative U3-containing 90S preribosome processome complex subunit; Hap43-induced; essential; S. cerevisiae ortholog is essential; represses in core stress response;	Plate 11	F04	0	0	3	2	NA	NA	NA
orf19.1901	MCM3	Putative DNA replication protein; periodic mRNA expression, peak at cell-cycle M/G1 phase; Spider biofilm induced	Plate 11	B09	0	2	2	2	NA	NA	NA
orf19.1902	NOC4	Putative nucleolar protein; Hap43-induced; mutation confers resistance to 5-fluorocytosine (5-FC), 5-fluorouracil (5-FU), and tubercidin (7-deazaadenosine); Spider biofilm induced	Plate 02	G11	0	0	3	2	NA	NA	NA
orf19.1915	MPP10	Putative SSU processome and 90S preribosome component; repressed in core stress response; repressed by prostaglandins	Plate 01	H06	0	0	3	2	NA	NA	NA
orf19.1989	DCW1	Protein with predicted GPI modification; dfg5 dcw1 double mutant is inviable; not required for wild-type hyphal growth; upregulated in cyr1 mutant (yeast or hyphal form); Hap43-induced	Plate 22	E04	0	0	3	2	NA	NA	NA
orf19.211		Predicted homeodomain-like transcription factor; also has a metal-binding Ada DNA repair protein domain; Spider biofilm induced	Plate 21	E04	0	0	2	2	NA	NA	NA
orf19.2183	KRE30	YEF3-subfamily ABC family protein; predicted not to be a transporter; repressed in core stress response; mutation confers hypersensitivity to amphotericin B	Plate 14	D03	0	0	3	2	NA	NA	NA
orf19.2287	RPA12	Putative DNA-directed RNA polymerase I; induced upon adherence to polystyrene	Plate 11	E08	0	0	2	2	NA	NA	NA
orf19.2362		Putative 90S preribosome component; Hap43p-induced gene; possibly an essential gene, disruptants not obtained by UAU1 method	Plate 11	D11	0	0	3	2	NA	NA	NA
orf19.2528		Putative RNA polymerase III transcription factor (TFIIIB) subunit; flucytosine repressed	Plate 09	H11	0	1	3	2	NA	NA	NA
orf19.2560	CDC60	Cytosolic leucyl tRNA synthetase; conserved amino acid and ATP binding class I signature, tRNA binding, proofreading motifs; likely essential for growth; interacts with benzoxaborole antifungals; present in exponential and stationary phase	Plate 10	A10	0	0	3	2	NA	NA	NA
orf19.2609	CET1	mRNA 5'-triphosphatase; large subunit of mRNA capping enzyme; positively regulates Ceg1 activity; functional homolog of S. cerevisiae Cet1; Cet1 and Cgt1 form a 2:1 complex; flow model biofilm induced	Plate 10	A09	0	0	3	2	NA	NA	NA
orf19.2611	MCM6	Putative MCM DNA replication initiation complex component; mRNA expression peak at cell-cycle M/G1 phase; regulated by tyrosol and cell density; repressed by alpha pheromone in SpiderM medium; Hap43-induced gene	Plate 08	B11	0	3	3	2	NA	NA	NA
orf19.2643	RPO26	Putative RNA polymerase subunit; heterozygous null mutant exhibits resistance to parnafungin in the C. albicans fitness test	Plate 10	A02	0	0	3	2	NA	NA	NA
orf19.2666	MSN5	Predicted karyopherin involved in nuclear import and export of proteins; flow model biofilm induced; Spider biofilm induced	Plate 12	E04	0	0	3	2	-0.301566	0.370951	NA
orf19.2688	NAN1	Putative U3 snoRNP protein; Hap43p-induced gene; physically interacts with TAP-tagged Nop1p	Plate 15	F02	0	0	3	2	NA	NA	NA
orf19.269	SES1	Seryl-tRNA synthetase; charges the tRNA that recognizes the CUG codon, which typically specifies Leu, but specifies Ser in C. albicans; complements S. cerevisiae ses1 mutant viability; soluble protein in hyphae; macrophage-regulated	Plate 15	C07	0	0	3	2	NA	NA	NA
orf19.2712	HCA4	Putative role in regulation of cell wall biogenesis; Hap43p-induced gene; possibly an essential gene, disruptants not obtained by UAU1 method; flow model and rat catheter biofilm induced	Plate 01	B03	0	0	3	2	NA	NA	NA
orf19.2715	RPC53	Ortholog(s) have RNA polymerase III activity, role in tRNA transcription from RNA polymerase III promoter and DNA-directed RNA polymerase III complex localization	Plate 12	B10	0	0	3	2	NA	NA	NA
orf19.2717	SAS10	Putative U3-containing small subunit processome complex subunit; Hap43p-induced gene; mutation confers resistance to 5-fluorocytosine (5-FC); repressed upon high-level peroxide stress	Plate 10	D08	0	0	3	2	NA	NA	NA
orf19.2756		Ortholog(s) have HDEL sequence binding activity, role in ER to Golgi vesicle-mediated transport, protein retention in ER lumen and Golgi apparatus, integral to endoplasmic reticulum membrane localization	Plate 15	E06	0	0	3	2	NA	NA	NA
orf19.2762	AHP1	Alkyl hydroperoxide reductase; immunogenic; fluconazole-induced; amphotericin B, caspofungin, alkaline repressed; core stress response induced; Ssk1/Nrg1/Tup1/Ssn6/Hog1 regulated; flow model biofilm induced; rat catheter biofilm repressed	Plate 21	F05	0	0	3	2	NA	NA	NA
orf19.2775	IDI1	Ortholog(s) have isopentenyl-diphosphate delta-isomerase activity, role in farnesyl diphosphate biosynthetic process and cytosol, nucleus localization	Plate 10	E06	0	0	3	2	NA	NA	NA
orf19.2825		Putative cytosolic Fe-S protein assembly protein; a-specific transcript; regulated by Sef1, Sfu1, and Hap43; rat catheter and Spider biofilm induced	Plate 11	D12	0	0	3	2	NA	NA	NA
orf19.287		Putative NADH-ubiquinone oxidoreductase subunit; Hap43p-repressed gene; repressed by nitric oxide; identified in detergent-resistant membrane fraction (possible lipid raft component)	Plate 22	E06	0	0	3	2	NA	NA	NA
orf19.2885	PRI2	Putative DNA primase; gene adjacent to and divergently transcribed with CDC68; Hap43-induced; Spider biofilm repressed	Plate 09	F09	0	2	3	2	NA	NA	NA
orf19.2960	FRS2	Putative tRNA-Phe synthetase; downregulated upon phagocytosis by murine macrophage; protein present in exponential and stationary growth phase yeast cultures; Spider biofilm repressed	Plate 15	D10	0	2	3	2	NA	NA	NA
orf19.2974	YKT6	Putative protein of the vacuolar SNARE complex; predicted role in vacuolar fusion; rat catheter biofilm repressed	Plate 10	G02	0	0	3	2	NA	NA	NA
orf19.3027		Putative DNA translocase; Spider biofilm repressed	Plate 10	E07	0	0	3	2	NA	NA	NA
orf19.3052	YPT1	Functional homolog of S. cerevisiae Ypt1p, which is an essential small Ras-type GTPase involved in protein secretion at ER-to-Golgi; dominant-negative mutation causes SAP secretion defect and accumulation of intracellular secretory vesicles	Plate 08	A06	0	0	3	2	NA	NA	NA
orf19.3054	RPN3	Putative non-ATPase regulatory subunit of the 26S proteasome lid; amphotericin B repressed; oxidative stress-induced via Cap1p	Plate 15	E01	0	2	3	2	NA	NA	NA
orf19.3123	RPT5	26S proteasome regulatory subunit; transcript regulated by Nrg1 and Mig1; regulated by Gcn2 and Gcn4; protein level decreases in stationary phase	Plate 11	G01	0	2	2	2	NA	NA	NA
orf19.3178		Ortholog(s) have RNA binding activity, role in mRNA splicing, via spliceosome and U2-type prespliceosome localization	Plate 01	E06	0	0	3	2	NA	NA	NA
orf19.3242		Putative TFIID and SAGA complex subunit; possibly an essential gene, disruptants not obtained by UAU1 method	Plate 17	B02	0	0	3	2	NA	NA	NA
orf19.3249	LAG1	Putative ceramide synthase component; Hap43p-repressed gene; amphotericin B repressed	Plate 17	G09	0	0	3	2	NA	NA	NA
orf19.337		Ortholog(s) have SNAP receptor activity and role in Golgi to vacuole transport, intra-Golgi vesicle-mediated transport, vacuole fusion, non-autophagic, vesicle fusion	Plate 09	G12	0	0	3	2	NA	NA	NA
orf19.3474	IPL1	Putative Aurora kinase; Hap43-induced; induced during planktonic growth; possibly an essential gene, disruptants not obtained by UAU1 method	Plate 08	D11	0	2	2	2	NA	NA	NA
orf19.3541	ERF1	Putative translation release factor 1, which interacts with stop codons and promotes release of nascent peptides from ribosomes; Hap43p-induced gene	Plate 07	H09	0	1	3	2	NA	NA	NA
orf19.3544		Putative protein of unknown function; Hap43p-repressed gene	Plate 21	E12	0	0	3	2	NA	NA	NA
orf19.3553	RPF2	Putative pre-rRNA processing protein; Hap43p-induced gene; mutation confers hypersensitivity to 5-fluorocytosine (5-FC), 5-fluorouracil (5-FU), and tubercidin (7-deazaadenosine)	Plate 11	B04	0	0	3	2	NA	NA	NA
orf19.3560		S. cerevisiae ortholog Mrps35p is a structural constituent of ribosome and localizes to mitochondrial small ribosomal subunit; the snoRNA CD39 is encoded within the MRPS35 intron	Plate 03	D03	0	0	3	2	NA	0.261808	NA
orf19.3641	CAN3	Predicted amino acid transmembrane transporter; transcript regulated by white-opaque switch; Hap43-repressed gene	Plate 21	C05	0	0	3	2	-0.0454682	-0.0509152	NA
orf19.3642	SUN41	Cell wall glycosidase; role in biofilm formation and cell separation; possibly secreted; hypoxia, hyphal induced; caspofungin repressed; Efg1, Cph1 regulated; O-glycosylated, possible Kex2 substrate; 5'-UTR intron; Spider biofilm induced	Plate 09	D12	0	0	3	2	NA	NA	NA
orf19.3651	PGK1	Phosphoglycerate kinase; localizes to cell wall and cytoplasm; antigenic in murine/human infection; flow model biofilm, Hog1-, Hap43-, GCN-induced; repressed upon phagocytosis; repressed in Spider biofilms by Bcr1, Ndt80, Rob1, Brg1	Plate 03	A01	0	0	3	2	NA	NA	NA
orf19.3856	CDC28	Cyclin-dependent protein kinase; interacts with regulatory subunit Cyb1; determination of cell morphology during the cell cycle; phosphorylated mostly by Swe1 and phosphorylation is regulated by Hsl1; 5'-UTR intron; Spider biofilm repressed	Plate 09	F02	0	2	3	2	NA	NA	NA
orf19.3888	PGI1	Glucose-6-phosphate isomerase; enzyme of glycolysis; antigenic; Efg1-regulated; induced upon adherence to polystyrene; repressed by phagocytosis, human neutrophils; flow model biofilm induced; rat catheter and Spider biofilm repressed	Plate 09	G02	0	0	3	2	NA	NA	NA
orf19.3990		Ortholog(s) have DNA-directed RNA polymerase activity, RNA polymerase III activity and role in tRNA transcription from RNA polymerase III promoter, transcription initiation from RNA polymerase III promoter	Plate 11	D03	0	0	3	2	NA	NA	NA
orf19.3996		Putative mannosyltransferase; similar to S. cerevisiae Gpi10p; has HKEXRF motif	Plate 02	B12	0	0	3	2	NA	NA	NA
orf19.4032	RPN5	Putative COP9 signalosome component; macrophage/pseudohyphal-repressed	Plate 08	B09	0	2	3	2	NA	NA	NA
orf19.407	GCD6	Ortholog of S. cerevisiae Gcd6; catalytic epsilon subunit of the translation initiation factor eIF2B; genes encoding translation factors are repressed by phagocytosis by murine macrophages	Plate 11	C09	0	0	3	2	NA	NA	NA
orf19.4154	SPB4	Putative ATP-dependent RNA helicase; flucytosine repressed; Spider biofilm induced	Plate 15	E02	0	0	3	2	NA	NA	NA
orf19.418	KOG1	Putative TORC1 subunit; heterozygous null mutant displays sensitivity to rapamycin; likely to be essential for growth, based on an insertional mutagenesis strategy	Plate 02	A07	0	0	3	2	NA	NA	NA
orf19.4219	RIX7	Putative ATPase of the AAA family; role in ribosomal subunit export from the nucleus; mutation impairs hyphal growth and biofilm formation	Plate 22	B11	0	0	3	2	NA	NA	NA
orf19.4221	ORC4	Phosphorylated protein similar to S. cerevisiae Orc4, subunit of the origin recognition complex (ORC); induced by alpha pheromone in SpiderM medium	Plate 15	A11	0	2	3	2	NA	NA	NA
orf19.423		Ortholog(s) have enzyme activator activity, m7G(5')pppN diphosphatase activity, mRNA binding activity, role in deadenylation-dependent decapping of nuclear-transcribed mRNA and cytoplasmic mRNA processing body localization	Plate 12	B09	0	0	3	2	NA	NA	NA
orf19.4268	UTP13	Putative U3 snoRNA-associated protein; Hap43-induced; repressed in core stress response; physically interacts with TAP-tagged Nop1	Plate 11	C12	0	0	3	2	NA	NA	NA
orf19.4346		Ortholog(s) have protein anchor activity, role in COPII vesicle coating, protein localization to endoplasmic reticulum exit site and ER to Golgi transport vesicle membrane, endoplasmic reticulum exit site localization	Plate 01	H05	0	2	3	2	NA	NA	NA
orf19.4367	SMC1	Protein similar to chromosomal ATPases; RNA abundance regulated by tyrosol and cell density; cell-cycle regulated periodic mRNA expression	Plate 07	G03	0	0	3	2	NA	NA	NA
orf19.4374	PRP42	Putative component of the U1 snRNP, involved in splicing; ortholog of S. cerevisiae PRP42	Plate 09	E10	0	0	3	2	NA	NA	NA
orf19.441	RPT1	Putative 26S proteasome regulatory subunit 7; Hap43p-repressed gene; regulated by Gcn2p and Gcn4p; overlaps orf19.442	Plate 10	F12	0	2	3	2	NA	NA	NA
orf19.444		Has domain(s) with predicted nucleic acid binding, nucleotide binding activity	Plate 21	F02	0	0	3	2	NA	NA	NA
orf19.4479		Putative U3-containing 90S preribosome subunit; Hap43-induced; repressed in core stress response; Spider biofilm induced	Plate 08	C06	0	0	3	2	NA	NA	NA
orf19.4577.3	TIM10	Predicted protein of the mitochondrial intermembrane space with role in protein import into mitochondrial inner membrane	Plate 07	G04	0	0	2	2	NA	NA	NA
orf19.4581		Putative glycosylphosphatidylinositol-alpha 1,4 mannosyltransferase I; regulated by Tsa1p, Tsa1Bp under H2O2 stress conditions	Plate 22	D09	0	0	3	2	NA	NA	NA
orf19.4620	TIM12	Predicted component of the TIM22 complex, involved in protein import into mitochondrial inner membrane; flow model biofilm induced	Plate 09	F05	0	0	2	2	NA	NA	NA
orf19.4631	ERG251	C-4 sterol methyl oxidase; role in ergosterol biosynthesis; Hap43-induced; ketoconazole-induced; amphotericin B, caspofungin repressed; possibly essential gene, disruptants not obtained by UAU1 method; Spider biofilm repressed	Plate 14	C11	0	0	3	2	NA	NA	NA
orf19.4640	PWP1	Putative rRNA processing protein; Hap43-induced; repressed in core stress response	Plate 01	D07	0	0	2	2	NA	NA	NA
orf19.4659		Ortholog(s) have RNA binding activity, role in mRNA splicing, via spliceosome and U2 snRNP, U2-type prespliceosome localization	Plate 11	D08	0	0	3	2	NA	NA	NA
orf19.4726		Ortholog(s) have calcium ion binding, enzyme activator activity	Plate 15	D01	0	0	3	2	NA	NA	NA
orf19.4775	CTA8	Essential transcription factor, mediates heat shock transcriptional induction; in the absence of heat stress, Cta8p levels are modulated by growth temperature to regulate basal expression of genes involved in protein folding	Plate 08	B01	0	0	3	2	NA	NA	NA
orf19.4799		Putative mRNA splicing factor; ortholog is essential in S. cerevisiae; Spider biofilm induced	Plate 07	G10	0	0	3	2	NA	NA	NA
orf19.4815	YTM1	Protein similar to S. cerevisiae Ytm1p, which is involved in biogenesis of the large ribosomal subunit; transposon mutation affects filamentous growth; protein level decreases in stationary phase cultures; Hap43p-induced gene	Plate 01	E02	0	0	3	2	NA	NA	NA
orf19.482	RPT4	26S proteasome regulatory subunit; regulated by Gcn2p and Gcn4p; protein level decreases in stationary phase cultures	Plate 11	G11	0	2	3	2	NA	NA	NA
orf19.4835		Ortholog(s) have role in endonucleolytic cleavage in 5'-ETS of tricistronic rRNA transcript (SSU-rRNA, 5.8S rRNA and LSU-rRNA), more	Plate 16	A07	0	0	3	2	NA	NA	NA
orf19.485		Ortholog(s) have structural constituent of cytoskeleton activity	Plate 08	A12	0	3	3	2	NA	NA	NA
orf19.4871	ERO1	Ortholog of S. cerevisiae Ero1; role in formation of disulfide bonds in the endoplasmic reticulum; fluconazole-induced; induced by Mnl1 under weak acid stress; Spider biofilm induced	Plate 15	H01	0	0	3	2	NA	NA	NA
orf19.4931		Putative tRNA-Cys synthetase; induced by alpha pheromone in SpiderM medium; ribosomal subunits, translation factors, tRNA synthetases are downregulated upon phagocytosis by murine macrophage	Plate 11	E06	0	0	3	2	NA	NA	NA
orf19.5008.1	DAD1	Subunit of the Dam1 (DASH) complex, which acts in chromosome segregation by coupling kinetochores to spindle microtubules	Plate 11	A06	0	3	3	2	NA	NA	NA
orf19.501		Ortholog(s) have RNA methyltransferase activity, role in maturation of LSU-rRNA from tricistronic rRNA transcript (SSU-rRNA, 5.8S rRNA, LSU-rRNA) and nucleolus, preribosome, large subunit precursor localization	Plate 10	G09	0	0	3	2	NA	NA	NA
orf19.5027	LCB2	Putative serine palmitoyltransferase component; mutation confers hypersensitivity to aureobasidin A	Plate 10	E05	0	0	3	2	NA	NA	NA
orf19.5039		Putative exosome non-catalytic core component; involved in 3'-5' RNA processing; rat catheter biofilm induced	Plate 12	A09	0	0	3	2	NA	NA	NA
orf19.512		Ortholog of S. cerevisiae Kre33; essential; S. cerevisiae ortholog is essential and is required for biogenesis of the small ribosomal subunit	Plate 10	H05	0	0	3	2	NA	NA	NA
orf19.5143	TIM54	Predicted component of the mitochondrial TIM22 complex; involved in protein import into mitochondrial inner membrane; Spider biofilm repressed	Plate 02	C01	0	0	3	2	NA	NA	NA
orf19.5232	CSI2	Putative 66S pre-ribosomal particle component; Hap43-induced; essential for growth; transposon mutation affects filamentous growth; Spider biofilm induced	Plate 14	H06	0	0	3	2	NA	NA	NA
orf19.5244	MCD4	Protein of major facilitator superfamily; has phosphodiesterase/nucleotide pyrophosphatase domain; similar to S. cerevisiae Mcd4p, which acts in GPI anchor biosynthesis; possibly an essential gene, disruptants not obtained by UAU1 method	Plate 08	D01	0	0	3	2	NA	NA	NA
orf19.5268	MED10	RNA polymerase II mediator complex subunit; possibly an essential gene, disruptants not obtained by UAU1 method	Plate 11	H09	0	0	3	2	NA	NA	NA
orf19.5356		Protein with a predicted role in cell wall integrity; repressed in core stress response	Plate 15	G06	0	0	3	2	NA	NA	NA
orf19.536		Ortholog(s) have chromatin binding, protein complex scaffold, ubiquitin binding activity and role in histone acetylation, transcription from RNA polymerase II promoter	Plate 08	B10	0	0	3	2	NA	NA	NA
orf19.5378	SCL1	Proteasome subunit YC7alpha; protein present in exponential and stationary growth phase yeast cultures; flow model and Spider biofilm repressed	Plate 09	E11	0	0	3	2	NA	NA	NA
orf19.5383	PMA1	Plasma membrane H(+)-ATPase; highly expressed, comprises 20-40% of total plasma membrane protein; levels increase at stationary phase transition; fluconazole induced; caspofungin repressed; upregulated in RHE model; Spider biofilm repressed	Plate 09	F03	0	0	2	2	NA	NA	NA
orf19.5407	SOF1	Putative protein with a predicted role in 40S ribosomal subunit biogenesis; rat catheter biofilm induced	Plate 16	A06	0	0	3	2	NA	NA	NA
orf19.5413		Ortholog(s) have role in mRNA splicing, via spliceosome and Prp19 complex, spliceosomal complex localization	Plate 08	E03	0	0	3	2	NA	NA	NA
orf19.5444	TIM44	Protein involved in transport across membranes; Spider biofilm repressed	Plate 10	H10	0	0	2	2	NA	NA	NA
orf19.5526	SEC20	Essential protein; similar to S. cerevisiae Sec20p; depletion causes membrane accumulation and drug sensitivity; expression regulated by growth phase; O-mannosylation regulates proteolysis; does not complement S. cerevisiae sec20-1 mutant	Plate 10	D06	0	1	3	2	NA	NA	NA
orf19.5608		RNA polymerase III subunit; Spider biofilm induced	Plate 02	D02	0	0	3	2	NA	NA	NA
orf19.5647	SUB2	Putative TREX complex component with a predicted role in nuclear mRNA export; transcription is regulated by Mig1; Hap43-induced gene; Spider biofilm repressed	Plate 15	H11	0	0	3	2	NA	NA	NA
orf19.5691	CDC11	Septin; cell and hyphal morphology, agar-invasive growth, full virulence and kidney tissue invasion in mouse, but not kidney colonization, immunogenicity; hyphal and cell-cycle-regulated phosphorylation; rat catheter biofilm repressed	Plate 01	D08	0	0	3	2	NA	NA	NA
orf19.5835		Ortholog(s) have role in rRNA processing, ribosomal small subunit assembly and CURI complex, UTP-C complex, cytosol localization	Plate 10	H03	0	0	3	2	NA	NA	NA
orf19.5850	NOC2	Putative nucleolar complex protein; Hap43-induced; transposon mutation affects filamentous growth; mutation confers hypersensitivity to 5-fluorouracil (5-FU), tubercidin (7-deazaadenosine); repressed in core stress response	Plate 11	A11	0	0	3	2	NA	NA	NA
orf19.5873	POL1	Putative DNA directed DNA polymerase alpha; RNA abundance regulated by cell cycle, tyrosol and cell density; rat catheter biofilm induced	Plate 10	G10	0	3	3	2	NA	NA	NA
orf19.5885		Putative U3 snoRNP protein; flucytosine induced	Plate 09	E06	0	1	3	2	NA	NA	NA
orf19.5921		Ortholog(s) have glyoxysome localization	Plate 21	E05	0	0	3	2	NA	NA	NA
orf19.5959	NOP14	Putative nucleolar protein; Hap43-induced; mutation confers resistance to 5-fluorocytosine (5-FC), 5-fluorouracil (5-FU), and tubercidin (7-deazaadenosine); heterozygous mutant is resistant to parnafungin; Spider biofilm induced	Plate 08	A01	0	0	3	2	NA	NA	NA
orf19.603	IMP4	Putative SSU processome component; Hap43-induced; repressed by prostaglandins; Spider biofilm induced	Plate 08	D10	0	0	3	2	NA	NA	NA
orf19.6046	APC1	Putative Anaphase-Promoting Complex/Cyclosome subunit; essential for growth; periodic mRNA expression, peak at cell-cycle S/G2 phase	Plate 03	A04	0	0	3	2	NA	NA	NA
orf19.6131	KSR1	3-ketosphinganine reductase, catalyzes the second step in phytosphingosine synthesis	Plate 15	F10	0	0	3	2	NA	NA	NA
orf19.6135.1	SMX4	Component of heteroheptameric complexes (Lsm1p, Lsm8p) involved in RNA processing and decay; flucytosine induced	Plate 09	G03	0	0	2	2	NA	NA	NA
orf19.6252		Ortholog(s) have RNA polymerase II transcription factor binding transcription factor activity, core RNA polymerase II binding transcription factor activity	Plate 15	F03	0	0	3	2	NA	NA	NA
orf19.6284		Ortholog(s) have GTP binding, signal recognition particle binding activity, role in protein targeting to ER and integral to endoplasmic reticulum membrane localization	Plate 08	C12	0	0	2	2	NA	NA	NA
orf19.6312	RPS3	Ribosomal protein S3; Hog1, Hap43-induced; grepressed upon phagocytosis by murine macrophage; present in exponential and stationary phase cells; Spider biofilm repressed	Plate 10	G12	0	0	3	2	NA	NA	NA
orf19.6340		Ortholog(s) have RNA polymerase I activity, RNA polymerase II activity, RNA polymerase III activity, RNA-directed RNA polymerase activity	Plate 09	A08	0	0	3	2	NA	NA	NA
orf19.6524	TOM40	Protein involved in mitochondrial protein import; Spider biofilm repressed	Plate 15	H12	0	0	3	2	NA	NA	NA
orf19.6568	SMC6	Putative structural maintenance of chromosomes (SMC) protein; Hap43-induced; cell-cycle regulated periodic mRNA expression; S. cerevisiae ortholog not cell-cycle regulated; Spider biofilm induced	Plate 02	E10	0	2	3	2	NA	NA	NA
orf19.6598	WAL1	Protein required for hyphal growth and for wild-type cell morphology, polarized budding, endocytosis, vacuole morphology; similar to Wiskott-Aldrich syndrome protein; localizes to cortical actin patches and hyphal tips	Plate 09	H04	0	0	3	2	NA	NA	NA
orf19.661	KRR1	Putative nucleolar protein; repressed benomyl treatment or in an azole-resistant strain that overexpresses MDR1; F-12/CO2 early biofilm induced	Plate 15	B10	0	0	3	2	NA	NA	NA
orf19.6642		Ortholog(s) have role in ER to Golgi vesicle-mediated transport, cellular response to nitrogen starvation, negative regulation of G0 to G1 transition	Plate 15	F05	0	0	3	2	NA	NA	NA
orf19.6652	DBP8	Protein similar to S. cerevisiae Dbp8p, an ATP-dependent helicase involved in rRNA processing; oxidative stress-repressed via Cap1p; flucytosine repressed; likely to be essential for growth, based on insertional mutagenesis	Plate 08	A02	0	0	3	2	NA	NA	NA
orf19.6702	DED81	Putative tRNA-Asn synthetase; genes encoding ribosomal subunits, translation factors, tRNA synthetases are downregulated upon phagocytosis by murine macrophage; protein enriched in stationary phase yeast cultures	Plate 10	F01	0	0	3	2	NA	NA	NA
orf19.6740		Ortholog(s) have ubiquitin-protein ligase activity and role in generation of catalytic spliceosome for first transesterification step	Plate 06	H07	0	1	3	2	NA	NA	NA
orf19.6776	GCD2	Putative translation initiation factor; genes encoding ribosomal subunits, translation factors, and tRNA synthetases are downregulated upon phagocytosis by murine macrophage	Plate 09	G05	0	0	3	2	NA	NA	NA
orf19.6820		Has domain(s) with predicted protein heterodimerization activity, role in DNA-dependent transcription, initiation and transcription factor TFIID complex localization	Plate 01	A12	0	0	3	2	NA	NA	NA
orf19.6903		Predicted RNA polymerase III subunit C37; Spider biofilm induced	Plate 11	E02	0	0	3	2	NA	NA	NA
orf19.6909		Ortholog(s) have TFIIH-class transcription factor binding, TFIIH-class transcription factor recruiting transcription factor activity	Plate 09	G10	0	0	2	2	NA	NA	NA
orf19.6955	HBR3	Essential protein; regulated by hemoglobin; S. cerevisiae ortholog is essential; Hap43p-induced gene	Plate 11	F08	0	0	3	2	NA	NA	NA
orf19.7019	YML6	Putative mitochondrial ribosomal protein; induced upon adherence to polystyrene	Plate 10	D04	0	0	3	2	NA	NA	NA
orf19.7062	RPA135	Putative RNA polymerase I subunit A135; repressed by prostaglandins	Plate 03	A08	0	0	3	2	NA	NA	NA
orf19.7081	SPL1	Protein similar to S. cerevisiae Spl1p, which is involved in tRNA splicing; member of pyridoxal-phosphate-dependent aminotransferase protein family; predicted to be essential	Plate 02	D06	0	0	3	2	NA	NA	NA
orf19.7141	UFE1	Protein interacting with Sec20p, possibly involved in retrograde transport between the Golgi and the endoplasmic reticulum; functional homolog of S. cerevisiae Ufe1p, which is an ER t-SNARE that mediates the retrograde traffic	Plate 10	B01	0	0	3	2	NA	NA	NA
orf19.7154	UTP18	Putative U3 snoRNA-associated protein; Hap43-induced; repressed in core stress response; physically interacts with TAP-tagged Nop1	Plate 10	H06	0	0	3	2	NA	NA	NA
orf19.7197		Putative intranuclear transport and DNA replication mediator; heterozygous null mutant exhibits resistance to parnafungin in the C. albicans fitness test; Spider biofilm induced	Plate 11	B05	0	0	3	2	NA	NA	NA
orf19.7215		Nucleolar protein; component of the small subunit processome containing the U3 snoRNA; involved in pre-18S rRNA processing; flow model biofilm repressed	Plate 03	B03	0	0	3	2	NA	NA	NA
orf19.7232	IRR1	Putative cohesin complex subunit; cell-cycle regulated periodic mRNA expression	Plate 03	B04	0	3	3	2	NA	NA	NA
orf19.7247	RIM101	Transcription factor; alkaline pH response; required for alkaline-induced hyphal growth; role in virulence in mice; activated by C-terminal proteolytic cleavage; mediates both positive and negative regulation; Spider biofilm induced	Plate 19	E04	0	0	2	2	NA	NA	NA
orf19.7255	RPC10	Putative RNA polymerase subunit ABC10-alpha of RNA polymerase complexes I, II, and III; flucytosine induced; Spider biofilm induced	Plate 01	G09	0	0	3	2	NA	NA	NA
orf19.7261		Putative Rab GDP-dissociation inhibitor; GlcNAc-induced protein; Spider biofilm repressed	Plate 08	B05	0	0	3	2	NA	NA	NA
orf19.7286	RPN7	Subunit of the proteasome regulatory particle; regulated by Gcn2p and Gcn4p; protein present in exponential and stationary growth phase yeast cultures	Plate 11	B11	0	3	3	2	NA	NA	NA
orf19.7383	MNN9	Protein of N-linked outer-chain mannan biosynthesis; mutant has defective cell wall; required for wild-type hyphal growth; mutant is hygromycin B sensitive and vanadate resistant; has N-terminal membrane-spanning segment (positions 18-34)	Plate 24	E04	0	0	3	2	NA	1.18926	NA
orf19.7390	REV3	Ortholog(s) have DNA-directed DNA polymerase activity, role in error-free translesion synthesis, error-prone translesion synthesis and cytosol, mitochondrion, nuclear chromatin, nucleus, zeta DNA polymerase complex localization	Plate 17	F09	0	0	3	2	-0.135905	-0.248357	NA
orf19.7438	UBA1	Ubiquitin-activating enzyme; protein level decreases in stationary phase cultures	Plate 10	G03	0	1	3	2	NA	NA	NA
orf19.7548	MED21	Ortholog(s) have RNA polymerase II repressing transcription factor binding, RNA polymerase II transcription coactivator activity, RNA polymerase II transcription corepressor activity	Plate 11	E09	0	0	3	2	NA	NA	NA
orf19.7552		Putative U3-containing small subunit processome complex protein; Hap43-induced gene; repressed in core stress response; Spider biofilm induced	Plate 07	H07	0	0	3	2	NA	NA	NA
orf19.7569	SIK1	Putative U3 snoRNP protein; Hap43p-induced gene; physically interacts with TAP-tagged Nop1p	Plate 11	C11	0	0	3	2	NA	NA	NA
orf19.7599	UTP5	Putative U3 snoRNA-associated protein; Hap43p-induced gene; mutation confers resistance to 5-fluorocytosine (5-FC), 5-fluorouracil (5-FU), and tubercidin (7-deazaadenosine); physically interacts with TAP-tagged Nop1p	Plate 10	C09	0	0	3	2	NA	NA	NA
orf19.7605	PUP1	Putative beta 2 subunit of the 20S proteasome; macrophage/pseudohyphal-repressed; Spider biofilm repressed	Plate 11	G03	0	0	3	2	NA	NA	NA
orf19.7615		Protein involved in endoplasmic reticulum (ER) to Golgi vesicle-mediated transport; putative subunit of the transport protein particle (TRAPP) complex of the cis-Golgi; Spider biofilm induced	Plate 12	C02	0	2	3	2	NA	NA	NA
orf19.7626	EIF4E	Translation initiation factor eIF4E; genes encoding ribosomal subunits, translation factors, tRNA synthetases downregulated by phagocytosis by macrophage; alternatively spliced intron in 5' UTR; protein levels decrease in stationary phase	Plate 11	F06	0	0	3	2	NA	NA	NA
orf19.900	NSP1	Essential component of the nuclear pore complex; sumoylation target; stationary phase enriched protein; rat catheter biofilm repressed	Plate 09	G06	0	0	3	2	NA	NA	NA
orf19.964	SMC4	Ortholog(s) have chromatin binding activity and role in cellular protein localization, mitotic chromosome condensation, tRNA gene clustering	Plate 09	G08	0	2	3	2	NA	NA	NA
orf19.1883	YCS4	Putative condensin complex subunit; cell-cycle regulated periodic mRNA expression	Plate 09	A06	1	3	3	2	NA	NA	NA
orf19.3476		Predicted protein serine/threonine kinase; Spider biofilm induced	Plate 08	H11	1	0	3	2	NA	NA	NA
orf19.3623	SMC2	Protein similar to S. cerevisiae Smc2p, which is a component of the condensin complex involved in mitotic chromosome condensation; induced under hydroxyurea treatment	Plate 09	H12	1	2	3	2	NA	NA	NA
orf19.4448	SOG2	Leucine-rich-repeat domain protein of RAM cell wall integrity signaling network; role in cell separation, azole sensitivity; required for hyphal growth; lacks orthologs in higher eukaryotes	Plate 15	G03	1	0	3	2	NA	NA	NA
orf19.5801	RNR21	Ribonucleoside-diphosphate reductase; regulated by tyrosol and cell density; ciclopirox olamine, fluconazole or flucytosine induced; regulated by Sef1, Sfu1, and Hap43	Plate 08	C07	1	3	3	2	NA	NA	NA
orf19.667		Essential protein required for the DNA integrity checkpoint pathway; Spider biofilm induced	Plate 04	C11	1	0	3	2	0.675637	1.00609	NA
orf19.7308	TUB1	Alpha-tubulin; gene has intron; complements cold-sensitivity of S. cerevisiae tub1 mutant; C. albicans has single alpha-tubulin gene, whereas S. cerevisiae has two (TUB1, TUB3); farnesol-upregulated in biofilm; sumoylation target	Plate 10	C08	1	2	2	2	NA	NA	NA
orf19.1084	CDC39	Protein similar to S. cerevisiae Cdc39p, which is part of the CCR4-NOT transcription regulatory complex; transposon mutation affects filamentous growth	Plate 08	G07	0	0	3	2	-0.0763884	1.77497	Y
orf19.3100		Protein with t-SNARE domains and a microtubule associated domain; Hap43-induced gene; repressed by alpha pheromone in SpiderM medium	Plate 22	A10	0	0	2	2	1.52809	1.49712	Y
orf19.3952		Signal recognition particle (SRP) receptor alpha subunit; involved in SRP-dependent protein targeting; rat catheter biofilm repressed	Plate 03	G08	0	0	3	2	NA	1.60282	Y
orf19.7412	MUB1	Predicted protein required for ubiquitination; role in meiosis, regulation of cell budding in S. cereviae; Spider biofilm induced	Plate 12	D03	0	0	3	2	-0.156851	-0.991949	Y
orf19.1063		Ortholog(s) have dolichyl-phosphate-mannose-glycolipid alpha-mannosyltransferase activity, role in GPI anchor biosynthetic process and integral to endoplasmic reticulum membrane, mannosyltransferase complex, mitochondrion localization	Plate 19	H06	0	0	3	2	-0.243611	2.27713	Y
orf19.1250		Ortholog(s) have role in maturation of SSU-rRNA from tricistronic rRNA transcript (SSU-rRNA, 5.8S rRNA, LSU-rRNA) and cytoplasm, nucleolus localization	Plate 05	B03	0	1	3	2	0.0484775	0.798503	Y
orf19.1311	SPO75	Ortholog(s) have role in ascospore wall assembly	Plate 14	G11	0	0	2	2	1.01948	0.78659	Y
orf19.1548		Ortholog(s) have role in mRNA splicing, via spliceosome and U4/U6 x U5 tri-snRNP complex localization	Plate 04	E12	0	0	3	2	-0.142567	3.16638	Y
orf19.1608		Ortholog(s) have cytosol, nucleus localization	Plate 21	G04	0	0	3	2	0.586364	0.773935	Y
orf19.1792		Ortholog(s) have ubiquitin-protein ligase activity	Plate 09	D09	0	3	3	2	-0.269125	2.29835	Y
orf19.1866	VMA10	Subunit G of the V1 peripheral membrane domain of the vacuolar H+-ATPase (V-ATPase); involved in vacuolar acidification; rat catheter biofilm repressed	Plate 05	F07	0	0	3	2	NA	1.24696	Y
orf19.1949	VPS1	Dynamin-family GTPase-related protein; induced upon adherence to polystyrene; regulated by Gcn2p and Gcn4p	Plate 07	C06	0	0	3	2	0.0288812	2.30029	Y
orf19.1988	CDC45	Putative DNA replication initiation factor; transcriptionally regulated by interaction with macrophage	Plate 06	H09	0	2	3	2	-0.485254	1.14055	Y
orf19.2090		Ortholog of S. cerevisiae Ecm16, an essential DEAH-box ATP-dependent RNA helicase specific to the U3 snoRNP required for 18S rRNA synthesis; Hap43-induced; Spider biofilm induced	Plate 21	B12	0	0	3	2	-1.11739	1.03699	Y
orf19.2303	FGR16	Protein lacking an ortholog in S. cerevisiae; transposon mutation affects filamentous growth; fluconazole-downregulated	Plate 05	F02	0	0	3	2	-0.296303	2.82039	Y
orf19.2343	VPS23	ESCRT I protein sorting complex protein; involved in proteolytic activation of Rim101, which regulates pH response; ortholog of S. cerevisiae Stp22/Vps23	Plate 05	F05	0	0	2	2	2.54607	2.03075	Y
orf19.2706	CRH11	GPI-anchored cell wall transglycosylase, putative ortholog of S. cerevisiae Crh1p; predicted glycosyl hydrolase domain; similar to Csf4p and to antigenic A. fumigatus Aspf9; predicted Kex2p substrate; caspofungin-induced	Plate 03	F03	0	0	3	2	NA	1.79802	Y
orf19.2709	ZUO1	Ortholog of S. cerevisiae Zuo1; a cytosolic ribosome-associated chaperone; likely to be essential for growth, based on an insertional mutagenesis strategy; Spider biofilm repressed	Plate 08	G05	0	0	3	2	NA	2.27097	Y
orf19.2755		Ortholog(s) have role in proteasomal ubiquitin-independent protein catabolic process, proteasome-mediated ubiquitin-dependent protein catabolic process and cytosol, nucleus, proteasome core complex, beta-subunit complex localization	Plate 21	D03	0	2	3	2	0.0076117	4.4957	Y
orf19.2844		Predicted gamma-adaptin, large subunit of the clathrin-associated protein (AP-1) complex; that binds clathrin and is involved in vesicle mediated transport; induced in core caspofungin response; rat catheter biofilm repressed	Plate 06	F10	0	0	3	2	-0.0531745	1.02866	Y
orf19.2857		Ortholog(s) have ATP-dependent DNA helicase activity	Plate 21	B11	0	0	3	2	-0.283929	3.73381	Y
orf19.3023	NGG1	Ortholog(s) have histone acetyltransferase activity and role in cellular response to cadmium ion, detoxification of cadmium ion, histone acetylation, regulation of transcription from RNA polymerase II promoter	Plate 12	F09	0	0	3	2	NA	1.27054	Y
orf19.3542	LEM3	Putative membrane protein; mutation increases resistance to miltefosine; early-stage flow model biofilm induced	Plate 17	B09	0	0	3	2	-0.144355	1.27337	Y
orf19.3609	UTP15	Small subunit (SSU) processome component; mutation confers resistance to 5-fluorocytosine (5-FC); physically interacts with TAP-tagged Nop1p	Plate 19	A01	0	0	3	2	-0.195925	1.24401	Y
orf19.4040	ILV3	Dihydroxyacid dehydratase; repressed by nitric oxide; macrophage-induced protein; protein in exponential and stationary growth phase; Sef1, Sfu1p, Hap43-regulated; farnesol-repressed; flow model biofilm induced; Spider biofilm repressed	Plate 06	E10	0	0	3	2	-0.0978779	0.846673	Y
orf19.4326		Ortholog(s) have role in mRNA cis splicing, via spliceosome, maturation of 5S rRNA and U4/U6 x U5 tri-snRNP complex localization	Plate 20	A04	0	0	3	2	-0.0167697	3.28229	Y
orf19.4341		Ortholog(s) have role in attachment of GPI anchor to protein, conidium formation, hyphal growth, sporocarp development involved in sexual reproduction and GPI-anchor transamidase complex localization	Plate 16	E06	0	0	3	2	-0.0265132	3.1859	Y
orf19.4371	TAL1	Transaldolase; protein present in exponential and stationary growth phase yeast cultures; oxidative stress-induced via Cap1; induced by nitric oxide independent of Yhb1p; sumoylation target; rat catheter biofilm repressed	Plate 06	C08	0	0	3	2	0.118958	1.0346	Y
orf19.4473	SPC19	Essential subunit of the Dam1 (DASH) complex, which acts in chromosome segregation by coupling kinetochores to spindle microtubules	Plate 21	B08	0	3	3	2	-0.210942	2.53399	Y
orf19.4497	MED8	Ortholog(s) have RNA polymerase II core promoter proximal region sequence-specific DNA binding, RNA polymerase II transcription corepressor activity, TBP-class protein binding, structural molecule activity	Plate 16	D11	0	0	2	2	0.0533441	3.06654	Y
orf19.4889		Predicted MFS family membrane transporter, member of the drug:proton antiporter (12 spanner) (DHA1) family; Spider biofilm induced	Plate 07	C02	0	0	1	2	1.08509	1.25472	Y
orf19.4933	FAD3	Omega-3 fatty acid desaturase; production of alpha-linolenic acid, a major component of membranes; caspofungin induced; Plc1-regulated; colony morphology-related gene regulation by Ssn6; Spider biofilm induced, flow model biofilm repressed	Plate 22	D06	0	0	3	2	1.47458	1.45547	Y
orf19.5171	PMT1	Protein mannosyltransferase; required for virulence in mice and for adhesion to epithelial cells; role in hyphal growth and drug sensitivity; Als1, Sec20, Kre9, Pir1 are substrates; 1 of 5 PMT family members	Plate 04	E11	0	0	3	2	0.0540476	1.84013	Y
orf19.5440	RPT2	Putative ATPase of the 19S regulatory particle of the 26S proteasome; oxidative stress-induced via Cap1; Spider biofilm repressed	Plate 23	B09	0	0	3	2	0.113842	3.89286	Y
orf19.5639	HIS4	Multifunctional enzyme that catalyzes three steps of histidine biosynthesis, with phosphoribosyl-AMP cyclohydrolase, phosphoribosyl-ATP diphosphatase, and histidinol dehydrogenase activities; required for wild-type adhesion to human calls	Plate 04	B10	0	0	3	2	1.24531	1.13442	Y
orf19.5657	SWI1	Protein involved in transcription regulation; ortholog of S. cerevisiae Swi1p, which is a subunit of the SWI/SNF chromatin remodeling complex; interacts with Snf2p; SWI/SNF complex is essential for hyphal growth and virulence	Plate 21	D10	0	0	3	2	0.203017	1.76158	Y
orf19.5755		Ortholog(s) have cyclin-dependent protein serine/threonine kinase regulator activity	Plate 13	B11	0	0	3	2	-0.192863	0.996835	Y
orf19.5865		Ortholog(s) have RNA-dependent ATPase activity, role in generation of catalytic spliceosome for first transesterification step and U2-type catalytic step 1 spliceosome localization	Plate 17	C02	0	0	3	2	-0.173209	2.23833	Y
orf19.6165	KGD1	Putative 2-oxoglutarate dehydrogenase; regulated by Efg1 under yeast but not hyphal growth conditions; transcript induced in an RHE model of oral candidiasis; stationary phase enriched protein; Hap43-repressed; rat catheter biofilm induced	Plate 06	E01	0	0	2	2	0.234972	0.794787	Y
orf19.6498		Ortholog(s) have role in RNA polymerase II complex localization to nucleus, RNA polymerase III complex localization to nucleus and DNA-directed RNA polymerase II, holoenzyme, cytoplasm localization	Plate 07	A02	0	0	3	2	1.52743	3.17942	Y
orf19.6511	LIG1	tRNA ligase; functional homolog of S. cerevisiae Trl1	Plate 04	G02	0	0	3	2	NA	2.9294	Y
orf19.6537		Ortholog(s) have role in chromosome segregation and nuclear MIS12/MIND complex, spindle pole localization	Plate 06	D07	0	3	3	2	0.0141148	2.58637	Y
orf19.6886		Ortholog(s) have rRNA binding activity, role in maturation of LSU-rRNA from tricistronic rRNA transcript (SSU-rRNA, 5.8S rRNA, LSU-rRNA), ribosomal large subunit export from nucleus and nucleolus localization	Plate 18	A04	0	0	3	2	NA	1.40611	Y
orf19.7088		Ortholog(s) have single-stranded telomeric DNA binding activity, role in regulation of translational fidelity, telomere maintenance, threonylcarbamoyladenosine metabolic process and cytosol, nucleus localization	Plate 24	C04	0	0	3	2	-0.0715545	0.82849	Y
orf19.721		Ortholog(s) have polynucleotide 5'-hydroxyl-kinase activity	Plate 22	H05	0	0	3	2	-0.166995	1.42183	Y
orf19.7257		Ortholog(s) have role in meiotic mismatch repair, reciprocal meiotic recombination and MutLbeta complex localization	Plate 19	F01	0	0	2	2	1.61279	1.92581	Y
orf19.7604		Ortholog(s) have Rab guanyl-nucleotide exchange factor activity	Plate 17	B12	0	0	3	2	0.244115	1.17826	Y
orf19.7678	ATP16	Subunit of the mitochondrial F1F0 ATP synthase; sumoylation target; protein newly produced during adaptation to the serum; Spider biofilm repressed	Plate 04	E01	0	0	3	2	0.423715	1.53213	Y
orf19.831		Ortholog of C. dubliniensis CD36 : Cd36_18570, C. parapsilosis CDC317 : CPAR2_211360, Candida tenuis NRRL Y-1498 : CANTEDRAFT_115359 and Debaryomyces hansenii CBS767 : DEHA2D06886g	Plate 04	E02	0	0	3	2	-0.0134694	1.65863	Y
orf19.906	ROM2	Putative GDP/GTP exchange factor; possibly an essential gene, disruptants not obtained by UAU1 method; Spider biofilm induced	Plate 22	B02	0	0	3	2	-0.340702	0.849909	Y
orf19.5053		Ortholog(s) have acetyltransferase activity, chromatin binding activity	Plate 06	D06	2	1	2	2	0.0678968	1.35028	Y
orf19.3465	RPL10A	Predicted ribosomal protein; downregulated upon phagocytosis by murine macrophages; Hap43-induced; Spider biofilm repressed	Plate 06	B09	0	0	3	2	-0.115511	#N/A	#N/A
orf19.5436	UTP8	Essential nucleolar protein; involved in tRNA export from the nucleus and ribosomal small subunit biogenesis; physically interacts with TAP-tagged Nop1; Spider biofilm induced	Plate 08	C02	0	0	2	2	NA	#N/A	#N/A
orf19.6034	TUB2	Beta-tubulin; functional homolog of ScTub2; overproduction makes S. cerevisiae inviable; has two introns; GlcNAc, hypha fluconazole-induced; slow growth, ectopic expression increases white-to opaque switch; rat catheter biofilm repressed	Plate 04	G05	1	2	2	2	NA	#N/A	#N/A
orf19.137		Putative transferase involved in phospholipid biosynthesis; induced by alpha pheromone in SpiderM medium	Plate 18	F10	0	0	3	3	0.0437119	0.753582	Y
orf19.307		Ortholog(s) have transcription coactivator activity, role in histone acetylation, transcription from RNA polymerase II promoter and Ada2/Gcn5/Ada3 transcription activator complex, SAGA complex, SLIK (SAGA-like) complex localization	Plate 09	B08	0	0	3	3	0.126255	1.46362	Y
orf19.3715	ASF1	Protein similar to S. cerevisiae Asf1p, a chromatin assembly complex component; likely to be essential for growth, based on an insertional mutagenesis strategy	Plate 06	D12	0	0	3	3	NA	0.731324	Y
orf19.6096	TRP1	Phosphoribosylanthranilate isomerase; tryptophan biosynthesis; expected unifunctional, unlike trifunctional enzyme of some other fungi; complements E. coli trpC, S. cerevisiae trp1 mutant; CCT1 and TRP1 overlap; Spider biofilm repressed	Plate 19	G09	0	0	3	3	NA	1.33206	Y
orf19.6322	ARD	D-arabitol dehydrogenase, NAD-dependent (ArDH); enzyme of D-arabitol and D-arabinose catabolism; D-arabitol is a marker for active infection in humans; rat catheter and Spider biofilm induced	Plate 16	D01	0	0	3	3	NA	5.61866	Y
orf19.1026		Ortholog(s) have role in exonucleolytic trimming to generate mature 3'-end of 5.8S rRNA from tricistronic rRNA transcript (SSU-rRNA, 5.8S rRNA and LSU-rRNA), more	Plate 10	H08	0	0	3	3	1.92162	8.16262	Y
orf19.1185		Ortholog(s) have protein homodimerization activity, ubiquitin-protein ligase activity	Plate 14	A04	0	0	3	3	1.34173	0.921556	Y
orf19.1275	GAT1	GATA-type transcription factor; regulator of nitrogen utilization; required for nitrogen catabolite repression and utilization of isoleucine, tyrosine and tryptophan N sources; required for virulence in a mouse systemic infection model	Plate 25	D02	0	0	3	3	1.26895	1.3891	Y
orf19.1325	ECM38	Putative gamma-glutamyltransferase; alkaline upregulated; Spider biofilm induced; possibly an essential gene, disruptants not obtained by UAU1 method	Plate 21	H11	0	0	3	3	NA	0.747659	Y
orf19.1665	MNT1	Alpha-1,2-mannosyl transferase; predicted type II Golgi membrane protein; adds 2nd mannose during cell-wall mannoprotein biosynthesis; required for wild-type virulence and adherence to epithelial cells; Hap43-induced	Plate 13	H11	0	0	3	3	-0.045568	1.14185	Y
orf19.171	DBP2	Putative DEAD-box family ATP-dependent RNA helicase; flucytosine induced; repressed in core stress response	Plate 09	D10	0	0	2	3	0.216426	2.49355	Y
orf19.1871		Ortholog(s) have structural molecule activity, role in histone exchange and Swr1 complex, cytosol localization	Plate 16	F10	0	1	3	3	-0.373221	-0.801833	Y
orf19.2031	VPS24	Protein similar to S. cerevisiae Vps24p, which is a member of the ESCRT III protein sorting complex; downregulated upon adherence to polystyrene	Plate 17	E05	0	0	3	3	0.157561	1.1712	Y
orf19.212	VPS28	ESCRT I protein sorting complex subunit; involved in Rim8 processing and proteolytic activation of Rim101, which regulates pH response; role in echinocandin, azole sensitivity	Plate 18	H06	0	0	3	3	-0.0471317	1.84889	Y
orf19.2149		Putative sulfate permease; S. cerevisiae ortholog YPR003C localizes to the endoplasmic reticulum; regulated by Sef1p-, Sfu1p-, and Hap43p	Plate 20	G07	0	0	3	3	NA	0.733145	Y
orf19.2242	PRB1	Endoprotease B; regulated by heat, carbon source (GlcNAc-induced), nitrogen, macrophage response, human neutrophils; similar to (does not replace) S. cerevisiae vacuolar B protease Prb1p; flow model biofilm induced; Spider biofilm induced	Plate 14	E03	0	0	3	3	NA	-0.764504	Y
orf19.2330		Putative U3 snoRNA-associated protein; Hap43-induced; transposon mutation affects filamentous growth; repressed by prostaglandins	Plate 02	D01	0	0	3	3	NA	2.24627	Y
orf19.2333		Ortholog(s) have role in retrograde transport, endosome to Golgi and cytosol, late endosome, nucleus localization	Plate 06	E04	0	0	3	3	-0.287565	-0.807069	Y
orf19.2434	NPL4	Putative ubiquitin-binding protein; regulated by Gcn2p and Gcn4p	Plate 21	H04	0	0	3	3	NA	-1.41136	Y
orf19.2438		Ortholog(s) have mitochondrion, ribosome localization	Plate 18	A07	0	0	3	3	-0.801087	0.834791	Y
orf19.2538	PTC2	Protein phosphatase of the Type 2C-related family (serine/threonine-specific) with a potential role in DNA damage checkpoint control; localizes to both cytoplasm and mitochondria; mutant shows virulence defect	Plate 08	G04	0	0	3	3	0.309398	0.78516	Y
orf19.2600	SPC98	Putative component of the microtubule-nucleating Tub4p (gamma-tubulin) complex; periodic mRNA expression, peak at cell-cycle S/G2 phase	Plate 21	B02	0	1	3	3	-0.176818	1.97828	Y
orf19.2665	MSN5	Predicted karyopherin involved in nuclear import and export of proteins; flow model biofilm induced; Spider biofilm induced	Plate 08	F06	0	0	2	3	NA	1.07548	Y
orf19.2842	GZF3	GATA-type transcription factor; oxidative stress-induced via Cap1; mutant has abnormal colony morphology and altered sensitivity to fluconazole, LiCl, and copper; Spider biofilm induced	Plate 04	C07	0	0	3	3	0.660433	-0.987999	Y
orf19.2934		Similar to S. cerevisiae Bud20; predicted role in cellular bud site selection; rat catheter and Spider biofilm induced	Plate 05	B04	0	0	3	3	-0.232337	0.715142	Y
orf19.2946	HNM4	Putative choline permease; fungal-specific (no human or murine homolog)	Plate 24	A04	0	0	3	3	1.56465	1.92413	Y
orf19.2973		Ortholog(s) have RNA binding, flap-structured DNA binding activity and role in nuclear-transcribed mRNA poly(A) tail shortening, positive regulation of endodeoxyribonuclease activity	Plate 05	F03	0	0	3	3	0.628468	-1.28746	Y
orf19.3066	ENG1	Endo-1,3-beta-glucanase; ortholog of S. cerevisiae Dse4 needed for cell separation; caspofungin, fluconazole repressed; repressed by alpha pheromone in SpiderM medium; flow model biofilm induced; rat catheter biofilm repressed	Plate 13	F11	0	0	3	3	-0.183535	-0.811299	Y
orf19.3177		Ortholog(s) have 2,5-diamino-6-ribitylamino-4(3H)-pyrimidinone 5'-phosphate deaminase activity, pseudouridine synthase activity, role in riboflavin biosynthetic process, tRNA pseudouridine synthesis and cytosol localization	Plate 02	C12	0	2	3	3	NA	1.52008	Y
orf19.330.1	RUB1	Ubiquitin-related protein with similarity to mammalian NEDD8; reversible conjugation (neddylation) of the cullin subunit (Cdc53p) modulates the ubiquitin ligase activity of the SCF complexes	Plate 23	C04	0	0	3	3	-0.327494	-0.828592	Y
orf19.3558		Ortholog(s) have Golgi apparatus, endoplasmic reticulum localization	Plate 18	G06	0	0	3	3	-0.401314	-1.00876	Y
orf19.3581		Ortholog(s) have histone binding activity, role in DNA replication-dependent nucleosome assembly and CAF-1 complex, cytoplasm, nucleus localization	Plate 04	D05	0	0	3	3	-0.4089	-0.800699	Y
orf19.3608		Mismatch repair protein; predicted role in repair of insertion or deletion mutations and removal of nonhomologous DNA ends; rat catheter biofilm repressed	Plate 04	D11	0	0	3	3	0.893542	1.54492	Y
orf19.3720		Ortholog(s) have endo-1,4-beta-xylanase activity and SCF ubiquitin ligase complex, cytoplasm localization	Plate 22	H07	0	0	3	3	0.443449	-0.840158	Y
orf19.3792		Ortholog(s) have role in cytoplasmic mRNA processing body assembly, deadenylation-dependent decapping of nuclear-transcribed mRNA, formation of translation preinitiation complex, negative regulation of translational initiation	Plate 04	H04	0	0	3	3	0.293793	1.75514	Y
orf19.3941	URA7	CTP synthase 1; flucytosine induced; protein present in exponential and stationary growth phase yeast cultures	Plate 21	B04	0	3	3	3	-0.190914	2.09267	Y
orf19.3995	RIM13	Protease of the pH response pathway; likely to mediate activation of Rim101 via C-terminal cleavage; required for alkaline pH-induced hyphal growth and for normal chlamydospore formation; Hap43-repressed; flow model biofilm induced	Plate 24	G03	0	0	3	3	NA	1.12753	Y
orf19.4106		Ortholog of S. cerevisiae : YJR141W, C. glabrata CBS138 : CAGL0M00264g, C. dubliniensis CD36 : Cd36_20520, C. parapsilosis CDC317 : CPAR2_104880 and Candida tenuis NRRL Y-1498 : CANTEDRAFT_126860	Plate 16	B06	0	0	3	3	-0.260121	0.72509	Y
orf19.4112		Ortholog(s) have 8-oxo-dGDP phosphatase activity, ATP binding, magnesium ion binding, thiamine binding, thiamine diphosphokinase activity, role in thiamine biosynthetic process and cytosol localization	Plate 22	F08	0	0	3	3	-0.0577315	1.78408	Y
orf19.4274	PUT1	Putative proline oxidase; alkaline upregulated by Rim101; flow model biofilm induced; Spider biofilm induced	Plate 16	C06	0	0	3	3	-0.169842	-0.776316	Y
orf19.4308	HSL1	Probable protein kinase involved in determination of morphology during the cell cycle of both yeast-form and hyphal cells via regulation of Swe1p and Cdc28p; required for full virulence and kidney colonization in mouse systemic infection	Plate 06	D01	0	0	3	3	-0.457452	-1.29858	Y
orf19.4579		Putative SURF4 family member; plasma membrane-localized; flow model biofilm repressed	Plate 25	A04	0	0	3	3	NA	-0.79077	Y
orf19.4686		Ortholog of S. cerevisiae : ESL1, C. dubliniensis CD36 : Cd36_41030, C. parapsilosis CDC317 : CPAR2_401340, Candida tenuis NRRL Y-1498 : CANTEDRAFT_104645 and Debaryomyces hansenii CBS767 : DEHA2E18766g	Plate 03	D04	0	0	3	3	NA	-0.791969	Y
orf19.4725	SWI6	Putative component of the MBF and SBF transcription complexes involved in G1/S cell-cycle progression; periodic mRNA expression, peak at cell-cycle G1/S phase	Plate 09	D05	0	0	3	3	-0.267499	-1.05182	Y
orf19.4798		Ortholog(s) have role in establishment of protein localization to plasma membrane and mitochondrion, plasma membrane localization	Plate 03	G12	0	0	3	3	-0.101855	0.87204	Y
orf19.4892	TPK1	cAMP-dependent protein kinase catalytic subunit; Tpk2 isoform; control of morphogenesis and stress response; WT nuclear localization requires Bcy1; produced during stationary, not exponential growth; rat catheter and Spider biofilm induced	Plate 22	C09	0	0	3	3	NA	-1.73239	Y
orf19.4899	GCA1	Extracellular/plasma membrane-associated glucoamylase; expressed in rat oral infection; regulated by carbohydrates, pH, galactose; promotes biofilm matrix formation; flow model biofilm induced; Bcr1 repressed in RPMI a/a biofilms	Plate 16	F05	0	0	3	3	2.20649	3.11673	Y
orf19.5031	SSK1	Response regulator of two-component system; role in oxidative stress response, cell wall biosynthesis, virulence, hyphal growth on solid media; expressed in hyphae and yeast; peroxisomal targeting sequence (PTS1); Spider biofilm induced	Plate 24	E11	0	0	3	3	0.22176	-1.23788	Y
orf19.5058	SMI1	Cell wall biosynthesis protein; Hap43, caspofungin-repressed; Cyr1-induced in hyphal cells; reduced biofilm cell wall glucan in mutant; possibly essential (UAU1 method); flow model biofilm induced	Plate 24	B12	0	0	3	3	0.102473	-0.757652	Y
orf19.5061	ADE5,7	Phosphoribosylamine-glycine ligase and phosphoribosylformylglycinamidine cyclo-ligase; interacts with Vps34p; required for hyphal growth and virulence; flucytosine induced; not induced in GCN response, in contrast to S. cerevisiae ortholog	Plate 07	A08	0	0	3	3	-0.903037	-0.837919	Y
orf19.5243	TRP3	Putative bifunctional enzyme with predicted indole-3-glycerol-phosphate synthase and anthranilate synthase activities; regulated by Gcn2p and Gcn4p	Plate 06	F06	0	0	3	3	-0.0477449	-0.715745	Y
orf19.5495		Putative RNA-binding protein; induced by alpha pheromone in SpiderM medium	Plate 18	C07	0	0	3	3	-1.00019	0.910952	Y
orf19.5664	HOF1	Ortholog of S. cerevisiae Hof1; a protein localized to the bud neck and required for cytokinesis in S. cerevisiae; periodic mRNA expression, peak at cell-cycle G2/M phase; mutant is viable	Plate 09	E03	0	0	2	3	0.19338	0.734446	Y
orf19.600	TRK1	Potassium transporter; mediates K+ and Cl- influx; role in sensitivity to cationic antimicrobial peptides, not by direct uptake, possibly related to membrane permeability; contains 5' UTR intron; Spider biofilm induced	Plate 18	C03	0	0	3	3	NA	-0.960959	Y
orf19.6155		Ortholog(s) have DNA ligase (ATP) activity and role in DNA ligation, DNA recombination, DNA replication, Okazaki fragment processing, base-excision repair, mitotic cell cycle, nucleotide-excision repair, telomere maintenance	Plate 04	H12	0	2	3	3	-0.0341615	1.68788	Y
orf19.6425		Ortholog(s) have role in cellular response to cadmium ion, detoxification of cadmium ion, nuclear-transcribed mRNA catabolic process, 3'-5' exonucleolytic nonsense-mediated decay, nuclear-transcribed mRNA catabolic process, non-stop decay	Plate 16	H07	0	0	3	3	NA	-0.799421	Y
orf19.6444		Ortholog(s) have role in cellular response to amino acid starvation, meiosis, negative regulation of TOR signaling cascade, regulation of autophagic vacuole assembly	Plate 13	E07	0	0	3	3	-1.08655	-1.27428	Y
orf19.6449		Ortholog of C. dubliniensis CD36 : Cd36_34310	Plate 19	C02	0	0	3	3	-1.33311	-1.08278	Y
orf19.6844	ICL1	Isocitrate lyase; glyoxylate cycle enzyme; required for virulence in mice; induced upon phagocytosis by macrophage; farnesol regulated; Pex5-dependent peroxisomal localization; stationary phase enriched; rat catheter, Spider biofilm induced	Plate 24	D05	0	0	3	3	NA	-1.21058	Y
orf19.7074		Ortholog(s) have RNA polymerase II transcription factor recruiting transcription factor activity, methylated histone residue binding activity	Plate 07	E05	0	0	3	3	NA	-0.970333	Y
orf19.720	GST3	Glutathione S-transferase; expression regulated upon white-opaque switch; induced by human neutrophils; peroxide-induced; induced by alpha pheromone in SpiderM medium; Spider biofilm induced	Plate 09	C08	0	0	3	3	NA	-0.928386	Y
orf19.7306		Aldo-keto reductase; increased transcript associated with MDR1 overexpression, benomyl or long-term fluconazole treatment; overexpression does not affect drug or oxidative stress sensitivity; stationary phase enriched; flow biofim repressed	Plate 25	B10	0	0	3	3	NA	2.07473	Y
orf19.7355	SSN8	Ortholog of S. cerevisiae Ssn8; a component of RNA polymerase II holoenzyme; mutants are viable and are sensitive to hydrogen peroxide medium	Plate 22	F07	0	0	3	3	0.0107614	-1.85406	Y
orf19.7391	OCH1	Alpha-1,6-mannosyltransferase; initiates N-glycan outer chain branch addition; similar to S. cerevisiae Och1p; required for wild-type virulence in mouse intravenous infection; fungal-specific (no human or murine homolog)	Plate 20	H08	0	0	3	3	NA	1.11402	Y
orf19.7433		Ortholog(s) have nucleocytoplasmic transporter activity, structural constituent of nuclear pore activity	Plate 09	E02	0	0	2	3	1.5895	1.38928	Y
orf19.7459		Putative mitochondrial protein with a predicted role in respiratory growth; fluconazole-induced; ketoconazole-repressed; mutants display a strong defect in flow model biofilm formation; Spider biofilm induced	Plate 04	D08	0	0	3	3	0.311004	0.807004	Y
orf19.7475	PHO81	Protein involved in regulation of hyphal development; required for response to farnesoic acid; possibly adherence-induced	Plate 19	E11	0	0	3	3	0.311469	0.776106	Y
orf19.754	YBN5	P-loop ATPase with similarity to human OLA1 and bacterial YchF; Spider biofilm repressed	Plate 20	G06	0	0	3	3	0.340931	0.886489	Y
orf19.7635	DRS1	Putative nucleolar DEAD-box protein; Hap43-induced; mutation confers hypersensitivity to 5-fluorouracil (5-FU), tubercidin (7-deazaadenosine); Tbf1-induced; repressed in core stress response	Plate 16	E03	0	0	3	3	NA	0.863961	Y
orf19.829	SCH9	Protein kinase; involved in growth control, cell size, resistance to rapamycin, cations, chlamydospore formation, filamentous growth under some conditions, and virulence; prevents hyphal growth in hypoxia at high CO2; Spider biofilm induced	Plate 04	F03	0	0	3	3	-0.251288	-0.781862	Y
orf19.895	HOG1	MAP kinase of osmotic-, heavy metal-, and core stress response; role in regulation of glycerol, D-arabitol in response to stress; phosphorylated in response to H2O2 (Ssk1-dependent) or NaCl; mutant induces protective mouse immune response	Plate 22	A06	0	0	3	3	-0.0410518	-1.35764	Y
orf19.897	VPS20	ESCRT III complex protein; role in multivesicular body (MVB) trafficking; required for processing of Rim8; Bcr1-repressed in RPMI a/a biofilms	Plate 16	G11	0	0	3	3	NA	1.34161	Y
orf19.898	HEM2	Putative porphobilinogen synthase; induced in high iron; protein level decrease in stationary phase cultures; Spider biofilm repressed	Plate 22	C05	0	0	3	3	-0.234189	0.856242	Y
orf19.1462	SMP2	Putative Mg2+-dependent phosphatidate phosphatase; transcript regulated by Nrg1	Plate 16	G03	1	1	3	3	0.018986	0.884726	Y
orf19.1960	CLN3	G1 cyclin; depletion abolishes budding and causes hyphal growth defects; farnesol regulated, functional in S. cerevisiae; possibly essential (UAU1 method); other biofilm induced; Spider biofilm induced	Plate 18	F09	1	3	3	3	NA	2.88683	Y
orf19.6738	VAN1	Member of Mnn9 family of mannosyltransferases; ortholog of S. cerevisiae Van1p; fungal-specific (no human or murine homolog)	Plate 08	G02	2	1	2	3	0.529993	1.1524	Y
orf19.2444	CHS7	Protein required for wild-type chitin synthase III activity; similar to (but not functional homolog of) S. cerevisiae Chs7p, which effects ER export of Chs3p; induced cyr1 mutant hyphae and ras1 yeast-form cells; Spider biofilm induced	Plate 14	F12	0	0	3	0*	-0.308819	0.481983	N
orf19.6875	VPS35	Putative role in vacuolar sorting; downregulated in biofilm; induced upon adherence to polystyrene	Plate 16	G04	1	0	3	0*	-0.33274	-0.000809759	N
orf19.1555	SAC3	Putative nuclear pore-associated protein, required for small ribosomal subunit biogenesis; possibly an essential gene, disruptants not obtained by UAU1 method	Plate 18	H10	0	0	3	0*	-0.00472302	3.47929	Y
orf19.1661	DBP5	Ortholog(s) have RNA helicase activity, RNA-dependent ATPase activity, inositol hexakisphosphate binding activity and role in mRNA export from nucleus, translational termination	Plate 16	E01	0	0	3	0*	NA	4.0424	Y
orf19.1760	RAS1	RAS signal transduction GTPase; regulates cAMP and MAP kinase pathways; role in hyphal induction, virulence, apoptosis, heat-shock sensitivity; nonessential; plasma membrane-localized; complements viability of S. cerevisiae ras1 ras2 mutant	Plate 18	B04	0	0	3	0*	0.248307	2.64354	Y
orf19.1923	RRN3	Protein with a predicted role in recruitment of RNA polymerase I to rDNA; caspofungin induced; flucytosine repressed; repressed in core stress response; repressed by prostaglandins	Plate 22	H12	0	0	3	0*	0.189024	2.01987	Y
orf19.250	SLC1	Putative fatty acyltransferase; protein repressed during the mating process	Plate 04	E08	0	0	3	0*	-0.181532	1.40151	Y
orf19.3468	ALG11	Alpha-1,2-mannosyltransferase; catalyzes sequential addition of 2 terminal alpha 1,2-mannose residues to the Man5GlcNAc2-PP-dolichol intermediate during asparagine-linked glycosylation in the ER; Spider biofilm induced	Plate 23	B08	0	0	3	0*	-0.129573	2.58203	Y
orf19.4882		TFIIE small subunit; involved in RNA polymerase II transcription initiation; Spider biofilm induced	Plate 04	G01	0	0	3	0*	-0.0608326	4.4992	Y
orf19.5229		Ortholog(s) have 3'-5'-exoribonuclease activity, endoribonuclease activity, tRNA binding activity	Plate 16	D10	0	1	3	0*	-0.0932336	2.45499	Y
orf19.5416	ESA1	Subunit of the NuA4 histone acetyltransferase complex; member of MYST family; Spider biofilm induced	Plate 16	E02	0	0	3	0*	-0.0219747	1.3583	Y
orf19.6193	TAF145	Protein similar to S. cerevisiae Taf145p, a component of RNA polymerase II transcription factor TFIID; flucytosine repressed; likely to be essential for growth, based on an insertional mutagenesis strategy	Plate 22	H11	0	1	3	0*	NA	3.32142	Y
orf19.6538	VMA11	Predicted ortholog of S. cerevisiae Tfp3/Vma11; c' subunit of the V0 subcomplex of the vacuolar ATPase; required for hemoglobin-iron utilization; Spider biofilm repressed	Plate 08	G06	0	0	3	0*	-0.0310081	0.924218	Y
orf19.978	BDF1	Bromodomain transcription factor; repressed upon adherence to polystyrene; reduced mRNA abundance detected in null mutant; macrophage/pseudohyphal-repressed; possibly essential, disruptants not obtained by UAU1 method	Plate 06	C02	0	0	3	0*	NA	3.72162	Y
orf19.1468		Ortholog(s) have protein phosphatase type 2A regulator activity, protein serine/threonine phosphatase activity	Plate 16	G02	0	0	3	1*	-0.743061	-0.0413598	N
orf19.1111		Ortholog(s) have chromatin binding, protein complex scaffold activity and role in RNA polymerase II transcriptional preinitiation complex assembly, histone acetylation	Plate 16	D12	0	0	3	1*	0.0724216	2.76408	Y
orf19.2055	NPL6	Putative nuclear protein localization factor; Hap43-induced; Spider biofilm repressed	Plate 13	F09	0	0	3	1*	0.125459	3.47588	Y
orf19.6848	VPS16	Protein similar to S. cerevisiae Vps16p, which is involved in protein-vacuolar targeting; likely to be essential for growth, based on insertional mutagenesis; downregulated in biofilm or in azole-resistant strain that overexpresses MDR1	Plate 24	G05	0	0	3	1*	2.44022	2.21144	Y
orf19.1119	MTR10	Putative importin; member of a family of fungal-specific nuclear importins; Mig1-regulated	Plate 03	G06	0	0	3	2*	0.165174	3.20177	Y
orf19.2601	HEM1	Putative 5-aminolevulinate synthase; caspofungin repressed; induced by high iron, nitric oxide; regulated by Ssn6; Hap43-repressed; Spider biofilm induced	Plate 18	B05	0	0	3	2*	-0.161326	0.995503	Y
orf19.2964		Ortholog(s) have DNA translocase activity	Plate 18	D11	0	0	3	2*	NA	2.4785	Y
orf19.3176	RIM21	Plasma membrane pH-sensor involved in the Rim101 pH response pathway; required for processing and activation of Rim101 and for alkaline pH-induced hyphal growth; Spider biofilm induced	Plate 09	B07	0	0	3	2*	0.15194	1.97057	Y
orf19.5214	VPS33	Ortholog(s) have ATP binding, phosphatidylinositol binding activity	Plate 09	B04	0	0	2	2*	-0.0108526	1.07676	Y
orf19.6091	RIM8	Beta-arrestin-like protein; involved in pH response; required for pathogenesis, activation of Rim101 and alkaline pH-induced hyphal growth; colony morphology-related gene regulation by Ssn6p negative feedback regulation target	Plate 13	H05	0	0	3	2*	-0.37428	1.95554	Y
orf19.7572	SPT7	Putative SAGA transcriptional regulatory complex subunit; mutation confers hypersensitivity to toxic ergosterol analog, and to amphotericin B	Plate 04	G08	0	0	3	2*	-0.0928228	2.14129	Y
orf19.795	VPS36	ESCRT II protein sorting complex subunit; involved in Rim8 processing and proteolytic activation of Rim101, which regulates pH response; role in uptake of Histatin-5 into vacuole	Plate 19	H08	0	0	3	2*	-0.208896	1.72003	Y
