# Supplementary material for: Global analysis of fungal morphology exposes mechanisms of host cell escape
Source: Nat Commun. 2015 Mar 31;6:6741. doi: 10.1038/ncomms7741 (PMC4382923; doi:10.1038/ncomms7741)
Supplement: Supplementary Data 7 — HET pooled morphology analysis [file ncomms7741-s8.xlsx]

## Sheet: List of mutants
Supplementary Data 7: HET pooled morphology analysis. A list of heterozygous deletion mutants that were identified to be hyper or hypofilamentous in response to serum in the pooled screens (sheet 1) and their morphology scores (sheet 2)
LOG2 filter/flow-through indicates the Log2 ratios between the filter and flow-through in the pooled screen of the HET library
Altered filamentation in Uhl transposon screen indicates whether the gene were identified as haploinsufficient for filamentation in screens performed by Uhl et al., 2003
orf19 name	Common	Description	LOG2 filter/flow through	Altered filamentation in Uhl transposon screen
orf19.2935	RPL10	Ribosomal protein L10; intron in 5'-UTR; downregulated upon phagocytosis by murine macrophage; transcription regulated by yeast-hypha switch; Spider biofilm repressed	-2.05
orf19.6213	SUI2	Translation initiation factor eIF2, alpha chain; genes encoding ribosomal subunits, translation factors, and tRNA synthetases are downregulated upon phagocytosis by murine macrophage; stationary phase enriched protein	-1.46
orf19.7150	NRG1	Transcription factor/repressor; regulates chlamydospore formation/hyphal gene induction/virulence and rescue/stress response genes; effects both Tup1 dependent and independent regulation; flow model biofilm induced; Spider biofilm repressed	-1.31	yes
orf19.4223	GCD11	Gamma subunit of translation initiation factor eIF2; involved in identification of the start codon; likely essential for growth, based on an insertional mutagenesis strategy; Spider biofilm repressed	-1.23
orf19.1453	SPT5	Protein similar to S. cerevisiae Spt5p transcription elongation factor; transposon mutation affects filamentous growth	-1.23	yes
orf19.5982	RPL18	Predicted ribosomal protein; Plc1p-regulated, Tbf1-activated; repressed upon phagocytosis by murine macrophage; Hap43p-induced; Spider biofilm repressed	-1.22
orf19.2922		Ortholog(s) have double-stranded DNA binding activity, role in reciprocal meiotic recombination, synapsis and condensed nuclear chromosome localization	-1.16
orf19.4335	TNA1	Putative nicotinic acid transporter; detected at germ tube plasma membrane by mass spectrometry; transcript induced upon phagocytosis by macrophage; rat catheter biofilm induced	-1.11
orf19.416		Ortholog of C. dubliniensis CD36 : Cd36_05200, C. parapsilosis CDC317 : CPAR2_107660, Candida tenuis NRRL Y-1498 : cten_CGOB_00159 and Debaryomyces hansenii CBS767 : DEHA2E07854g	-1.02
orf19.7161	SUI3	Putative translation initiation factor; genes encoding ribosomal subunits, translation factors, and tRNA synthetases are downregulated upon phagocytosis by murine macrophage	-0.98
orf19.6109	TUP1	Transcriptional corepressor; represses filamentous growth; regulates switching; role in germ tube induction, farnesol response; in repression pathways with Nrg1, Rfg1; farnesol upregulated in biofilm; rat catheter, Spider biofilm repressed	-0.97	yes
orf19.7044	RIM15	Ortholog(s) have protein kinase activity and role in age-dependent response to oxidative stress involved in chronological cell aging, conidiophore development, hyphal growth, protein phosphorylation, regulation of meiosis	-0.9
orf19.6438		Ortholog(s) have serine C-palmitoyltransferase activity, role in sphingolipid biosynthetic process and SPOTS complex localization	-0.88
orf19.102		Ortholog(s) have translation regulator activity, role in regulation of translation and mitochondrion localization	-0.85
orf19.4478		Ortholog(s) have aspartate-tRNA ligase activity, role in mitochondrial aspartyl-tRNA aminoacylation and mitochondrion localization	-0.85
orf19.1955		Ortholog(s) have palmitoyltransferase activity, role in protein palmitoylation, protein targeting to membrane and endoplasmic reticulum palmitoyltransferase complex, extrinsic to endoplasmic reticulum membrane localization	-0.82
orf19.2994	RPL13	Putative ribosomal subunit; antigenic during murine infection; downregulated upon phagocytosis by murine macrophage; Spider biofilm repressed	-0.79
orf19.1878	MED4	RNA polymerase II core mediator complex subunit	-0.77
orf19.2307		Ortholog(s) have role in mRNA cleavage, mRNA polyadenylation, mitotic sister chromatid segregation, regulation of G1/S transition of mitotic cell cycle and cytosol, mRNA cleavage and polyadenylation specificity factor complex localization	-0.77
orf19.5927	RPS15	Putative ribosomal protein; macrophage/pseudohyphal-induced after 16 h; repressed upon phagocytosis by murine macrophage; Spider biofilm repressed	-0.77
orf19.4901		Predicted methyltransferase; Spider biofilm induced	-0.74
orf19.6187		possible pseudouridine monophosphate glycosidase; overlaps orf19.6185 and orf19.618; has intron; Spider biofilm repressed	-0.72
orf19.6297		Ortholog(s) have pseudouridine synthase activity, role in tRNA pseudouridine synthesis and cytosol, nucleus localization	-0.71
orf19.1738	UGP1	UTP-glucose-1-phosphaturidyl transferase; localizes to yeast, not hyphal cell surface; Hog1-repressed; stationary phase enriched; induced in oralpharyngeal candidasis; rat catheter biofilm repressed; Bcr1-repressed in RPMI a/a biofilms	-0.71
orf19.5541		Protein with similarity to S. pombe Nrd1p; transcription induced upon induction of hyphal growth; regulated by Cph1p, Efg1p, Cph2p; low-level expression; alkaline upregulated; fungal-specific (no human or murine homolog)	-0.69
orf19.1592		Protein of unknown function; Spider biofilm induced	-0.69
orf19.5864	URK1	Protein similar to uridine kinase; repressed by ciclopirox olamine; Spider biofilm induced	-0.68
orf19.5107	NOT5	Protein with similarity to S. cerevisiae Not5p, a member of the transcription regulatory CCR4-NOT complex; required for hyphal growth; antigenic during human oral infection; greater expression in yeast-form cells than hyphae	-0.67
orf19.7502		Protein of unknown function; Hap43-induced gene; upregulated in a cyr1 null mutant; Spider biofilm induced	-0.67
orf19.4348	MED14	RNA polymerase II mediator complex subunit	-0.65
orf19.6322	ARD	D-arabitol dehydrogenase, NAD-dependent (ArDH); enzyme of D-arabitol and D-arabinose catabolism; D-arabitol is a marker for active infection in humans; rat catheter and Spider biofilm induced	-0.65
orf19.5646		Ortholog of S. cerevisiae : YPL034W, C. glabrata CBS138 : CAGL0L06996g, C. dubliniensis CD36 : Cd36_40280, C. parapsilosis CDC317 : CPAR2_402170 and Candida tenuis NRRL Y-1498 : CANTEDRAFT_137348	-0.64
orf19.3647	SEC8	Predicted subunit of the exocyst complex, involved in exocytosis; localizes to a crescent on the surface of the hyphal tip	-0.63
orf19.4245		Protein with a predicted pleckstrin domain; Hap43-repressed gene	-0.63
orf19.4067	FGR18	Protein lacking an ortholog in S. cerevisiae; transposon mutation affects filamentous growth	-0.62	yes
orf19.5493	GSP1	Small RAN G-protein; essential; no prenylation predicted; can rescue S. cerevisiae gsp1 viability; macrophage/pseudohyphal-induced; transcript not regulated by white-opaque, yeast-hypha switching; GlcNAc-induced; Spider biofilm repressed	-0.61
orf19.3994		Dolichyl-diphosphooligosaccharide-protein glycotransferase; predicted role in protein N-linked glycosylation, protein O-linked mannosylation; Spider biofilm repressed	-0.61
orf19.1116		Protein of unknown function; planktonic growth-induced gene	-0.61
orf19.2746	EMP70	Protein with a role in endosome-to-vacuole sorting; rat catheter biofilm repressed	-0.6
orf19.2598	VMA4	H+ transporting ATPase E chain; transcript regulated by Mig1; caspofungin repressed; protein level decreases in stationary phase cultures; rat catheter biofilm repressed	-0.6
orf19.6859		Ortholog of C. dubliniensis CD36 : Cd36_44860, Candida tropicalis MYA-3404 : CTRG_04054 and Candida albicans WO-1 : CAWG_03295	-0.6
orf19.3498		Ortholog of C. dubliniensis CD36 : Cd36_62270, C. parapsilosis CDC317 : CPAR2_602240, Candida tenuis NRRL Y-1498 : CANTEDRAFT_114419 and Debaryomyces hansenii CBS767 : DEHA2E04884g	-0.6
orf19.7290		Ortholog(s) have RNA cap binding activity, role in deadenylation-dependent decapping of nuclear-transcribed mRNA and cytoplasmic mRNA processing body, cytosol, mRNA cap binding complex, nucleus localization	-0.59
orf19.2629	USO1	Ortholog(s) have role in ER to Golgi vesicle-mediated transport, Golgi vesicle docking, SNARE complex assembly and ER to Golgi transport vesicle membrane, Golgi membrane localization	-0.59
orf19.3170		Ortholog(s) have role in RNA Polymerase I assembly, RNA Polymerase II core complex assembly, RNA Polymerase III assembly, formation of translation preinitiation complex and cytoplasm, cytosolic ribosome localization	-0.58
orf19.2992	RPP1A	Conserved acidic ribosomal protein; likely role in regulation of translation elongation; interacts with Rpp2B; 1 of 4 similar C. albicans ribosomal proteins (Rpp1A, Rpp1Bp, Rpp2A, Rpp2B); Hap43-induced; Spider biofilm repressed	-0.58
orf19.3735		Protein of unknown function; induced by alpha pheromone in SpiderM medium	-0.58
orf19.1083		Putative protein of unknown function; macrophage-induced gene	-0.57
orf19.5731	PAD1	Putative phenylacrylic acid decarboxylase; repressed by Rgt1p	-0.57
orf19.1862		Possible stress protein; increased transcription associated with CDR1 and CDR2 overexpression or fluphenazine treatment; regulated by Sfu1, Nrg1, Tup1; stationary phase enriched protein; Spider biofilm induced	-0.57
orf19.679	FGR39	Protein lacking an ortholog in S. cerevisiae; transposon mutation affects filamentous growth	-0.57	yes
orf19.7447	JEN1	Lactate transporter; induced by lactic acid, activated by Cat8; alkaline repressed by Rim101; localizes to plasma membrane; Spider biofilm induced	-0.56
orf19.4642		Protein of unknown function; Hap43-induced gene	-0.56
orf19.55		Ortholog(s) have role in cellular zinc ion homeostasis and endoplasmic reticulum localization	-0.55
orf19.1948		Ortholog of C. dubliniensis CD36 : Cd36_51110, C. parapsilosis CDC317 : CPAR2_302560, Candida tenuis NRRL Y-1498 : CANTEDRAFT_135271 and Debaryomyces hansenii CBS767 : DEHA2E12914g	-0.55
orf19.5963		Putative prenyltransferase; essential gene in S. cerevisiae; Spider biofilm induced	-0.54
orf19.6705		Putative guanyl nucleotide exchange factor with Sec7 domain; required for normal filamentous growth; regulated by yeast-hyphal switch; filament induced; regulated by Nrg1, Tup1, Mob2, Hap43; mRNA binds She3; Spider biofilm induced	-0.54
orf19.3187	ZNC1	Zn(2)-Cys(6) transcription factor; regulated by Gcn2 and Gcn4; gene located in zinc cluster region of Chromosome 5, near the MTL locus; required for yeast cell adherence to silicone substrate; Spider biofilm induced	-0.54
orf19.5789	ADE8	Putative phosphoribosylglycinamide formyl-transferase, enzyme of amino acid biosynthesis pathway; upregulated in biofilm; S. cerevisiae ortholog is Gcn4p regulated; protein enriched in stationary phase yeast-form cultures	0.53
orf19.6902	DBP7	Putative ATP-dependent DEAD-box RNA helicase; Hap43-induced; rat catheter biofilm induced	0.53
orf19.2002		Ortholog(s) have structural constituent of nuclear pore activity and role in nuclear pore organization, poly(A)+ mRNA export from nucleus, protein import into nucleus, ribosomal large subunit export from nucleus	0.53
orf19.1683	PPH21	Putative protein phosphatase of the Type 2A-related family (serine/threonine-specific), similar to S. cerevisiae Pph21p; caspofungin repressed; possibly an essential gene, disruptants not obtained by UAU1 method	0.53
orf19.5796	SHE9	Protein with similarity to S. cerevisiae She9p, which inhibits growth when overproduced; gene has possible growth-regulation element; fungal-specific (no human or murine homolog)	0.53
orf19.916		Putative protein involved in apoptosis; Spider biofilm induced	0.54
orf19.1468	CDC55	Ortholog(s) have protein phosphatase type 2A regulator activity, protein serine/threonine phosphatase activity	0.54
orf19.5000	CYB2	Putative cytochrome b2 precursor; induced in high iron; alkaline repressed; colony morphology-related gene regulation by Ssn6; Hap43-repressed; pider biofilm induced	0.54
orf19.385	GCV2	Glycine decarboxylase P subunit; protein of glycine catabolism; repressed by Efg1; Hog1-induced; induced by Rim101 at acid pH; transcript induced in elevated CO2; stationary phase enriched protein	0.54
orf19.1706	MET18	Putative protein with a predicted role in nucleotide excision repair (NER) and RNA polymerase II (RNAP II) transcription; Plc1p-regulated	0.54
orf19.3347	RPB7	Functional homolog of S. cerevisiae Rpb7; essential subunit of RNA Polymerase II; enhances hyperfilamentation of an S. cerevisiae rpb4 mutant; suppresses defects of S. cerevisiae rpb4 and ess1 mutants; Spider biofilm repressed	0.54
orf19.5682		Ortholog(s) have protein binding, bridging, protein transporter activity and role in chromosome condensation, protein import into nucleus, protein targeting to membrane, regulation of mitotic cell cycle	0.54
orf19.5617		Ortholog(s) have methylated histone residue binding, transcription factor binding activity	0.55
orf19.2675		Ortholog(s) have mRNA binding activity, role in spliceosomal complex assembly and U2 snRNP, U2-type prespliceosome localization	0.55
orf19.3938		Putative mitochondrial ribosomal protein of the small subunit; mutation confers hypersensitivity to 5-fluorocytosine (5-FC), 5-fluorouracil (5-FU), and tubercidin (7-deazaadenosine)	0.55
orf19.4778	LYS142	Zn(II)2Cys6 transcription factor; has similarity to S. cerevisiae Lys14, involved in the regulation of lysine biosynthesis genes; fungal-specific	0.55
orf19.2784		Ortholog of C. dubliniensis CD36 : Cd36_07090, Candida tenuis NRRL Y-1498 : cten_CGOB_00237, Debaryomyces hansenii CBS767 : DEHA2F25542g and Pichia stipitis Pignal : psti_CGOB_00186	0.55
orf19.4179		Putative adhesin-like protein	0.55
orf19.2863.1	ERV1	Predicted component of the mitochondrial intermembrane space (IMS), involved in protein import into mitochondrial intermembrane space	0.56
orf19.307		Ortholog(s) have transcription coactivator activity, role in histone acetylation, transcription from RNA polymerase II promoter and Ada2/Gcn5/Ada3 transcription activator complex, SAGA complex, SLIK (SAGA-like) complex localization	0.56
orf19.7327	PHO88	Protein with a role in phosphate transport; biofilm-regulated expression; amphotericin B repressed	0.56
orf19.2859	SRP40	Putative chaperone of small nucleolar ribonucleoprotein particles; macrophage/pseudohyphal-induced; rat catheter biofilm induced	0.56
orf19.6152		Ortholog(s) have mitochondrion localization	0.57
orf19.4800	RIM20	Protein involved in the pH response pathway; binds to the transcription factor Rim101 and may serve as a scaffold to facilitate the C-terminal proteolytic cleavage that activates Rim101; required for alkaline pH-induced hyphal growth	0.58
orf19.3349		Putative RNA polymerase II subunit B150; heterozygous null mutant exhibits resistance to parnafungin in the C. albicans fitness test	0.58
orf19.2446		Ortholog(s) have cell division site, cell tip, cytoplasm, nucleus localization	0.58
orf19.1852		Ortholog(s) have mitochondrion localization	0.59
orf19.1229		Ortholog(s) have importin-alpha export receptor activity, role in cell division, protein export from nucleus and nuclear membrane localization	0.59
orf19.1093	FLO8	Transcription factor; required for hyphal formation and CO2 induced white-opaque switching; regulates hyphal gene expression; required for virulence in mouse systemic infection; binds Efg1p; binds Mss11p via LisH motif; has LUFS domain	0.59
orf19.7344		Ortholog(s) have DNA binding, chromatin binding, histone deacetylase activity	0.59
orf19.7293	MPS1	Monopolar spindle protein, a putative kinase; essential for growth; periodic mRNA expression, peak at cell-cycle S/G2 phase	0.59
orf19.4624	HRT2	Protein described as having a role in Ty3 transposition; repressed in hyphae; stationary phase enriched protein; rat catheter and Spider biofilm repressed	0.59
orf19.5377	HOS2	Putative protein deacetylase, deacetylates tubulin in vitro; genetic evidence suggests that Set3p and Hos2p function together as a complex involved in regulation of white-opaque switching, filamentous growth and virulence	0.6
orf19.4657		Ortholog(s) have phosphoprotein phosphatase activity, role in negative regulation of phospholipid biosynthetic process, nuclear envelope organization and Nem1-Spo7 phosphatase complex, integral to membrane, mitochondrion localization	0.6
orf19.4808	NUP188	Putative nuclear pore complex subunit; transcript regulated by Nrg1 and Mig1	0.6
orf19.7321		Ortholog(s) have role in re-entry into mitotic cell cycle after pheromone arrest and endoplasmic reticulum localization	0.61
orf19.2654	RMS1	Putative lysine methyltransferase; Hap43-induced; protein induced during mating; possibly essential, disruptants not obtained by UAU1 method; rat catheter and Spider biofilm induced	0.61
orf19.6777		Ortholog of Candida albicans WO-1 : CAWG_03032	0.61
orf19.3110		Possible mannosyltransferase; Spider biofilm induced	0.61
orf19.90		Ortholog(s) have cytoplasm localization	0.61
orf19.1084	CDC39	Protein similar to S. cerevisiae Cdc39p, which is part of the CCR4-NOT transcription regulatory complex; transposon mutation affects filamentous growth	0.62	yes
orf19.3681		Ortholog(s) have Ran guanyl-nucleotide exchange factor activity, protein transporter activity	0.62
orf19.5904	RPL19A	Ribosomal protein L19; repressed upon phagocytosis by murine macrophages; Hap43-induced gene; Spider biofilm repressed	0.63
orf19.6417	TSR1	Component of 20S pre-rRNA processing unit; repressed by prostaglandins	0.63
orf19.5159	DUG3	Putative glutamine amidotransferase (GATase II); role in glutathione catabolism;	0.64
orf19.137		Putative transferase involved in phospholipid biosynthesis; induced by alpha pheromone in SpiderM medium	0.65
orf19.6459	DPP3	Protein similar to S. cerevisiae pyrophosphate phosphatase Dpp1; required for farnesol biosynthesis; repressed by 17-beta-estradiol, ethynyl estradiol; Spider biofilm induced	0.65
orf19.4635	NIP1	Putative translation initiation factor; mutation confers hypersensitivity to roridin A and verrucarin A; genes encoding ribosomal subunits, translation factors, and tRNA synthetases are downregulated upon phagocytosis by murine macrophage	0.65
orf19.4146	SMD3	Putative core snRNP protein; induced upon adherence to polystyrene	0.65
orf19.6200		Pry family pathogenesis-related protein; oral infection upregulated gene; mutant has reduced capacity to damage oral epithelial cells	0.66
orf19.3715	ASF1	Protein similar to S. cerevisiae Asf1p, a chromatin assembly complex component; likely to be essential for growth, based on an insertional mutagenesis strategy	0.67
orf19.1043		Ortholog(s) have lysophosphatidic acid acyltransferase activity and role in cellular response to cadmium ion, cellular triglyceride homeostasis, detoxification of cadmium ion, lipid particle organization, protein targeting to vacuole	0.67
orf19.2392		Ortholog of C. dubliniensis CD36 : Cd36_28460, Debaryomyces hansenii CBS767 : DEHA2B00704g, Pichia stipitis Pignal : PICST_43964 and Spathaspora passalidarum NRRL Y-27907 : spas_CGOB_00057	0.67
orf19.2798		Putative helicase; fungal-specific (no human or murine homolog)	0.68
orf19.3952	SRP101	Signal recognition particle (SRP) receptor alpha subunit; involved in SRP-dependent protein targeting; rat catheter biofilm repressed	0.68
orf19.2249		Putative metalloprotease of the mitochondrial inner membrane; expression downregulated in an ssr1 null mutant	0.69
orf19.7412	MUB1	Predicted protein required for ubiquitination; role in meiosis, regulation of cell budding in S. cereviae; Spider biofilm induced	0.69
orf19.2941	SCW4	Putative cell wall protein; substrate for Kex2p processing in vitro; expression regulated by white-opaque switch; alkaline repressed; possibly essential (UAU1 method); flow model biofilm induced; Spider biofilm induced	0.7
orf19.3008	COQ4	Protein with a putative role in coenzyme Q biosynthesis; transcriptionally induced by interaction with macrophage; Hap43p-repressed gene	0.71
orf19.2968		Protein of unknown function; Spider biofilm induced	0.71
orf19.3644		Protein of unknown function; Cyr1-repressed; rat catheter and Spider biofilm induced	0.71
orf19.2837	ALG5	Putative glucosyltransferase involved in cell wall mannan biosynthesis; possibly an essential gene, disruptants not obtained by UAU1 method	0.72
orf19.3765	RAX2	Plasma membrane protein involved in establishment of bud sites and linear direction of hyphal growth; filament induced, repressed by Rim101, Tup1; Hap43-induced; Spider biofilm induced	0.72
orf19.4774	AOX1	Alternative oxidase; low abundance; constitutively expressed; one of two isoforms (Aox1p and Aox2p); involved in a cyanide-resistant respiratory pathway present in plants, protists, and some fungi, absent in S. cerevisiae; Hap43p-repressed	0.72
orf19.5320	NCE4	Putative RecQ-mediated genome instability protein; Hap43-repressed gene; periodic mRNA expression, peak at cell-cycle G2/M phase; flow model biofilm induced	0.73
orf19.2808	ZCF16	Predicted Zn(II)2Cys6 transcription factor; mutants are viable; rat catheter biofilm induced	0.73
orf19.2264	OLE2	Protein with similarity to fatty acid desaturase (stearoyl-CoA desaturase); homozygous null mutant shows decreased production of prostaglandin E2	0.74
orf19.9		Ortholog of C. dubliniensis CD36 : Cd36_32700, C. parapsilosis CDC317 : CPAR2_204280, Candida tenuis NRRL Y-1498 : CANTEDRAFT_113831 and Debaryomyces hansenii CBS767 : DEHA2E03916g	0.74
orf19.7393		Predicted NAD+/NADH kinase; possible role in cellular iron ion homeostasis; Spider biofilm induced	0.75
orf19.4498		Ortholog of C. dubliniensis CD36 : Cd36_19120, C. parapsilosis CDC317 : CPAR2_103880, Candida tenuis NRRL Y-1498 : CANTEDRAFT_115581 and Debaryomyces hansenii CBS767 : DEHA2F08426g	0.75
orf19.3724		Ortholog(s) have role in endonucleolytic cleavage in 5'-ETS of tricistronic rRNA transcript (SSU-rRNA, 5.8S rRNA and LSU-rRNA), more	0.76
orf19.6382		Putative MRP/CFTR-subfamily ABC transporter; member of multidrug resistance-associated protein (MRP) subfamily of ABC family; similar to S. cerevisiae Bpt1p	0.78
orf19.6263		Predicted MFS membrane transporter; member of the monocarboxylate porter (MCP) family; Spider biofilm induced	0.78
orf19.5148	CYR1	Class III adenylyl cyclase; mutant lacks cAMP; mutant hyphal growth defect rescued by exogenous cAMP; required for mouse mucosal or systemic infection; role in macrophage sensitivity, apoptosis; downstream of Ras1p and CO2 signaling	0.79
orf19.5908	TEC1	TEA/ATTS transcription factor; white cell pheromone response, hyphal gene regulation; required for Spider and RPMI biofilm formation; regulates BCR1; Cph2 regulated transcript; alkaline, rat catheter, Spider, flow model biofilm induced	0.79
orf19.3811	GYP1	Putative Cis-golgi GTPase-activating protein; transcript regulated by Nrg1, Mig1, and Tup1	0.81
orf19.1865	MCS7	S. cerevisiae ortholog Mcs7 has a role in reciprocal meiotic recombination; Spider biofilm repressed	0.81
orf19.3349		Putative RNA polymerase II subunit B150; heterozygous null mutant exhibits resistance to parnafungin in the C. albicans fitness test	0.81
orf19.182		Ortholog(s) have rRNA (guanine-N1-)-methyltransferase activity, role in rRNA modification and endoplasmic reticulum, mitochondrion localization	0.82
orf19.1649	RNA1	Putative GTPase-activating protein; protein level decreases in stationary phase cultures; Spider biofilm repressed	0.82
orf19.2232	RPL11	Ribosomal protein; repressed by phagocytosis; colony morphology-related gene regulation by Ssn6; Hap43-induced; Spider biofilm repressed	0.82
orf19.7136	SPT6	Putative transcription elongation factor; transposon mutation affects filamentous growth; transcript induced in an RHE model of oral candidiasis and in clinical isolates from oral candidiasis	0.82	yes
orf19.1985		Has aminoglycoside phosphotransferase and protein kinase domains; rat catheter and flow model biofilm induced	0.83
orf19.3100		Protein with t-SNARE domains and a microtubule associated domain; Hap43-induced gene; repressed by alpha pheromone in SpiderM medium	0.84
orf19.5235		Putative mitochondrial ribosomal protein of the large subunit; Hap43-induced; mutants are viable; protein level decreases in stationary phase	0.86
orf19.1720		Ortholog(s) have role in mitotic recombination	0.87
orf19.3071	MIH1	Putative protein phosphatase of the PTP family (tyrosine-specific); ortholog of S. cerevisiae Mih1; mRNA binds She3	0.89
orf19.6203	PUT3	Zn(II)2Cys6 transcription factor; has similarity to S. cerevisiae Put3, a transcription factor involved in the regulation of proline utilization genes	0.9
orf19.2288	CCT5	T-complex protein 1, epsilon subunit; protein present in exponential and stationary growth phase yeast cultures; Spider biofilm repressed	0.93
orf19.5628		Mitochondrial dicarboxylate transporter; possibly an essential gene, disruptants not obtained by UAU1 method	0.94
orf19.6096	TRP1	Phosphoribosylanthranilate isomerase; tryptophan biosynthesis; expected unifunctional, unlike trifunctional enzyme of some other fungi; complements E. coli trpC, S. cerevisiae trp1 mutant; CCT1 and TRP1 overlap; Spider biofilm repressed	0.94
orf19.2430		Ortholog of Candida albicans WO-1 : CAWG_00792	0.97
orf19.7023		Ortholog of S. cerevisiae Ioc4, a protein that influences gene expression through chromatin remodeling; oxidative stress-induced via Cap1	0.98
orf19.6314	RPB8	Putative subunit of RNA polymerases I, II, and III; regulated by Gcn4p; repressed in response to amino acid starvation (3-aminotriazole treatment); heterozygous null mutant exhibits resistance to parnafungin	0.99
orf19.2720		Cytosolic chaperonin Cct ring complex subunit; role in the assembly of actin and tubulins; Spider biofilm repressed	1
orf19.4004	CCT3	Putative cytosolic chaperonin Cct ring complex subunit; mutation confers hypersensitivity to cytochalasin D	1.02
orf19.4524	ZCF24	Predicted Zn(II)2Cys6 transcription factor; caspofungin induced; Hap43-repressed	1.02
orf19.6099	CCT8	Chaperonin-containing T-complex subunit; role in hyphal morphogenesis, particularly starvation-induced; essential; expression in S. cerevisiae inhibits Ras2-mediated pathways; CCT8 and TRP1 overlap; Spider biofilm repressed	1.04
orf19.199		Protein of unknown function; hyphal-induced expression; upregulated in a cyr1 null mutant	1.05
orf19.5104	LTP1	Putative protein phosphatase of the PTP family (tyrosine-specific), similar to S. cerevisiae Ltp1p	1.06
orf19.3819		Protein of unknown function; transcript detected on high-resolution tiling arrays	1.06
orf19.6382		Putative MRP/CFTR-subfamily ABC transporter; member of multidrug resistance-associated protein (MRP) subfamily of ABC family; similar to S. cerevisiae Bpt1p	1.07
orf19.7629		Ortholog(s) have Seh1-associated complex, cytosol, extrinsic to fungal-type vacuolar membrane, ribosome localization	1.08
orf19.5242	CDC6	Putative ATP-binding protein with a predicted role in DNA replication; member of conserved Mcm1p regulon; periodic mRNA expression, peak at cell-cycle M/G1 phase	1.12
orf19.7206	OCA6	Putative protein phosphatase of the PTP family (tyrosine-specific), similar to S. cerevisiae Oca6p; mutant shows virulence defect	1.12
orf19.696	STE2	Receptor for alpha factor mating pheromone, MFalpha; required for a-type cells to respond to alpha factor, for opaque a-form mating and white a-form response; possible Kex2p substrate; a-specific, alpha-factor induced, A1p-Alpha2p repressed	1.12
orf19.4171		Has domain(s) with predicted ATP binding activity	1.13
orf19.1664		Protein of unknown function; expression downregulated in an ssr1 null mutant	1.14
orf19.2160	NAG4	Putative transporter; fungal-specific; similar to Nag3p and to S. cerevisiae Ypr156Cp and Ygr138Cp; required for wild-type mouse virulence and wild-type cycloheximide resistance; gene cluster encodes enzymes of GlcNAc catabolism	1.17
orf19.1402	CCT2	Chaperonin of the cytosolic TCP1 ring complex; protein present in exponential and stationary-phase yeast cells, but higher amounts in stationary phase; GlcNAc-induced protein	1.18
orf19.5604	MDR1	Plasma membrane MDR/MFS multidrug efflux pump; methotrexate is preferred substrate; overexpression in drug-resistant clinical isolates confers fluconazole resistance; repressed in young biofilms; rat catheter biofilm induced	1.21
orf19.2670		Ortholog(s) have 3-hydroxyacyl-[acyl-carrier-protein] dehydratase activity, role in fatty acid biosynthetic process and mitochondrion localization	1.22
orf19.392		Ortholog(s) have role in mitochondrial respiratory chain complex III assembly and integral to mitochondrial membrane localization	1.23
orf19.3126	CCT6	Putative cytosolic chaperonin Cct ring complex subunit; mutation confers hypersensitivity to cytochalasin D; GlcNAc-induced protein; Spider biofilm repressed	1.25
orf19.2774	LAB5	Ortholog(s) have role in protein lipoylation and mitochondrion localization	1.25
orf19.701	CFL11	Protein similar to ferric reductase Fre10p; flucytosine repressed; possibly adherence-induced; possibly an essential gene, disruptants not obtained by UAU1 method; rat catheter biofilm repressed	1.25
orf19.2311	RPL82	Predicted ribosomal protein; genes encoding cytoplasmic ribosomal subunits, translation factors, and tRNA synthetases are downregulated upon phagocytosis by murine macrophage	1.26
orf19.3758		Ortholog(s) have fungal-type vacuole membrane localization	1.28
orf19.1251	BRN1	Putative condensin complex subunit; cell-cycle regulated periodic mRNA expression	1.29
orf19.6356		Ortholog(s) have role in mRNA splicing, via spliceosome and U4/U6 x U5 tri-snRNP complex localization	1.3
orf19.4645	BEM1	Protein required for wild-type budding, hyphal growth, and virulence in a mouse systemic infection; suppresses pseudohyphal and filamentous growth defects of various S. cerevisiae mutants and heat sensitivity of S. cerevisiae cdc24-4 mutant	1.31
orf19.1938		Ortholog of S.pombe SPCC825.05c; a predicted splicing coactivator; transcription repressed in azole-resistant strain overexpressing CDR1 and CDR2; induced by benomyl treatment	1.33
orf19.2738	SUL2	Putative sulfate transporter; transcript negatively regulated by Sfu1; amphotericin B induced; F-12/CO2 and Spider biofilm induced	1.35
orf19.2067		Protein with a predicted role in mitochondrial iron metabolism; Hap43-repressed; expression upregulated during growth in the mouse cecum; Spider biofilm induced	1.39
orf19.2551	MET6	Essential 5-methyltetrahydropteroyltriglutamate-homocysteine methyltransferase (cobalamin-independent methionine synthase); antigenic in murine/human systemic infection; heat shock, estrogen, GCN-induced; Spider biofilm repressed	1.4
orf19.3099	TRP4	Predicted enzyme of amino acid biosynthesis; upregulated in biofilm; regulated by Gcn2p and Gcn4p; S. cerevisiae ortholog is Gcn4p regulated	1.4
orf19.4923		Predicted membrane transporter; sugar porter (SP) family member, major facilitator superfamily; caspofungin induced; Spider biofilm induced	1.4
orf19.3610		Protein of unknown function; upregulation correlates with clinical development of fluconazole resistance; regulated by Sef1, Sfu1, and Hap43	1.44
orf19.4660	RPS6A	Ribosomal protein 6A; localizes to cell surface of yeast cells but not hyphae; repressed upon phagocytosis by murine macrophage; possibly essential; Hap43-induced; Spider biofilm repressed	1.47
orf19.6660		Protein of unknown function; mRNA binds to She3; Hap43-repressed; rat catheter and flow model biofilm induced	1.47
orf19.5702		Ortholog(s) have cell division site, spindle localization	1.49
orf19.2952	EXG2	GPI-anchored cell wall protein, similar to S. cerevisiae exo-1,3-beta-glucosidase Exg2p; predicted Kex2p substrate; induced during cell wall regeneration; possibly an essential gene, disruptants not obtained by UAU1 method; Hap43p-repressed	1.52
orf19.705	GCN5	Putative histone acetyltransferase; mutation confers hypersensitivity to 5-fluorouracil (5-FU); possibly an essential gene, disruptants not obtained by UAU1 method	1.52
orf19.6877	PNG2	Putative peptide:N-glycanase; gene has variable numbers of 12-bp repeats; induced by caspofungin, ciclopirox olamine, ketoconazole or hypoxia; gene of core caspofungin response; Hap43-induced; Spider biofilm induced	1.52
orf19.6539	RVB2	Putative trancription modulator; RuvB-like protein family member; heterozygous null mutant displays sensitivity to virgineone	1.53
orf19.1747	KIP2	Putative kinesin-related motor protein involved in mitotic spindle positioning; repressed by alpha pheromone in SpiderM medium; periodic mRNA expression, peak at cell-cycle G2/M phase	1.56
orf19.5498	EFH1	APSES transcription factor; homodimer; minor role in transcriptional regulation vs Efg1; regulates filamentous growth, phenotypic switch; EFG1 and EFH1 genetically interact; expression interferes with mouse intestinal tract colonization	1.56
orf19.1152		Protein of unknown function; induced in core stress response; Gcn2 and Gcn4 regulated; flow model biofilm induced; Spider biofilm induced	1.57
orf19.278		Protein of unknown function; required for adhesion to abiotic substrate; Spider biofilm induced	1.57
orf19.4779		Putative transporter; slightly similar to the Sit1p siderophore transporter; Gcn4p-regulated; fungal-specific; induced by Mnl1p under weak acid stress	1.6
orf19.805		Putative protein of unknown function; possibly mitochondrial; Hap43-repressed; Spider biofilm repressed	1.6
orf19.3606		Ortholog of S. cereviae Sna4 vacuolar outer membrane protein that plays a role in sensitivity to NA+; induced by Mnl1 under weak acid stress	1.61
orf19.3237		Ortholog(s) have cytosol, mitochondrion, nucleus localization	1.61
orf19.1609		Ortholog(s) have role in endonucleolytic cleavage in ITS1 to separate SSU-rRNA from 5.8S rRNA and LSU-rRNA from tricistronic rRNA transcript (SSU-rRNA, 5.8S rRNA, LSU-rRNA) and mitotic spindle pole body, nucleolus localization	1.62
orf19.4632	RPL20B	Ribosomal protein L20; repressed upon phagocytosis by murine macrophage; alternatively spliced intron in 5' UTR; Hap43-induced; Spider biofilm repressed	1.62
orf19.4077	MIT1	Mannosylinositol phosphorylceramide (MIPC) synthase catalytic subunit; sphingolipid biosynthesis; fluconazole, caspofungin induced; macrophage-repressed; Spider biofilm induced	1.65
orf19.4612		Protein with a dienelactone hydrolase domain; Hap43-repressed gene	1.66
orf19.6583		Protein of unknown function; induced by alpha pheromone in SpiderM medium	1.68
orf19.4614		Adapter protein for pexophagy and the cytoplasm-to-vacuole targeting (Cvt) pathway; Spider biofilm induced	1.69
orf19.5730		Putative phenylacrylic acid decarboxylase; clade-associated gene expression	1.7
orf19.4376		Protein of unknown function; Spider biofilm induced	1.71
orf19.2649	PCL1	Cyclin homolog; transcript induced by filamentous growth; induced by alpha pheromone in SpiderM medium	1.72
orf19.2681	RBT7	Protein with similarity to RNase T2 enzymes; has putative secretion signal; expression is Tup1-repressed	1.74
orf19.5665		Ortholog(s) have D-arabinose 1-dehydrogenase [NAD(P)+] activity and role in dehydro-D-arabinono-1,4-lactone biosynthetic process	1.75
orf19.1362	SMM1	Putative dihydrouridine synthase; Hap43-induced gene; rat catheter biofilm induced; Spider biofilm induced	1.78
orf19.1341	PRR2	Putative serine/threonine protein kinase; mutation confers resistance to 5-fluorocytosine (5-FC)	1.79
orf19.350	PRE9	Alpha3 (C9) subunit of the 20S proteasome; transcript regulated by Mig1; flow model biofilm repressed	1.81
orf19.4471		Ortholog(s) have role in protein targeting to vacuole, re-entry into mitotic cell cycle after pheromone arrest and endoplasmic reticulum membrane localization	1.86
orf19.673		Has domain(s) with predicted FMN binding, oxidoreductase activity and role in oxidation-reduction process	1.87
orf19.1477		Protein of unknown function; possible ER protein; Hap43p-repressed; Spider biofilm induced	1.88
orf19.7054		Dubious open reading frame	1.9
orf19.355		Has domain(s) with predicted oxidoreductase activity and role in oxidation-reduction process	1.94
orf19.1860.1		Ortholog(s) have extracellular region localization	2
orf19.3352		Has domain(s) with predicted oxidoreductase activity and role in metabolic process	2.07
orf19.1427		Putative transporter; fungal-specific; Spider biofilm induced	2.19
orf19.3463		Putative GTPase; role in 60S ribosomal subunit biogenesis; Spider biofilm induced	2.29
orf19.3763		Has domain(s) with predicted serine-type endopeptidase activity and integral to membrane localization	2.33
orf19.4818		Protein of unknown function; Spider biofilm induced	2.49
orf19.6747		Ortholog(s) have acid phosphatase activity, role in dephosphorylation, intracellular sterol transport and cytoplasm, nucleus localization	2.55

## Sheet: HET Pooled scores
Supplementary Data 7: HET pooled morphology analysis. A list of heterozygous deletion mutants that were identified to be hyper or hypofilamentous in response to serum in the pooled screens (sheet 1) and their morphology scores (sheet 2)
orf19 name	Common	Primary CGD ID	S.cerevisiae homologue	Feature Type	Description	Plate	Position	LOG2 filter/flow through	Above 4MAD?	Altered filamentation in Uhl transposon screen
LOG2 filter/flow-through indicates the Log2 ratios between the filter and flow-through in the pooled screen of the HET library
Above 4 MAD? indicates whether the log2 filter: flow-through ratio for the HET pooled screen was greater than 4 median absolute deviations (MAD) which is 0.531. Y indicates that the mutant has a ratio greater than 4 MAD and therefore is considered to be a morphogenetic regulator. N indicates the mutant has a ratio less than 4 MAD.
Altered filamentation in Uhl transposon screen indicates whether the gene were identified as haploinsufficient for filamentation in screens performed by Uhl et al., 2003
Heterozygous mutants are listed as haploinsufficient for filamentation if they have a Log2 ratio greater than 4 MAD (scored as a Y in the Above 4MAD? column)
orf19 name	Common	Primary CGD ID	S.cerevisiae homologue	Feature Type	Description	Plate	Position	LOG2 filter/flow through	Above 4MAD?	Altered filamentation in Uhl transposon screen
orf19.1669	AFG3	CAL0000201237	AFG3	ORF|Verified	Similar to S. cerevisiae Afg3p, a subunit of the mitochondrial inner membrane m-AAA protease; likely to be essential for growth, based on an insertional mutagenesis strategy	Plate 20	H06	#N/A	#N/A
orf19.2762	AHP1	CAL0000178211	AHP1	ORF|Verified	Alkyl hydroperoxide reductase; immunogenic; fluconazole-induced; amphotericin B, caspofungin, alkaline repressed; core stress response induced; Ssk1/Nrg1/Tup1/Ssn6/Hog1 regulated; flow model biofilm induced; rat catheter biofilm repressed	Plate 58	F02	#N/A	#N/A
orf19.5746	ALA1	CAL0000182169	ALA1	ORF|Verified	Alanyl-tRNA synthetase; translational regulation generates cytoplasmic and mitochondrial forms; Gcn4p-regulated; repressed by amino acid starvation (3-AT); translation-related genes downregulated upon phagocytosis by murine macrophages	Plate 07	F11	#N/A	#N/A
orf19.1221	ALG2	CAL0000176395	ALG2	ORF|Uncharacterized	Putative mannosyltransferase involved in cell wall mannan biosynthesis; transcription is elevated in chk1, nik1, and sln1 homozygous null mutants	Plate 09	B08	#N/A	#N/A
orf19.2768	AMS1	CAL0000179816	AMS1	ORF|Uncharacterized	Putative alpha-mannosidase; transcript regulated by Nrg1; induced during cell wall regeneration; flow model biofilm induced; Spider biofilm induced	Plate 20	G02	#N/A	#N/A
orf19.1628	LAP41	CAL0000183019	APE1	ORF|Verified	Putative aminopeptidase yscI precursor; mutant is viable; protein present in exponential and stationary growth phase yeast cultures; Spider biofilm repressed	Plate 20	C01	#N/A	#N/A
orf19.2335		CAL0000182254	APE4	ORF|Verified	Putative aspartyl aminopeptidase; stationary phase enriched protein; mutation confers hypersensitivity to 5-fluorouracil (5-FU); Hog1-induced; planktonic growth-induced; rat catheter and Spider biofilm repressed	Plate 12	A03	#N/A	#N/A
orf19.1448	APT1	CAL0000192887	APT1	ORF|Uncharacterized	Adenine phosphoribosyltransferase; flucytosine induced; repressed by nitric oxide; protein level decreased in stationary phase yeast cultures	Plate 19	C08	#N/A	#N/A
orf19.5964	ARF2	CAL0000178804	ARF2	ORF|Verified	Putative ADP-ribosylation factor; mutation confers hypersensitivity to Brefeldin A; Spider biofilm repressed	Plate 28	C11	#N/A	#N/A
orf19.2297	ARL3	CAL0000188016	ARL3	ORF|Uncharacterized	Putative Ras superfamily GTPase; induced by nitric oxide independent of Yhb1p	Plate 20	D05	#N/A	#N/A
orf19.504		CAL0000201968	ARP5	ORF|Uncharacterized	Ortholog(s) have ATP-dependent 3'-5' DNA helicase activity, role in nucleosome mobilization and Ino80 complex, cytosol localization	Plate 22	A07	#N/A	#N/A
orf19.707	APG7	CAL0000178896	ATG7	ORF|Uncharacterized	Ortholog(s) have APG12 activating enzyme activity, APG8 activating enzyme activity	Plate 07	C08	#N/A	#N/A
orf19.2014	BCY1	CAL0000190895	BCY1	ORF|Verified	Protein kinase A regulatory subunit; required for nuclear localization of Tpk1; physically interacts with Tpk1; essential; apoptosis-regulated; bcy1 heterozygous or bcy1 tpk2 mutant has filamentous growth defect	Plate 19	B08	#N/A	#N/A
orf19.2591		CAL0000178609	BIO3	ORF|Uncharacterized	Ortholog(s) have adenosylmethionine-8-amino-7-oxononanoate transaminase activity and role in biotin biosynthetic process	Plate 32	F07	#N/A	#N/A
orf19.5809		CAL0000179444	BNA3	ORF|Uncharacterized	Putative arylformamidase, enzyme of the NAD biosynthesis pathway; Gcn4p-regulated	Plate 20	G04	#N/A	#N/A
orf19.5204		CAL0000193117	BOP3	ORF|Uncharacterized	Ortholog(s) have role in cellular response to methylmercury and cytoplasm, nucleus localization	Plate 36	C02	#N/A	#N/A
orf19.3332		CAL0000187100	BRE4	ORF|Uncharacterized	Ortholog of Bre4 in S. cerevisiae has a role in brefeldin A resistence; a drug that affect intracellular transport; Spider biofilm induced	Plate 30	E12	#N/A	#N/A
orf19.5232	CSI2	CAL0000186593	BRX1	ORF|Verified	Putative 66S pre-ribosomal particle component; Hap43-induced; essential for growth; transposon mutation affects filamentous growth; Spider biofilm induced	Plate 29	A08	#N/A	#N/A	yes
orf19.6674	BTS1	CAL0000181440	BTS1	ORF|Uncharacterized	Putative geranylgeranyl diphosphate synthase; repressed by benomyl treatment; Spider biofilm induced	Plate 19	A06	#N/A	#N/A
orf19.4591	CAT2	CAL0000184947	CAT2	ORF|Verified	Major carnitine acetyl transferase; intracellular acetyl-CoA transport; localized in peroxisomes and mitochondria; induced in macrophages; Hog1-repressed; stationary phase enriched; farnesol-upregulated in biofilm; Spider biofilm induced	Plate 19	A04	#N/A	#N/A
orf19.1801	CBR1	CAL0000182794	CBR1	ORF|Verified	Putative cytochrome B5 reductase; plasma membrane-localized	Plate 58	E05	#N/A	#N/A
orf19.5101	CCR4	CAL0000194050	CCR4	ORF|Verified	Component of the Ccr4-Pop2 mRNA deadenylase; transposon mutation affects filamentous growth	Plate 23	A06	#N/A	#N/A	yes
orf19.3013	CDC12	CAL0000175669	CDC12	ORF|Verified	Septin; essential for viability; forms ring at sites of cell division and also forms filaments in mature chlamydospore; filamentous growth induced; regulated by Nrg1, Tup1, tyrosol and cell density; rat catheter biofilm repressed	Plate 10	A09	#N/A	#N/A
orf19.485		CAL0000201050	CDC31	ORF|Uncharacterized	Ortholog(s) have structural constituent of cytoskeleton activity	Plate 07	A10	#N/A	#N/A
orf19.6347		CAL0000174348	CDC40	ORF|Uncharacterized	Pre-mRNA splicing factor; important for catalytic step II of pre-mRNA splicing; possible role in cell cycle progression; Spider biofilm induced	Plate 20	H10	#N/A	#N/A
orf19.3744		CAL0000185170	CEX1	ORF|Uncharacterized	Ortholog(s) have tRNA binding activity, role in tRNA export from nucleus and cytoplasm, nuclear pore localization	Plate 20	D08	#N/A	#N/A
orf19.6907		CAL0000176214	CMR1	ORF|Uncharacterized	Ortholog(s) have DNA binding activity and cytoplasm, nuclear chromatin localization	Plate 19	C09	#N/A	#N/A
orf19.5300		CAL0000187566	CNE1	ORF|Uncharacterized	Calnexin; integral membrane ER chaperone involved in folding and quality control of glycoproteins; caspofungin induced	Plate 20	H04	#N/A	#N/A
orf19.7603		CAL0000192669	COA6	ORF|Uncharacterized	Protein with a predicted role in cytochrome c oxidase assembly; rat catheter biofilm induced	Plate 52	G03	#N/A	#N/A
orf19.1619		CAL0000185956	CTK1	ORF|Uncharacterized	Putative kinase subunit of RNA polymerase II carboxy-terminal domain kinase I; possibly an essential gene, disruptants not obtained by UAU1 method	Plate 20	C02	#N/A	#N/A
orf19.7586	CHT3	CAL0000194074	CTS1	ORF|Verified	Major chitinase; secreted; functional homolog of S. cerevisiae Cts1p; 4 N-glycosylation motifs; possible O-mannosylation; putative signal peptide; hyphal-repressed; farnesol upregulated in biofilm; regulated by Efg1p, Cyr1p, Ras1p	Plate 24	G02	#N/A	#N/A
orf19.3551	DAD2	CAL0000174462	DAD2	ORF|Verified	Essential subunit of the Dam1 (DASH) complex, which acts in chromosome segregation by coupling kinetochores to spindle microtubules	Plate 07	B10	#N/A	#N/A
orf19.489	DAP1	CAL0000178496	DAP1	ORF|Uncharacterized	Similar to mammalian membrane-associated progesterone receptors involved in DNA damage response; induced in core stress response; Hog1 regulated; clade-associated expression; Hap43-repressed	Plate 20	D12	#N/A	#N/A
orf19.171	DBP2	CAL0000194603	DBP2	ORF|Uncharacterized	Putative DEAD-box family ATP-dependent RNA helicase; flucytosine induced; repressed in core stress response	Plate 01	G08	#N/A	#N/A
orf19.171	DBP2	CAL0000194603	DBP2	ORF|Uncharacterized	Putative DEAD-box family ATP-dependent RNA helicase; flucytosine induced; repressed in core stress response	Plate 36	G07	#N/A	#N/A
orf19.6702	DED81	CAL0000197236	DED81	ORF|Uncharacterized	Putative tRNA-Asn synthetase; genes encoding ribosomal subunits, translation factors, tRNA synthetases are downregulated upon phagocytosis by murine macrophage; protein enriched in stationary phase yeast cultures	Plate 07	A12	#N/A	#N/A
orf19.1975		CAL0000196950	DIB1	ORF|Uncharacterized	Ortholog(s) have role in mRNA splicing, via spliceosome, regulation of DNA methylation and U4/U6 x U5 tri-snRNP complex, U5 snRNP localization	Plate 07	G02	#N/A	#N/A
orf19.3392	DOG1	CAL0000188469	DOG2	ORF|Uncharacterized	Putative 2-deoxyglucose-6-phosphatase; haloacid dehalogenase hydrolase/phosphatase superfamily; similar to S. cerevisiae Dog1, Dog2, Hor1, Rhr2; regulated by Nrg1, Tup1; Spider biofilm repressed	Plate 37	B12	#N/A	#N/A
orf19.5207		CAL0000187558	DPH1	ORF|Uncharacterized	Predicted diphthamide biosynthesis protein; Spider biofilm induced	Plate 10	F09	#N/A	#N/A
orf19.7635	DRS1	CAL0000182242	DRS1	ORF|Verified	Putative nucleolar DEAD-box protein; Hap43-induced; mutation confers hypersensitivity to 5-fluorouracil (5-FU), tubercidin (7-deazaadenosine); Tbf1-induced; repressed in core stress response	Plate 07	A11	#N/A	#N/A
orf19.2455		CAL0000201841	DUG2	ORF|Uncharacterized	Ortholog(s) have gamma-glutamyltransferase activity, omega peptidase activity, role in glutathione catabolic process and cytoplasm, nucleus localization	Plate 47	B11	#N/A	#N/A
orf19.1563	ECM3	CAL0000179229	ECM3	ORF|Uncharacterized	Ortholog(s) have endoplasmic reticulum localization	Plate 33	E06	#N/A	#N/A
orf19.6849	ELC1	CAL0000177304	ELC1	ORF|Uncharacterized	Putative elongin C; transcript regulated by Nrg1 and Mig1; regulated by Gcn2 and Gcn4	Plate 35	H06	#N/A	#N/A
orf19.2698		CAL0000194391	EMC6	ORF|Uncharacterized	Ortholog(s) have role in protein folding in endoplasmic reticulum and ER membrane protein complex localization	Plate 37	F10	#N/A	#N/A
orf19.406	ERG1	CAL0000179458	ERG1	ORF|Verified	Squalene epoxidase, epoxidation of squalene to 2,3(S)-oxidosqualene; ergosterol biosynthesis; allylamine antifungal drug target; NADH reducing cofactor but S. cerevisiae Erg1 uses NADPH; flow model biofilm induced; Spider biofilm repressed	Plate 58	B11	#N/A	#N/A
orf19.3804		CAL0000196468	ERG29	ORF|Uncharacterized	Protein of unknown function; filament induced	Plate 29	B11	#N/A	#N/A
orf19.5178	ERG5	CAL0000198637	ERG5	ORF|Verified	Putative C-22 sterol desaturase; fungal C-22 sterol desaturases are cytochrome P450 enzymes of ergosterol biosynthesis, catalyze formation of the C-22(23) double bond in the sterol side chain; transposon mutation affects filamentous growth	Plate 22	G11	#N/A	#N/A	yes
orf19.5089	TERT	CAL0000184329	EST2	ORF|Verified	Telomerase reverse transcriptase; catalytic protein subunit of telomere synthesis; essential for telomerase activity; has telomerase-specific motif T and other conserved reverse transcriptase motifs	Plate 20	D10	#N/A	#N/A
orf19.135	EXO84	CAL0000174176	EXO84	ORF|Verified	Predicted subunit of the exocyst complex, involved in exocytosis; localizes to a crescent on the surface of the hyphal tip	Plate 08	D10	#N/A	#N/A
orf19.6423		CAL0000186425	FBP26	ORF|Uncharacterized	Ortholog(s) have fructose-2,6-bisphosphate 2-phosphatase activity, role in glucose metabolic process and cytoplasm localization	Plate 26	B10	#N/A	#N/A
orf19.2501	FLC1	CAL0000185272	FLC3	ORF|Verified	Protein involved in heme uptake; putative FAD transporter, similar to S. cerevisiae Flc1; regulated by iron; macrophage-induced; mutant defective in filamentous growth; Spider biofilm induced	Plate 54	B01	#N/A	#N/A
orf19.2938		CAL0000195583	FMP25	ORF|Uncharacterized	Putative mitochondrial inner membrane protein with a predicted role in the assembly of respiratory complex III; Hap43p-repressed gene; S. cerevisiae ortholog FMP25 localizes to mitochondrion	Plate 20	F05	#N/A	#N/A
orf19.4174		CAL0000185629	FUN26	ORF|Uncharacterized	Ortholog(s) have nicotinamide riboside transmembrane transporter activity, role in nicotinamide riboside transport, transmembrane transport and fungal-type vacuole membrane localization	Plate 20	H01	#N/A	#N/A
orf19.685	YHM1	CAL0000186502	GGC1	ORF|Verified	Putative mitochondrial carrier protein; fungal-specific (no human or murine homolog); Hap43p-repressed gene	Plate 53	G05	#N/A	#N/A
orf19.663	GIN4	CAL0000191817	GIN4	ORF|Verified	Autophosphorylated kinase; role in pseudohyphal-hyphal switch and cytokinesis; phosphorylates Cdc11p on S395; necessary for septin ring within germ tube but not for septin band at mother cell junction; physically associates with septins	Plate 20	G01	#N/A	#N/A
orf19.6285	GLC7	CAL0000191628	GLC7	ORF|Alternatively spliced|Verified	Putative catalytic subunit of type 1 serine/threonine protein phosphatase; regulated by Shp1; induced in high iron; alternatively spliced intron in 5' UTR	Plate 29	E10	#N/A	#N/A
orf19.7021	GPH1	CAL0000189831	GPH1	ORF|Verified	Putative glycogen phosphorylase; role in glycogen metabolism; regulated by Ssk1, Mig1, Tup1, Hap43; fluconazole-induced; localizes to cell surface of hyphae, not yeast; stationary phase enriched protein; Spider biofilm induced	Plate 19	B12	#N/A	#N/A
orf19.2727	GRX3	CAL0000186233	GRX3	ORF|Uncharacterized	Putative glutaredoxin; flucytosine induced; regulated by Gcn4p; repressed in response to amino acid starvation (3-aminotriazole treatment)	Plate 28	G07	#N/A	#N/A
orf19.6404	GSH2	CAL0000176594	GSH2	ORF|Uncharacterized	Putative glutathione synthase; induced in high iron; heavy metal (cadmium) stress-induced	Plate 19	A02	#N/A	#N/A
orf19.7029		CAL0000177418	GUD1	ORF|Verified	Putative guanine deaminase; mutation confers hypersensitivity to toxic ergosterol analog; Spider biofilm induced	Plate 22	A04	#N/A	#N/A
orf19.5483		CAL0000194371	GUF1	ORF|Uncharacterized	Ortholog(s) have GTPase activity, ribosome binding activity, role in positive regulation of translation and mitochondrial matrix, mitochondrial ribosome localization	Plate 25	H02	#N/A	#N/A
orf19.1115	GUK1	CAL0000178615	GUK1	ORF|Uncharacterized	Putative guanylate kinase; identified in extracts from biofilm and planktonic cells; protein level decrease in stationary phase cultures; Hap43p-induced gene	Plate 09	A12	#N/A	#N/A
orf19.6199		CAL0000193898	HCS1	ORF|Uncharacterized	Ortholog(s) have ATP-dependent 5'-3' DNA helicase activity and DNA helicase A complex, alpha DNA polymerase:primase complex, cytosol localization	Plate 07	E01	#N/A	#N/A
orf19.5627		CAL0000175912	HEK2	ORF|Uncharacterized	S. cerevisiae ortholog Hek2/Khd1 is a putative RNA binding protein involved in the asymmetric localization of ASH1 mRNA; Hap43-induced gene	Plate 28	G05	#N/A	#N/A
orf19.7224		CAL0000190845	HEL1	ORF|Uncharacterized	Ortholog(s) have ubiquitin-protein ligase activity and role in histone catabolic process, histone ubiquitination	Plate 12	F09	#N/A	#N/A
orf19.4177	HIS5	CAL0000198056	HIS5	ORF|Uncharacterized	Putative histidinol-phosphate aminotransferase; Gcn4p-regulated; protein present in exponential and stationary growth phase yeast cultures	Plate 20	F08	#N/A	#N/A
orf19.1187	CPH2	CAL0000181382	HMS1	ORF|Verified	Myc-bHLH transcription factor; promotes hyphal growth; directly regulates Tec1 to induce hypha-specific genes; probably homodimeric, phosphorylated; required for colonization of the mouse GI tract; rat catheter and Spider biofilm induced	Plate 20	E11	#N/A	#N/A
orf19.7213		CAL0000197857	HRQ1	ORF|Uncharacterized	Putative ATP-dependent RNA helicase; fungal-specific (no human or murine homolog)	Plate 45	G01	#N/A	#N/A
orf19.5892		CAL0000198465	HUL4	ORF|Uncharacterized	Ortholog of S. cerevisiae Hul4; similar to hect domain E3 ubiquitin-protein ligases; Hap43-repressed gene	Plate 20	D02	#N/A	#N/A
orf19.7667	IAH1	CAL0000201019	IAH1	ORF|Verified	Protein similar to S. cerevisiae Iah1p, which is involved in acetate metabolism; mutation confers hypersensitivity to tunicamycin; transposon mutation affects filamentous growth	Plate 20	G12	#N/A	#N/A
orf19.5791	IDH2	CAL0000183793	IDH2	ORF|Uncharacterized	Putative mitochondrial NAD-isocitrate dehydrogenase subunit; induced by ciclopirox; induced in high iron; present in exponential and stationary growth phases; Spider biofilm repressed	Plate 20	C05	#N/A	#N/A
orf19.2832	INN1	CAL0000193660	INN1	ORF|Uncharacterized	Protein with similarity to S. cerevisiae Inn1p, which is an essential protein of the contractile actomyosin ring required for ingression of the plasma membrane into the bud neck during cytokinesis; contains a C2 membrane targeting domain	Plate 57	B02	#N/A	#N/A
orf19.5227		CAL0000182230	IRC25	ORF|Uncharacterized	Chaperone component; involved in assembly of alpha subunits into the 20S proteasome; flow model biofilm induced	Plate 50	E03	#N/A	#N/A
orf19.7232	IRR1	CAL0000190837	IRR1	ORF|Uncharacterized	Putative cohesin complex subunit; cell-cycle regulated periodic mRNA expression	Plate 28	H08	#N/A	#N/A
orf19.3281		CAL0000196618	JHD1	ORF|Uncharacterized	Ortholog(s) have histone demethylase activity (H3-K36 specific), methylated histone residue binding activity and role in histone demethylation	Plate 20	A06	#N/A	#N/A
orf19.5651		CAL0000199580	JHD2	ORF|Uncharacterized	Ortholog(s) have histone demethylase activity (H3-dimethyl-K4 specific), histone demethylase activity (H3-trimethyl-K4 specific) activity	Plate 20	C11	#N/A	#N/A
orf19.1007	KCS1	CAL0000185409	KCS1	ORF|Uncharacterized	Putative bZIP transcription factor; Spider biofilm induced	Plate 20	F11	#N/A	#N/A
orf19.3249	LAG1	CAL0000185837	LAG1	ORF|Verified	Putative ceramide synthase component; Hap43p-repressed gene; amphotericin B repressed	Plate 57	E03	#N/A	#N/A
orf19.6135.1	SMX4	CAL0000188432	LSM3	ORF|Verified	Component of heteroheptameric complexes (Lsm1p, Lsm8p) involved in RNA processing and decay; flucytosine induced	Plate 11	H11	#N/A	#N/A
orf19.5995	MCA1	CAL0000184470	MCA1	ORF|Verified	Putative cysteine protease with similarity to S. cerevisiae Mca1p; has a role in apoptotic cell death upon H2O2 treatment; fungal-specific (no human or murine homolog); farnesol-induced	Plate 13	C05	#N/A	#N/A
orf19.4697	MDN1	CAL0000174407	MDN1	ORF|Uncharacterized	Putative midasin, a very large dynein-related AAA-type ATPase; induced during the mating process	Plate 30	F11	#N/A	#N/A
orf19.588		CAL0000186476	MIX14	ORF|Uncharacterized	Ortholog(s) have role in aerobic respiration and mitochondrial intermembrane space, nucleus localization	Plate 38	E08	#N/A	#N/A
orf19.4683	MLP1	CAL0000185542	MLP1	ORF|Uncharacterized	Ortholog(s) have ribonucleoprotein complex binding activity	Plate 40	A11	#N/A	#N/A
orf19.7413	MMS21	CAL0000188305	MMS21	ORF|Uncharacterized	Putative MMS21-SMC5-SMC6 complex component	Plate 14	H02	#N/A	#N/A
orf19.185		CAL0000183512	MRP51	ORF|Uncharacterized	Ortholog(s) have structural constituent of ribosome activity, role in mitochondrial translational initiation and mitochondrial small ribosomal subunit localization	Plate 56	G05	#N/A	#N/A
orf19.989		CAL0000201693	MRPS5	ORF|Uncharacterized	Mitochondrial ribosomal protein of the small subunit; Spider biofilm repressed	Plate 30	C08	#N/A	#N/A
orf19.6783		CAL0000176006	MRS6	ORF|Verified	Putative geranylgeranyltransferase regulatory component	Plate 28	D11	#N/A	#N/A
orf19.7375		CAL0000179488	MUD1	ORF|Uncharacterized	Putative U1A component of the U1 snRNP, involved in splicing; contains two RNA recognition motifs (RRMs); ortholog of S. cerevisiae MUD1	Plate 20	H12	#N/A	#N/A
orf19.321		CAL0000195030	MUP3	ORF|Uncharacterized	Ortholog(s) have L-methionine transmembrane transporter activity and role in methionine import	Plate 17	B06	#N/A	#N/A
orf19.6294	MYO1	CAL0000200546	MYO1	ORF|Verified	Component of actomyosin ring at neck of newly-emerged bud	Plate 25	D04	#N/A	#N/A
orf19.939	NAM7	CAL0000189066	NAM7	ORF|Uncharacterized	Putative role in nonsense-mediated mRNA decay; similar to S. cerevisiae Nam7p; gene induced by ciclopirox olamine treatment	Plate 10	H01	#N/A	#N/A
orf19.5961		CAL0000195534	NAS6	ORF|Uncharacterized	Ortholog(s) have role in proteasome regulatory particle assembly, proteolysis and cytosol, nucleus, proteasome regulatory particle localization	Plate 20	D01	#N/A	#N/A
orf19.5825	NCB2	CAL0000180502	NCB2	ORF|Verified	Beta subunit of NC2, heterodimeric regulator of transcription; activates CDR1 transcription; possibly an essential gene, disruptants not obtained by UAU1 method; conditional mutants show decreased susceptibility to azoles	Plate 07	D02	#N/A	#N/A
orf19.7242	NCR1	CAL0000182780	NCR1	ORF|Uncharacterized	Putative vacuolar membrane protein; predicted role in sphingolipid metabolism; transcript regulated by Nrg1 and Mig1; induced by prostaglandins	Plate 45	G03	#N/A	#N/A
orf19.5732	NOG2	CAL0000182741	NOG2	ORF|Uncharacterized	Putative nucleolar GTPase; repressed by prostaglandins; Hap43-induced, rat catheter and Spider biofilm induced	Plate 04	D12	#N/A	#N/A
orf19.7411	OAC1	CAL0000186918	OAC1	ORF|Uncharacterized	Putative mitochondrial inner membrane transporter; rat catheter biofilm induced	Plate 19	A11	#N/A	#N/A
orf19.3197	PAP1	CAL0000194576	PAP1	ORF|Verified	Poly(A) polymerase, likely involved in mRNA polyadenylation; PAP is inhibited by parnafungin antifungals; non-sex gene located within the MTLa mating-type-like locus	Plate 26	A03	#N/A	#N/A
orf19.7388	PBS2	CAL0000184846	PBS2	ORF|Verified	MAPK kinase (MAPKK); role in osmotic and oxidative stress responses, oxidative stress adaptation; required for stress regulation of Hog1p localization and activity; functional homolog of S. cerevisiae Pbs2p	Plate 29	E09	#N/A	#N/A
orf19.3097	PDA1	CAL0000181135	PDA1	ORF|Uncharacterized	Putative pyruvate dehydrogenase alpha chain; fluconazole-induced; protein present in exponential and stationary growth phase yeast cultures; Hap43-induced; Spider biofilm repressed	Plate 19	C03	#N/A	#N/A
orf19.6000	CDR1	CAL0000186516	PDR5	ORF|Verified	Multidrug transporter of ABC superfamily; transports phospholipids in an in-to-out direction; induced by beta-estradiol, progesterone, corticosteroid, or cholesterol; Spider biofilm induced	Plate 51	G05	#N/A	#N/A
orf19.6434	PEX19	CAL0000191117	PEX19	ORF|Uncharacterized	Ortholog(s) have peroxisome membrane targeting sequence binding activity	Plate 19	A07	#N/A	#N/A
orf19.2454	PHO87	CAL0000193556	PHO87	ORF|Uncharacterized	Putative phosphate permease; transcript repressed by Rim101 at pH 8; regulated by white-opaque switch; caspofungin repressed; virulence-group-correlated expression; flow model biofilm induced	Plate 38	B03	#N/A	#N/A
orf19.4109	PMT4	CAL0000192933	PMT4	ORF|Verified	Protein mannosyltransferase; required for WT cell wall composition and virulence in mice; roles in hyphal growth and drug sensitivity; one of 5 family members; Axl2 a substrate; Spider biofilm repressed; Bcr1-repressed in RPMI a/a biofilm	Plate 20	C08	#N/A	#N/A
orf19.7549	PMT5	CAL0000185574	PMT7	ORF|Verified	Protein mannosyltransferase (PMT), expressed at extremely low levels; not required for wild-type hyphal growth, drug resistance, or virulence in mouse systemic infection; one of five PMT family members	Plate 20	G08	#N/A	#N/A
orf19.2465	POL32	CAL0000193896	POL32	ORF|Uncharacterized	Putative subunit of DNA polymerase delta, involved in chromosomal DNA replication; cell-cycle regulated periodic mRNA expression	Plate 47	B12	#N/A	#N/A
orf19.1459	PPE1	CAL0000196033	PPE1	ORF|Uncharacterized	Protein similar to S. cerevisiae Ppe1p; shows genetic interaction with some genes involved in diploid filamentous growth and haploid invasive growth in S. cerevisiae	Plate 20	E01	#N/A	#N/A
orf19.3303		CAL0000175964	PPM2	ORF|Uncharacterized	Ortholog(s) have tRNA methyltransferase activity, role in tRNA methylation, wybutosine biosynthetic process and cytosol, mitochondrion, nucleus localization	Plate 20	C12	#N/A	#N/A
orf19.7335	PRE8	CAL0000197498	PRE8	ORF|Uncharacterized	Putative alpha-2_sc subunit of proteasome; macrophage-induced protein; regulated by Gcn2p and Gcn4p; transcription is positively regulated by Tbf1p; stationary phase enriched protein	Plate 10	C02	#N/A	#N/A
orf19.1492	PRP39	CAL0000200082	PRP39	ORF|Uncharacterized	Putative component of the U1 snRNP; involved in splicing; Hap43-induced gene; Spider biofilm induced	Plate 29	G01	#N/A	#N/A
orf19.6365	PTP1	CAL0000179853	PTP1	ORF|Uncharacterized	Phosphotyrosine-specific protein phosphatase; rat catheter biofilm induced	Plate 26	A02	#N/A	#N/A
orf19.1494	RAD23	CAL0000183158	RAD23	ORF|Uncharacterized	S. cerevisiae Rad23 ortholog; binds damaged DNA; Spider biofilm repressed	Plate 20	F10	#N/A	#N/A
orf19.607		CAL0000189079	RAD26	ORF|Uncharacterized	Protein involved in transcription-coupled nucleotide excision repair of UV-induced DNA lesions; Spider biofilm induced	Plate 07	H01	#N/A	#N/A
orf19.6230		CAL0000178137	RAI1	ORF|Uncharacterized	Ortholog(s) have enzyme regulator activity, pyrophosphatase activity	Plate 25	G12	#N/A	#N/A
orf19.5083	DRG1	CAL0000193469	RBG1	ORF|Verified	Member of the DRG family of GTP-binding proteins; involved in regulation of invasive filamentous growth	Plate 20	H02	#N/A	#N/A
orf19.1886	RCL1	CAL0000188003	RCL1	ORF|Uncharacterized	Putative U3-containing 90S preribosome processome complex subunit; Hap43-induced; essential; S. cerevisiae ortholog is essential; represses in core stress response;	Plate 18	B12	#N/A	#N/A
orf19.776		CAL0000178099	REC8	ORF|Uncharacterized	Ortholog(s) have role in meiotic sister chromatid cohesion, protein localization to chromosome, centromeric region, reciprocal meiotic recombination, synaptonemal complex assembly	Plate 36	A06	#N/A	#N/A
orf19.4382		CAL0000177111	RET3	ORF|Uncharacterized	Ortholog(s) have role in retrograde vesicle-mediated transport, Golgi to ER and COPI vesicle coat, cytosol, nucleus localization	Plate 25	C01	#N/A	#N/A
orf19.1466	REX2	CAL0000187510	REX2	ORF|Uncharacterized	Putative 3'-5' RNA exonuclease with a predicted role in 3'-end processing of U4 and U5 snRNAs, 5S and 5.8S rRNAs; rat catheter biofilm induced	Plate 19	C07	#N/A	#N/A
orf19.3534	RHO3	CAL0000184710	RHO3	ORF|Verified	Putative Rho family GTPase; possible substrate of protein farnesyltransferase and geranylgeranyltransferase type I; greater transcription in hyphal form than yeast form; plasma membrane-localized	Plate 51	A02	#N/A	#N/A
orf19.7044	RIM15	CAL0000180445	RIM15	ORF|Uncharacterized	Ortholog(s) have protein kinase activity and role in age-dependent response to oxidative stress involved in chronological cell aging, conidiophore development, hyphal growth, protein phosphorylation, regulation of meiosis	Plate 19	A01	#N/A	#N/A
orf19.4538		CAL0000175047	RNA15	ORF|Uncharacterized	Ortholog(s) have mRNA binding, protein heterodimerization activity, role in mRNA cleavage, mRNA polyadenylation and U2 snRNP, mRNA cleavage factor complex localization	Plate 07	A02	#N/A	#N/A
orf19.1635	RPL12	CAL0000181929	RPL12A	ORF|Uncharacterized	Ribosomal protein L12, 60S ribosomal subunit; downregulated by human whole blood or polymorphonuclear cells; genes encoding cytoplasmic ribosomal subunits are downregulated upon phagocytosis by macrophage; Tbf1p-activated; Hap43p-induced	Plate 20	B12	#N/A	#N/A
orf19.4490	RPL17B	CAL0000193181	RPL17B	ORF|Verified	Ribosomal protein L17; mutation confers hypersensitivity to 5-FU, tubercidin; repressed upon phagocytosis by macrophage; Hap43-induced; Spider biofilm repressed	Plate 06	A06	#N/A	#N/A
orf19.3504	RPL23A	CAL0000187999	RPL23B	ORF|Alternatively spliced|Uncharacterized	Ribosomal protein; downregulated upon phagocytosis by murine macrophage; Hap43-induced; sumoylation target; Spider biofilm repressed	Plate 33	A08	#N/A	#N/A
orf19.687.1	RPL25	CAL0000200350	RPL25	ORF|Uncharacterized	Putative rRNA-binding ribosomal protein component of the 60S ribosomal subunit; Hap43-induced; colony morphology-related gene regulation by Ssn6	Plate 28	H07	#N/A	#N/A
orf19.4102	RPN10	CAL0000186311	RPN10	ORF|Uncharacterized	Putative 19S regulatory particle of the 26S proteasome; macrophage/pseudohyphal-repressed; regulated by Gcn2 and Gcn4; Spider biofilm repressed	Plate 20	C09	#N/A	#N/A
orf19.7655	RPO21	CAL0000175853	RPO21	ORF|Verified	RNA polymerase II; ortholog of S. cerevisiae Rpo21, transposon mutation affects filamentous growth; flow model biofilm repressed	Plate 39	E12	#N/A	#N/A
orf19.6355		CAL0000198380	RRB1	ORF|Uncharacterized	Ortholog(s) have role in ribosome biogenesis and cytosol, nucleolus localization	Plate 27	F01	#N/A	#N/A
orf19.3304		CAL0000191551	RRP40	ORF|Uncharacterized	Exosome non-catalytic core component; involved in 3'-5' RNA processing and degradation in the nucleus and cytoplasm; Spider biofilm induced	Plate 03	C01	#N/A	#N/A
orf19.3297		CAL0000176154	RSM27	ORF|Uncharacterized	Ortholog(s) have structural constituent of ribosome activity and mitochondrial small ribosomal subunit localization	Plate 37	C07	#N/A	#N/A
orf19.3129		CAL0000181596	RVB1	ORF|Uncharacterized	Putative chromatin remodelling complex protein; heterozygous null mutant displays sensitivity to virgineone; Spider biofilm repressed	Plate 09	C09	#N/A	#N/A
orf19.5544	SAC6	CAL0000191261	SAC6	ORF|Uncharacterized	Fimbrin; actin filament bundling protein; transcript regulated by Nrg1 and Mig1; protein level decreases in stationary phase	Plate 14	H12	#N/A	#N/A
orf19.5854	SBP1	CAL0000188539	SBP1	ORF|Uncharacterized	Similar to RNA binding proteins; downregulated upon adherence to polystyrene; stationary-phase enriched protein	Plate 36	C04	#N/A	#N/A
orf19.3438		CAL0000177221	SCJ1	ORF|Uncharacterized	Ortholog(s) have chaperone binding activity, role in ER-associated ubiquitin-dependent protein catabolic process, protein folding in endoplasmic reticulum, response to unfolded protein and endoplasmic reticulum lumen localization	Plate 20	C03	#N/A	#N/A
orf19.5938	SEN1	CAL0000183795	SEN1	ORF|Uncharacterized	Putative helicase; repressed by prostaglandins	Plate 24	A10	#N/A	#N/A
orf19.7221	SET3	CAL0000175019	SET3	ORF|Verified	NAD-dependent histone deacetylase; mutations affect filamentous growth; genetic evidence suggests Set3/Hos2 function as a complex to regulate white-opaque switching, morphogenesis, and virulence; flow model biofilm induced	Plate 45	G02	#N/A	#N/A	yes
orf19.2549	SHP1	CAL0000179235	SHP1	ORF|Verified	Regulator of the type 1 protein phosphatase Glc7p activity, involved in control of morphogenesis, progression through the cell cycle and response to DNA damage	Plate 21	D10	#N/A	#N/A
orf19.4738		CAL0000189668	SLP1	ORF|Uncharacterized	Ortholog(s) have role in protein folding in endoplasmic reticulum and integral to endoplasmic reticulum membrane localization	Plate 07	H04	#N/A	#N/A
orf19.2740		CAL0000175447	SLX4	ORF|Uncharacterized	Ortholog(s) have 5'-flap endonuclease activity	Plate 48	E09	#N/A	#N/A
orf19.2621		CAL0000198927	SMB1	ORF|Uncharacterized	Ortholog(s) have role in mRNA splicing, via spliceosome and U1 snRNP, U2 snRNP, U2-type prespliceosome, U4/U6 x U5 tri-snRNP complex, U5 snRNP, cytosol localization	Plate 50	E08	#N/A	#N/A
orf19.5022		CAL0000199301	SMF2	ORF|Uncharacterized	Ortholog(s) have inorganic cation transmembrane transporter activity and role in cellular cobalt ion homeostasis, cellular manganese ion homeostasis, cobalt ion transport, manganese ion transport	Plate 19	A09	#N/A	#N/A
orf19.6296	VPS22	CAL0000184989	SNF8	ORF|Verified	ESCRT-II complex protein with a role in multivesicular body (MVB) trafficking; required for processing of Rim8p; Hap43p-repressed gene	Plate 20	D07	#N/A	#N/A
orf19.1259		CAL0000180055	SNT2	ORF|Uncharacterized	Ortholog(s) have DNA binding, ubiquitin-protein ligase activity and role in histone catabolic process, histone ubiquitination, regulation of transcription from RNA polymerase II promoter in response to oxidative stress	Plate 40	B02	#N/A	#N/A
orf19.5407	SOF1	CAL0000196031	SOF1	ORF|Uncharacterized	Putative protein with a predicted role in 40S ribosomal subunit biogenesis; rat catheter biofilm induced	Plate 20	F07	#N/A	#N/A
orf19.6311		CAL0000187639	SPO24	ORF|Uncharacterized	Protein of unknown function; Hap43-induced; rat catheter and Spider biofilm induced	Plate 51	F01	#N/A	#N/A
orf19.2361	SPT10	CAL0000177959	SPT10	ORF|Uncharacterized	Ortholog(s) have sequence-specific DNA binding activity	Plate 33	G05	#N/A	#N/A
orf19.7572	SPT7	CAL0000181512	SPT7	ORF|Verified	Putative SAGA transcriptional regulatory complex subunit; mutation confers hypersensitivity to toxic ergosterol analog, and to amphotericin B	Plate 25	E08	#N/A	#N/A
orf19.505	SRV2	CAL0000183073	SRV2	ORF|Verified	Adenylate cyclase-associated protein; regulates adenylate cyclase activity; required for wild-type germ tube formation and for virulence in mice; mutant defects in filamentous growth are rescued by cAMP or dbcAMP; Spider biofilm repressed	Plate 19	C06	#N/A	#N/A
orf19.505	SRV2	CAL0000183073	SRV2	ORF|Verified	Adenylate cyclase-associated protein; regulates adenylate cyclase activity; required for wild-type germ tube formation and for virulence in mice; mutant defects in filamentous growth are rescued by cAMP or dbcAMP; Spider biofilm repressed	Plate 19	C06	#N/A	#N/A
orf19.2435	MSI3	CAL0000182153	SSE1	ORF|Verified	Essential HSP70 family protein; required for fluconazole resistance and calcineurin-dependent transcription; interacts with Cgr1; transcript regulated by iron; rat catheter biofilm induced; farnesol repressed in biofilm; sumoylation target	Plate 10	F03	#N/A	#N/A
orf19.412	SSH1	CAL0000193960	SSH1	ORF|Verified	Protein with a role in protein translocation across membranes	Plate 19	B07	#N/A	#N/A
orf19.2402	SSU72	CAL0000174970	SSU72	ORF|Uncharacterized	Ortholog(s) have CTD phosphatase activity, protein tyrosine phosphatase activity	Plate 59	E04	#N/A	#N/A
orf19.2127	CST5	CAL0000188496	STE5	ORF|Verified	Scaffold protein for the mitogen-activated protein (MAP) kinase cascade that regulates mating; required for opaque mating or white biofilm formation in response to mating pheromone; induced in response to pheromone; Hap43p-repressed	Plate 52	E11	#N/A	#N/A
orf19.1814	STT4	CAL0000198621	STT4	ORF|Verified	Putative phosphatidylinositol-4-kinase	Plate 04	A09	#N/A	#N/A
orf19.3059	SUA71	CAL0000176820	SUA7	ORF|Uncharacterized	Transcription factor TFIIB; required for transcription initiation and start site selection by RNA polymerase II; downregulated during planktonic growth, whereas related SUA72 is induced; induced by Tbf1; rat catheter, Spider biofilm induced	Plate 19	B02	#N/A	#N/A
orf19.4388		CAL0000194542	TAF3	ORF|Uncharacterized	Protein with a histone fold domain; similar to TAFII47 proteins from S. cerevisiae, Danio rerio, Drosophila melanogaster, human, and mouse	Plate 28	D12	#N/A	#N/A
orf19.29		CAL0000198079	TAH11	ORF|Uncharacterized	Ortholog of S. cerevisiae Tah11, a DNA replication licensing factor required for pre-replication complex assembly; rat catheter, flow model and Spider biofilm induced	Plate 09	G02	#N/A	#N/A
orf19.4371	TAL1	CAL0000194226	TAL1	ORF|Verified	Transaldolase; protein present in exponential and stationary growth phase yeast cultures; oxidative stress-induced via Cap1; induced by nitric oxide independent of Yhb1p; sumoylation target; rat catheter biofilm repressed	Plate 10	H12	#N/A	#N/A
orf19.401	TCP1	CAL0000181702	TCP1	ORF|Uncharacterized	Chaperonin-containing T-complex subunit, induced by alpha pheromone in SpiderM medium; stationary phase enriched protein	Plate 09	G07	#N/A	#N/A
orf19.2325		CAL0000198278	TFC6	ORF|Uncharacterized	Ortholog(s) have RNA polymerase III type 1 promoter sequence-specific DNA binding and RNA polymerase III type 1 promoter sequence-specific DNA binding TFIIIB recruiting transcription factor activity, more	Plate 28	D09	#N/A	#N/A
orf19.7236	TIF35	CAL0000193017	TIF35	ORF|Uncharacterized	Putative translation initiation factor; repressed upon phagocytosis by murine macrophage; Spider biofilm repressed	Plate 26	G03	#N/A	#N/A
orf19.6524	TOM40	CAL0000180112	TOM40	ORF|Verified	Protein involved in mitochondrial protein import; Spider biofilm repressed	Plate 28	D10	#N/A	#N/A
orf19.1650	TOM6	CAL0000189046	TOM6	ORF|Uncharacterized	Predicted component of the TOM (translocase of outer membrane) complex, involved in protein import into mitochondria	Plate 37	D06	#N/A	#N/A
orf19.6477		CAL0000187643	TRM82	ORF|Uncharacterized	Ortholog(s) have tRNA (guanine-N7-)-methyltransferase activity, role in tRNA methylation and cytosol, nucleus, tRNA methyltransferase complex localization	Plate 20	F02	#N/A	#N/A
orf19.6842	TUS1	CAL0000189010	TUS1	ORF|Uncharacterized	Putative guanine nucleotide exchange factor; induced by Mnl1 under weak acid stress; Spider biofilm induced	Plate 19	C04	#N/A	#N/A
orf19.2778		CAL0000198519	URB1	ORF|Uncharacterized	Protein of unknown function; transcript is upregulated in clinical isolates from HIV+ patients with oral candidiasis	Plate 09	C11	#N/A	#N/A
orf19.6411		CAL0000184826	VAC14	ORF|Verified	Protein similar to S. cerevisiae Vac14p; a protein involved in regulated synthesis of PtdIns(3,5)P(2); transposon mutation affects filamentous growth	Plate 18	H07	#N/A	#N/A
orf19.5875	VAM3	CAL0000197954	VAM3	ORF|Verified	Predicted target membrane receptor (t-SNARE) involved in vacuolar transport, endocytosis, and secretion; required for biofilm formation in RPMI-1640 and for virulence; rat catheter biofilm repressed	Plate 41	D07	#N/A	#N/A
orf19.6243	VPS34	CAL0000195103	VPS34	ORF|Verified	Autophosphorylated class III phosphatidylinositol 3-kinase; required for normal vesicle transport, hyphal growth, fibroblast adherence, virulence in mouse systemic infection; growth-regulated; caspofungin and hydrogen peroxide sensitivity	Plate 18	A03	#N/A	#N/A
orf19.5533		CAL0000186676	VPS9	ORF|Uncharacterized	Ortholog(s) have guanyl-nucleotide exchange factor activity, ubiquitin binding activity	Plate 07	C06	#N/A	#N/A
orf19.5905		CAL0000196880	YBL028C	ORF|Uncharacterized	Protein of unknown function; Hap43-induced; F-12/CO2 early biofilm induced	Plate 15	B05	#N/A	#N/A
orf19.3104	YDC1	CAL0000177800	YDC1	ORF|Uncharacterized	Alkaline dihydroceramidase; involved in sphingolipid metabolism; Mob2-dependent hyphal regulation; transcript is regulated by Nrg1 and Mig1; Hap43-repressed	Plate 20	D11	#N/A	#N/A
orf19.4358		CAL0000180969	YDL157C	ORF|Uncharacterized	Putative protein of unknown function; Hap43p-repressed gene; S. cerevisiae ortholog YDL157C localizes to mitochondria	Plate 36	B08	#N/A	#N/A
orf19.5136		CAL0000189821	YGR017W	ORF|Uncharacterized	Putative pyridoxamine 5'-phosphate oxidase; planktonic growth and early-stage flow model biofilm induced	Plate 38	H01	#N/A	#N/A
orf19.1252	YME1	CAL0000179642	YME1	ORF|Uncharacterized	Ortholog(s) have ATP-dependent peptidase activity	Plate 12	G11	#N/A	#N/A
orf19.7627		CAL0000175098	YNL320W	ORF|Uncharacterized	Ortholog(s) have role in establishment of cell polarity, mycelium development, spore germination and endoplasmic reticulum, hyphal tip, mitochondrion, plasma membrane localization	Plate 20	G10	#N/A	#N/A
orf19.2047		CAL0000200626	YOR289W	ORF|Verified	Putative protein of unknown function; Hap43p-repressed gene; mutation confers hypersensitivity to toxic ergosterol analog, and to amphotericin B	Plate 20	D09	#N/A	#N/A
orf19.4575		CAL0000200423	YPL109C	ORF|Uncharacterized	Ortholog(s) have mitochondrion localization	Plate 19	A03	#N/A	#N/A
orf19.430	YPT53	CAL0000194609	YPT10	ORF|Verified	Rab-family GTPase involved in vacuolar trafficking, colocolizes with Vps1p and Ypt52p in late endosome; Hap43-repressed gene	Plate 20	C04	#N/A	#N/A
orf19.1585	ZRT2	CAL0000174214	ZRT2	ORF|Uncharacterized	Zinc transporter; ciclopirox olamine, fluconazole, alkaline repressed; transcript induced by amphotericin B, interaction with macrophages; possibly essential (UAU1 method); induced in oralpharyngeal candidiasis; Spider biofilm induced	Plate 08	H06	#N/A	#N/A
orf19.3791	FGR10	CAL0000188326		ORF|Verified	Putative asparaginase; lacks ortholog in S. cerevisiae; transposon mutation affects filamentous growth; Spider biofilm induced	Plate 36	E03	#N/A	#N/A	yes
orf19.3413	FGR37	CAL0000184714		ORF|Verified	Protein lacking an ortholog in S. cerevisiae; transposon mutation affects filamentous growth	Plate 52	B06	#N/A	#N/A	yes
orf19.3209	FGR42	CAL0000176854		ORF|Verified	Protein lacking an ortholog in S. cerevisiae; transposon mutation affects filamentous growth	Plate 52	A11	#N/A	#N/A	yes
orf19.2903	AGO1	CAL0000190170		ORF|Verified	Putative Argonaute protein involved in RNA silencing; hyphal-induced expression; regulated by Cyr1, Ras1, Efg1, Nrg1, Tup1; rat catheter biofilm repressed	Plate 20	H08	#N/A	#N/A
orf19.1710	ALI1	CAL0000194133		ORF|Verified	Putative NADH-ubiquinone oxidoreductase; in detergent-resistant membrane fraction (possible lipid raft component); predicted N-terminal acetylation; nitric oxide-repressed; plasma membrane-localized; protein decreases in stationary phase	Plate 30	E09	#N/A	#N/A
orf19.3567	BIO32	CAL0000182851		ORF|Uncharacterized	Putative class III aminotransferase with a predicted role in biotin biosynthesis; Spider biofilm induced	Plate 12	B09	#N/A	#N/A
orf19.4673	BMT9	CAL0000183827		ORF|Uncharacterized	Beta-mannosyltransferase, 9-gene family that includes characterized genes BMT1, BMT2, BMT3, and BMT4 with roles in beta-1,2-mannosylation of cell wall phosphopeptidomannan; regulated by Sef1, Sfu1, Hap43; rat catheter biofilm repressed	Plate 44	B02	#N/A	#N/A
orf19.5079	CDR4	CAL0000201396		ORF|Verified	Putative ABC transporter superfamily; fluconazole, Sfu1, Hog1, core stress response induced; caspofungin repressed; fluconazole resistance not affected by mutation or correlated with expression; rat catheter and flow model biofilm induced	Plate 40	B04	#N/A	#N/A
orf19.7561	DEF1	CAL0000189505		ORF|Verified	RNA polymerase II regulator; role in filamentation, epithelial cell escape, dissemination in RHE model; induced by fluconazole, high cell density; Efg1/hyphal regulated; role in adhesion, hyphal growth on solid media; Spider biofilm induced	Plate 33	B09	#N/A	#N/A
orf19.4114	FAA2-1	CAL0000199370		ORF|Uncharacterized	Predicted long chain fatty acid CoA ligase; upregulated upon phagocytosis; induced by nitric oxide independent of Yhb1	Plate 20	C07	#N/A	#N/A
orf19.3441	FRP6	CAL0000190637		ORF|Uncharacterized	Putative ammonia transport protein; regulated by Nrg1 and Tup1; regulated by Ssn6; induced by human neutrophils	Plate 21	A05	#N/A	#N/A
orf19.6724	FUM12	CAL0000174516		ORF|Uncharacterized	Putative fumarate hydratase; enzyme of citric acid cycle; fluconazole, Efg1 repressed; induced in high iron; protein present in exponential and stationary growth phase	Plate 20	C10	#N/A	#N/A
orf19.1799	GAP5	CAL0000182050		ORF|Verified	Putative general amino acid permease; fungal-specific (no human or murine homolog)	Plate 27	H10	#N/A	#N/A
orf19.4899	GCA1	CAL0000192588		ORF|Verified	Extracellular/plasma membrane-associated glucoamylase; expressed in rat oral infection; regulated by carbohydrates, pH, galactose; promotes biofilm matrix formation; flow model biofilm induced; Bcr1 repressed in RPMI a/a biofilms	Plate 33	D05	#N/A	#N/A
orf19.6947	GTT11	CAL0000194770		ORF|Verified	Glutathione S-transferase, localized to ER; induced in exponentially growing cells, under oxidative stress; induced by nitric oxide; Spider biofilm induced	Plate 36	B11	#N/A	#N/A
orf19.6005	HGT5	CAL0000175271		ORF|Uncharacterized	Putative glucose transporter of the major facilitator superfamily; the C. albicans glucose transporter family comprises 20 members; 12 probable membrane-spanning segments, extended N terminus; expressed in rich medium; Hap43p-repressed	Plate 20	D04	#N/A	#N/A
orf19.1482	HSK3	CAL0000198613		ORF|Uncharacterized	Subunit of the Dam1 (DASH) complex, which acts in chromosome segregation by coupling kinetochores to spindle microtubules; expression regulated during planktonic growth	Plate 56	B07	#N/A	#N/A
orf19.7354	LAC1	CAL0000190688		ORF|Verified	Ceramide synthase; required for biosynthesis of ceramides with C18:0 fatty acids, which serve as precursors for glucosylsphingolipids; caspofungin induced	Plate 20	E05	#N/A	#N/A
orf19.4822	LIP10	CAL0000198152		ORF|Verified	Secreted lipase, member of a lipase gene family whose members are expressed differentially in response to carbon source and during infection; may have a role in nutrition and/or in creating an acidic microenvironment	Plate 28	A11	#N/A	#N/A
orf19.1345	LIP8	CAL0000193439		ORF|Verified	Secreted lipase, member of a differentially expressed lipase gene family with possible roles in nutrition and/or in creating an acidic microenvironment; LIP5 and LIP8 are expressed at all stages of both mucosal and systemic infection	Plate 04	E05	#N/A	#N/A
orf19.3200	MTLA2	CAL0000185389		ORF|Verified	Master regulator (activator) of a-type mating; has HMG domain, which is predicted to bind DNA; gene has intron; not related to S. cerevisiae MATa2; a/alpha mating type may increase virulence, provides competitive advantage	Plate 49	H09	#N/A	#N/A
orf19.3234	OYE22	CAL0000176070		ORF|Uncharacterized	Putative NADPH dehydrogenase; rat catheter biofilm induced	Plate 19	C10	#N/A	#N/A
orf19.6420	PGA13	CAL0000178196		ORF|Verified	GPI-anchored cell wall protein involved in cell wall synthesis; required for normal cell surface properties; induced in oralpharyngeal candidasis; Spider biofilm induced; Bcr1-repressed in RPMI a/a biofilms	Plate 19	A08	#N/A	#N/A
orf19.2910	PGA43	CAL0000197415		ORF|Uncharacterized	Putative GPI-anchored protein	Plate 48	G11	#N/A	#N/A
orf19.6321	PGA48	CAL0000178188		ORF|Uncharacterized	Putative GPI-anchored adhesin-like protein; similar to S. cerevisiae Spi1p, which is induced at stationary phase; transcript induced in high iron; flow model biofilm induced; Spider biofilm repressed	Plate 50	A09	#N/A	#N/A
orf19.2242	PRB1	CAL0000199552		ORF|Uncharacterized	Endoprotease B; regulated by heat, carbon source (GlcNAc-induced), nitrogen, macrophage response, human neutrophils; similar to (does not replace) S. cerevisiae vacuolar B protease Prb1p; flow model biofilm induced; Spider biofilm induced	Plate 07	B11	#N/A	#N/A
orf19.535	RBR1	CAL0000198834		ORF|Verified	Glycosylphosphatidylinositol (GPI)-anchored cell wall protein; required for filamentous growth at acidic pH; expression repressed by Rim101 and activated by Nrg1; Hap43-induced	Plate 50	A07	#N/A	#N/A
orf19.6349	RVS162	CAL0000191779		ORF|Uncharacterized	Protein containing a BAR domain, which is found in proteins involved in membrane curvature; null mutant does not display the endocytic, hyphal growth, virulence, or cell wall defects exhibited by mutants in related genes RVS161 and RVS167	Plate 20	H11	#N/A	#N/A
orf19.6001	SAP3	CAL0000201569		ORF|Verified	Secreted aspartyl proteinase, acts in utilization of protein as nitrogen source; assessment of virulence role complicated by URA3 effects; regulated by growth phase; produced by opaque phase cells; alpha-pheromone repressed	Plate 20	D03	#N/A	#N/A
orf19.997	SNL1	CAL0000179145		ORF|Verified	Ribosome-associated protein predicted to function in protein synthesis; 1 predicted transmembrane domain; rat catheter biofilm repressed	Plate 48	H02	#N/A	#N/A
orf19.2897	SOU2	CAL0000187177		ORF|Uncharacterized	Protein similar to Sou1; not required for utilization of L-sorbose; Spider biofilm induced	Plate 20	H09	#N/A	#N/A
orf19.4733	YMC2	CAL0000178309		ORF|Uncharacterized	Putative mitochondrial carrier protein; Gcn4-regulated; F-12/ CO2 early biofilm induced; Spider biofilm induced	Plate 19	B06	#N/A	#N/A
orf19.7583	ZCF39	CAL0000194802		ORF|Verified	Zn(II)2Cys6 transcription factor; mutants are viable; filament induced; required for yeast cell adherence to silicone substrate; Spider biofilm induced	Plate 36	F11	#N/A	#N/A
orf19.6114		CAL0000184345		ORF|Uncharacterized	Protein of unknown function; transcript detected on high-resolution tiling arrays	Plate 53	E10	#N/A	#N/A
orf19.3320		CAL0000196308		ORF|Dubious	Dubious open reading frame	Plate 52	B04	#N/A	#N/A
orf19.3353		CAL0000177587		ORF|Uncharacterized	Protein similar to a mitochondrial complex I intermediate-associated protein; fluconazole-repressed; Spider biofilm induced; rat catheter biofilm repressed	Plate 36	B04	#N/A	#N/A
orf19.2963		CAL0000195751		ORF|Uncharacterized	Has domain(s) with predicted NAD+ binding activity	Plate 20	G05	#N/A	#N/A
orf19.6843		CAL0000188737		ORF|Uncharacterized	Ortholog(s) have role in CENP-A containing nucleosome assembly at centromere, chromatin silencing at centromere, mitotic sister chromatid segregation and nucleoplasm localization	Plate 19	C05	#N/A	#N/A
orf19.2433		CAL0000186113		ORF|Uncharacterized	Ortholog of C. dubliniensis CD36 : Cd36_05790, C. parapsilosis CDC317 : CPAR2_103730, Pichia stipitis Pignal : PICST_28344, Candida tropicalis MYA-3404 : CTRG_04275 and Candida albicans WO-1 : CAWG_00795	Plate 49	D06	#N/A	#N/A
orf19.1821		CAL0000200686		ORF|Dubious	Protein of unknown function; repressed by alpha pheromone in SpiderM medium	Plate 48	H07	#N/A	#N/A
orf19.6273		CAL0000186976		ORF|Uncharacterized	Ortholog of C. dubliniensis CD36 : Cd36_05960, C. parapsilosis CDC317 : CPAR2_301790, Candida tenuis NRRL Y-1498 : CANTEDRAFT_112420 and Debaryomyces hansenii CBS767 : DEHA2G15290g	Plate 51	E11	#N/A	#N/A
orf19.4814		CAL0000193948		ORF|Uncharacterized	Ortholog of C. dubliniensis CD36 : Cd36_08960, C. parapsilosis CDC317 : CPAR2_301680, Candida tenuis NRRL Y-1498 : cten_CGOB_00021 and Debaryomyces hansenii CBS767 : DEHA2F11088g	Plate 48	D11	#N/A	#N/A
orf19.4830		CAL0000181418		ORF|Uncharacterized	Ortholog of C. dubliniensis CD36 : Cd36_09110, C. parapsilosis CDC317 : CPAR2_803660, Candida tenuis NRRL Y-1498 : cten_CGOB_00140 and Debaryomyces hansenii CBS767 : DEHA2B12056g	Plate 48	E01	#N/A	#N/A
orf19.4908		CAL0000201633		ORF|Dubious	Dubious open reading frame	Plate 47	C07	#N/A	#N/A
orf19.1830		CAL0000197248		ORF|Uncharacterized	Protein of unknown function; Hap43-induced; rat catheter and Spider biofilm induced	Plate 48	H08	#N/A	#N/A
orf19.5225		CAL0000184393		ORF|Uncharacterized	Ortholog of Candida albicans WO-1 : CAWG_00201	Plate 49	A04	#N/A	#N/A
orf19.6348		CAL0000178218		ORF|Uncharacterized	Predicted cysteine proteinase domain; mutants are viable	Plate 20	F04	#N/A	#N/A
orf19.4949		CAL0000175908		ORF|Dubious	Ortholog of C. parapsilosis CDC317 : CPAR2_801735, C. dubliniensis CD36 : Cd36_84090, Candida orthopsilosis Co 90-125 : CORT_0B03960 and Spathaspora passalidarum NRRL Y-27907 : SPAPADRAFT_141253	Plate 38	C02	#N/A	#N/A
orf19.7252		CAL0000186199		ORF|Dubious	Ortholog of Candida albicans WO-1 : CAWG_00017	Plate 50	C02	#N/A	#N/A
orf19.7271		CAL0000180728		ORF|Uncharacterized	Protein of unknown function; transcript detected on high-resolution tiling arrays	Plate 50	C03	#N/A	#N/A
orf19.7272		CAL0000176064		ORF|Uncharacterized	Protein of unknown function; transcript detected on high-resolution tiling arrays	Plate 50	C04	#N/A	#N/A
orf19.1913		CAL0000183289		ORF|Uncharacterized	Protein of unknown function; flow model biofilm induced	Plate 53	C01	#N/A	#N/A
orf19.1906		CAL0000174371		ORF|Dubious	Protein of unknown function; flow model biofilm induced	Plate 53	D04	#N/A	#N/A
orf19.2061		CAL0000177125		ORF|Dubious	Ortholog of Candida albicans WO-1 : CAWG_03846	Plate 46	H11	#N/A	#N/A
orf19.2051		CAL0000181793		ORF|Uncharacterized	Ortholog of C. dubliniensis CD36 : Cd36_15670, C. parapsilosis CDC317 : CPAR2_213100, Candida tenuis NRRL Y-1498 : CANTEDRAFT_135034 and Debaryomyces hansenii CBS767 : DEHA2E14960g	Plate 52	H12	#N/A	#N/A
orf19.2049		CAL0000199135		ORF|Verified	Plasma membrane-associated protein; heterozygous null mutant displays sensitivity to virgineone; Spider biofilm induced	Plate 53	B12	#N/A	#N/A
orf19.2030		CAL0000195841		ORF|Verified	Plasma membrane-associated protein; induced in cyr1 or ras1 mutant; induced by hypoxia, ketoconazole and during growth in the mouse cecum; induced in oralpharyngeal candidasis; Spider biofilm induced	Plate 53	C03	#N/A	#N/A
orf19.1447		CAL0000194943		ORF|Uncharacterized	Ortholog of C. dubliniensis CD36 : Cd36_16290, C. parapsilosis CDC317 : CPAR2_214050, Candida tenuis NRRL Y-1498 : CANTEDRAFT_92180 and Debaryomyces hansenii CBS767 : DEHA2A01738g	Plate 56	B10	#N/A	#N/A
orf19.1508		CAL0000201302		ORF|Uncharacterized	Protein of unknown function; transcript detected on high-resolution tiling arrays	Plate 48	D07	#N/A	#N/A
orf19.1581		CAL0000201279		ORF|Dubious	Planktonic growth-induced gene	Plate 48	D08	#N/A	#N/A
orf19.194		CAL0000185783		ORF|Uncharacterized	Ortholog of C. dubliniensis CD36 : Cd36_19300, C. parapsilosis CDC317 : CPAR2_209720, Candida tenuis NRRL Y-1498 : CANTEDRAFT_114035 and Debaryomyces hansenii CBS767 : DEHA2E10494g	Plate 42	A06	#N/A	#N/A
orf19.6887		CAL0000199376		ORF|Uncharacterized	Predicted ORF from Assembly 19; repressed by nitric oxide; removed from Assembly 20; subsequently reinstated in Assembly 21 based on comparative genome analysis	Plate 49	H10	#N/A	#N/A
orf19.4115		CAL0000185705		ORF|Dubious	Ortholog of Candida albicans WO-1 : CAWG_04349	Plate 59	F08	#N/A	#N/A
orf19.4101		CAL0000198199		ORF|Uncharacterized	Ortholog of C. parapsilosis CDC317 : CPAR2_104840, Candida tenuis NRRL Y-1498 : CANTEDRAFT_116070, Debaryomyces hansenii CBS767 : DEHA2F04994g and Pichia stipitis Pignal : psti_CGOB_00085	Plate 59	F07	#N/A	#N/A
orf19.33		CAL0000181965		ORF|Uncharacterized	Predicted ORF from Assembly 19; removed from Assembly 20; restored based on transcription data; similar to orf19.7550	Plate 51	F02	#N/A	#N/A
orf19.1873		CAL0000197413		ORF|Uncharacterized	Protein of unknown function; Hap43-repressed gene; repressed by nitric oxide	Plate 49	H11	#N/A	#N/A
orf19.2212		CAL0000181582		ORF|Uncharacterized	Ortholog of C. dubliniensis CD36 : Cd36_21980, Debaryomyces hansenii CBS767 : DEHA2F19734g, Pichia stipitis Pignal : psti_CGOB_00208 and Spathaspora passalidarum NRRL Y-27907 : spas_CGOB_00029	Plate 49	A10	#N/A	#N/A
orf19.2203		CAL0000198274		ORF|Dubious	Ortholog of Candida albicans WO-1 : CAWG_05873	Plate 49	A09	#N/A	#N/A
orf19.1778		CAL0000181094		ORF|Dubious	Dubious open reading frame	Plate 46	H04	#N/A	#N/A
orf19.5472		CAL0000189654		ORF|Dubious	Protein of unknown function	Plate 48	E08	#N/A	#N/A
orf19.5390		CAL0000183629		ORF|Uncharacterized	Ortholog of Candida albicans WO-1 : CAWG_02403	Plate 50	E02	#N/A	#N/A
orf19.6164		CAL0000187241		ORF|Dubious	Ortholog of Candida albicans WO-1 : CAWG_02424	Plate 51	G02	#N/A	#N/A
orf19.2505		CAL0000185080		ORF|Dubious	Ortholog of Candida albicans WO-1 : CAWG_02437	Plate 51	D12	#N/A	#N/A
orf19.257		CAL0000186151		ORF|Dubious	Transcription is negatively regulated by Sfu1p; repressed by nitric oxide	Plate 50	A12	#N/A	#N/A
orf19.270		CAL0000198258		ORF|Uncharacterized	Ortholog of C. parapsilosis CDC317 : CPAR2_102150, C. dubliniensis CD36 : Cd36_82780, Pichia stipitis Pignal : psti_CGOB_00155 and Candida orthopsilosis Co 90-125 : CORT_0B03450	Plate 49	G12	#N/A	#N/A
orf19.296		CAL0000175697		ORF|Uncharacterized	Ortholog of C. dubliniensis CD36 : Cd36_82980, C. parapsilosis CDC317 : CPAR2_102360, Candida tenuis NRRL Y-1498 : cten_CGOB_00165 and Debaryomyces hansenii CBS767 : DEHA2G00990g	Plate 50	D10	#N/A	#N/A
orf19.296		CAL0000175697		ORF|Uncharacterized	Ortholog of C. dubliniensis CD36 : Cd36_82980, C. parapsilosis CDC317 : CPAR2_102360, Candida tenuis NRRL Y-1498 : cten_CGOB_00165 and Debaryomyces hansenii CBS767 : DEHA2G00990g	Plate 47	A03	#N/A	#N/A
orf19.323		CAL0000175287		ORF|Verified	Putative haloacid dehalogenase; localized to plasma membrane	Plate 56	F03	#N/A	#N/A
orf19.6949		CAL0000180856		ORF|Dubious	Ortholog of Candida albicans WO-1 : CAWG_02687	Plate 48	A02	#N/A	#N/A
orf19.6943		CAL0000184435		ORF|Uncharacterized	Predicted ORF from Assembly 19; removed from Assembly 20; subsequently reinstated in Assembly 21 based on comparative genome analysis	Plate 48	A01	#N/A	#N/A
orf19.5866		CAL0000181100		ORF|Dubious	Ortholog of Candida albicans WO-1 : CAWG_02737	Plate 46	G10	#N/A	#N/A
orf19.5918		CAL0000200498		ORF|Dubious	Ortholog of Candida albicans WO-1 : CAWG_02773	Plate 56	C08	#N/A	#N/A
orf19.7356		CAL0000175655		ORF|Uncharacterized	Ortholog of C. parapsilosis CDC317 : CPAR2_807080, C. dubliniensis CD36 : Cd36_85690, Candida orthopsilosis Co 90-125 : CORT_0C02090 and Candida albicans WO-1 : CAWG_02885	Plate 53	E12	#N/A	#N/A
orf19.7395		CAL0000199095		ORF|Dubious	Ortholog of Candida albicans WO-1 : CAWG_02922	Plate 50	B04	#N/A	#N/A
orf19.6737		CAL0000197093		ORF|Uncharacterized	Protein of unknown function; mutants are viable; induced in a cyr1, ras1, or efg1 homozygous null	Plate 49	D01	#N/A	#N/A
orf19.6731		CAL0000199117		ORF|Uncharacterized	Protein of unknown function; repressed by alpha pheromone in SpiderM medium; Spider biofilm induced	Plate 49	B02	#N/A	#N/A
orf19.6715		CAL0000201583		ORF|Dubious	Ortholog of Candida albicans WO-1 : CAWG_03078	Plate 52	F02	#N/A	#N/A
orf19.6177		CAL0000174604		ORF|Uncharacterized	Protein of unknown function; Spider biofilm repressed	Plate 51	G01	#N/A	#N/A
orf19.5669		CAL0000184680		ORF|Verified	Protein with B-cell receptor-associated protein 31-like domain; membrane-localized protein	Plate 36	C11	#N/A	#N/A
orf19.4672		CAL0000184871		ORF|Dubious	Ortholog of Candida albicans WO-1 : CAWG_03665	Plate 47	D01	#N/A	#N/A
orf19.4654		CAL0000197454		ORF|Dubious	Protein of unknown function; Spider biofilm induced	Plate 47	C12	#N/A	#N/A
orf19.4653		CAL0000189305		ORF|Uncharacterized	Protein similar to GPI-linked cell-wall proteins; induced in low iron; Spider biofilm induced; regulated in Spider biofilms by Bcr1, Tec1, Ndt80, Brg1	Plate 47	C11	#N/A	#N/A
orf19.2766		CAL0000191913		ORF|Dubious	Dubious open reading frame	Plate 51	G06	#N/A	#N/A
orf19.2731		CAL0000197929		ORF|Uncharacterized	Ortholog of Debaryomyces hansenii CBS767 : DEHA2E16016g, Pichia stipitis Pignal : PICST_38487, Spathaspora passalidarum NRRL Y-27907 : SPAPADRAFT_58603 and Candida tropicalis MYA-3404 : CTRG_00248	Plate 51	E06	#N/A	#N/A
orf19.2704		CAL0000177041		ORF|Dubious	Ortholog of Candida albicans WO-1 : CAWG_03507	Plate 51	E05	#N/A	#N/A
orf19.787		CAL0000196705		ORF|Uncharacterized	Protein of unknown function	Plate 50	D01	#N/A	#N/A
orf19.1207		CAL0000193819		ORF|Dubious	Ortholog of C. dubliniensis CD36 : Cd36_33200 and Candida albicans WO-1 : CAWG_03416	Plate 49	A07	#N/A	#N/A
orf19.1417		CAL0000196741		ORF|Uncharacterized	Ortholog of C. dubliniensis CD36 : Cd36_43970, C. parapsilosis CDC317 : CPAR2_401720, Candida tenuis NRRL Y-1498 : CANTEDRAFT_102588 and Debaryomyces hansenii CBS767 : DEHA2G16698g	Plate 49	G11	#N/A	#N/A
orf19.3828		CAL0000181227		ORF|Dubious	Ortholog of Candida albicans WO-1 : CAWG_03357	Plate 29	G05	#N/A	#N/A
orf19.741		CAL0000184620		ORF|Dubious	Dubious open reading frame	Plate 50	C10	#N/A	#N/A
orf19.2892		CAL0000189547		ORF|Uncharacterized	Ortholog of C. dubliniensis CD36 : Cd36_45910, C. parapsilosis CDC317 : CPAR2_501110, Candida tenuis NRRL Y-1498 : CANTEDRAFT_119393 and Debaryomyces hansenii CBS767 : DEHA2E08976g	Plate 59	D06	#N/A	#N/A
orf19.3140		CAL0000187917		ORF|Dubious	Ortholog of Candida albicans WO-1 : CAWG_03159	Plate 50	B05	#N/A	#N/A
orf19.3120		CAL0000177033		ORF|Uncharacterized	PDR-subfamily ABC transporter (half-size); similar to WHITE subfamily proteins; repressed by fluphenazine treatment or in an azole-resistant strain that overexpresses CDR1 and CDR2; induced by nitric oxide; rat catheter biofilm induced	Plate 19	C01	#N/A	#N/A
orf19.934		CAL0000174695		ORF|Uncharacterized	Predicted ORF from Assembly 19; removed from Assembly 20; subsequently reinstated in Assembly 21 and merged with orf19.2224, based on comparative genome analysis; flow model biofilm repressed	Plate 50	B10	#N/A	#N/A
orf19.3196		CAL0000184057		ORF|Dubious	Ortholog of Candida albicans WO-1 : CAWG_04564	Plate 53	E11	#N/A	#N/A
orf19.3186		CAL0000189807		ORF|Dubious	Ortholog of Candida albicans WO-1 : CAWG_04571	Plate 49	H08	#N/A	#N/A
orf19.4241		CAL0000191850		ORF|Uncharacterized	Protein of unknown function; transcript detected on high-resolution tiling arrays	Plate 53	E08	#N/A	#N/A
orf19.2645		CAL0000197107		ORF|Dubious	Ortholog of Candida albicans WO-1 : CAWG_04710	Plate 51	E04	#N/A	#N/A
orf19.1109		CAL0000183339		ORF|Uncharacterized	Ortholog of C. dubliniensis CD36 : Cd36_53580, C. parapsilosis CDC317 : CPAR2_303030, Debaryomyces hansenii CBS767 : DEHA2G07766g and Pichia stipitis Pignal : psti_CGOB_00176	Plate 53	D10	#N/A	#N/A
orf19.3907		CAL0000192776		ORF|Dubious	Ortholog of Candida albicans WO-1 : CAWG_04797	Plate 50	C11	#N/A	#N/A
orf19.3968		CAL0000201362		ORF|Dubious	Protein of unknown function; flow model biofilm induced	Plate 50	C12	#N/A	#N/A
orf19.4207		CAL0000192018		ORF|Uncharacterized	Predicted ORF from Assembly 19; removed from Assembly 20; restored based on comparative genome analysis	Plate 49	G09	#N/A	#N/A
orf19.4196		CAL0000182717		ORF|Dubious	Dubious open reading frame	Plate 49	G07	#N/A	#N/A
orf19.133		CAL0000196681		ORF|Dubious	Protein of unknown function; induced by nitric oxide independent of Yhb1p	Plate 53	D05	#N/A	#N/A
orf19.3420		CAL0000194196		ORF|Dubious	Protein of unknown function; decreased expression in hyphae than in yeast	Plate 52	B07	#N/A	#N/A
orf19.3503		CAL0000201789		ORF|Dubious	Ortholog of Candida albicans WO-1 : CAWG_05160	Plate 47	D03	#N/A	#N/A
orf19.5556		CAL0000189434		ORF|Dubious	Ortholog of Candida albicans WO-1 : CAWG_05078	Plate 49	H02	#N/A	#N/A
orf19.5589		CAL0000195241		ORF|Uncharacterized	Protein of unknown function; transcript detected on high-resolution tiling arrays	Plate 49	H03	#N/A	#N/A
orf19.5606		CAL0000188966		ORF|Dubious	Ortholog of Candida albicans WO-1 : CAWG_05051	Plate 49	H04	#N/A	#N/A
orf19.5748		CAL0000189594		ORF|Uncharacterized	Ortholog of C. dubliniensis CD36 : Cd36_64250, Candida tenuis NRRL Y-1498 : cten_CGOB_00218, Debaryomyces hansenii CBS767 : DEHA2E19888g and Spathaspora passalidarum NRRL Y-27907 : spas_CGOB_00025	Plate 46	B08	#N/A	#N/A
orf19.7097		CAL0000193127		ORF|Verified	Putative cytoplasmic RNA-binding protein; heterozygous null mutant exhibits hypersensitivity to parnafungin and cordycepin in C. albicans fitness test; Spider biofilm repressed	Plate 20	E04	#N/A	#N/A
orf19.7055		CAL0000184492		ORF|Dubious	Dubious open reading frame	Plate 50	C08	#N/A	#N/A
orf19.7013		CAL0000185092		ORF|Uncharacterized	Ortholog of C. dubliniensis CD36 : Cd36_70940, C. parapsilosis CDC317 : CPAR2_300280, Debaryomyces hansenii CBS767 : DEHA2F22220g and Pichia stipitis Pignal : PICST_32459	Plate 44	H04	#N/A	#N/A
orf19.7009		CAL0000186178		ORF|Uncharacterized	Has domain(s) with predicted catalytic activity, coenzyme binding activity and role in cellular metabolic process	Plate 19	B11	#N/A	#N/A
orf19.6911		CAL0000188723		ORF|Dubious	Ortholog of Candida albicans WO-1 : CAWG_05482	Plate 52	H08	#N/A	#N/A
orf19.6586		CAL0000185286		ORF|Verified	Protein of unknown function; transcript induced by benomyl or in azole-resistant strain overexpressing MDR1; Ssn6 colony morphology-related regulation; induced by NO; Hap43-repressed; rat catheter and flow model biofilm induced	Plate 30	C11	#N/A	#N/A
orf19.6491		CAL0000182127		ORF|Dubious	Ortholog of Candida albicans WO-1 : CAWG_05572	Plate 53	A02	#N/A	#N/A
orf19.6703		CAL0000187981		ORF|Uncharacterized	Ortholog of C. dubliniensis CD36 : Cd36_73260 and Candida albicans WO-1 : CAWG_05699	Plate 52	D08	#N/A	#N/A
orf19.7185		CAL0000190335		ORF|Uncharacterized	Ortholog of C. dubliniensis CD36 : Cd36_73630, C. parapsilosis CDC317 : CPAR2_805330, Candida tenuis NRRL Y-1498 : CANTEDRAFT_119330 and Debaryomyces hansenii CBS767 : DEHA2G16544g	Plate 20	E03	#N/A	#N/A
orf19.3229		CAL0000190966		ORF|Uncharacterized	Protein of unknown function; transcript detected on high-resolution tiling arrays	Plate 52	A12	#N/A	#N/A
orf19.2530		CAL0000191390		ORF|Dubious	Dubious open reading frame	Plate 51	E01	#N/A	#N/A
orf19.2539		CAL0000194669		ORF|Uncharacterized	Protein of unknown function; transcript detected on high-resolution tiling arrays	Plate 51	E03	#N/A	#N/A
orf19.2581		CAL0000175595		ORF|Uncharacterized	Protein with a predicted epimerase/dehydratase domain; Hap43-repressed gene	Plate 21	B07	#N/A	#N/A
orf19.2585		CAL0000189584		ORF|Dubious	Ortholog of Candida albicans WO-1 : CAWG_01548	Plate 49	D11	#N/A	#N/A
orf19.533		CAL0000196685		ORF|Dubious	Ortholog of Candida albicans WO-1 : CAWG_01778	Plate 49	G02	#N/A	#N/A
orf19.1736		CAL0000178105		ORF|Uncharacterized	Protein of unknown function; transcript detected on high-resolution tiling arrays	Plate 46	H06	#N/A	#N/A
orf19.653		CAL0000196252		ORF|Dubious	Dubious open reading frame	Plate 50	A05	#N/A	#N/A
orf19.1009		CAL0000200836		ORF|Dubious	Ortholog of Candida albicans WO-1 : CAWG_01857	Plate 50	B12	#N/A	#N/A
orf19.5289		CAL0000175719		ORF|Dubious	Dubious open reading frame	Plate 50	C01	#N/A	#N/A
orf19.5289		CAL0000175719		ORF|Dubious	Dubious open reading frame	Plate 48	H10	#N/A	#N/A
orf19.5284		CAL0000195064		ORF|Dubious	Dubious open reading frame	Plate 48	H09	#N/A	#N/A
orf19.6628		CAL0000186415		ORF|Uncharacterized	Protein of unknown function; rat catheter biofilm repressed	Plate 39	D09	#N/A	#N/A
orf19.1855		CAL0000175721		ORF|Uncharacterized	Predicted membrane transporter, member of the anion:cation symporter (ACS) family, major facilitator superfamily (MFS); Gcn4p-regulated; flucytosine induced; ketoconazole-repressed; oxidative stress-induced via Cap1p	Plate 20	H05	#N/A	#N/A
orf19.2625		CAL0000178908		ORF|Dubious	Ortholog of Candida albicans WO-1 : CAWG_02051	Plate 51	D09	#N/A	#N/A
orf19.609		CAL0000184498		ORF|Dubious	Protein of unknown function; white cell specific transcript	Plate 53	E07	#N/A	#N/A
orf19.605		CAL0000183301		ORF|Dubious	Ortholog of Candida albicans WO-1 : CAWG_02087	Plate 49	G01	#N/A	#N/A
orf19.6390		CAL0000177543		ORF|Uncharacterized	Protein of unknown function; Spider biofilm induced	Plate 51	E12	#N/A	#N/A
orf19.7288		CAL0000175310		ORF|Uncharacterized	Protein with predicted oxidoreductase and dehydrogenase domains; Hap43-repressed; Spider biofilm induced	Plate 19	C12	#N/A	#N/A
orf19.7341		CAL0000196978		ORF|Uncharacterized	Protein of unknown function; flow model biofilm induced; ketoconazole-repressed	Plate 45	E12	#N/A	#N/A
orf19.7574		CAL0000176188		ORF|Uncharacterized	Ortholog(s) have ubiquitin ligase complex localization	Plate 20	G09	#N/A	#N/A
orf19.7580		CAL0000176375		ORF|Uncharacterized	Ortholog of C. dubliniensis CD36 : Cd36_35095, C. parapsilosis CDC317 : CPAR2_200710, Candida tenuis NRRL Y-1498 : CANTEDRAFT_112338 and Debaryomyces hansenii CBS767 : DEHA2G06094g	Plate 51	F09	#N/A	#N/A
orf19.7590		CAL0000186451		ORF|Verified	Putative NADH-ubiquinone oxidoreductase; identified in detergent-resistant membrane fraction (possible lipid raft component); predicted N-terminal acetylation; repressed by nitric oxide	Plate 29	E08	#N/A	#N/A
orf19.7594		CAL0000176437		ORF|Uncharacterized	Protein of unknown function; Spider biofilm induced	Plate 30	C12	#N/A	#N/A
orf19.5789	ADE8	CAL0000195096	ADE8	ORF|Verified	Putative phosphoribosylglycinamide formyl-transferase, enzyme of amino acid biosynthesis pathway; upregulated in biofilm; S. cerevisiae ortholog is Gcn4p regulated; protein enriched in stationary phase yeast-form cultures	Plate 11	B03	0.53	Y
orf19.102		CAL0000197216	AEP1	ORF|Uncharacterized	Ortholog(s) have translation regulator activity, role in regulation of translation and mitochondrion localization	Plate 41	C12	-0.85	Y
orf19.1852		CAL0000192119	AIM19	ORF|Uncharacterized	Ortholog(s) have mitochondrion localization	Plate 43	G10	0.59	Y
orf19.2837	ALG5	CAL0000178964	ALG5	ORF|Uncharacterized	Putative glucosyltransferase involved in cell wall mannan biosynthesis; possibly an essential gene, disruptants not obtained by UAU1 method	Plate 17	D06	0.72	Y
orf19.5665		CAL0000175239	ARA2	ORF|Uncharacterized	Ortholog(s) have D-arabinose 1-dehydrogenase [NAD(P)+] activity and role in dehydro-D-arabinono-1,4-lactone biosynthetic process	Plate 19	B04	1.75	Y
orf19.3715	ASF1	CAL0000179732	ASF1	ORF|Uncharacterized	Protein similar to S. cerevisiae Asf1p, a chromatin assembly complex component; likely to be essential for growth, based on an insertional mutagenesis strategy	Plate 08	H08	0.67	Y
orf19.4614		CAL0000186587	ATG11	ORF|Uncharacterized	Adapter protein for pexophagy and the cytoplasm-to-vacuole targeting (Cvt) pathway; Spider biofilm induced	Plate 19	A05	1.69	Y
orf19.2249		CAL0000186668	ATP23	ORF|Uncharacterized	Putative metalloprotease of the mitochondrial inner membrane; expression downregulated in an ssr1 null mutant	Plate 59	B04	0.69	Y
orf19.4645	BEM1	CAL0000181921	BEM1	ORF|Verified	Protein required for wild-type budding, hyphal growth, and virulence in a mouse systemic infection; suppresses pseudohyphal and filamentous growth defects of various S. cerevisiae mutants and heat sensitivity of S. cerevisiae cdc24-4 mutant	Plate 41	D03	1.31	Y
orf19.6382		CAL0000183742	BPT1	ORF|Uncharacterized	Putative MRP/CFTR-subfamily ABC transporter; member of multidrug resistance-associated protein (MRP) subfamily of ABC family; similar to S. cerevisiae Bpt1p	Plate 49	F01	0.78	Y
orf19.6382		CAL0000183742	BPT1	ORF|Uncharacterized	Putative MRP/CFTR-subfamily ABC transporter; member of multidrug resistance-associated protein (MRP) subfamily of ABC family; similar to S. cerevisiae Bpt1p	Plate 58	F12	1.07	Y
orf19.1251	BRN1	CAL0000196556	BRN1	ORF|Uncharacterized	Putative condensin complex subunit; cell-cycle regulated periodic mRNA expression	Plate 05	G02	1.29	Y
orf19.3170		CAL0000185005	BUD27	ORF|Uncharacterized	Ortholog(s) have role in RNA Polymerase I assembly, RNA Polymerase II core complex assembly, RNA Polymerase III assembly, formation of translation preinitiation complex and cytoplasm, cytosolic ribosome localization	Plate 35	A03	-0.58	Y
orf19.916		CAL0000175245	BXI1	ORF|Uncharacterized	Putative protein involved in apoptosis; Spider biofilm induced	Plate 01	A10	0.54	Y
orf19.392		CAL0000197776	CBP4	ORF|Uncharacterized	Ortholog(s) have role in mitochondrial respiratory chain complex III assembly and integral to mitochondrial membrane localization	Plate 07	C11	1.23	Y
orf19.1402	CCT2	CAL0000197460	CCT2	ORF|Uncharacterized	Chaperonin of the cytosolic TCP1 ring complex; protein present in exponential and stationary-phase yeast cells, but higher amounts in stationary phase; GlcNAc-induced protein	Plate 10	D09	1.18	Y
orf19.4004	CCT3	CAL0000198447	CCT3	ORF|Verified	Putative cytosolic chaperonin Cct ring complex subunit; mutation confers hypersensitivity to cytochalasin D	Plate 04	F11	1.02	Y
orf19.2720		CAL0000192278	CCT4	ORF|Uncharacterized	Cytosolic chaperonin Cct ring complex subunit; role in the assembly of actin and tubulins; Spider biofilm repressed	Plate 29	A10	1	Y
orf19.2288	CCT5	CAL0000189768	CCT5	ORF|Uncharacterized	T-complex protein 1, epsilon subunit; protein present in exponential and stationary growth phase yeast cultures; Spider biofilm repressed	Plate 10	G06	0.93	Y
orf19.3126	CCT6	CAL0000184109	CCT6	ORF|Verified	Putative cytosolic chaperonin Cct ring complex subunit; mutation confers hypersensitivity to cytochalasin D; GlcNAc-induced protein; Spider biofilm repressed	Plate 05	A11	1.25	Y
orf19.6099	CCT8	CAL0000175759	CCT8	ORF|Verified	Chaperonin-containing T-complex subunit; role in hyphal morphogenesis, particularly starvation-induced; essential; expression in S. cerevisiae inhibits Ras2-mediated pathways; CCT8 and TRP1 overlap; Spider biofilm repressed	Plate 04	C07	1.04	Y
orf19.1084	CDC39	CAL0000177338	CDC39	ORF|Verified	Protein similar to S. cerevisiae Cdc39p, which is part of the CCR4-NOT transcription regulatory complex; transposon mutation affects filamentous growth	Plate 34	D09	0.62	Y	yes
orf19.1468	CDC55	CAL0000191618	CDC55	ORF|Uncharacterized	Ortholog(s) have protein phosphatase type 2A regulator activity, protein serine/threonine phosphatase activity	Plate 10	A01	0.54	Y
orf19.5242	CDC6	CAL0000190984	CDC6	ORF|Uncharacterized	Putative ATP-binding protein with a predicted role in DNA replication; member of conserved Mcm1p regulon; periodic mRNA expression, peak at cell-cycle M/G1 phase	Plate 01	A11	1.12	Y
orf19.3008	COQ4	CAL0000193093	COQ4	ORF|Uncharacterized	Protein with a putative role in coenzyme Q biosynthesis; transcriptionally induced by interaction with macrophage; Hap43p-repressed gene	Plate 54	E10	0.71	Y
orf19.1229		CAL0000195471	CSE1	ORF|Uncharacterized	Ortholog(s) have importin-alpha export receptor activity, role in cell division, protein export from nucleus and nuclear membrane localization	Plate 28	C09	0.59	Y
orf19.137		CAL0000183283	CST26	ORF|Uncharacterized	Putative transferase involved in phospholipid biosynthesis; induced by alpha pheromone in SpiderM medium	Plate 24	E03	0.65	Y
orf19.5617		CAL0000188824	CTI6	ORF|Uncharacterized	Ortholog(s) have methylated histone residue binding, transcription factor binding activity	Plate 35	A12	0.55	Y
orf19.5000	CYB2	CAL0000184748	CYB2	ORF|Uncharacterized	Putative cytochrome b2 precursor; induced in high iron; alkaline repressed; colony morphology-related gene regulation by Ssn6; Hap43-repressed; pider biofilm induced	Plate 27	B08	0.54	Y
orf19.5148	CYR1	CAL0000178292	CYR1	ORF|Verified	Class III adenylyl cyclase; mutant lacks cAMP; mutant hyphal growth defect rescued by exogenous cAMP; required for mouse mucosal or systemic infection; role in macrophage sensitivity, apoptosis; downstream of Ras1p and CO2 signaling	Plate 11	E09	0.79	Y
orf19.6902	DBP7	CAL0000199731	DBP7	ORF|Uncharacterized	Putative ATP-dependent DEAD-box RNA helicase; Hap43-induced; rat catheter biofilm induced	Plate 11	F07	0.53	Y
orf19.6297		CAL0000197135	DEG1	ORF|Uncharacterized	Ortholog(s) have pseudouridine synthase activity, role in tRNA pseudouridine synthesis and cytosol, nucleus localization	Plate 57	C09	-0.71	Y
orf19.6747		CAL0000178648	DET1	ORF|Uncharacterized	Ortholog(s) have acid phosphatase activity, role in dephosphorylation, intracellular sterol transport and cytoplasm, nucleus localization	Plate 20	G07	2.55	Y
orf19.5628		CAL0000195204	DIC1	ORF|Verified	Mitochondrial dicarboxylate transporter; possibly an essential gene, disruptants not obtained by UAU1 method	Plate 19	B01	0.94	Y
orf19.6459	DPP3	CAL0000200315	DPP1	ORF|Verified	Protein similar to S. cerevisiae pyrophosphate phosphatase Dpp1; required for farnesol biosynthesis; repressed by 17-beta-estradiol, ethynyl estradiol; Spider biofilm induced	Plate 18	B11	0.65	Y
orf19.5159	DUG3	CAL0000185194	DUG3	ORF|Uncharacterized	Putative glutamine amidotransferase (GATase II); role in glutathione catabolism;	Plate 25	A12	0.64	Y
orf19.2746	EMP70	CAL0000181076	EMP70	ORF|Uncharacterized	Protein with a role in endosome-to-vacuole sorting; rat catheter biofilm repressed	Plate 34	D07	-0.6	Y
orf19.2863.1	ERV1	CAL0000196494	ERV1	ORF|Uncharacterized	Predicted component of the mitochondrial intermembrane space (IMS), involved in protein import into mitochondrial intermembrane space	Plate 03	E11	0.56	Y
orf19.2952	EXG2	CAL0000181572	EXG2	ORF|Verified	GPI-anchored cell wall protein, similar to S. cerevisiae exo-1,3-beta-glucosidase Exg2p; predicted Kex2p substrate; induced during cell wall regeneration; possibly an essential gene, disruptants not obtained by UAU1 method; Hap43p-repressed	Plate 58	G05	1.52	Y
orf19.7321		CAL0000199846	FAR8	ORF|Uncharacterized	Ortholog(s) have role in re-entry into mitotic cell cycle after pheromone arrest and endoplasmic reticulum localization	Plate 37	D02	0.61	Y
orf19.5730		CAL0000194762	FDC1	ORF|Uncharacterized	Putative phenylacrylic acid decarboxylase; clade-associated gene expression	Plate 02	G09	1.7	Y
orf19.1093	FLO8	CAL0000178880	FLO8	ORF|Verified	Transcription factor; required for hyphal formation and CO2 induced white-opaque switching; regulates hyphal gene expression; required for virulence in mouse systemic infection; binds Efg1p; binds Mss11p via LisH motif; has LUFS domain	Plate 26	D06	0.59	Y
orf19.5604	MDR1	CAL0000173998	FLR1	ORF|Verified	Plasma membrane MDR/MFS multidrug efflux pump; methotrexate is preferred substrate; overexpression in drug-resistant clinical isolates confers fluconazole resistance; repressed in young biofilms; rat catheter biofilm induced	Plate 21	C11	1.21	Y
orf19.4223	GCD11	CAL0000197613	GCD11	ORF|Uncharacterized	Gamma subunit of translation initiation factor eIF2; involved in identification of the start codon; likely essential for growth, based on an insertional mutagenesis strategy; Spider biofilm repressed	Plate 29	E02	-1.23	Y
orf19.705	GCN5	CAL0000180088	GCN5	ORF|Verified	Putative histone acetyltransferase; mutation confers hypersensitivity to 5-fluorouracil (5-FU); possibly an essential gene, disruptants not obtained by UAU1 method	Plate 09	H08	1.52	Y
orf19.385	GCV2	CAL0000198461	GCV2	ORF|Uncharacterized	Glycine decarboxylase P subunit; protein of glycine catabolism; repressed by Efg1; Hog1-induced; induced by Rim101 at acid pH; transcript induced in elevated CO2; stationary phase enriched protein	Plate 47	E08	0.54	Y
orf19.5493	GSP1	CAL0000182095	GSP1	ORF|Verified	Small RAN G-protein; essential; no prenylation predicted; can rescue S. cerevisiae gsp1 viability; macrophage/pseudohyphal-induced; transcript not regulated by white-opaque, yeast-hypha switching; GlcNAc-induced; Spider biofilm repressed	Plate 04	H08	-0.61	Y
orf19.3811	GYP1	CAL0000181837	GYP1	ORF|Uncharacterized	Putative Cis-golgi GTPase-activating protein; transcript regulated by Nrg1, Mig1, and Tup1	Plate 11	B12	0.81	Y
orf19.7344		CAL0000189420	HDA3	ORF|Uncharacterized	Ortholog(s) have DNA binding, chromatin binding, histone deacetylase activity	Plate 34	B04	0.59	Y
orf19.307		CAL0000198062	HFI1	ORF|Uncharacterized	Ortholog(s) have transcription coactivator activity, role in histone acetylation, transcription from RNA polymerase II promoter and Ada2/Gcn5/Ada3 transcription activator complex, SAGA complex, SLIK (SAGA-like) complex localization	Plate 34	C09	0.56	Y
orf19.2922		CAL0000187362	HOP2	ORF|Uncharacterized	Ortholog(s) have double-stranded DNA binding activity, role in reciprocal meiotic recombination, synapsis and condensed nuclear chromosome localization	Plate 02	E05	-1.16	Y
orf19.5377	HOS2	CAL0000178362	HOS2	ORF|Verified	Putative protein deacetylase, deacetylates tubulin in vitro; genetic evidence suggests that Set3p and Hos2p function together as a complex involved in regulation of white-opaque switching, filamentous growth and virulence	Plate 07	G04	0.6	Y
orf19.2675		CAL0000190260	HSH155	ORF|Uncharacterized	Ortholog(s) have mRNA binding activity, role in spliceosomal complex assembly and U2 snRNP, U2-type prespliceosome localization	Plate 51	H07	0.55	Y
orf19.2670		CAL0000187613	HTD2	ORF|Uncharacterized	Ortholog(s) have 3-hydroxyacyl-[acyl-carrier-protein] dehydratase activity, role in fatty acid biosynthetic process and mitochondrion localization	Plate 37	E04	1.22	Y
orf19.7023		CAL0000196498	IOC4	ORF|Uncharacterized	Ortholog of S. cerevisiae Ioc4, a protein that influences gene expression through chromatin remodeling; oxidative stress-induced via Cap1	Plate 39	D08	0.98	Y
orf19.2798		CAL0000186343	IRC3	ORF|Uncharacterized	Putative helicase; fungal-specific (no human or murine homolog)	Plate 31	G06	0.68	Y
orf19.1720		CAL0000196701	IRC5	ORF|Uncharacterized	Ortholog(s) have role in mitotic recombination	Plate 07	H02	0.87	Y
orf19.55		CAL0000184411	IZH1	ORF|Uncharacterized	Ortholog(s) have role in cellular zinc ion homeostasis and endoplasmic reticulum localization	Plate 59	A04	-0.55	Y
orf19.7447	JEN1	CAL0000183605	JEN1	ORF|Verified	Lactate transporter; induced by lactic acid, activated by Cat8; alkaline repressed by Rim101; localizes to plasma membrane; Spider biofilm induced	Plate 13	G08	-0.56	Y
orf19.1083		CAL0000197754	JLP2	ORF|Uncharacterized	Putative protein of unknown function; macrophage-induced gene	Plate 25	C04	-0.57	Y
orf19.3681		CAL0000186968	KAP95	ORF|Uncharacterized	Ortholog(s) have Ran guanyl-nucleotide exchange factor activity, protein transporter activity	Plate 04	H11	0.62	Y
orf19.1747	KIP2	CAL0000197710	KIP2	ORF|Uncharacterized	Putative kinesin-related motor protein involved in mitotic spindle positioning; repressed by alpha pheromone in SpiderM medium; periodic mRNA expression, peak at cell-cycle G2/M phase	Plate 12	C04	1.56	Y
orf19.1609		CAL0000194501	KRI1	ORF|Uncharacterized	Ortholog(s) have role in endonucleolytic cleavage in ITS1 to separate SSU-rRNA from 5.8S rRNA and LSU-rRNA from tricistronic rRNA transcript (SSU-rRNA, 5.8S rRNA, LSU-rRNA) and mitotic spindle pole body, nucleolus localization	Plate 29	B02	1.62	Y
orf19.6438		CAL0000192873	LCB1	ORF|Uncharacterized	Ortholog(s) have serine C-palmitoyltransferase activity, role in sphingolipid biosynthetic process and SPOTS complex localization	Plate 28	B09	-0.88	Y
orf19.2774	LAB5	CAL0000198437	LIP5	ORF|Uncharacterized	Ortholog(s) have role in protein lipoylation and mitochondrion localization	Plate 59	D02	1.25	Y
orf19.1043		CAL0000184512	LOA1	ORF|Uncharacterized	Ortholog(s) have lysophosphatidic acid acyltransferase activity and role in cellular response to cadmium ion, cellular triglyceride homeostasis, detoxification of cadmium ion, lipid particle organization, protein targeting to vacuole	Plate 34	H08	0.67	Y
orf19.3463		CAL0000183488	LSG1	ORF|Uncharacterized	Putative GTPase; role in 60S ribosomal subunit biogenesis; Spider biofilm induced	Plate 33	A04	2.29	Y
orf19.7290		CAL0000194399	LSM1	ORF|Uncharacterized	Ortholog(s) have RNA cap binding activity, role in deadenylation-dependent decapping of nuclear-transcribed mRNA and cytoplasmic mRNA processing body, cytosol, mRNA cap binding complex, nucleus localization	Plate 30	E03	-0.59	Y
orf19.5104	LTP1	CAL0000199576	LTP1	ORF|Uncharacterized	Putative protein phosphatase of the PTP family (tyrosine-specific), similar to S. cerevisiae Ltp1p	Plate 59	D07	1.06	Y
orf19.6263		CAL0000177667	MCH4	ORF|Uncharacterized	Predicted MFS membrane transporter; member of the monocarboxylate porter (MCP) family; Spider biofilm induced	Plate 16	B02	0.78	Y
orf19.1878	MED4	CAL0000181311	MED4	ORF|Uncharacterized	RNA polymerase II core mediator complex subunit	Plate 23	G09	-0.77	Y
orf19.1706	MET18	CAL0000183277	MET18	ORF|Uncharacterized	Putative protein with a predicted role in nucleotide excision repair (NER) and RNA polymerase II (RNAP II) transcription; Plc1p-regulated	Plate 54	A05	0.54	Y
orf19.2551	MET6	CAL0000186137	MET6	ORF|Verified	Essential 5-methyltetrahydropteroyltriglutamate-homocysteine methyltransferase (cobalamin-independent methionine synthase); antigenic in murine/human systemic infection; heat shock, estrogen, GCN-induced; Spider biofilm repressed	Plate 33	A02	1.4	Y
orf19.3071	MIH1	CAL0000183567	MIH1	ORF|Uncharacterized	Putative protein phosphatase of the PTP family (tyrosine-specific); ortholog of S. cerevisiae Mih1; mRNA binds She3	Plate 28	E05	0.89	Y
orf19.7293	MPS1	CAL0000200652	MPS1	ORF|Verified	Monopolar spindle protein, a putative kinase; essential for growth; periodic mRNA expression, peak at cell-cycle S/G2 phase	Plate 04	H02	0.59	Y
orf19.182		CAL0000190347	MRM1	ORF|Uncharacterized	Ortholog(s) have rRNA (guanine-N1-)-methyltransferase activity, role in rRNA modification and endoplasmic reticulum, mitochondrion localization	Plate 50	E06	0.82	Y
orf19.5541		CAL0000201649	MRN1	ORF|Uncharacterized	Protein with similarity to S. pombe Nrd1p; transcription induced upon induction of hyphal growth; regulated by Cph1p, Efg1p, Cph2p; low-level expression; alkaline upregulated; fungal-specific (no human or murine homolog)	Plate 33	D03	-0.69	Y
orf19.5235		CAL0000194947	MRPL13	ORF|Uncharacterized	Putative mitochondrial ribosomal protein of the large subunit; Hap43-induced; mutants are viable; protein level decreases in stationary phase	Plate 49	B09	0.86	Y
orf19.1865	MCS7	CAL0000189939	MSC7	ORF|Uncharacterized	S. cerevisiae ortholog Mcs7 has a role in reciprocal meiotic recombination; Spider biofilm repressed	Plate 08	A03	0.81	Y
orf19.4478		CAL0000199979	MSD1	ORF|Uncharacterized	Ortholog(s) have aspartate-tRNA ligase activity, role in mitochondrial aspartyl-tRNA aminoacylation and mitochondrion localization	Plate 25	H01	-0.85	Y
orf19.7412	MUB1	CAL0000175626	MUB1	ORF|Uncharacterized	Predicted protein required for ubiquitination; role in meiosis, regulation of cell budding in S. cereviae; Spider biofilm induced	Plate 19	A10	0.69	Y
orf19.4657		CAL0000188900	NEM1	ORF|Uncharacterized	Ortholog(s) have phosphoprotein phosphatase activity, role in negative regulation of phospholipid biosynthetic process, nuclear envelope organization and Nem1-Spo7 phosphatase complex, integral to membrane, mitochondrion localization	Plate 19	H08	0.6	Y
orf19.2067		CAL0000185460	NFU1	ORF|Uncharacterized	Protein with a predicted role in mitochondrial iron metabolism; Hap43-repressed; expression upregulated during growth in the mouse cecum; Spider biofilm induced	Plate 08	F12	1.39	Y
orf19.2002		CAL0000193461	NIC96	ORF|Uncharacterized	Ortholog(s) have structural constituent of nuclear pore activity and role in nuclear pore organization, poly(A)+ mRNA export from nucleus, protein import into nucleus, ribosomal large subunit export from nucleus	Plate 28	E02	0.53	Y
orf19.4635	NIP1	CAL0000176830	NIP1	ORF|Verified	Putative translation initiation factor; mutation confers hypersensitivity to roridin A and verrucarin A; genes encoding ribosomal subunits, translation factors, and tRNA synthetases are downregulated upon phagocytosis by murine macrophage	Plate 27	A05	0.65	Y
orf19.5107	NOT5	CAL0000183176	NOT5	ORF|Verified	Protein with similarity to S. cerevisiae Not5p, a member of the transcription regulatory CCR4-NOT complex; required for hyphal growth; antigenic during human oral infection; greater expression in yeast-form cells than hyphae	Plate 25	B02	-0.67	Y
orf19.7150	NRG1	CAL0000186831	NRG2	ORF|Verified	Transcription factor/repressor; regulates chlamydospore formation/hyphal gene induction/virulence and rescue/stress response genes; effects both Tup1 dependent and independent regulation; flow model biofilm induced; Spider biofilm repressed	Plate 38	G12	-1.31	Y	yes
orf19.4808	NUP188	CAL0000201257	NUP188	ORF|Uncharacterized	Putative nuclear pore complex subunit; transcript regulated by Nrg1 and Mig1	Plate 15	E01	0.6	Y
orf19.5963		CAL0000197875	NUS1	ORF|Uncharacterized	Putative prenyltransferase; essential gene in S. cerevisiae; Spider biofilm induced	Plate 26	F07	-0.54	Y
orf19.7206	OCA6	CAL0000201277	OCA6	ORF|Verified	Putative protein phosphatase of the PTP family (tyrosine-specific), similar to S. cerevisiae Oca6p; mutant shows virulence defect	Plate 34	C11	1.12	Y
orf19.3994		CAL0000190950	OST3	ORF|Uncharacterized	Dolichyl-diphosphooligosaccharide-protein glycotransferase; predicted role in protein N-linked glycosylation, protein O-linked mannosylation; Spider biofilm repressed	Plate 30	E02	-0.61	Y
orf19.5731	PAD1	CAL0000174002	PAD1	ORF|Uncharacterized	Putative phenylacrylic acid decarboxylase; repressed by Rgt1p	Plate 34	E03	-0.57	Y
orf19.2649	PCL1	CAL0000177342	PCL1	ORF|Verified	Cyclin homolog; transcript induced by filamentous growth; induced by alpha pheromone in SpiderM medium	Plate 54	H02	1.72	Y
orf19.2307		CAL0000196733	PFS2	ORF|Uncharacterized	Ortholog(s) have role in mRNA cleavage, mRNA polyadenylation, mitotic sister chromatid segregation, regulation of G1/S transition of mitotic cell cycle and cytosol, mRNA cleavage and polyadenylation specificity factor complex localization	Plate 30	D08	-0.77	Y
orf19.7327	PHO88	CAL0000189279	PHO88	ORF|Verified	Protein with a role in phosphate transport; biofilm-regulated expression; amphotericin B repressed	Plate 23	G11	0.56	Y
orf19.1683	PPH21	CAL0000200555	PPH21	ORF|Uncharacterized	Putative protein phosphatase of the Type 2A-related family (serine/threonine-specific), similar to S. cerevisiae Pph21p; caspofungin repressed; possibly an essential gene, disruptants not obtained by UAU1 method	Plate 25	H08	0.53	Y
orf19.350	PRE9	CAL0000190103	PRE9	ORF|Verified	Alpha3 (C9) subunit of the 20S proteasome; transcript regulated by Mig1; flow model biofilm repressed	Plate 58	E03	1.81	Y
orf19.6356		CAL0000180134	PRP6	ORF|Uncharacterized	Ortholog(s) have role in mRNA splicing, via spliceosome and U4/U6 x U5 tri-snRNP complex localization	Plate 06	A05	1.3	Y
orf19.6203	PUT3	CAL0000196161	PUT3	ORF|Uncharacterized	Zn(II)2Cys6 transcription factor; has similarity to S. cerevisiae Put3, a transcription factor involved in the regulation of proline utilization genes	Plate 31	E09	0.9	Y
orf19.3765	RAX2	CAL0000190497	RAX2	ORF|Verified	Plasma membrane protein involved in establishment of bud sites and linear direction of hyphal growth; filament induced, repressed by Rim101, Tup1; Hap43-induced; Spider biofilm induced	Plate 06	A10	0.72	Y
orf19.4348	MED14	CAL0000182774	RGR1	ORF|Uncharacterized	RNA polymerase II mediator complex subunit	Plate 40	C05	-0.65	Y
orf19.7044	RIM15	CAL0000180445	RIM15	ORF|Uncharacterized	Ortholog(s) have protein kinase activity and role in age-dependent response to oxidative stress involved in chronological cell aging, conidiophore development, hyphal growth, protein phosphorylation, regulation of meiosis	Plate 44	D05	-0.9	Y
orf19.4800	RIM20	CAL0000180949	RIM20	ORF|Verified	Protein involved in the pH response pathway; binds to the transcription factor Rim101 and may serve as a scaffold to facilitate the C-terminal proteolytic cleavage that activates Rim101; required for alkaline pH-induced hyphal growth	Plate 14	C08	0.58	Y
orf19.2654	RMS1	CAL0000193221	RKM4	ORF|Uncharacterized	Putative lysine methyltransferase; Hap43-induced; protein induced during mating; possibly essential, disruptants not obtained by UAU1 method; rat catheter and Spider biofilm induced	Plate 51	B09	0.61	Y
orf19.5320	NCE4	CAL0000177597	RMI1	ORF|Uncharacterized	Putative RecQ-mediated genome instability protein; Hap43-repressed gene; periodic mRNA expression, peak at cell-cycle G2/M phase; flow model biofilm induced	Plate 45	H03	0.73	Y
orf19.1649	RNA1	CAL0000191775	RNA1	ORF|Uncharacterized	Putative GTPase-activating protein; protein level decreases in stationary phase cultures; Spider biofilm repressed	Plate 06	B06	0.82	Y
orf19.3349		CAL0000182792	RPB2	ORF|Verified	Putative RNA polymerase II subunit B150; heterozygous null mutant exhibits resistance to parnafungin in the C. albicans fitness test	Plate 40	E09	0.58	Y
orf19.3349		CAL0000182792	RPB2	ORF|Verified	Putative RNA polymerase II subunit B150; heterozygous null mutant exhibits resistance to parnafungin in the C. albicans fitness test	Plate 27	A01	0.81	Y
orf19.3347	RPB7	CAL0000194040	RPB7	ORF|Verified	Functional homolog of S. cerevisiae Rpb7; essential subunit of RNA Polymerase II; enhances hyperfilamentation of an S. cerevisiae rpb4 mutant; suppresses defects of S. cerevisiae rpb4 and ess1 mutants; Spider biofilm repressed	Plate 04	B10	0.54	Y
orf19.6314	RPB8	CAL0000181508	RPB8	ORF|Verified	Putative subunit of RNA polymerases I, II, and III; regulated by Gcn4p; repressed in response to amino acid starvation (3-aminotriazole treatment); heterozygous null mutant exhibits resistance to parnafungin	Plate 05	A10	0.99	Y
orf19.2935	RPL10	CAL0000194016	RPL10	ORF|Verified	Ribosomal protein L10; intron in 5'-UTR; downregulated upon phagocytosis by murine macrophage; transcription regulated by yeast-hypha switch; Spider biofilm repressed	Plate 29	G03	-2.05	Y
orf19.2232	RPL11	CAL0000192242	RPL11B	ORF|Uncharacterized	Ribosomal protein; repressed by phagocytosis; colony morphology-related gene regulation by Ssn6; Hap43-induced; Spider biofilm repressed	Plate 22	C05	0.82	Y
orf19.2994	RPL13	CAL0000201310	RPL13A	ORF|Verified	Putative ribosomal subunit; antigenic during murine infection; downregulated upon phagocytosis by murine macrophage; Spider biofilm repressed	Plate 23	D12	-0.79	Y
orf19.5982	RPL18	CAL0000188970	RPL18A	ORF|Uncharacterized	Predicted ribosomal protein; Plc1p-regulated, Tbf1-activated; repressed upon phagocytosis by murine macrophage; Hap43p-induced; Spider biofilm repressed	Plate 15	E03	-1.22	Y
orf19.5904	RPL19A	CAL0000180894	RPL19A	ORF|Verified	Ribosomal protein L19; repressed upon phagocytosis by murine macrophages; Hap43-induced gene; Spider biofilm repressed	Plate 30	B11	0.63	Y
orf19.4632	RPL20B	CAL0000200399	RPL20B	ORF|Alternatively spliced|Verified	Ribosomal protein L20; repressed upon phagocytosis by murine macrophage; alternatively spliced intron in 5' UTR; Hap43-induced; Spider biofilm repressed	Plate 21	F03	1.62	Y
orf19.2992	RPP1A	CAL0000178222	RPP1A	ORF|Verified	Conserved acidic ribosomal protein; likely role in regulation of translation elongation; interacts with Rpp2B; 1 of 4 similar C. albicans ribosomal proteins (Rpp1A, Rpp1Bp, Rpp2A, Rpp2B); Hap43-induced; Spider biofilm repressed	Plate 30	E07	-0.58	Y
orf19.5927	RPS15	CAL0000179139	RPS15	ORF|Uncharacterized	Putative ribosomal protein; macrophage/pseudohyphal-induced after 16 h; repressed upon phagocytosis by murine macrophage; Spider biofilm repressed	Plate 53	H11	-0.77	Y
orf19.4660	RPS6A	CAL0000181351	RPS6A	ORF|Verified	Ribosomal protein 6A; localizes to cell surface of yeast cells but not hyphae; repressed upon phagocytosis by murine macrophage; possibly essential; Hap43-induced; Spider biofilm repressed	Plate 33	A11	1.47	Y
orf19.3938		CAL0000186555	RSM26	ORF|Verified	Putative mitochondrial ribosomal protein of the small subunit; mutation confers hypersensitivity to 5-fluorocytosine (5-FC), 5-fluorouracil (5-FU), and tubercidin (7-deazaadenosine)	Plate 20	E06	0.55	Y
orf19.7629		CAL0000194538	RTC1	ORF|Uncharacterized	Ortholog(s) have Seh1-associated complex, cytosol, extrinsic to fungal-type vacuolar membrane, ribosome localization	Plate 20	G11	1.08	Y
orf19.1862		CAL0000176228	RTC3	ORF|Uncharacterized	Possible stress protein; increased transcription associated with CDR1 and CDR2 overexpression or fluphenazine treatment; regulated by Sfu1, Nrg1, Tup1; stationary phase enriched protein; Spider biofilm induced	Plate 35	B08	-0.57	Y
orf19.6539	RVB2	CAL0000176498	RVB2	ORF|Uncharacterized	Putative trancription modulator; RuvB-like protein family member; heterozygous null mutant displays sensitivity to virgineone	Plate 03	D06	1.53	Y
orf19.3647	SEC8	CAL0000180162	SEC8	ORF|Verified	Predicted subunit of the exocyst complex, involved in exocytosis; localizes to a crescent on the surface of the hyphal tip	Plate 05	A08	-0.63	Y
orf19.5796	SHE9	CAL0000193129	SHE9	ORF|Uncharacterized	Protein with similarity to S. cerevisiae She9p, which inhibits growth when overproduced; gene has possible growth-regulation element; fungal-specific (no human or murine homolog)	Plate 20	G03	0.53	Y
orf19.1955		CAL0000178317	SHR5	ORF|Alternatively spliced|Uncharacterized	Ortholog(s) have palmitoyltransferase activity, role in protein palmitoylation, protein targeting to membrane and endoplasmic reticulum palmitoyltransferase complex, extrinsic to endoplasmic reticulum membrane localization	Plate 56	G04	-0.82	Y
orf19.2808	ZCF16	CAL0000179513	SIP4	ORF|Verified	Predicted Zn(II)2Cys6 transcription factor; mutants are viable; rat catheter biofilm induced	Plate 50	E09	0.73	Y
orf19.4146	SMD3	CAL0000184508	SMD3	ORF|Uncharacterized	Putative core snRNP protein; induced upon adherence to polystyrene	Plate 04	G01	0.65	Y
orf19.1362	SMM1	CAL0000181192	SMM1	ORF|Uncharacterized	Putative dihydrouridine synthase; Hap43-induced gene; rat catheter biofilm induced; Spider biofilm induced	Plate 10	C01	1.78	Y
orf19.3606		CAL0000199174	SNA4	ORF|Uncharacterized	Ortholog of S. cereviae Sna4 vacuolar outer membrane protein that plays a role in sensitivity to NA+; induced by Mnl1 under weak acid stress	Plate 53	D03	1.61	Y
orf19.1453	SPT5	CAL0000192268	SPT5	ORF|Verified	Protein similar to S. cerevisiae Spt5p transcription elongation factor; transposon mutation affects filamentous growth	Plate 05	E10	-1.23	Y	yes
orf19.7136	SPT6	CAL0000194756	SPT6	ORF|Verified	Putative transcription elongation factor; transposon mutation affects filamentous growth; transcript induced in an RHE model of oral candidiasis and in clinical isolates from oral candidiasis	Plate 03	F01	0.82	Y	yes
orf19.5682		CAL0000179212	SRP1	ORF|Uncharacterized	Ortholog(s) have protein binding, bridging, protein transporter activity and role in chromosome condensation, protein import into nucleus, protein targeting to membrane, regulation of mitotic cell cycle	Plate 28	G12	0.54	Y
orf19.3952	SRP101	CAL0000178256	SRP101	ORF|Uncharacterized	Signal recognition particle (SRP) receptor alpha subunit; involved in SRP-dependent protein targeting; rat catheter biofilm repressed	Plate 28	A09	0.68	Y
orf19.2859	SRP40	CAL0000197163	SRP40	ORF|Uncharacterized	Putative chaperone of small nucleolar ribonucleoprotein particles; macrophage/pseudohyphal-induced; rat catheter biofilm induced	Plate 17	B08	0.56	Y
orf19.696	STE2	CAL0000176630	STE2	ORF|Verified	Receptor for alpha factor mating pheromone, MFalpha; required for a-type cells to respond to alpha factor, for opaque a-form mating and white a-form response; possible Kex2p substrate; a-specific, alpha-factor induced, A1p-Alpha2p repressed	Plate 33	F08	1.12	Y
orf19.6213	SUI2	CAL0000201409	SUI2	ORF|Uncharacterized	Translation initiation factor eIF2, alpha chain; genes encoding ribosomal subunits, translation factors, and tRNA synthetases are downregulated upon phagocytosis by murine macrophage; stationary phase enriched protein	Plate 11	D09	-1.46	Y
orf19.7161	SUI3	CAL0000188940	SUI3	ORF|Uncharacterized	Putative translation initiation factor; genes encoding ribosomal subunits, translation factors, and tRNA synthetases are downregulated upon phagocytosis by murine macrophage	Plate 27	F07	-0.98	Y
orf19.2738	SUL2	CAL0000182617	SUL1	ORF|Uncharacterized	Putative sulfate transporter; transcript negatively regulated by Sfu1; amphotericin B induced; F-12/CO2 and Spider biofilm induced	Plate 07	G12	1.35	Y
orf19.4077	MIT1	CAL0000176496	SUR1	ORF|Verified	Mannosylinositol phosphorylceramide (MIPC) synthase catalytic subunit; sphingolipid biosynthesis; fluconazole, caspofungin induced; macrophage-repressed; Spider biofilm induced	Plate 10	E10	1.65	Y
orf19.5908	TEC1	CAL0000175954	TEC1	ORF|Verified	TEA/ATTS transcription factor; white cell pheromone response, hyphal gene regulation; required for Spider and RPMI biofilm formation; regulates BCR1; Cph2 regulated transcript; alkaline, rat catheter, Spider, flow model biofilm induced	Plate 44	E08	0.79	Y
orf19.1427		CAL0000177918	THI73	ORF|Uncharacterized	Putative transporter; fungal-specific; Spider biofilm induced	Plate 19	B03	2.19	Y
orf19.3758		CAL0000201411	TMS1	ORF|Uncharacterized	Ortholog(s) have fungal-type vacuole membrane localization	Plate 08	D04	1.28	Y
orf19.4335	TNA1	CAL0000180798	TNA1	ORF|Verified	Putative nicotinic acid transporter; detected at germ tube plasma membrane by mass spectrometry; transcript induced upon phagocytosis by macrophage; rat catheter biofilm induced	Plate 57	C01	-1.11	Y
orf19.6096	TRP1	CAL0000186853	TRP1	ORF|Verified	Phosphoribosylanthranilate isomerase; tryptophan biosynthesis; expected unifunctional, unlike trifunctional enzyme of some other fungi; complements E. coli trpC, S. cerevisiae trp1 mutant; CCT1 and TRP1 overlap; Spider biofilm repressed	Plate 18	A01	0.94	Y
orf19.3099	TRP4	CAL0000182715	TRP4	ORF|Uncharacterized	Predicted enzyme of amino acid biosynthesis; upregulated in biofilm; regulated by Gcn2p and Gcn4p; S. cerevisiae ortholog is Gcn4p regulated	Plate 19	C02	1.4	Y
orf19.6417	TSR1	CAL0000183541	TSR1	ORF|Verified	Component of 20S pre-rRNA processing unit; repressed by prostaglandins	Plate 04	A03	0.63	Y
orf19.6109	TUP1	CAL0000186393	TUP1	ORF|Verified	Transcriptional corepressor; represses filamentous growth; regulates switching; role in germ tube induction, farnesol response; in repression pathways with Nrg1, Rfg1; farnesol upregulated in biofilm; rat catheter, Spider biofilm repressed	Plate 27	C10	-0.97	Y	yes
orf19.3237		CAL0000196972	UFD4	ORF|Uncharacterized	Ortholog(s) have cytosol, mitochondrion, nucleus localization	Plate 19	C11	1.61	Y
orf19.1738	UGP1	CAL0000175518	UGP1	ORF|Verified	UTP-glucose-1-phosphaturidyl transferase; localizes to yeast, not hyphal cell surface; Hog1-repressed; stationary phase enriched; induced in oralpharyngeal candidasis; rat catheter biofilm repressed; Bcr1-repressed in RPMI a/a biofilms	Plate 09	C06	-0.71	Y
orf19.5864	URK1	CAL0000196768	URK1	ORF|Uncharacterized	Protein similar to uridine kinase; repressed by ciclopirox olamine; Spider biofilm induced	Plate 16	F10	-0.68	Y
orf19.2629	USO1	CAL0000178278	USO1	ORF|Uncharacterized	Ortholog(s) have role in ER to Golgi vesicle-mediated transport, Golgi vesicle docking, SNARE complex assembly and ER to Golgi transport vesicle membrane, Golgi membrane localization	Plate 29	F08	-0.59	Y
orf19.3724		CAL0000197728	UTP23	ORF|Uncharacterized	Ortholog(s) have role in endonucleolytic cleavage in 5'-ETS of tricistronic rRNA transcript (SSU-rRNA, 5.8S rRNA and LSU-rRNA), more	Plate 18	G06	0.76	Y
orf19.7393		CAL0000187953	UTR1	ORF|Uncharacterized	Predicted NAD+/NADH kinase; possible role in cellular iron ion homeostasis; Spider biofilm induced	Plate 54	F09	0.75	Y
orf19.4779		CAL0000193702	VBA5	ORF|Uncharacterized	Putative transporter; slightly similar to the Sit1p siderophore transporter; Gcn4p-regulated; fungal-specific; induced by Mnl1p under weak acid stress	Plate 29	H12	1.6	Y
orf19.2598	VMA4	CAL0000187034	VMA4	ORF|Uncharacterized	H+ transporting ATPase E chain; transcript regulated by Mig1; caspofungin repressed; protein level decreases in stationary phase cultures; rat catheter biofilm repressed	Plate 12	C10	-0.6	Y
orf19.4471		CAL0000177404	VPS64	ORF|Uncharacterized	Ortholog(s) have role in protein targeting to vacuole, re-entry into mitotic cell cycle after pheromone arrest and endoplasmic reticulum membrane localization	Plate 13	F10	1.86	Y
orf19.2446		CAL0000195493	YDL144C	ORF|Uncharacterized	Ortholog(s) have cell division site, cell tip, cytoplasm, nucleus localization	Plate 12	A02	0.58	Y
orf19.6705		CAL0000187267	YEL1	ORF|Verified	Putative guanyl nucleotide exchange factor with Sec7 domain; required for normal filamentous growth; regulated by yeast-hyphal switch; filament induced; regulated by Nrg1, Tup1, Mob2, Hap43; mRNA binds She3; Spider biofilm induced	Plate 38	A06	-0.54	Y
orf19.1477		CAL0000177781	YGL010W	ORF|Uncharacterized	Protein of unknown function; possible ER protein; Hap43p-repressed; Spider biofilm induced	Plate 08	A04	1.88	Y
orf19.805		CAL0000192780	YGR021W	ORF|Uncharacterized	Putative protein of unknown function; possibly mitochondrial; Hap43-repressed; Spider biofilm repressed	Plate 20	E07	1.6	Y
orf19.6660		CAL0000201213	YHR131C	ORF|Uncharacterized	Protein of unknown function; mRNA binds to She3; Hap43-repressed; rat catheter and flow model biofilm induced	Plate 33	H10	1.47	Y
orf19.4624	HRT2	CAL0000194145	YMR027W	ORF|Uncharacterized	Protein described as having a role in Ty3 transposition; repressed in hyphae; stationary phase enriched protein; rat catheter and Spider biofilm repressed	Plate 13	D03	0.59	Y
orf19.5702		CAL0000184041	YOR093C	ORF|Uncharacterized	Ortholog(s) have cell division site, spindle localization	Plate 07	G11	1.49	Y
orf19.5646		CAL0000181943	YPL034W	ORF|Uncharacterized	Ortholog of S. cerevisiae : YPL034W, C. glabrata CBS138 : CAGL0L06996g, C. dubliniensis CD36 : Cd36_40280, C. parapsilosis CDC317 : CPAR2_402170 and Candida tenuis NRRL Y-1498 : CANTEDRAFT_137348	Plate 35	B12	-0.64	Y
orf19.1592		CAL0000178585	YPL041C	ORF|Uncharacterized	Protein of unknown function; Spider biofilm induced	Plate 35	G03	-0.69	Y
orf19.416		CAL0000176576		ORF|Uncharacterized	Ortholog of C. dubliniensis CD36 : Cd36_05200, C. parapsilosis CDC317 : CPAR2_107660, Candida tenuis NRRL Y-1498 : cten_CGOB_00159 and Debaryomyces hansenii CBS767 : DEHA2E07854g	Plate 39	G12	-1.02	Y
orf19.4901		CAL0000179945		ORF|Uncharacterized	Predicted methyltransferase; Spider biofilm induced	Plate 43	C07	-0.74	Y
orf19.6187		CAL0000193171		ORF|Uncharacterized	possible pseudouridine monophosphate glycosidase; overlaps orf19.6185 and orf19.618; has intron; Spider biofilm repressed	Plate 17	C10	-0.72	Y
orf19.7502		CAL0000193859		ORF|Uncharacterized	Protein of unknown function; Hap43-induced gene; upregulated in a cyr1 null mutant; Spider biofilm induced	Plate 45	E11	-0.67	Y
orf19.6322	ARD	CAL0000174204		ORF|Verified	D-arabitol dehydrogenase, NAD-dependent (ArDH); enzyme of D-arabitol and D-arabinose catabolism; D-arabitol is a marker for active infection in humans; rat catheter and Spider biofilm induced	Plate 33	C03	-0.65	Y
orf19.4245		CAL0000194103		ORF|Uncharacterized	Protein with a predicted pleckstrin domain; Hap43-repressed gene	Plate 51	H03	-0.63	Y
orf19.4067	FGR18	CAL0000178595		ORF|Verified	Protein lacking an ortholog in S. cerevisiae; transposon mutation affects filamentous growth	Plate 57	A10	-0.62	Y	yes
orf19.1116		CAL0000186468		ORF|Uncharacterized	Protein of unknown function; planktonic growth-induced gene	Plate 49	F06	-0.61	Y
orf19.6859		CAL0000193682		ORF|Uncharacterized	Ortholog of C. dubliniensis CD36 : Cd36_44860, Candida tropicalis MYA-3404 : CTRG_04054 and Candida albicans WO-1 : CAWG_03295	Plate 47	D12	-0.6	Y
orf19.3498		CAL0000185066		ORF|Uncharacterized	Ortholog of C. dubliniensis CD36 : Cd36_62270, C. parapsilosis CDC317 : CPAR2_602240, Candida tenuis NRRL Y-1498 : CANTEDRAFT_114419 and Debaryomyces hansenii CBS767 : DEHA2E04884g	Plate 52	F08	-0.6	Y
orf19.3735		CAL0000200094		ORF|Uncharacterized	Protein of unknown function; induced by alpha pheromone in SpiderM medium	Plate 42	A04	-0.58	Y
orf19.679	FGR39	CAL0000196677		ORF|Verified	Protein lacking an ortholog in S. cerevisiae; transposon mutation affects filamentous growth	Plate 50	F08	-0.57	Y	yes
orf19.4642		CAL0000194427		ORF|Uncharacterized	Protein of unknown function; Hap43-induced gene	Plate 40	G10	-0.56	Y
orf19.1948		CAL0000195370		ORF|Uncharacterized	Ortholog of C. dubliniensis CD36 : Cd36_51110, C. parapsilosis CDC317 : CPAR2_302560, Candida tenuis NRRL Y-1498 : CANTEDRAFT_135271 and Debaryomyces hansenii CBS767 : DEHA2E12914g	Plate 34	H01	-0.55	Y
orf19.3187	ZNC1	CAL0000191657		ORF|Verified	Zn(2)-Cys(6) transcription factor; regulated by Gcn2 and Gcn4; gene located in zinc cluster region of Chromosome 5, near the MTL locus; required for yeast cell adherence to silicone substrate; Spider biofilm induced	Plate 36	C10	-0.54	Y
orf19.4778	LYS142	CAL0000198710		ORF|Uncharacterized	Zn(II)2Cys6 transcription factor; has similarity to S. cerevisiae Lys14, involved in the regulation of lysine biosynthesis genes; fungal-specific	Plate 33	E04	0.55	Y
orf19.2784		CAL0000176890		ORF|Uncharacterized	Ortholog of C. dubliniensis CD36 : Cd36_07090, Candida tenuis NRRL Y-1498 : cten_CGOB_00237, Debaryomyces hansenii CBS767 : DEHA2F25542g and Pichia stipitis Pignal : psti_CGOB_00186	Plate 46	D04	0.55	Y
orf19.4179		CAL0000179684		ORF|Uncharacterized	Putative adhesin-like protein	Plate 48	G07	0.55	Y
orf19.6152		CAL0000189024		ORF|Uncharacterized	Ortholog(s) have mitochondrion localization	Plate 06	F01	0.57	Y
orf19.6777		CAL0000177260		ORF|Uncharacterized	Ortholog of Candida albicans WO-1 : CAWG_03032	Plate 49	D03	0.61	Y
orf19.3110		CAL0000174998		ORF|Uncharacterized	Possible mannosyltransferase; Spider biofilm induced	Plate 54	C09	0.61	Y
orf19.90		CAL0000189188		ORF|Uncharacterized	Ortholog(s) have cytoplasm localization	Plate 24	F06	0.61	Y
orf19.6200		CAL0000178383		ORF|Uncharacterized	Pry family pathogenesis-related protein; oral infection upregulated gene; mutant has reduced capacity to damage oral epithelial cells	Plate 33	H11	0.66	Y
orf19.2392		CAL0000188028		ORF|Uncharacterized	Ortholog of C. dubliniensis CD36 : Cd36_28460, Debaryomyces hansenii CBS767 : DEHA2B00704g, Pichia stipitis Pignal : PICST_43964 and Spathaspora passalidarum NRRL Y-27907 : spas_CGOB_00057	Plate 49	C06	0.67	Y
orf19.2941	SCW4	CAL0000198806		ORF|Uncharacterized	Putative cell wall protein; substrate for Kex2p processing in vitro; expression regulated by white-opaque switch; alkaline repressed; possibly essential (UAU1 method); flow model biofilm induced; Spider biofilm induced	Plate 04	A12	0.7	Y
orf19.2968		CAL0000198254		ORF|Uncharacterized	Protein of unknown function; Spider biofilm induced	Plate 45	F06	0.71	Y
orf19.3644		CAL0000178290		ORF|Uncharacterized	Protein of unknown function; Cyr1-repressed; rat catheter and Spider biofilm induced	Plate 48	F12	0.71	Y
orf19.4774	AOX1	CAL0000186504		ORF|Verified	Alternative oxidase; low abundance; constitutively expressed; one of two isoforms (Aox1p and Aox2p); involved in a cyanide-resistant respiratory pathway present in plants, protists, and some fungi, absent in S. cerevisiae; Hap43p-repressed	Plate 01	A06	0.72	Y
orf19.2264	OLE2	CAL0000198173		ORF|Verified	Protein with similarity to fatty acid desaturase (stearoyl-CoA desaturase); homozygous null mutant shows decreased production of prostaglandin E2	Plate 19	A12	0.74	Y
orf19.9		CAL0000179221		ORF|Uncharacterized	Ortholog of C. dubliniensis CD36 : Cd36_32700, C. parapsilosis CDC317 : CPAR2_204280, Candida tenuis NRRL Y-1498 : CANTEDRAFT_113831 and Debaryomyces hansenii CBS767 : DEHA2E03916g	Plate 44	D10	0.74	Y
orf19.4498		CAL0000175591		ORF|Uncharacterized	Ortholog of C. dubliniensis CD36 : Cd36_19120, C. parapsilosis CDC317 : CPAR2_103880, Candida tenuis NRRL Y-1498 : CANTEDRAFT_115581 and Debaryomyces hansenii CBS767 : DEHA2F08426g	Plate 43	F07	0.75	Y
orf19.1985		CAL0000201015		ORF|Uncharacterized	Has aminoglycoside phosphotransferase and protein kinase domains; rat catheter and flow model biofilm induced	Plate 20	B11	0.83	Y
orf19.3100		CAL0000193674		ORF|Uncharacterized	Protein with t-SNARE domains and a microtubule associated domain; Hap43-induced gene; repressed by alpha pheromone in SpiderM medium	Plate 09	A02	0.84	Y
orf19.2430		CAL0000174980		ORF|Uncharacterized	Ortholog of Candida albicans WO-1 : CAWG_00792	Plate 49	D05	0.97	Y
orf19.4524	ZCF24	CAL0000180650		ORF|Uncharacterized	Predicted Zn(II)2Cys6 transcription factor; caspofungin induced; Hap43-repressed	Plate 20	E09	1.02	Y
orf19.199		CAL0000198489		ORF|Uncharacterized	Protein of unknown function; hyphal-induced expression; upregulated in a cyr1 null mutant	Plate 59	D11	1.05	Y
orf19.3819		CAL0000201609		ORF|Uncharacterized	Protein of unknown function; transcript detected on high-resolution tiling arrays	Plate 48	A04	1.06	Y
orf19.4171		CAL0000175463		ORF|Uncharacterized	Has domain(s) with predicted ATP binding activity	Plate 20	H07	1.13	Y
orf19.1664		CAL0000185978		ORF|Uncharacterized	Protein of unknown function; expression downregulated in an ssr1 null mutant	Plate 03	G04	1.14	Y
orf19.2160	NAG4	CAL0000197244		ORF|Verified	Putative transporter; fungal-specific; similar to Nag3p and to S. cerevisiae Ypr156Cp and Ygr138Cp; required for wild-type mouse virulence and wild-type cycloheximide resistance; gene cluster encodes enzymes of GlcNAc catabolism	Plate 22	C12	1.17	Y
orf19.701	CFL11	CAL0000198431		ORF|Uncharacterized	Protein similar to ferric reductase Fre10p; flucytosine repressed; possibly adherence-induced; possibly an essential gene, disruptants not obtained by UAU1 method; rat catheter biofilm repressed	Plate 19	B10	1.25	Y
orf19.2311	RPL82	CAL0000174842		ORF|Uncharacterized	Predicted ribosomal protein; genes encoding cytoplasmic ribosomal subunits, translation factors, and tRNA synthetases are downregulated upon phagocytosis by murine macrophage	Plate 32	H03	1.26	Y
orf19.1938		CAL0000199909		ORF|Uncharacterized	Ortholog of S.pombe SPCC825.05c; a predicted splicing coactivator; transcription repressed in azole-resistant strain overexpressing CDR1 and CDR2; induced by benomyl treatment	Plate 47	G02	1.33	Y
orf19.4923		CAL0000194465		ORF|Uncharacterized	Predicted membrane transporter; sugar porter (SP) family member, major facilitator superfamily; caspofungin induced; Spider biofilm induced	Plate 20	F06	1.4	Y
orf19.3610		CAL0000186906		ORF|Uncharacterized	Protein of unknown function; upregulation correlates with clinical development of fluconazole resistance; regulated by Sef1, Sfu1, and Hap43	Plate 34	G06	1.44	Y
orf19.6877	PNG2	CAL0000173925		ORF|Verified	Putative peptide:N-glycanase; gene has variable numbers of 12-bp repeats; induced by caspofungin, ciclopirox olamine, ketoconazole or hypoxia; gene of core caspofungin response; Hap43-induced; Spider biofilm induced	Plate 20	E02	1.52	Y
orf19.5498	EFH1	CAL0000182054		ORF|Verified	APSES transcription factor; homodimer; minor role in transcriptional regulation vs Efg1; regulates filamentous growth, phenotypic switch; EFG1 and EFH1 genetically interact; expression interferes with mouse intestinal tract colonization	Plate 20	F03	1.56	Y
orf19.1152		CAL0000189541		ORF|Uncharacterized	Protein of unknown function; induced in core stress response; Gcn2 and Gcn4 regulated; flow model biofilm induced; Spider biofilm induced	Plate 20	E08	1.57	Y
orf19.278		CAL0000182081		ORF|Verified	Protein of unknown function; required for adhesion to abiotic substrate; Spider biofilm induced	Plate 13	A03	1.57	Y
orf19.4612		CAL0000181245		ORF|Uncharacterized	Protein with a dienelactone hydrolase domain; Hap43-repressed gene	Plate 20	H03	1.66	Y
orf19.6583		CAL0000191721		ORF|Uncharacterized	Protein of unknown function; induced by alpha pheromone in SpiderM medium	Plate 36	C09	1.68	Y
orf19.4376		CAL0000174332		ORF|Uncharacterized	Protein of unknown function; Spider biofilm induced	Plate 20	E10	1.71	Y
orf19.2681	RBT7	CAL0000180106		ORF|Uncharacterized	Protein with similarity to RNase T2 enzymes; has putative secretion signal; expression is Tup1-repressed	Plate 20	F12	1.74	Y
orf19.1341	PRR2	CAL0000181633		ORF|Verified	Putative serine/threonine protein kinase; mutation confers resistance to 5-fluorocytosine (5-FC)	Plate 19	B09	1.79	Y
orf19.673		CAL0000177129		ORF|Uncharacterized	Has domain(s) with predicted FMN binding, oxidoreductase activity and role in oxidation-reduction process	Plate 20	C06	1.87	Y
orf19.7054		CAL0000177346		ORF|Dubious	Dubious open reading frame	Plate 50	C07	1.9	Y
orf19.355		CAL0000175763		ORF|Uncharacterized	Has domain(s) with predicted oxidoreductase activity and role in oxidation-reduction process	Plate 20	G06	1.94	Y
orf19.1860.1		CAL0000198330		ORF|Uncharacterized	Ortholog(s) have extracellular region localization	Plate 20	F01	2	Y
orf19.3352		CAL0000201366		ORF|Uncharacterized	Has domain(s) with predicted oxidoreductase activity and role in metabolic process	Plate 19	B05	2.07	Y
orf19.3763		CAL0000184126		ORF|Uncharacterized	Has domain(s) with predicted serine-type endopeptidase activity and integral to membrane localization	Plate 20	E12	2.33	Y
orf19.4818		CAL0000192368		ORF|Uncharacterized	Protein of unknown function; Spider biofilm induced	Plate 50	G02	2.49	Y
orf19.2251	AAH1	CAL0000194200	AAH1	ORF|Verified	Adenine deaminase; purine salvage and nitrogen catabolism; colony morphology-related regulation by Ssn6; Hog1, CO2-induced; chlamydospore formation repressed in C. albicans and C. dubliniensis; rat catheter and F-12/CO2 biofilm induced	Plate 09	B04	-0.1	N
orf19.3554	AAT1	CAL0000198574	AAT1	ORF|Uncharacterized	Aspartate aminotransferase; soluble protein in hyphae; macrophage-induced protein; alkaline upregulated; amphotericin B repressed; gene used for strain identification by multilocus sequence typing; farnesol-, Hap43p-induced; GlcNAc-induced	Plate 13	D09	0.1	N
orf19.6287	AAT21	CAL0000174616	AAT2	ORF|Uncharacterized	Putative aspartate aminotransferase; stationary phase enriched protein; Gcn4-regulated; Spider biofilm induced	Plate 24	B05	0.16	N
orf19.6716	ABD1	CAL0000182989	ABD1	ORF|Verified	SAM-dependent RNA methyltransferase; methylates mRNA 5' cap; binds phosphorylated RNA Pol II C-term domain peptide; does not bind mRNA TPase and mRNA GTase (Cet1,Cgt1); functional homolog of S. cerevisiae Abd1; rat catheter biofilm induced	Plate 20	B05	-0.23	N
orf19.3676	ABP140	CAL0000183988	ABP140	ORF|Uncharacterized	Ortholog of S. cerevisiae actin-binding protein Abp140; Hap43-induced; F-12/CO2 early biofilm induced	Plate 18	E06	0.02	N
orf19.1291	ABZ1	CAL0000183785	ABZ1	ORF|Uncharacterized	Ortholog(s) have 4-amino-4-deoxychorismate synthase activity, role in para-aminobenzoic acid biosynthetic process and cytosol, nucleus localization	Plate 14	G09	-0.1	N
orf19.7466	ACC1	CAL0000198598	ACC1	ORF|Uncharacterized	Putative acetyl-coenzyme-A carboxylases; regulated by Efg1; amphotericin B repressed; caspofungin repressed; 5'-UTR intron; gene used for strain identification by multilocus sequence typing; Hap43-induced; flow model biofilm repressed	Plate 39	F03	-0.05	N
orf19.7466	ACC1	CAL0000198598	ACC1	ORF|Uncharacterized	Putative acetyl-coenzyme-A carboxylases; regulated by Efg1; amphotericin B repressed; caspofungin repressed; 5'-UTR intron; gene used for strain identification by multilocus sequence typing; Hap43-induced; flow model biofilm repressed	Plate 29	E05	0.1	N
orf19.3417	ACF2	CAL0000196081	ACF2	ORF|Uncharacterized	Putative endo-1,3-beta-glucanase; fungal-specific (no human or murine homolog)	Plate 30	A07	-0.11	N
orf19.6385	ACO1	CAL0000182282	ACO1	ORF|Verified	Aconitase; induced in high iron; 2 upstream CCAAT motifs; amino acid starvation (3-AT), amphotericin B, phagocytosis, farnesol induced; Hap43, fluconazole-repressed; Gcn4-regulated; antigenic in infection; flow and Spider biofilm repressed	Plate 12	F07	0.27	N
orf19.6632	ACO2	CAL0000193227	ACO2	ORF|Uncharacterized	Putative aconitate hydratase 2; induced in high iron; regulated by Gcn4; repressed by amino acid starvation (3-AT); protein levels decrease in stationary phase yeast; flow model and Spider biofilm repressed	Plate 21	F05	0.18	N
orf19.819		CAL0000177869	ACP1	ORF|Uncharacterized	Ortholog(s) have role in lipoate biosynthetic process and mitochondrion localization	Plate 26	A07	-0.19	N
orf19.1064	ACS2	CAL0000197968	ACS2	ORF|Verified	Acetyl-CoA synthetase; antigenic during human and murine infection; induced by Efg1; macrophage-induced protein; soluble protein in hyphae; gene contains intron; flow model and Spider biofilm repressed	Plate 06	B12	-0.11	N
orf19.5007	ACT1	CAL0000191211	ACT1	ORF|Verified	Actin; gene has intron; transcript regulated by growth phase, starvation; at polarized growth site in budding and hyphal cells; required for wild-type Cdc42 localization; unprocessed N terminus; Hap43-induced; Spider biofilm repressed	Plate 57	D09	-0.24	N
orf19.2278		CAL0000195835	ADD66	ORF|Uncharacterized	Putative 20S proteasome assembly protein; filament induced; induced by alpha pheromone in SpiderM medium	Plate 56	F10	-0.03	N
orf19.7484	ADE1	CAL0000196632	ADE1	ORF|Verified	Phosphoribosylaminoimadazole succinocarboxamide synthetase, enzyme of adenine biosynthesis; not induced in GCN response, unlike the S. cerevisiae ortholog; fungal-specific (no human or murine homolog); levels decrease in stationary phase	Plate 22	E02	0.37	N
orf19.4827	ADE12	CAL0000175348	ADE12	ORF|Uncharacterized	Adenylosuccinate synthase; upregulated in biofilm; decreased expression in hyphae vs yeast-form cells; not induced during GCN response, in contrast to S. cerevisiae ADE12, which is induced by Gcn4p; stationary phase-enriched protein	Plate 08	F10	0.33	N
orf19.3870	ADE13	CAL0000175023	ADE13	ORF|Uncharacterized	Adenylosuccinate lyase; enzyme of adenine biosynthesis; soluble protein in hyphae; not induced during GCN response, in contrast to the S. cerevisiae ortholog; repressed by nitric oxide	Plate 12	A09	0.28	N
orf19.5906	ADE2	CAL0000185210	ADE2	ORF|Verified	Phosphoribosylaminoimadazole carboxylase; role in adenine biosynthesis; required for normal growth and virulence in immunosuppressed mouse infection; not induced in GCN response, in contrast to S. cerevisiae ADE2; stationary phase-enriched	Plate 12	A06	0.1	N
orf19.1233	ADE4	CAL0000174536	ADE4	ORF|Uncharacterized	Putative phosphoribosylpyrophosphate amidotransferase; flucytosine induced	Plate 16	F12	0.09	N
orf19.5061	ADE5,7	CAL0000199243	ADE5,7	ORF|Verified	Phosphoribosylamine-glycine ligase and phosphoribosylformylglycinamidine cyclo-ligase; interacts with Vps34p; required for hyphal growth and virulence; flucytosine induced; not induced in GCN response, in contrast to S. cerevisiae ortholog	Plate 33	A03	0.15	N
orf19.6317	ADE6	CAL0000175495	ADE6	ORF|Uncharacterized	5-Phosphoribosylformyl glycinamidine synthetase; adenine biosynthesis; not induced in GCN response, in contrast to S. cerevisiae Ade6; protein in stationary phase yeast-form cultures; flow model and rat catheter biofilm repressed	Plate 41	D11	-0.23	N
orf19.6317	ADE6	CAL0000175495	ADE6	ORF|Uncharacterized	5-Phosphoribosylformyl glycinamidine synthetase; adenine biosynthesis; not induced in GCN response, in contrast to S. cerevisiae Ade6; protein in stationary phase yeast-form cultures; flow model and rat catheter biofilm repressed	Plate 24	B02	0.37	N
orf19.5113	ADH2	CAL0000200753	ADH1	ORF|Uncharacterized	Alcohol dehydrogenase; soluble in hyphae; expression regulated by white-opaque switching; regulated by Ssn6; indued by Mnl1 in weak acid stress; protein enriched in stationary phase yeast cultures; Spider biofilm induced	Plate 54	F01	0.41	N
orf19.5517		CAL0000187810	ADH7	ORF|Uncharacterized	Similar to alcohol dehydrogenases; induced by benomyl treatment, nitric oxide; induced in core stress response; oxidative stress-induced via Cap1; Spider biofilm repressed	Plate 21	D11	0.21	N
orf19.2306		CAL0000199544	ADI1	ORF|Uncharacterized	Ortholog(s) have acireductone dioxygenase (Ni2+-requiring) activity, role in L-methionine salvage from methylthioadenosine and cytosol, nucleus localization	Plate 09	A08	-0.22	N
orf19.3391	ADK1	CAL0000198757	ADK1	ORF|Uncharacterized	Putative adenylate kinase; repressed in hyphae; macrophage-induced protein; adenylate kinase release used as marker for cell lysis; possibly essential (UAU1 method); flow model biofilm induced; rat catheter and Spider biofilm repressed	Plate 01	F07	0.01	N
orf19.7118		CAL0000185135	ADK2	ORF|Uncharacterized	Ortholog(s) have adenylate kinase activity, nucleoside triphosphate adenylate kinase activity, role in nucleotide metabolic process and mitochondrial inner membrane localization	Plate 24	G12	-0.17	N
orf19.5591	ADO1	CAL0000187548	ADO1	ORF|Verified	Adenosine kinase; heterozygous null mutant is resistant to cordycepin in C. albicans fitness test; ketoconazole-induced; protein level decrease in stationary phase cultures; sumoylation target; Spider biofilm repressed	Plate 15	F05	0.06	N
orf19.459	ADP1	CAL0000184107	ADP1	ORF|Uncharacterized	Putative PDR-subfamily ABC transporter; similar to WHITE subfamily proteins; gene used for strain identification by multilocus sequence typing	Plate 21	H04	0.18	N
orf19.2752	ADR1	CAL0000189036	ADR1	ORF|Verified	C2H2 transcription factor; ortholog of S. cerevisiae Adr1 but mutant phenotype suggests a different set of target genes; transposon mutation affects filamentous growth; Spider biofilm induced	Plate 35	F08	0.03	N	yes
orf19.7254		CAL0000200173	AEP3	ORF|Uncharacterized	Ortholog(s) have role in mRNA metabolic process, mitochondrial translational initiation and extrinsic to membrane, mitochondrial inner membrane localization	Plate 44	G05	0.19	N
orf19.5919	MEA1	CAL0000189640	AFI1	ORF|Uncharacterized	Protein similar to A. nidulans MesA, which is involved in localization of actin cables; Hap43p-induced gene	Plate 14	E11	-0.23	N
orf19.2272	AFT2	CAL0000183427	AFT2	ORF|Verified	Putative Aft domain transcription factor; role in regulation of iron metabolism, oxidative stress, adhesion, hyphal growth, colony morphology, virulence; complements S. cerevisiae aft1 mutation; Spider biofilm induced	Plate 43	H09	0.14	N
orf19.4966	AGC1	CAL0000181319	AGC1	ORF|Verified	Putative mitochondrial carrier protein; transcript is alkaline upregulated rat catheter biofilm induced	Plate 14	H07	0.08	N
orf19.3050	AGE1	CAL0000187329	AGE1	ORF|Uncharacterized	Putative GTPase activator; induced in low iron; rat catheter biofilm repressed	Plate 33	C09	-0.05	N
orf19.1193	GNP1	CAL0000180560	AGP1	ORF|Uncharacterized	Similar to asparagine and glutamine permease; fluconazole, caspofungin induced; regulated by Nrg1, Mig1, Tup1, Gcn2, Gcn4, and alkaline regulated by Rim101; repressed during chlamydospore formation; rat catheter, flow model biofilm induced	Plate 08	E10	0.21	N
orf19.4679	AGP2	CAL0000191370	AGP2	ORF|Uncharacterized	Amino acid permease; hyphal repressed; white-opaque switch regulated; induced in core caspofungin response, during cell wall regeneration, by flucytosine; regulated by Sef1, Sfu1, and Hap43; rat catheter and Spider biofilm induced	Plate 32	C08	-0.06	N
orf19.3795	AGP3	CAL0000176516	AGP3	ORF|Uncharacterized	Putative serine transporter; possible role in assimilation of sulfur; F-12/CO2 early biofilm induced	Plate 06	D06	0.07	N
orf19.1078	HBR2	CAL0000183364	AGX1	ORF|Uncharacterized	Putative alanine glyoxylate aminotransferase; regulated by Gcn4p and hemoglobin; stationary phase enriched protein	Plate 32	B02	-0.11	N
orf19.1078	HBR2	CAL0000183364	AGX1	ORF|Uncharacterized	Putative alanine glyoxylate aminotransferase; regulated by Gcn4p and hemoglobin; stationary phase enriched protein	Plate 23	A05	0.11	N
orf19.7602	AHA1	CAL0000188956	AHA1	ORF|Uncharacterized	Putative Hsp90p co-chaperone; Hap43-repressed; heavy metal (cadmium) stress-induced; oxidative stress-induced via Cap1; rat catheter biofilm induced; flow model biofilm repressed	Plate 11	D06	0.01	N
orf19.7598		CAL0000190603	AHC1	ORF|Uncharacterized	Ortholog(s) have histone acetyltransferase activity, role in histone acetylation and Ada2/Gcn5/Ada3 transcription activator complex localization	Plate 38	E03	-0.16	N
orf19.2175		CAL0000195769	AIF1	ORF|Uncharacterized	Putative mitochondrial cell death effector; induced by nitric oxide; Spider biofilm induced; rat catheter biofilm repressed	Plate 11	G02	0.21	N
orf19.6585		CAL0000190391	AIM1	ORF|Uncharacterized	Ortholog(s) have mitochondrion localization	Plate 31	C07	0.41	N
orf19.2532	PRS	CAL0000194318	AIM10	ORF|Uncharacterized	Putative prolyl-tRNA synthetase; monofunctional Class II synthetase; gene is constitutively expressed	Plate 10	D01	0.12	N
orf19.2532	PRS	CAL0000194318	AIM10	ORF|Uncharacterized	Putative prolyl-tRNA synthetase; monofunctional Class II synthetase; gene is constitutively expressed	Plate 24	F08	0.2	N
orf19.867		CAL0000178992	AIM14	ORF|Uncharacterized	Ortholog(s) have superoxide-generating NADPH oxidase activity, role in apoptotic process, regulation of actin cytoskeleton organization and perinuclear endoplasmic reticulum, ribosome localization	Plate 56	H01	-0.11	N
orf19.6189		CAL0000197659	AIM18	ORF|Uncharacterized	Chalcone related protein family; flow model biofilm induced	Plate 31	B04	-0.34	N
orf19.4878		CAL0000178029	AIM21	ORF|Uncharacterized	Protein of unknown function; Hap43-repressed; rat catheter biofilm repressed	Plate 39	G09	0	N
orf19.5566		CAL0000187056	AIM22	ORF|Uncharacterized	Ortholog(s) have role in protein lipoylation and mitochondrion localization	Plate 06	E10	-0.06	N
orf19.6982		CAL0000184331	AIM23	ORF|Uncharacterized	Ortholog(s) have ribosome binding activity and mitochondrion localization	Plate 44	H03	0.06	N
orf19.3154		CAL0000185321	AIM24	ORF|Uncharacterized	Ortholog(s) have mitochondrial membrane localization	Plate 43	B05	0.23	N
orf19.3929		CAL0000192498	AIM25	ORF|Uncharacterized	Ortholog(s) have mitochondrion localization	Plate 31	F10	0.41	N
orf19.3528		CAL0000197762	AIM29	ORF|Uncharacterized	Protein of unknown function; Spider biofilm induced	Plate 54	B05	-0.05	N
orf19.612		CAL0000197180	AIM32	ORF|Uncharacterized	Ortholog of S. cerevisiae : AIM32, C. glabrata CBS138 : CAGL0L01529g, C. dubliniensis CD36 : Cd36_33550, C. parapsilosis CDC317 : CPAR2_702070 and Candida tenuis NRRL Y-1498 : CANTEDRAFT_114174	Plate 36	G12	0.18	N
orf19.1546		CAL0000191753	AIM36	ORF|Verified	Membrane-localized protein of unknown function	Plate 36	D09	0.15	N
orf19.2150		CAL0000191297	AIM45	ORF|Uncharacterized	Putative ortholog of mammalian electron transfer flavoprotein complex subunit ETF-alpha; Spider biofilm repressed	Plate 17	C09	-0.21	N
orf19.5925		CAL0000193326	AIM6	ORF|Uncharacterized	Ortholog of S. cerevisiae : AIM6, C. glabrata CBS138 : CAGL0C05533g, C. dubliniensis CD36 : Cd36_84610, C. parapsilosis CDC317 : CPAR2_404550 and Candida tenuis NRRL Y-1498 : CANTEDRAFT_115337	Plate 14	F05	0.05	N
orf19.4193		CAL0000192861	AIM7	ORF|Alternatively spliced|Uncharacterized	Ortholog(s) have Arp2/3 complex binding activity, role in actin cortical patch assembly, actin filament debranching, negative regulation of Arp2/3 complex-mediated actin nucleation and actin cortical patch, cytosol, nucleus localization	Plate 35	H10	-0.11	N
orf19.3312		CAL0000200375	AIM9	ORF|Uncharacterized	Protein of unknown function; flow model and Spider biofilm repressed	Plate 44	G11	0.28	N
orf19.4395		CAL0000188252	AIP1	ORF|Uncharacterized	Putative actin cytoskeleton component; protein present in exponential and stationary growth phase yeast cultures	Plate 17	H12	0.32	N
orf19.4844		CAL0000199717	AIR2	ORF|Uncharacterized	Ortholog(s) have RNA binding, polynucleotide adenylyltransferase activity, protein binding, bridging activity	Plate 33	F10	0.03	N
orf19.5357	AKL1	CAL0000175811	AKL1	ORF|Uncharacterized	Putative serine/threonine protein kinase; induced during the mating process	Plate 26	A11	0.03	N
orf19.4950	AKR1	CAL0000187472	AKR1	ORF|Uncharacterized	Ankyrin-repeat protein; induced by fluphenazine	Plate 07	B03	0.07	N
orf19.5746	ALA1	CAL0000182169	ALA1	ORF|Verified	Alanyl-tRNA synthetase; translational regulation generates cytoplasmic and mitochondrial forms; Gcn4p-regulated; repressed by amino acid starvation (3-AT); translation-related genes downregulated upon phagocytosis by murine macrophages	Plate 46	F08	0.17	N
orf19.7107		CAL0000182219	ALB1	ORF|Uncharacterized	Ortholog(s) have role in ribosomal large subunit biogenesis and cytoplasm, nucleus, ribosome localization	Plate 01	C11	0.03	N
orf19.5806	ALD5	CAL0000188934	ALD5	ORF|Uncharacterized	NAD-aldehyde dehydrogenase; decreased expression in fluconazole-resistant isolate, or in hyphae; biofilm induced; fluconazole-downregulated; protein abundance is affected by URA3 expression in the CAI-4 strain; stationary phase enriched	Plate 18	E09	-0.01	N
orf19.1881	LPT1	CAL0000197966	ALE1	ORF|Verified	Lysophospholipid acyltransferase, involved in phospholipid remodeling; role in glycerophospholipid biosynthesis; rat catheter biofilm repressed	Plate 11	F06	-0.08	N
orf19.2828		CAL0000184589	ALF1	ORF|Uncharacterized	Ortholog(s) have alpha-tubulin binding, microtubule binding activity, role in establishment or maintenance of cell polarity, post-chaperonin tubulin folding pathway and cytosol, nucleus localization	Plate 01	F09	0.32	N
orf19.4410	ALG1	CAL0000174251	ALG1	ORF|Uncharacterized	Protein similar to S. cerevisiae Alg1p, a mannosyltransferase involved in N-linked protein glycosylation; likely to be essential for growth, based on an insertional mutagenesis strategy	Plate 01	G09	-0.01	N
orf19.3468	ALG11	CAL0000201912	ALG11	ORF|Uncharacterized	Alpha-1,2-mannosyltransferase; catalyzes sequential addition of 2 terminal alpha 1,2-mannose residues to the Man5GlcNAc2-PP-dolichol intermediate during asparagine-linked glycosylation in the ER; Spider biofilm induced	Plate 01	F04	-0.13	N
orf19.5164	ECM39	CAL0000200311	ALG12	ORF|Uncharacterized	Putative mannosyltransferase similar to S. cerevisiae Ecm39p, which has a role in Calcofluor white resistance; predicted Kex2p substrate; has HKEXRF motif	Plate 18	B08	0.27	N
orf19.6025		CAL0000194250	ALG13	ORF|Uncharacterized	Ortholog(s) have N-acetylglucosaminyldiphosphodolichol N-acetylglucosaminyltransferase activity and role in dolichol-linked oligosaccharide biosynthetic process	Plate 05	H02	0.2	N
orf19.5363		CAL0000178538	ALG14	ORF|Uncharacterized	Component of UDP-GlcNAc transferase; required for the 2nd step of dolichyl-linked oligosaccharide synthesis; Spider biofilm induced	Plate 03	F11	0.01	N
orf19.2187	ALG7	CAL0000195644	ALG7	ORF|Verified	Protein involved in cell wall mannan biosynthesis; mutation confers hypersensitivity to tunicamycin; transcript elevated in chk1, nik1, and sln1 homozygous null mutants; possibly essential gene, disruptants not obtained by UAU1 method	Plate 20	A07	-0.11	N
orf19.1659	ALG8	CAL0000180957	ALG8	ORF|Uncharacterized	Putative glucosyltransferase involved in cell wall mannan biosynthesis; transcription is elevated in nik1 and sln1 homozygous null mutants, but not in the chk1 null mutant; possibly an essential gene, disruptants not obtained by UAU1 method	Plate 12	C05	-0.1	N
orf19.4442	ALG9	CAL0000183067	ALG9	ORF|Uncharacterized	Putative mannosyltransferase; similar to S. cerevisiae Alg9p; has HKEXRF motif	Plate 57	D03	-0.08	N
orf19.7551	ALO1	CAL0000174500	ALO1	ORF|Verified	D-Arabinono-1,4-lactone oxidase involved in biosynthesis of dehydro-D-arabinono-1,4-lactone, which has a protective role against oxidative damage; plasma membrane-localized;required for full virulence in a mouse model of systemic infection	Plate 11	D01	0.36	N
orf19.1607	ALR1	CAL0000193982	ALR1	ORF|Uncharacterized	Putative transporter of divalent cations; hyphal-induced expression; rat catheter biofilm induced	Plate 26	B03	-0.06	N
orf19.346	ALT1	CAL0000189002	ALT1	ORF|Verified	Putative alanine transaminase; mutation confers hypersensitivity to 5-fluorocytosine (5-FC); rat catheter and flow model biofilm induced	Plate 08	A11	-0.2	N
orf19.5605		CAL0000176604	ALY2	ORF|Uncharacterized	Ortholog(s) have protein binding, bridging, ubiquitin protein ligase binding activity and role in positive regulation of ubiquitin-dependent endocytosis, regulation of intracellular transport	Plate 13	A05	0.15	N
orf19.5605		CAL0000176604	ALY2	ORF|Uncharacterized	Ortholog(s) have protein binding, bridging, ubiquitin protein ligase binding activity and role in positive regulation of ubiquitin-dependent endocytosis, regulation of intracellular transport	Plate 41	F01	0.16	N
orf19.5954		CAL0000175108	AMA1	ORF|Uncharacterized	Ortholog(s) have enzyme activator activity, role in ascospore wall assembly, meiosis I, positive regulation of protein catabolic process and anaphase-promoting complex localization	Plate 44	E09	0.16	N
orf19.891		CAL0000182731	AMD1	ORF|Uncharacterized	Putative AMP deaminase; possibly an essential gene, disruptants not obtained by UAU1 method	Plate 17	D08	0.15	N
orf19.5536		CAL0000188222	AMD2	ORF|Uncharacterized	Has domain(s) with predicted carbon-nitrogen ligase activity, with glutamine as amido-N-donor, hydrolase activity, acting on carbon-nitrogen (but not peptide) bonds, in linear amides activity	Plate 18	F09	-0.13	N
orf19.2350		CAL0000192014	AMF1	ORF|Verified	Protein similar to S. cerevisiae Yor378w; MFS family transporter; transposon mutation affects filamentous growth; null mutants are viable; fungal-specific (no human or murine homolog)	Plate 11	A10	-0.38	N
orf19.1507	AMN1	CAL0000192306	AMN1	ORF|Uncharacterized	Putative negative regulator of exit from mitosis; Plc1-regulated; rat catheter biofilm induced	Plate 56	D03	0.32	N
orf19.2768	AMS1	CAL0000179816	AMS1	ORF|Uncharacterized	Putative alpha-mannosidase; transcript regulated by Nrg1; induced during cell wall regeneration; flow model biofilm induced; Spider biofilm induced	Plate 38	B09	0	N
orf19.6254	ANT1	CAL0000199020	ANT1	ORF|Uncharacterized	Peroxisomal adenine nucleotide transporter; role in beta-oxidation of medium-chain fatty acid and peroxisome proliferation; rat catheter biofilm induced	Plate 08	H12	0.11	N
orf19.2835		CAL0000190409	AOS1	ORF|Uncharacterized	Ortholog(s) have SUMO activating enzyme activity, role in cellular response to DNA damage stimulus, protein sumoylation, regulation of mitotic cell cycle and SUMO activating enzyme complex, cytosol localization	Plate 07	B01	0.34	N
orf19.5630	APA2	CAL0000175815	APA2	ORF|Uncharacterized	Putative ATP adenylyltransferase II; regulated by Gcn4; repressed by amino acid starvation (3-AT); induced by prostaglandins; Hap43-repressed; Spider biofilm repressed	Plate 28	F02	0.3	N
orf19.6046	APC1	CAL0000196687	APC1	ORF|Uncharacterized	Putative Anaphase-Promoting Complex/Cyclosome subunit; essential for growth; periodic mRNA expression, peak at cell-cycle S/G2 phase	Plate 41	F04	0.1	N
orf19.6046	APC1	CAL0000196687	APC1	ORF|Uncharacterized	Putative Anaphase-Promoting Complex/Cyclosome subunit; essential for growth; periodic mRNA expression, peak at cell-cycle S/G2 phase	Plate 26	A08	0.12	N
orf19.7644		CAL0000187239	APC11	ORF|Uncharacterized	Ortholog(s) have ubiquitin-protein ligase activity, role in anaphase-promoting complex-dependent proteasomal ubiquitin-dependent protein catabolic process, protein ubiquitination and anaphase-promoting complex localization	Plate 06	F03	0.12	N
orf19.6821		CAL0000194665	APC2	ORF|Uncharacterized	Ortholog(s) have ubiquitin-protein ligase activity	Plate 27	A09	0.17	N
orf19.5692		CAL0000184933	APC4	ORF|Uncharacterized	Ortholog(s) have ubiquitin-protein ligase activity, role in anaphase-promoting complex-dependent proteasomal ubiquitin-dependent protein catabolic process, protein ubiquitination and anaphase-promoting complex localization	Plate 27	F12	0.06	N
orf19.6861		CAL0000198495	APC5	ORF|Uncharacterized	Ortholog(s) have ubiquitin-protein ligase activity and role in anaphase-promoting complex-dependent proteasomal ubiquitin-dependent protein catabolic process, chromatin assembly, protein ubiquitination	Plate 07	A09	0.08	N
orf19.158		CAL0000183223	APD1	ORF|Uncharacterized	Ortholog of S. cerevisiae Apd1; required for normal localization of actin patches and normal tolerance of sodium ions and hydrogen peroxide; Hap43-induced; Spider biofilm induced	Plate 26	H02	0.3	N
orf19.5197	APE2	CAL0000186164	APE2	ORF|Verified	Neutral arginine, alanine, leucine specific metallo-aminopeptidase; purified from cell wall/intracellular fractions; protein repressed during mating; Hog1, farnesol-induced; may be essential (UAU1 method); rat catheter biofilm repressed	Plate 16	G02	0.4	N
orf19.3591	APE3	CAL0000192750	APE3	ORF|Uncharacterized	Putative vacuolar aminopeptidase Y,; regulated by Gcn2 and Gcn4; rat catheter and Spider biofilm repressed	Plate 23	H02	0.07	N
orf19.7212		CAL0000195418	APL1	ORF|Verified	Phosphorylated protein; homozygous transposon insertion causes decreased colony wrinkling in filamentous growth-inducing conditions, but does not block hyphal formation in liquid media; Hap43-repressed	Plate 32	A01	0.09	N
orf19.231	APL2	CAL0000200918	APL2	ORF|Verified	Phosphorylated protein of unknown function; mutation confers hypersensitivity to toxic ergosterol analog	Plate 14	F10	0.07	N
orf19.2786		CAL0000177244	APL3	ORF|Uncharacterized	Ortholog(s) have AP-2 adaptor complex, cellular bud neck localization	Plate 41	F12	-0.19	N
orf19.2844	APL4	CAL0000191386	APL4	ORF|Uncharacterized	Predicted gamma-adaptin, large subunit of the clathrin-associated protein (AP-1) complex; that binds clathrin and is involved in vesicle mediated transport; induced in core caspofungin response; rat catheter biofilm repressed	Plate 09	E09	-0.08	N
orf19.248	APL5	CAL0000194310	APL5	ORF|Uncharacterized	Ortholog of S. cerevisiae and S. pombe Apl5; subunit of the AP-3 adaptor complex involved in Golgi-to-vacuole transport; phosphorylated protein; mutant is viable;	Plate 17	D05	-0.07	N
orf19.1323		CAL0000198300	APL6	ORF|Uncharacterized	Phosphorylated protein of unknown function; Hap43p-repressed gene	Plate 25	H10	0.15	N
orf19.4036	APM1	CAL0000186413	APM1	ORF|Verified	Ortholog of S. cerevisiae/S. pombe Apm1; a clathrin-associated protein complex (AP-1) subunit; phosphorylated protein; Tn mutation affects filamentous growth; Spider biofilm repressed	Plate 18	F06	-0.13	N	yes
orf19.2078		CAL0000174052	APM2	ORF|Uncharacterized	Ortholog(s) have role in Golgi to vacuole transport and AP-1 adaptor complex localization	Plate 21	E06	-0.1	N
orf19.1204		CAL0000182959	APM3	ORF|Uncharacterized	Phosphorylated protein of unknown function; transcript is upregulated clinical isolates from HIV positive patients with oral candidiasis	Plate 22	G01	0.15	N
orf19.2194	APM4	CAL0000182232	APM4	ORF|Uncharacterized	Cargo-binding subunit of the clathrin associated protein complex (AP-2), involved in endocytosis	Plate 13	H02	0.43	N
orf19.7428	APN1	CAL0000192941	APN1	ORF|Alternatively spliced|Uncharacterized	Ortholog of S. cerevisiae Apn1; an AP endonuclease; transcript induced by interaction with macrophages; fungal-specific (no human or murine homolog)	Plate 15	C04	0.12	N
orf19.1836	APN2	CAL0000190938	APN2	ORF|Uncharacterized	Putative class II abasic (AP) endonuclease; flucytosine induced	Plate 22	E06	-0.04	N
orf19.1698		CAL0000178042	APP1	ORF|Uncharacterized	Ortholog(s) have phosphatidate phosphatase activity, role in actin cytoskeleton organization, cellular lipid metabolic process and actin cortical patch localization	Plate 14	C07	0.21	N
orf19.1012		CAL0000177734	APS1	ORF|Uncharacterized	Ortholog(s) have clathrin binding activity, role in Golgi to vacuole transport, endosomal transport and AP-1 adaptor complex, cytosol, endosome, nucleus localization	Plate 09	F02	-0.07	N
orf19.1136		CAL0000186131	APS2	ORF|Uncharacterized	Ortholog(s) have AP-2 adaptor complex, cytosol, nucleus localization	Plate 26	A06	0.24	N
orf19.393	APS3	CAL0000182525	APS3	ORF|Verified	Component of the adaptor complex AP-3, which is involved in vacuolar protein sorting	Plate 18	C01	-0.08	N
orf19.2172	ARA1	CAL0000195767	ARA1	ORF|Verified	D-Arabinose dehydrogenase; dehydro-D-arabinono-1,4-lactone synthesis; active on D-arabinose, L-fucose, L-xylose, L-galactose; inhibited by metal ions, thiol group-specific reagents; induced on polystyrene adherence; Spider biofilm induced	Plate 26	E03	0.22	N
orf19.2183	KRE30	CAL0000185948	ARB1	ORF|Verified	YEF3-subfamily ABC family protein; predicted not to be a transporter; repressed in core stress response; mutation confers hypersensitivity to amphotericin B	Plate 03	G10	-0.09	N
orf19.2422	ARC1	CAL0000195614	ARC1	ORF|Uncharacterized	Putative G4 nucleic acid binding protein; macrophage/pseudohyphal-repressed; protein enriched in stationary phase yeast-form cultures; Spider biofilm repressed	Plate 22	B05	0.17	N
orf19.6151	ARC15	CAL0000189792	ARC15	ORF|Verified	Putative ARP2/3 complex subunit; mutation confers hypersensitivity to cytochalasin D	Plate 28	H02	0.35	N
orf19.121	ARC18	CAL0000196412	ARC18	ORF|Verified	Putative ARP2/3 complex subunit; mutation confers hypersensitivity to cytochalasin D	Plate 23	D01	-0.22	N
orf19.3251	ARC19	CAL0000200234	ARC19	ORF|Verified	Putative ARP2/3 complex subunit; Hap43-induced gene; mutation confers hypersensitivity to cytochalasin D; rat catheter biofilm repressed	Plate 04	H01	0.19	N
orf19.2437	ARC35	CAL0000181673	ARC35	ORF|Verified	Putative ARP2/3 complex subunit; shows colony morphology-related gene regulation by Ssn6p; mutation confers hypersensitivity to cytochalasin D	Plate 07	E02	0.26	N
orf19.3873	ARC40	CAL0000175984	ARC40	ORF|Verified	Protein similar to S. cerevisiae Arc40; involved in actin filament organization in S. cerevisiae; transposon mutation affects filamentous growth; rat catheter and Spider biofilm repressed	Plate 03	H12	0.16	N	yes
orf19.7617		CAL0000201001	ARD1	ORF|Uncharacterized	Ortholog(s) have peptide alpha-N-acetyltransferase activity, role in N-terminal protein amino acid acetylation, histone acetylation and NatA complex, cytosol, cytosolic ribosome, nucleus localization	Plate 12	B02	-0.17	N
orf19.2248	ARE2	CAL0000193318	ARE2	ORF|Verified	Acyl CoA:sterol acyltransferase; uses cholesterol and oleoyl-CoA substrates; protoberberine derivative drug inhibits enzyme activity; ketoconazole-induced; Hap43-repressed; flow model biofilm induced; Spider biofilm induced	Plate 06	D07	0.09	N
orf19.7469	ARG1	CAL0000190248	ARG1	ORF|Verified	Argininosuccinate synthase; arginine synthesis; Gcn4, Rim101 regulated; induced by amino acid starvation (3-AT), benomyl treatment; stationary phase enriched protein; repressed in alkalinizing medium; rat catheter, Spider biofilm induced	Plate 11	C03	0.28	N
orf19.56	ARG2	CAL0000184037	ARG2	ORF|Uncharacterized	Putative enzyme of arginine biosynthesis; transcription of genes of arginine biosynthesis pathway, except for ARG2, is induced upon phagocytosis by macrophage	Plate 15	G05	0.07	N
orf19.5610	ARG3	CAL0000176534	ARG3	ORF|Uncharacterized	Putative ornithine carbamoyltransferase; Gcn4-regulated; Hap43-induced; repressed in alkalinizing medium; rat catheter and Spider biofilm induced	Plate 12	C08	0.29	N
orf19.6689	ARG4	CAL0000190527	ARG4	ORF|Verified	Argininosuccinate lyase, catalyzes the final step in the arginine biosynthesis pathway; alkaline downregulated; flow model biofilm induced; Spider biofilm induced	Plate 17	F05	-0.37	N
orf19.4788	ARG5,6	CAL0000175409	ARG5,6	ORF|Verified	Arginine biosynthetic enzyme; processed in S. cerevisiae into 2 polypeptides with acetylglutamate kinase (Arg6) activity and acetylglutamate-phosphate reductase (Arg5) activity; Gcn4 regulated; alkaline repressed; Spider biofilm induced	Plate 09	E08	0.23	N
orf19.3770	ARG8	CAL0000177288	ARG8	ORF|Uncharacterized	Putative acetylornithine aminotransferase; Gcn2, Gcn4 regulated; rat catheter biofilm induced; Spider biofilm induced	Plate 30	B02	-0.08	N
orf19.3770	ARG8	CAL0000177288	ARG8	ORF|Uncharacterized	Putative acetylornithine aminotransferase; Gcn2, Gcn4 regulated; rat catheter biofilm induced; Spider biofilm induced	Plate 59	C01	0.13	N
orf19.4766	ARG81	CAL0000185550	ARG81	ORF|Verified	Zn(II)2Cys6 transcription factor; required for utilization of ornithine as a nitrogen source and for wild-type resistance to caffeine; required for yeast cell adherence to silicone substrate	Plate 33	E01	0.12	N
orf19.2605	PRK1	CAL0000183416	ARK1	ORF|Uncharacterized	Putative protein serine/threonine kinase; mutants sensitive to growth on hydrogen peroxide medium	Plate 16	E08	0.04	N
orf19.4603	ARL1	CAL0000196747	ARL1	ORF|Verified	Putative GTPase; mutation confers dose-dependent sensitivity to Brefeldin A	Plate 26	E06	-0.4	N
orf19.2179	SIT1	CAL0000196424	ARN1	ORF|Verified	Transporter of ferrichrome siderophores, not ferrioxamine B; required for human epithelial cell invasion in vitro, not for mouse systemic infection; regulated by iron, Sfu1, Rfg1, Tup1, Hap43; rat catheter and Spider biofilm induced	Plate 02	A06	-0.05	N
orf19.4704	ARO1	CAL0000177892	ARO1	ORF|Uncharacterized	Putative pentafunctional arom enzyme; fungal-specific (no human or murine homolog); Gcn2p-, Gcn4p-regulated	Plate 10	F08	-0.18	N
orf19.4704	ARO1	CAL0000177892	ARO1	ORF|Uncharacterized	Putative pentafunctional arom enzyme; fungal-specific (no human or murine homolog); Gcn2p-, Gcn4p-regulated	Plate 55	F03	0.28	N
orf19.1847	ARO10	CAL0000184409	ARO10	ORF|Uncharacterized	Aromatic decarboxylase; Ehrlich fusel oil pathway of aromatic alcohol biosynthesis; alkaline repressed; protein abundance affected by URA3 expression in CAI-4 strain; Spider biofilm induced	Plate 19	F01	0.27	N
orf19.1986	ARO2	CAL0000185781	ARO2	ORF|Uncharacterized	Putative chorismate synthase; fungal-specific (no human or murine homolog); protein level decreased in stationary phase yeast cultures; GlcNAc-induced protein	Plate 28	E12	0.39	N
orf19.1517	ARO3	CAL0000176586	ARO3	ORF|Verified	3-deoxy-D-arabinoheptulosonate-7-phosphate synthase; aromatic amino acid synthesis; GCN-regulated; feedback-inhibited by phe if expressed in S. cerevisiae; decreased in stationary phase; flow model biofilm repressed	Plate 32	H05	-0.09	N
orf19.4060	ARO4	CAL0000182853	ARO4	ORF|Verified	3-deoxy-D-arabinoheptulosonate-7-phosphate synthase; aromatic amino acid biosynthesis; GCN-regulated; feedback-inhibited by tyrosine if produced in S. cerevisiae Aro3p and Aro4p catalyze same reaction; protein decreases in stationary phase	Plate 06	D12	-0.08	N
orf19.1170	ARO7	CAL0000179531	ARO7	ORF|Uncharacterized	Putative chorismate mutase; fungal-specific (no human or murine homolog); alkaline upregulated	Plate 08	B06	0.05	N
orf19.2098	ARO8	CAL0000187633	ARO8	ORF|Uncharacterized	Aromatic transaminase of the Ehrlich fusel oil pathway of aromatic alcohol biosynthesis; Rim101 independent alkaline induction; protein abundance affected by URA3 expression in CAI-4 strain; Gcn4-regulated; stationary phase enriched	Plate 08	G11	-0.15	N
orf19.3012	ARO80	CAL0000193732	ARO80	ORF|Uncharacterized	Zn(II)2Cys6 transcription factor; transcriptional activator of aromatic amino acid catabolism; regulator of aromatic alcohol biosynthesis via the Ehrlich pathway; mutant is viable	Plate 35	C04	-0.22	N
orf19.1237	ARO9	CAL0000197694	ARO9	ORF|Uncharacterized	Aromatic transaminase; Ehrlich fusel oil pathway of aromatic alcohol biosynthesis; Rim101-dependent pH-regulation (alkaline induced); Hap43-induced gene	Plate 24	E11	-0.16	N
orf19.2641	ARP1	CAL0000177256	ARP1	ORF|Uncharacterized	Putative centractin; induced upon adherence to polystyrene	Plate 29	B04	0.1	N
orf19.7292	ARP2	CAL0000193205	ARP2	ORF|Verified	Component of the Arp2/3 complex; required for virulence, hyphal growth, cell wall/cytoskeleton organization, not for endocytosis; mutation confers hypersensitivity to cytochalasin D; regulated by Gcn2 and Gcn4; Spider biofilm repressed	Plate 04	E04	0.53	N
orf19.2289	ARP3	CAL0000184019	ARP3	ORF|Verified	Protein with Myo5p-dependent localization to cortical actin patches at hyphal tip; mutation confers hypersensitivity to cytochalasin D; Spider biofilm repressed	Plate 28	B05	0.01	N
orf19.5623	ARP4	CAL0000192300	ARP4	ORF|Verified	Subunit of the NuA4 histone acetyltransferase complex	Plate 29	G02	-0.09	N
orf19.4904		CAL0000174064	ARP6	ORF|Uncharacterized	Ortholog(s) have nucleosome binding activity, role in chromatin silencing at telomere, histone exchange and Swr1 complex, cytosol, nuclear chromosome, telomeric region localization	Plate 23	A03	-0.28	N
orf19.3027		CAL0000201344	ARP7	ORF|Uncharacterized	Putative DNA translocase; Spider biofilm repressed	Plate 27	A02	-0.18	N
orf19.3359	ARP8	CAL0000183451	ARP8	ORF|Verified	Putative chromatin-remodeling enzyme complex protein; mutation confers hypersensitivity to toxic ergosterol analog, and to amphotericin B; rat catheter biofilm induced	Plate 19	G07	-0.14	N
orf19.3359	ARP8	CAL0000183451	ARP8	ORF|Verified	Putative chromatin-remodeling enzyme complex protein; mutation confers hypersensitivity to toxic ergosterol analog, and to amphotericin B; rat catheter biofilm induced	Plate 40	E11	-0.12	N
orf19.2507	ARP9	CAL0000196900	ARP9	ORF|Uncharacterized	Protein similar to S. cerevisiae Arp3p, a component of the Arp2/3 complex involved in actin-dependent processes; likely to be essential for growth, based on an insertional mutagenesis strategy	Plate 03	C09	0.16	N
orf19.3122	ARR3	CAL0000188348	ARR3	ORF|Uncharacterized	Ortholog of S. cerevisiae Arr3; arsenite transporter of the plasma membrane required for resistance to arsenic compounds; benomyl-induced; Gcn4-regulated; Hap43-repressed; mutant is viable; Spider biofilm induced	Plate 58	G09	-0.04	N
orf19.3041		CAL0000188375	ART5	ORF|Uncharacterized	Ortholog(s) have ubiquitin protein ligase binding activity	Plate 31	E05	-0.14	N
orf19.3015	ARX1	CAL0000194302	ARX1	ORF|Uncharacterized	Putative ribosomal large subunit biogenesis protein; repressed in core stress response; repressed by prostaglandins	Plate 31	C08	-0.27	N
orf19.5596		CAL0000191787	ASA1	ORF|Uncharacterized	Ortholog(s) have ASTRA complex localization	Plate 42	E11	0.16	N
orf19.6906	ASC1	CAL0000180554	ASC1	ORF|Verified	40S ribosomal subunit similar to G-beta subunits; glucose or N starvation induced filamentation; required for virulence in mice; snoRNA snR24 encoded in ASC1 intron; repressed in stationary phase; GlcNAc-induced; Spider biofilm repressed	Plate 57	D02	0.33	N
orf19.7377	ASE1	CAL0000187724	ASE1	ORF|Uncharacterized	Putative microtubule-associated protein; member of conserved Mcm1p regulon; periodic mRNA expression, peak at cell-cycle G2/M phase	Plate 58	G07	-0.21	N
orf19.166	ASG1	CAL0000181714	ASG1	ORF|Verified	Gal4p family zinc-finger transcription factor with similarity to S. cerevisiae Asg1p	Plate 46	F04	0.21	N
orf19.166	ASG1	CAL0000181714	ASG1	ORF|Verified	Gal4p family zinc-finger transcription factor with similarity to S. cerevisiae Asg1p	Plate 15	E09	0.28	N
orf19.5343	ASH1	CAL0000186708	ASH1	ORF|Verified	GATA-like transcription factor; localizes to daughter cell, hyphal tip cell nuclei; mRNA localization mediated by She3; required for WT virulence and filamentous growth on solid media; Ras1 repressed in yeast, Cyr1 repressed yeast, hyphae	Plate 47	G03	0.32	N
orf19.6440		CAL0000192495	ASI3	ORF|Uncharacterized	Ortholog(s) have ubiquitin-protein ligase activity, role in ubiquitin-dependent protein catabolic process and endoplasmic reticulum membrane, nuclear inner membrane localization	Plate 57	B07	-0.28	N
orf19.5040		CAL0000189064	ASM4	ORF|Uncharacterized	Ortholog(s) have nucleocytoplasmic transporter activity, phospholipid binding, single-stranded DNA binding activity	Plate 23	D10	0.26	N
orf19.198	ASN1	CAL0000188342	ASN2	ORF|Uncharacterized	Putative asparagine synthetase; soluble protein in hyphae; regulated by Rim101; decreased expression at pH 4 vs pH 8; protein detected during exponential and stationary phases of yeast-form growth	Plate 42	H12	-0.1	N
orf19.6869		CAL0000175407	AST2	ORF|Uncharacterized	Putative lipid raft associated protein; Spider biofilm induced	Plate 34	F01	-0.09	N
orf19.3088		CAL0000196526	ATC1	ORF|Uncharacterized	bZIP transcription factor; possibly transcriptionally regulated upon hyphal formation; Hap43; F-12/CO2 early biofilm induced; Spider biofilm induced	Plate 45	F01	0.24	N
orf19.2110		CAL0000192276	ATE1	ORF|Uncharacterized	Ortholog(s) have arginyltransferase activity, role in protein arginylation and cytosol, nucleus localization	Plate 26	H01	0.2	N
orf19.3841		CAL0000188572	ATG1	ORF|Uncharacterized	Putative protein serine/threonine kinase; predicted role in vesicle formation in autophagy and the cytoplasm-to-vacuole targeting (Cvt) pathway; Spider biofilm induced	Plate 42	E05	-0.19	N
orf19.3841		CAL0000188572	ATG1	ORF|Uncharacterized	Putative protein serine/threonine kinase; predicted role in vesicle formation in autophagy and the cytoplasm-to-vacuole targeting (Cvt) pathway; Spider biofilm induced	Plate 26	C03	0.3	N
orf19.4614		CAL0000186587	ATG11	ORF|Uncharacterized	Adapter protein for pexophagy and the cytoplasm-to-vacuole targeting (Cvt) pathway; Spider biofilm induced	Plate 40	A08	-0.21	N
orf19.5033		CAL0000188918	ATG12	ORF|Uncharacterized	Ortholog(s) have Atg8 ligase activity, protein tag activity	Plate 26	E09	0.15	N
orf19.2848		CAL0000176796	ATG13	ORF|Uncharacterized	Predicted regulatory subunit of the Atg1 signaling complex; required for vesicle formation during autophagy and the cytoplasm-to-vacuole targeting (Cvt) pathway; Spider biofilm induced	Plate 17	A05	0.06	N
orf19.3412	ATG15	CAL0000191921	ATG15	ORF|Uncharacterized	Putative lipase; fungal-specific (no human or murine homolog); Hap43p-repressed gene	Plate 21	H12	0.44	N
orf19.3998		CAL0000178254	ATG16	ORF|Uncharacterized	Ortholog(s) have Atg8 ligase activity, protein binding, bridging activity and role in C-terminal protein lipidation, CVT pathway, macroautophagy, mitochondrion degradation, piecemeal microautophagy of nucleus	Plate 48	C09	0.37	N
orf19.6064		CAL0000198706	ATG18	ORF|Uncharacterized	Ortholog(s) have phosphatidylinositol binding, ubiquitin binding activity	Plate 53	H08	-0.27	N
orf19.4119	SPO72	CAL0000178327	ATG2	ORF|Uncharacterized	Protein described as similar to S. cerevisiae sporulation protein; ortholog of S. cerevisiae Atg2, an autophagic vesicle formation protein; up-regulation associated with azole resistance; Spider biofilm induced	Plate 40	C12	-0.38	N
orf19.4119	SPO72	CAL0000178327	ATG2	ORF|Uncharacterized	Protein described as similar to S. cerevisiae sporulation protein; ortholog of S. cerevisiae Atg2, an autophagic vesicle formation protein; up-regulation associated with azole resistance; Spider biofilm induced	Plate 14	G06	0.03	N
orf19.3030		CAL0000201683	ATG21	ORF|Uncharacterized	Ortholog(s) have phosphatidylinositol binding activity	Plate 54	D06	-0.16	N
orf19.552		CAL0000198702	ATG22	ORF|Uncharacterized	Ortholog of a S. cerevisiae Atg22; a vacuolar integral membrane protein required for efflux of amino acids during autophagic body breakdown in the vacuole; possibly an essential gene, disruptants not obtained by UAU1 method	Plate 23	H06	-0.03	N
orf19.6020		CAL0000193447	ATG3	ORF|Uncharacterized	Ortholog(s) have Atg8 ligase activity and role in C-terminal protein lipidation, CVT pathway, autophagic vacuole assembly, cellular response to nitrogen starvation, mitochondrion degradation, piecemeal microautophagy of nucleus	Plate 10	C09	0.28	N
orf19.2401		CAL0000174445	ATG4	ORF|Uncharacterized	Ortholog(s) have cysteine-type endopeptidase activity	Plate 26	D02	-0.07	N
orf19.2480.1	AUT7	CAL0000182486	ATG8	ORF|Alternatively spliced|Uncharacterized	Putative autophagosome protein; macrophage/pseudohyphal-repressed; alternatively spliced intron in 5' UTR; Spider biofilm induced	Plate 21	C01	0.13	N
orf19.5974	ATG9	CAL0000185873	ATG9	ORF|Verified	Protein similar to S. cerevisiae Atg9; required for early step in autophagy; required for cytoplasm to vacuole trafficking of Lap41; Spider biofilm induced	Plate 12	A12	-0.18	N
orf19.6214	ATC1	CAL0000186706	ATH1	ORF|Verified	Cell wall acid trehalase; catalyzes hydrolysis of the disaccharide trehalose; similar to S. cerevisiae vacuolar acid trehalase (Ath1p); Hap43p-repressed gene	Plate 51	H10	-0.11	N
orf19.6214	ATC1	CAL0000186706	ATH1	ORF|Verified	Cell wall acid trehalase; catalyzes hydrolysis of the disaccharide trehalose; similar to S. cerevisiae vacuolar acid trehalase (Ath1p); Hap43p-repressed gene	Plate 15	G04	0.08	N
orf19.1077	ATM1	CAL0000178930	ATM1	ORF|Uncharacterized	Member of MDR subfamily of ABC family; ortholog of S. cerevisiae ABC transporter, Atm1; induced in low iron; induced by nitric oxide independent of Yhb1	Plate 29	F06	0	N
orf19.1224	FRP3	CAL0000177981	ATO2	ORF|Verified	Putative ammonium transporter; upregulated in the presence of human neutrophils; fluconazole-downregulated; repressed by nitric oxide; Spider biofilm induced; rat catheter biofilm repressed	Plate 21	H03	0.1	N
orf19.6374		CAL0000187289	ATP10	ORF|Uncharacterized	Ortholog(s) have unfolded protein binding activity, role in mitochondrial proton-transporting ATP synthase complex assembly and integral to mitochondrial membrane, mitochondrial inner membrane localization	Plate 56	E03	0.47	N
orf19.6916		CAL0000201892	ATP11	ORF|Uncharacterized	Ortholog(s) have unfolded protein binding activity, role in mitochondrial proton-transporting ATP synthase complex assembly and mitochondrion localization	Plate 13	E05	0.06	N
orf19.3686		CAL0000191919	ATP12	ORF|Uncharacterized	Ortholog(s) have protein domain specific binding activity, role in mitochondrial proton-transporting ATP synthase complex assembly and mitochondrion localization	Plate 23	A11	0.13	N
orf19.7678	ATP16	CAL0000197920	ATP16	ORF|Uncharacterized	Subunit of the mitochondrial F1F0 ATP synthase; sumoylation target; protein newly produced during adaptation to the serum; Spider biofilm repressed	Plate 21	D12	0.11	N
orf19.5653	ATP2	CAL0000193508	ATP2	ORF|Verified	F1 beta subunit of F1F0 ATPase complex; antigenic in human, mice; induced by ciclopirox olamine; caspofungin repressed; macrophage/pseudohyphal-induced; detected during exponential and stationary growth phases; Spider biofilm repressed	Plate 33	F05	0.03	N
orf19.3757	ATP20	CAL0000179249	ATP20	ORF|Verified	Putative mitochondrial ATP synthase; shows colony morphology-related gene regulation by Ssn6p; flucytosine induced; caspofungin repressed; macrophage/pseudohyphal-induced	Plate 38	H04	-0.03	N
orf19.2387		CAL0000179030	ATP25	ORF|Uncharacterized	Putative tRNA-Pro synthetase; genes encoding ribosomal subunits, translation factors, and tRNA synthetases are downregulated upon phagocytosis by murine macrophage	Plate 47	G06	0.09	N
orf19.3223	ATP3	CAL0000177710	ATP3	ORF|Verified	F1-ATP synthase complex subunit; caspofungin repressed; flucytosine and macrophage/pseudohyphal-induced; present in exponential and stationary growth phases; Hap43p-induced gene	Plate 32	G05	-0.01	N
orf19.2785	ATP7	CAL0000180826	ATP7	ORF|Verified	Putative subunit of the F1F0-ATPase complex; colony morphology-related gene regulation by Ssn6; farnesol, macrophage-downregulated protein abundance; protein present in exponential and stationary yeast growth phases; Hap43-induced	Plate 32	H01	0.36	N
orf19.6399	ATS1	CAL0000180624	ATS1	ORF|Uncharacterized	Protein required for modification of wobble nucleosides in tRNA; induced upon adherence to polystyrene; regulated by Sef1, Sfu1, and Hap43	Plate 22	D10	0.03	N
orf19.1945	AUR1	CAL0000178882	AUR1	ORF|Verified	Inositolphosphorylceramide (IPC) synthase; catalyzes the key step in sphingolipid biosynthesis; antifungal drug target; flow model biofilm induced; Spider biofilm induced	Plate 05	E04	-0.16	N
orf19.6476		CAL0000176532	AVL9	ORF|Uncharacterized	Putative protein with a predicted role in exocytic transport from the Golgi; filament induced	Plate 31	A02	0.28	N
orf19.5221		CAL0000176804	AVO1	ORF|Uncharacterized	Ortholog(s) have phosphatidylinositol-4,5-bisphosphate binding activity	Plate 11	E08	0.22	N
orf19.215		CAL0000187870	AVO2	ORF|Uncharacterized	Component of a complex containing the Tor2p kinase; possible a role in regulation of cell growth; Spider biofilm induced	Plate 44	D12	0.32	N
orf19.4142		CAL0000186403	AVT2	ORF|Uncharacterized	Putative transporter; decreased transcription is observed upon fluphenazine treatment	Plate 13	G04	-0.36	N
orf19.4142		CAL0000186403	AVT2	ORF|Uncharacterized	Putative transporter; decreased transcription is observed upon fluphenazine treatment	Plate 10	G10	-0.06	N
orf19.1142	AVT4	CAL0000187441	AVT4	ORF|Uncharacterized	Putative vacuolar transporter of large neutral amino acids; induced by alpha pheromone in SpiderM medium	Plate 25	G10	-0.16	N
orf19.905	AVT7	CAL0000177675	AVT7	ORF|Uncharacterized	Ortholog of S. cerevisiae Avt7 transporter; repressed upon adherence to polystyrene; constitutive expression independent of MTL or white-opaque status; Spider biofilm induced	Plate 08	H09	0.1	N
orf19.7342	AXL1	CAL0000199211	AXL1	ORF|Uncharacterized	Putative endoprotease; induced by alpha factor; transcript is upregulated in an RHE model of oral candidiasis and in clinical isolates from HIV+ patients with oral candidiasis	Plate 42	G09	0.49	N
orf19.5292	AXL2	CAL0000174439	AXL2	ORF|Uncharacterized	Ortholog of S. cerevisiae Axl2; a plasma membrane protein involved in determination of budding pattern; O-glycosylated by Pmt4; mutant is viable	Plate 23	C08	-0.23	N
orf19.6167	AYR1	CAL0000181438	AYR1	ORF|Uncharacterized	Putative oxidoreductase; transcriptionally induced by interaction with macrophage; rat catheter biofilm repressed	Plate 16	H04	0.23	N
orf19.173		CAL0000194701	AZF1	ORF|Verified	C2H2 transcription factor; induced by Mnl1 under weak acid stress	Plate 53	G02	-0.1	N
orf19.3809	BAS1	CAL0000179712	BAS1	ORF|Verified	Putative Myb-like transcription factor; ortholog S. cerevisiae Bas1, a regulator of purine biosynthetic genes; mutant exhibits adenine auxotrophy and abnormal colony morphology	Plate 46	G03	0.22	N
orf19.797	BAT21	CAL0000175657	BAT2	ORF|Uncharacterized	Putative branched chain amino acid aminotransferase; regulated by Gcn4, Gcn2; induced in response to amino acid starvation (3-aminotriazole treatment); early-stage flow model biofilm formation	Plate 14	E06	-0.22	N
orf19.797	BAT21	CAL0000175657	BAT2	ORF|Uncharacterized	Putative branched chain amino acid aminotransferase; regulated by Gcn4, Gcn2; induced in response to amino acid starvation (3-aminotriazole treatment); early-stage flow model biofilm formation	Plate 16	E02	0.06	N
orf19.2791	BBC1	CAL0000176182	BBC1	ORF|Uncharacterized	Putative SH3-domain-containing protein	Plate 16	F04	0.04	N
orf19.2260		CAL0000191866	BCD1	ORF|Uncharacterized	Putative transcription factor with zinc finger DNA-binding motif	Plate 02	E03	0.14	N
orf19.1112	BUD7	CAL0000184594	BCH1	ORF|Uncharacterized	Ortholog(s) have role in Golgi to plasma membrane transport, fungal-type cell wall chitin biosynthetic process and cell division site, clathrin-coated vesicle, cytosol, exomer complex, nucleus, ribosome localization	Plate 12	D05	0.34	N
orf19.5162	BCK1	CAL0000184306	BCK1	ORF|Verified	Ortholog of S. cerevisiae Bck1; MAP kinase kinase kinase of cell integrity pathway; mutant is hypersensitive to caspofungin	Plate 40	H06	-0.15	N
orf19.4906		CAL0000195606	BCK2	ORF|Uncharacterized	Putative adhesin-like protein; positively regulated by Tbf1; Spider biofilm induced	Plate 04	B03	0.47	N
orf19.6346		CAL0000174555	BCP1	ORF|Uncharacterized	Putative nuclear export protein; Hap43p-induced gene; decreased transcription is observed in an azole-resistant strain that overexpresses MDR1	Plate 02	B12	0.11	N
orf19.978	BDF1	CAL0000183583	BDF1	ORF|Uncharacterized	Bromodomain transcription factor; repressed upon adherence to polystyrene; reduced mRNA abundance detected in null mutant; macrophage/pseudohyphal-repressed; possibly essential, disruptants not obtained by UAU1 method	Plate 28	F07	-0.13	N
orf19.769	IFE1	CAL0000197952	BDH2	ORF|Uncharacterized	Putative medium-chain alcohol dehydrogenase; rat catheter and Spider biofilm repressed	Plate 22	E01	0.07	N
orf19.2528		CAL0000190298	BDP1	ORF|Uncharacterized	Putative RNA polymerase III transcription factor (TFIIIB) subunit; flucytosine repressed	Plate 05	F05	-0.06	N
orf19.2771	BEM3	CAL0000193467	BEM3	ORF|Verified	Putative GTPase-activating protein (GAP) for Rho-type GTPase Cdc42p; involved in cell signaling pathways that control cell polarity; similar to S. cerevisiae Bem3p	Plate 38	B10	-0.04	N
orf19.2771	BEM3	CAL0000193467	BEM3	ORF|Verified	Putative GTPase-activating protein (GAP) for Rho-type GTPase Cdc42p; involved in cell signaling pathways that control cell polarity; similar to S. cerevisiae Bem3p	Plate 13	B09	0.33	N
orf19.1386		CAL0000191075	BET1	ORF|Uncharacterized	Ortholog(s) have SNAP receptor activity and role in ER to Golgi vesicle-mediated transport, retrograde vesicle-mediated transport, Golgi to ER, vesicle fusion	Plate 02	E04	0.11	N
orf19.7563	BET2	CAL0000186043	BET2	ORF|Uncharacterized	Putative Type II geranylgeranyltransferase beta subunit; transcript regulated by Mig1	Plate 03	E08	-0.06	N
orf19.5817		CAL0000194939	BET3	ORF|Uncharacterized	Ortholog(s) have Rab guanyl-nucleotide exchange factor activity, role in ER to Golgi vesicle-mediated transport, intra-Golgi vesicle-mediated transport and TRAPP complex, cis-Golgi network membrane, cytosol, nucleus localization	Plate 05	H01	0.03	N
orf19.1039	BET4	CAL0000186490	BET4	ORF|Uncharacterized	Ortholog(s) have Rab geranylgeranyltransferase activity and role in ER to Golgi vesicle-mediated transport, protein geranylgeranylation, protein targeting to membrane	Plate 38	E07	0.07	N
orf19.302		CAL0000196764	BET5	ORF|Uncharacterized	Ortholog(s) have Rab guanyl-nucleotide exchange factor activity, role in ER to Golgi vesicle-mediated transport and TRAPP complex, cytosol, nucleus localization	Plate 05	C05	0.08	N
orf19.6080	BFA1	CAL0000186201	BFA1	ORF|Uncharacterized	Ortholog(s) have role in mitotic spindle orientation checkpoint and spindle pole body localization	Plate 36	B02	0.25	N
orf19.4560	BFR1	CAL0000184526	BFR1	ORF|Uncharacterized	Protein involved in the maintenance of normal ploidy; S. cerevisiae ortholog cofers Brefeldin A resistance; stationary phase enriched protein; Spider biofilm repressed	Plate 14	C11	0.1	N
orf19.7624		CAL0000174056	BFR2	ORF|Uncharacterized	Ortholog(s) have role in rRNA processing and 90S preribosome, nucleolus localization	Plate 02	A10	0.04	N
orf19.2334	BIG1	CAL0000189708	BIG1	ORF|Verified	Endoplasmic reticulum (ER) protein; ortholog of S. cerevisiae Big1; required for beta-1,6-glucan synthesis, filamentation, adhesion, and virulence; rat catheter biofilm repressed	Plate 04	D01	0.04	N
orf19.2587	HNM3	CAL0000199767	BIO5	ORF|Uncharacterized	Putative transporter; Hap43, flucytosine repressed; possibly essential, disruptants not obtained by UAU1 method; Spider biofilm induced	Plate 33	A06	0.06	N
orf19.643		CAL0000178244	BIR1	ORF|Uncharacterized	Ortholog(s) have role in apoptotic process, mitotic spindle elongation, sister chromatid biorientation, spindle assembly checkpoint	Plate 56	F12	-0.06	N
orf19.2182	BLM3	CAL0000188912	BLM10	ORF|Uncharacterized	Putative proteasome activator; binds core proteasome and stimulates proteasome-mediated protein degradation by inducing gate opening; ortholog of S. cerevisiae Blm10; transcript regulated by Nrg1 and Mig1	Plate 59	B06	0.11	N
orf19.2504	BMS1	CAL0000199005	BMS1	ORF|Verified	Putative GTPase; Hap43-induced gene; mutation confers resistance to 5-fluorocytosine (5-FC); flucytosine induced; repressed by prostaglandins; Spider biofilm induced	Plate 27	A11	0.14	N
orf19.3539		CAL0000192284	BMT2	ORF|Uncharacterized	Predicted nucleolar S-adenosylmethionine-dependent rRNA methyltransferase; Spider biofilm induced	Plate 26	G05	0.01	N
orf19.7366		CAL0000182639	BMT5	ORF|Uncharacterized	Ortholog(s) have S-adenosylmethionine-dependent methyltransferase activity and nucleolus localization	Plate 56	A06	-0.17	N
orf19.2575		CAL0000181125	BMT6	ORF|Uncharacterized	Putative S-adenosylmethionine-dependent methyltransferase; Hap43p-induced gene	Plate 21	B08	0	N
orf19.583		CAL0000194280	BNA2	ORF|Verified	Indoleamine 2,3-dioxygenase (IDO); rate-limiting enzyme of tryptophan catabolism via kynurenine; enzyme inhibition by 1-methyl-D,L-tryptophan increases hyphal growth; expressed in yeast and hyphae; rat catheter and Spider biofilm induced	Plate 09	F12	0.03	N
orf19.5443	BNA4	CAL0000200704	BNA4	ORF|Verified	Putative kynurenine 3-monooxygenase, involved in NAD biosynthesis; transposon mutation affects filamentous growth; Hap43p-repressed gene; oral infection upregulated; mutants have reduced capacity to damage oral epithelial cells	Plate 21	C04	-0.28	N
orf19.394		CAL0000197943	BNA5	ORF|Uncharacterized	Putative kynureninase; predicted role in NAD biosynthesis; Hap43-repressed gene; flow model biofilm induced	Plate 32	H07	0.12	N
orf19.5054		CAL0000188735	BNA6	ORF|Uncharacterized	Putative quinolinate phosphoribosyl transferase, involved in NAD biosynthesis; Hap43p-repressed gene	Plate 53	G03	0.05	N
orf19.7237		CAL0000192193	BNA7	ORF|Uncharacterized	Ortholog(s) have arylformamidase activity and role in NAD biosynthetic process	Plate 34	E09	-0.03	N
orf19.4927	BNI1	CAL0000188644	BNI1	ORF|Verified	Formin; role in cytoskeletal organization, cell polarity; role in systemic virulence in mouse; cell-cycle regulated localization to site of polarized growth, bud neck; localizes to Spitzenkorper of hyphae, minor localization at septum	Plate 29	C01	0.24	N
orf19.4457	BNI4	CAL0000191087	BNI4	ORF|Verified	Protein required for wild-type cell wall chitin distribution, morphology, hyphal growth; not essential; similar to S. cerevisiae Bni4p (targeting subunit for Glc7p phosphatase, involved in bud-neck localization of chitin synthase III)	Plate 55	H03	-0.36	N	yes
orf19.7450		CAL0000186686	BNI5	ORF|Uncharacterized	Ortholog(s) have role in cytokinesis, septin ring assembly and cellular bud neck septin ring localization	Plate 48	E02	0.08	N
orf19.3230	BOI2	CAL0000197750	BOI2	ORF|Verified	Putative SH3-domain-containing protein; mutation confers hypersensitivity to toxic ergosterol analog; Spider biofilm induced	Plate 26	C10	-0.14	N
orf19.3230	BOI2	CAL0000197750	BOI2	ORF|Verified	Putative SH3-domain-containing protein; mutation confers hypersensitivity to toxic ergosterol analog; Spider biofilm induced	Plate 40	E02	0.23	N
orf19.2898		CAL0000180076	BOR1	ORF|Uncharacterized	Ortholog(s) have borate efflux transmembrane transporter activity, role in borate transport, protein targeting to vacuole and fungal-type vacuole, plasma membrane localization	Plate 19	F10	0.15	N
orf19.2940		CAL0000190829	BOS1	ORF|Uncharacterized	Putative v-SNARE of the endoplasmic reticulum membrane; possibly an essential gene, disruptants not obtained by UAU1 method	Plate 08	C10	0.14	N
orf19.6261	BPH1	CAL0000197663	BPH1	ORF|Uncharacterized	Ortholog of S. cerevisiae Bph1; a putative ortholog of human Chediak-Higashi syndrome protein and murine beige gene implicated in disease syndromes involving defective lysosomal trafficking; mutant is viable	Plate 10	C12	-0.11	N
orf19.7645		CAL0000192734	BPL1	ORF|Verified	Biotin protein ligase; catalyzes covalent attachment of biotin to biotin-dependent enzymes including acetyl CoA carboxylase and pyruvate carboxylase	Plate 26	B04	-0.06	N
orf19.976	BRE1	CAL0000187022	BRE1	ORF|Verified	Putative transcription factor with C3HC4 zinc finger DNA-binding motif; similar to S. cerevisiae Bre1p; transposon mutation affects filamentous growth	Plate 22	G08	0.2	N	yes
orf19.3964	ASH2	CAL0000198324	BRE2	ORF|Uncharacterized	Ortholog(s) have histone methyltransferase activity (H3-K4 specific) activity	Plate 12	D04	-0.04	N
orf19.6649	BRF1	CAL0000177227	BRF1	ORF|Uncharacterized	Component of the general transcription factor for RNA polymerase III (TFIIIB); possibly an essential gene, disruptants not obtained by UAU1 method	Plate 29	E04	0.02	N
orf19.474		CAL0000187253	BRL1	ORF|Uncharacterized	Ortholog(s) have role in mRNA export from nucleus, nuclear envelope organization, protein export from nucleus and endoplasmic reticulum, nuclear envelope localization	Plate 02	B06	-0.14	N
orf19.1670	BRO1	CAL0000196077	BRO1	ORF|Verified	Class E vacuolar protein sorting factor; role in transport from multivesicular body to vacuole; not involved in Rim101 pathway; macrophage and pseudohyphal-repressed; flow model biofilm induced	Plate 54	C08	-0.04	N
orf19.3098		CAL0000181172	BRR2	ORF|Uncharacterized	Predicted RNA-dependent ATPase RNA helicase; Hap43-induced gene	Plate 40	D05	-0.04	N
orf19.3098		CAL0000181172	BRR2	ORF|Uncharacterized	Predicted RNA-dependent ATPase RNA helicase; Hap43-induced gene	Plate 03	E05	0.38	N
orf19.7441		CAL0000186381	BRR6	ORF|Uncharacterized	Ortholog(s) have role in cellular lipid metabolic process, mRNA export from nucleus, protein export from nucleus and nuclear envelope localization	Plate 04	F09	-0.04	N
orf19.7490		CAL0000199087	BSC6	ORF|Uncharacterized	Predicted membrane transporter; fucose:proton symporter family member, MFS superfamily; flow model biofilm induced	Plate 15	C05	0.26	N
orf19.5869		CAL0000194432	BSD2	ORF|Uncharacterized	Ortholog(s) have role in metal ion transport, protein targeting to vacuole, ubiquitin-dependent protein catabolic process and endoplasmic reticulum, fungal-type vacuole membrane localization	Plate 25	B06	0	N
orf19.998		CAL0000174884	BSP1	ORF|Uncharacterized	Putative adapter protein; links synaptojanins Inp52 and Inp53 to the cortical actin cytoskeleton in S. cerevisiae; mutants are viable	Plate 52	H06	0.01	N
orf19.2678	BUB1	CAL0000187122	BUB1	ORF|Verified	Putative cell cycle checkpoint kinase; mutation confers increased sensitivity to nocodazole	Plate 16	D11	0.1	N
orf19.5827	BUB2	CAL0000191014	BUB2	ORF|Verified	Ortholog(s) have GTPase activator activity, role in mitotic spindle orientation checkpoint, negative regulation of septation initiation signaling cascade and cytosol, mitotic spindle pole body, nucleus localization	Plate 01	F11	0.13	N
orf19.2655	BUB3	CAL0000179049	BUB3	ORF|Uncharacterized	Protein similar to S. cerevisiae Bub3; a kinetochore checkpoint component; induced by hydroxyurea treatment; flow model biofilm induced; Spider biofilm induced	Plate 21	F01	0.45	N
orf19.3555	BUD14	CAL0000181983	BUD14	ORF|Uncharacterized	Putative SH3-domain-containing protein; predicted role in bud-site selection; Spider biofilm induced	Plate 23	A10	-0.41	N
orf19.1828	BUD16	CAL0000183203	BUD16	ORF|Uncharacterized	Putative pyridoxal kinase; a key enzyme in pyridoxal 5'-phosphate synthesis, the active form of vitamin B6; involved in bud-site selection and genome integrity in S. cerevisiae; induced by alpha pheromone in SpiderM medium	Plate 21	G04	0.37	N
orf19.3411		CAL0000178296	BUD17	ORF|Uncharacterized	Ortholog(s) have role in cellular bud site selection and cytosol, nucleus localization	Plate 24	C09	0.18	N
orf19.940	BUD2	CAL0000199838	BUD2	ORF|Verified	GTPase activating protein (GAP) for Rsr1; negative regulator of filament branching, acts in hyphal growth guidance; required for wild-type budding pattern; induced in low iron; regulated by tyrosol and cell density	Plate 54	D07	-0.01	N
orf19.2934		CAL0000190982	BUD20	ORF|Uncharacterized	Similar to S. cerevisiae Bud20; predicted role in cellular bud site selection; rat catheter and Spider biofilm induced	Plate 34	A01	-0.27	N
orf19.5430	BUD21	CAL0000175497	BUD21	ORF|Verified	Small-subunit processome component; repressed by prostaglandins	Plate 45	D10	-0.04	N
orf19.1966	BUD23	CAL0000183972	BUD23	ORF|Uncharacterized	Putative methyltransferase; Hap43-induced; repressed by prostaglandins	Plate 23	G01	0.03	N
orf19.7079		CAL0000177839	BUD3	ORF|Uncharacterized	Ortholog(s) have role in axial cellular bud site selection and cellular bud neck contractile ring localization	Plate 51	C10	0.02	N
orf19.4855	BUD31	CAL0000199633	BUD31	ORF|Uncharacterized	Bud31 ortholog; not subject to mating-type regulation, in contrast to S. cerevisiae Bud31 which has a role in specifying the bud site; Spider biofilm induced	Plate 29	H09	0.05	N
orf19.4252		CAL0000190041	BUD32	ORF|Uncharacterized	Ortholog(s) have protein serine/threonine kinase activity	Plate 12	F12	-0.02	N
orf19.4257	INT1	CAL0000198939	BUD4	ORF|Verified	Protein structurally similar to alpha-subunit of human leukocyte integrin; role in morphogenesis, adhesion, and mouse cecal colonization and systemic virulence; similar to S. cerevisiae Bud4; Hap43-induced gene	Plate 41	A06	0.16	N
orf19.1842	BUD5	CAL0000195920	BUD5	ORF|Verified	Predicted GTP/GDP exchange factor for Rsr1; rat catheter biofilm induced	Plate 31	G12	-0.14	N
orf19.5087	BUD6	CAL0000191626	BUD6	ORF|Verified	Protein required for Spitzenkorper formation in hyphal cells (wild-type localization of Mlc1p to the Spitzenkorper); localizes to polarisome	Plate 27	D01	-0.35	N
orf19.1544		CAL0000192454	BUG1	ORF|Uncharacterized	Putative cis-golgi localized protein involved in ER to Golgi transport; Spider biofilm repressed	Plate 50	F12	-0.06	N
orf19.4629		CAL0000193613	BUL1	ORF|Uncharacterized	Ortholog(s) have ubiquitin-ubiquitin ligase activity, role in mitochondrion inheritance, protein monoubiquitination, protein polyubiquitination and plasma membrane, ubiquitin ligase complex localization	Plate 33	D11	-0.09	N
orf19.4284	BUR2	CAL0000186429	BUR2	ORF|Uncharacterized	Protein with similarity to S. cerevisiae Bur2p, contains a cyclin domain; not required for wild-type hyphal growth, adherence to buccal epithelial cells, or virulence in mouse systemic infection	Plate 56	A10	0.02	N
orf19.2736	HFL2	CAL0000181542	BUR6	ORF|Uncharacterized	HAP5-like; ortholog of S. cerevisiae Bur6, a heterodimeric NC2 transcription regulator complex subunit; flucytosine induced	Plate 03	G11	0.4	N
orf19.4278		CAL0000182589	BYE1	ORF|Uncharacterized	Ortholog(s) have methylated histone residue binding activity and role in negative regulation of transcription from RNA polymerase II promoter	Plate 46	G01	0.18	N
orf19.1699	BZZ1	CAL0000177665	BZZ1	ORF|Uncharacterized	Protein similar to S. cerevisiae Bzz1p, which is an SH3 domain protein involved in the regulation of actin polymerization	Plate 59	A11	0.43	N
orf19.5576		CAL0000178336	CAB1	ORF|Verified	Putative pantothenate kinase; ortholog of S. cerevisiae Cab1; transposon mutation affects filamentous growth; repressed in core stress response	Plate 25	C12	-0.4	N
orf19.7357		CAL0000175122	CAB2	ORF|Uncharacterized	Ortholog(s) have role in coenzyme A biosynthetic process and cytosol, nucleus localization	Plate 15	B11	-0.07	N
orf19.1776		CAL0000187822	CAB4	ORF|Uncharacterized	Putative pantetheine-phosphate adenylyltransferase (PPAT); which catalyzes 4th step in coenzyme A biosynthesis from pantothenate; rat catheter biofilm repressed	Plate 05	E08	-0.1	N
orf19.4005		CAL0000200133	CAB5	ORF|Uncharacterized	Putative dephospho-CoA kinase; protein likely to be essential for growth, based on an insertional mutagenesis strategy	Plate 11	A05	-0.08	N
orf19.6670	CAC2	CAL0000175920	CAC2	ORF|Verified	Component of the chromatin assembly factor I (CAF-1); involved in regulation of white-opaque switching frequency; macrophage-induced	Plate 21	G07	0.22	N
orf19.388	CAF16	CAL0000179885	CAF16	ORF|Uncharacterized	ABC family protein, predicted not to be a transporter; Hap43, caspofungin repressed; rat catheter and Spider biofilm repressed	Plate 11	G11	0.11	N
orf19.4796		CAL0000199949	CAF20	ORF|Uncharacterized	Putative eIF-4E-binding repressor of CAP-dependent translation; stationary phase enriched protein	Plate 43	C04	-0.14	N
orf19.793	CAK1	CAL0000191889	CAK1	ORF|Verified	Monomeric CDK-activating kinase; functional homolog of S. cerevisiae Cak1p; phosphorylates cyclin-free human CDK2; lacks glycine loop motif; conserved lysine (K36) not required for activity; possibly essential gene (by UAU1 method)	Plate 02	H09	0.29	N
orf19.7382	CAM1	CAL0000179576	CAM1	ORF|Uncharacterized	Putative translation elongation factor eEF1 gamma; protein level decreased in stationary phase cultures; Spider biofilm repressed	Plate 33	B12	0.27	N
orf19.111	CAN2	CAL0000192410	CAN1	ORF|Uncharacterized	Basic amino acid permease; arginine metabolism; regulated by Nrg1/Tup1; caspofungin, flucytosine induced; colony morphology-related regulation by Ssn6; Hap43-repressed; rat catheter and Spider biofilm induced; promoter bound by Efg1	Plate 14	A10	-0.03	N
orf19.3235		CAL0000176864	CAP1	ORF|Uncharacterized	Putative F-actin capping protein subunit alpha; possibly an essential gene, disruptants not obtained by UAU1 method	Plate 34	E11	0.06	N
orf19.4597		CAL0000197252	CAP2	ORF|Uncharacterized	Putative F-actin-capping protein subunit beta; possibly an essential gene, disruptants not obtained by UAU1 method	Plate 57	D08	-0.16	N
orf19.3934	CAR1	CAL0000174553	CAR1	ORF|Uncharacterized	Arginase; arginine catabolism; transcript regulated by Nrg1, Mig1, Tup1; colony morphology-related regulation by Ssn6; alkaline induced; protein decreased in stationary phase; sumoylation target; flow model biofilm induced	Plate 10	G01	0	N
orf19.5641	CAR2	CAL0000189642	CAR2	ORF|Verified	Ornithine aminotransferase; arginine metabolism; alkaline induced; mutant sensitivite to toxic ergosterol analog, to amphotericin B; exponential and stationary phase yeast; flow model biofilm induced; rat catheter, Spider biofilm repressed	Plate 10	H09	-0.13	N
orf19.1940		CAL0000198372	CAT5	ORF|Uncharacterized	Ortholog(s) have role in cellular response to cadmium ion, detoxification of cadmium ion, ubiquinone biosynthetic process and mitochondrial inner membrane localization	Plate 58	E06	-0.1	N
orf19.5097	CAT8	CAL0000192438	CAT8	ORF|Verified	Zn(II)2Cys6 transcription factor; similar to S. cerevisiae Cat8 but mutant phenotype suggests different target genes; mutant displays increased filamentous/invasive growth; flucytosine repressed; rat catheter biofilm induced	Plate 40	B07	-0.05	N
orf19.5097	CAT8	CAL0000192438	CAT8	ORF|Verified	Zn(II)2Cys6 transcription factor; similar to S. cerevisiae Cat8 but mutant phenotype suggests different target genes; mutant displays increased filamentous/invasive growth; flucytosine repressed; rat catheter biofilm induced	Plate 16	C10	0	N
orf19.3682	CWH8	CAL0000176202	CAX4	ORF|Uncharacterized	Putative dolichyl pyrophosphate (Dol-P-P) phosphatase; ketoconazole-induced; expression is increased in a fluconazole-resistant isolate; clade-associated gene expression; Hap43p-induced gene	Plate 24	H11	-0.11	N
orf19.763		CAL0000178064	CBC2	ORF|Uncharacterized	Small subunit of the heterodimeric cap binding complex; component of the spliceosomal commitment complex; Spider biofilm repressed	Plate 58	D08	0.12	N
orf19.2876	CBF1	CAL0000186329	CBF1	ORF|Verified	Transcription factor; binds ribosomal protein gene promoters and rDNA locus with Tbf1; regulates sulfur starvation-response, respiratory, glycolytic genes; does not bind to centromeres as does S. cerevisiae Cbf1; Spider biofilm repressed	Plate 59	D03	0.24	N
orf19.1833		CAL0000194674	CBF5	ORF|Uncharacterized	Ortholog(s) have pseudouridine synthase activity	Plate 04	H05	0.09	N
orf19.4909	CBK1	CAL0000198853	CBK1	ORF|Verified	Ser/Thr kinase of cell wall integrity pathway; mutants show abnormal morphology and aggregation; Mob2p associated; required for wild-type hyphal growth and transcriptional regulation of cell-wall-associated genes	Plate 10	F11	0.09	N	yes
orf19.5515		CAL0000197492	CBP3	ORF|Uncharacterized	Ortholog(s) have ribosome binding activity, role in mitochondrial respiratory chain complex III assembly, positive regulation of mitochondrial translation and integral to mitochondrial membrane, mitochondrial ribosome localization	Plate 31	A08	0.21	N
orf19.392		CAL0000197776	CBP4	ORF|Uncharacterized	Ortholog(s) have role in mitochondrial respiratory chain complex III assembly and integral to mitochondrial membrane localization	Plate 51	A09	0.09	N
orf19.4705		CAL0000199196	CCA1	ORF|Uncharacterized	Ortholog(s) have tRNA adenylyltransferase activity, role in tRNA 3'-terminal CCA addition and cytosol, mitochondrial matrix localization	Plate 27	F05	0.17	N
orf19.6948	CCC1	CAL0000198298	CCC1	ORF|Verified	Manganese transporter; required for normal filamentous growth; mRNA binds She3, localized to hyphal tips; repressed by NO, alkaline pH; colony morphology-related regulation by Ssn6; regulated by Sef1, Sfu1, Hap43; Spider biofilm induced	Plate 57	D05	-0.04	N
orf19.4328	CCC2	CAL0000193278	CCC2	ORF|Verified	Copper-transporting P-type ATPase of Golgi; required for wild-type iron assimilation (indirect effect via Fet3p); induced by iron starvation, ciclopirox olamine; caspofungin repressed; not required for virulence in mouse systemic infection	Plate 06	E03	-0.02	N
orf19.4328	CCC2	CAL0000193278	CCC2	ORF|Verified	Copper-transporting P-type ATPase of Golgi; required for wild-type iron assimilation (indirect effect via Fet3p); induced by iron starvation, ciclopirox olamine; caspofungin repressed; not required for virulence in mouse systemic infection	Plate 40	C04	-0.02	N
orf19.3264	CCE1	CAL0000187718	CCE1	ORF|Uncharacterized	Putative Holliday junction resolving enzyme; similar to S. cerevisiae Cce1p	Plate 46	C08	0.09	N
orf19.3298	CCH1	CAL0000177769	CCH1	ORF|Verified	Voltage-gated Ca2+ channel of the high affinity calcium uptake system; roles in thigmotropism, establishment of galvanotropism; transcript regulated by Nrg1 and Mig1; flow model biofilm repressed	Plate 09	B06	0.14	N
orf19.4542		CAL0000186980	CCL1	ORF|Uncharacterized	Ortholog(s) have cyclin-dependent protein serine/threonine kinase inhibitor activity and role in phosphorylation of RNA polymerase II C-terminal domain, regulation of mitotic cell cycle, transcription from RNA polymerase II promoter	Plate 03	D07	0.08	N
orf19.5704		CAL0000174731	CCM1	ORF|Uncharacterized	Ortholog(s) have rRNA binding activity, role in mitochondrial RNA processing, mitochondrial genome maintenance, rRNA metabolic process and mitochondrion localization	Plate 36	A04	0.04	N
orf19.238	CCP1	CAL0000199533	CCP1	ORF|Uncharacterized	Cytochrome-c peroxidase N terminus; Rim101, alkaline pH repressed; induced in low iron or by macrophage interaction; oxygen-induced activity; regulated by Sef1, Sfu1, and Hap43; Spider biofilm induced; rat catheter biofilm repressed	Plate 32	B03	-0.01	N
orf19.4449	CCS1	CAL0000176166	CCS1	ORF|Verified	Copper chaperone involved in activation and protection of superoxide dismutase Sod1p	Plate 57	D04	0.03	N
orf19.2720		CAL0000192278	CCT4	ORF|Uncharacterized	Cytosolic chaperonin Cct ring complex subunit; role in the assembly of actin and tubulins; Spider biofilm repressed	Plate 37	H04	-0.28	N
orf19.3206	CCT7	CAL0000187631	CCT7	ORF|Uncharacterized	Cytosolic chaperonin Cct ring complex; protein is present in exponential and stationary growth phase yeast cultures; sumoylation target	Plate 05	C01	0.41	N
orf19.7030	SSR1	CAL0000197579	CCW14	ORF|Verified	Beta-glucan associated ser/thr rich cell-wall protein with a role in cell wall structure; GPI anchor; similar mRNA abundance in yeast-form and germ tubes; detected at germ tube plasma membrane; repressed in cells treated with Congo Red	Plate 31	C09	0.13	N
orf19.5725		CAL0000179558	CCZ1	ORF|Uncharacterized	Ortholog(s) have guanyl-nucleotide exchange factor activity, role in autophagic vacuole fusion, protein targeting to vacuole, vesicle docking and Mon1-Ccz1 complex localization	Plate 53	A07	-0.16	N
orf19.5725		CAL0000179558	CCZ1	ORF|Uncharacterized	Ortholog(s) have guanyl-nucleotide exchange factor activity, role in autophagic vacuole fusion, protein targeting to vacuole, vesicle docking and Mon1-Ccz1 complex localization	Plate 42	A10	-0.08	N
orf19.7503	CDA2	CAL0000189877	CDA2	ORF|Uncharacterized	Putative chitin deacetylase; transcription is positively regulated by Tbf1p	Plate 33	H07	-0.16	N
orf19.3083		CAL0000184667	CDC1	ORF|Uncharacterized	Putative lipid phosphatase of the endoplasmic reticulum; role in DNA repair, actin cytoskeleton organization, cellular manganese ion homeostasis; Spider biofilm repressed	Plate 02	C08	0.09	N
orf19.548	CDC10	CAL0000188354	CDC10	ORF|Verified	Septin, required for wild-type cell, hyphal, or chlamydospore morphology; role in virulence and kidney tissue invasion in mouse infection; forms ring at sites of cell division and filaments in mature chlamydospore; Spider biofilm repressed	Plate 23	F06	0.23	N
orf19.5691	CDC11	CAL0000177264	CDC11	ORF|Verified	Septin; cell and hyphal morphology, agar-invasive growth, full virulence and kidney tissue invasion in mouse, but not kidney colonization, immunogenicity; hyphal and cell-cycle-regulated phosphorylation; rat catheter biofilm repressed	Plate 07	C12	0.08	N
orf19.2721		CAL0000179097	CDC123	ORF|Uncharacterized	Ortholog(s) have role in ascospore formation, regulation of mitotic cell cycle, regulation of translation and cytosol, nucleus localization	Plate 14	D11	0.43	N
orf19.4192	CDC14	CAL0000180943	CDC14	ORF|Verified	Protein involved in exit from mitosis and morphogenesis; ortholog of S. cerevisiae Cdc14p, which is a dual-specificity phosphatase and cell-cycle regulator; suppresses S. cerevisiae cdc15-lyt1, dbf2-2, and (partially) tem1 mutant phenotypes	Plate 28	C10	-0.03	N
orf19.3545	CDC15	CAL0000199882	CDC15	ORF|Uncharacterized	Ortholog(s) have protein serine/threonine kinase activity, role in meiotic anaphase II, protein phosphorylation, septation initiation signaling cascade and cellular bud neck, cytoplasm, new mitotic spindle pole body, nucleus localization	Plate 32	G10	0.01	N
orf19.1792		CAL0000200502	CDC16	ORF|Uncharacterized	Ortholog(s) have ubiquitin-protein ligase activity	Plate 28	A08	0.03	N
orf19.3575	CDC19	CAL0000192883	CDC19	ORF|Verified	Pyruvate kinase at yeast cell surface; Gcn4/Hog1/GlcNAc regulated; Hap43/polystyrene adherence induced; repressed by phagocytosis/farnesol; hyphal growth role; stationary phase enriched; flow model biofilm induced; Spider biofilm repressed	Plate 27	G12	0.06	N	yes
orf19.122	CDC20	CAL0000185508	CDC20	ORF|Verified	Activator of anaphase-promoting complex/cyclosome; induced under Cdc5 depletion; member of conserved Mcm1 regulon; mRNA expression peaks at cell-cycle G2/M phase; mRNA binds She3 and is localized to buds of yeast cells and to hyphal tips	Plate 25	C05	0.16	N
orf19.6437	CDC23	CAL0000200782	CDC23	ORF|Uncharacterized	Similar to anaphase-promoting complex component; possibly transcriptionally regulated by Tac1p	Plate 29	F02	-0.29	N
orf19.3174	CDC24	CAL0000190069	CDC24	ORF|Verified	GDP-GTP exchange factor for Cdc42p; phosphorylated; required for maintenance of hyphal growth; misexpression blocks hyphal growth and causes avirulence in a mouse model of systemic infection; antigenic during human oral infection	Plate 06	H11	0.24	N
orf19.6926	CSC25	CAL0000178834	CDC25	ORF|Verified	Guanyl-nucleotide exchange factor; activator of Ras/adenylyl cyclase pathway; functional homolog of S. cerevisiae Cdc25p; commonly called Cdc25; transposon mutation affects filamentous growth	Plate 09	G08	0.13	N	no
orf19.3231	CDC27	CAL0000197700	CDC27	ORF|Uncharacterized	Putative ubiquitin-protein ligase; periodic mRNA expression, peak at cell-cycle S/G2 phase	Plate 02	E09	0.18	N
orf19.3856	CDC28	CAL0000191263	CDC28	ORF|Verified	Cyclin-dependent protein kinase; interacts with regulatory subunit Cyb1; determination of cell morphology during the cell cycle; phosphorylated mostly by Swe1 and phosphorylation is regulated by Hsl1; 5'-UTR intron; Spider biofilm repressed	Plate 03	H10	0.02	N
orf19.1055	CDC3	CAL0000192358	CDC3	ORF|Verified	Septin; essential for viability; functional homolog of S. cerevisiae Cdc3p; down-regulation associated with azole resistance; macrophage/pseudohyphal-repressed; virulence-group-correlated expression; gene has intron	Plate 17	D04	0.11	N
orf19.7626	EIF4E	CAL0000195194	CDC33	ORF|Alternatively spliced|Verified	Translation initiation factor eIF4E; genes encoding ribosomal subunits, translation factors, tRNA synthetases downregulated by phagocytosis by macrophage; alternatively spliced intron in 5' UTR; protein levels decrease in stationary phase	Plate 10	B03	0.16	N
orf19.6529	CDC34	CAL0000191325	CDC34	ORF|Uncharacterized	Putative ubiquitin-protein ligase; transcript regulated by Nrg1 and Tup1, and by Gcn2 and Gcn4; rat catheter biofilm induced	Plate 12	G08	0.2	N
orf19.6075		CAL0000200147	CDC36	ORF|Uncharacterized	Putative CCR4-Not complex transcription factor; ortholog of S. cerevisiae Cdc36; Hap43-repressed gene	Plate 08	G04	0.01	N
orf19.5531	CDC37	CAL0000192456	CDC37	ORF|Verified	Chaperone for Crk1p; interacts with Crk1p kinase domain and with Sti1p; putative phosphorylation site at Ser14; functional homolog of S. cerevisiae Cdc37p; likely to be essential for growth; regulated by Gcn2p and Gcn4p	Plate 25	D03	0	N
orf19.2559	CDC4	CAL0000200882	CDC4	ORF|Verified	F-box subunit of SCF(CDC4) ubiquitin ligase; functional homolog of S. cerevisiae Cdc4; mutation/depletion causes hyperfilamentation; Sol1 is a substrate of SCF-Cdc4; Spider biofilm induced	Plate 28	G03	-0.07	N
orf19.390	CDC42	CAL0000192612	CDC42	ORF|Verified	Rho-type GTPase; required for budding and maintenance of hyphal growth; GGTase I geranylgeranylated; misexpression blocks hyphal growth, causes avirulence in mouse IV infection; shows actin-dependent localization to hyphal tip	Plate 01	G11	0.43	N
orf19.1803	CDC43	CAL0000180354	CDC43	ORF|Verified	Beta subunit of heterodimeric protein geranylgeranyltransferase type I; GGTase I enzyme binds zinc, is Mg-dependent; Cdc42p is GGTase I substrate	Plate 12	G07	-0.25	N
orf19.1988	CDC45	CAL0000175112	CDC45	ORF|Uncharacterized	Putative DNA replication initiation factor; transcriptionally regulated by interaction with macrophage	Plate 29	A03	-0.06	N
orf19.2340	CDC48	CAL0000177910	CDC48	ORF|Verified	Putative microsomal ATPase; plasma membrane-localized; regulated by Gcn2 and Gcn4; induced by amino acid starvation (3-AT); macrophage/pseudohyphal-repressed; protein levels decrease in stationary phase yeast; Spider biofilm repressed	Plate 28	F10	0.07	N
orf19.6010	CDC5	CAL0000177027	CDC5	ORF|Verified	Polo-like kinase; member of conserved Mcm1 regulon; depletion causes defects in spindle elongation and Cdc35-dependent filamentation; virulence-group-correlated expression; likely essential (UAU1 method); Spider biofilm repressed	Plate 32	H12	0.21	N
orf19.5735	CDC50	CAL0000197808	CDC50	ORF|Uncharacterized	Putative endosomal protein; induced by Mnl1p under weak acid stress	Plate 31	G09	0.14	N
orf19.1674	CDC53	CAL0000174561	CDC53	ORF|Verified	Cullin, a scaffold subunit of the SCF ubiquitin-ligase complexes; depletion leads to increased filamentous growth and premature cell death	Plate 04	A05	0.09	N
orf19.5242	CDC6	CAL0000190984	CDC6	ORF|Uncharacterized	Putative ATP-binding protein with a predicted role in DNA replication; member of conserved Mcm1p regulon; periodic mRNA expression, peak at cell-cycle M/G1 phase	Plate 26	D05	-0.15	N
orf19.2560	CDC60	CAL0000201312	CDC60	ORF|Verified	Cytosolic leucyl tRNA synthetase; conserved amino acid and ATP binding class I signature, tRNA binding, proofreading motifs; likely essential for growth; interacts with benzoxaborole antifungals; present in exponential and stationary phase	Plate 04	C12	0.27	N
orf19.3561	CDC7	CAL0000191207	CDC7	ORF|Uncharacterized	Putative kinase; cell-cycle regulated periodic mRNA expression; S. cerevisiae ortholog is not cell-cycle regulated; possibly an essential gene, disruptants not obtained by UAU1 method	Plate 05	F10	-0.19	N
orf19.2983	CDC73	CAL0000176860	CDC73	ORF|Verified	Putative transcription elongation factor; cdc73 kap114 double transposon mutation affects filamentous growth; Spider biofilm repressed	Plate 13	A12	0.01	N
orf19.1137		CAL0000197535	CDC8	ORF|Uncharacterized	Ortholog(s) have thymidylate kinase activity, uridylate kinase activity, role in dTDP biosynthetic process, dTTP biosynthetic process, dUDP biosynthetic process and cytosol, nucleus localization	Plate 10	G02	0.02	N
orf19.6155		CAL0000199743	CDC9	ORF|Uncharacterized	Ortholog(s) have DNA ligase (ATP) activity and role in DNA ligation, DNA recombination, DNA replication, Okazaki fragment processing, base-excision repair, mitotic cell cycle, nucleotide-excision repair, telomere maintenance	Plate 10	G11	-0.1	N
orf19.2084	CDH1	CAL0000182223	CDH1	ORF|Verified	Protein involved in regulation of mitosis; similar to S. cerevisiae Cdh1, which is an APC/C component; transcriptionally induced by Mnl1 under weak acid stress	Plate 08	C03	0.36	N
orf19.1279	CDS1	CAL0000174872	CDS1	ORF|Verified	Protein similar to S. cerevisiae Cds1p; transposon mutation affects filamentous growth	Plate 06	H01	0.1	N	yes
orf19.4799	CEF1	CAL0000201853	CEF1	ORF|Uncharacterized	Putative mRNA splicing factor; ortholog is essential in S. cerevisiae; Spider biofilm induced	Plate 58	D05	0.13	N
orf19.1261	CGT1	CAL0000174743	CEG1	ORF|Verified	mRNA 5' guanylyltransferase; small subunit of mRNA capping enzyme; binds an RNA Pol II C-terminal domain peptide; Cet1p and Cgt1p form a 2:1 complex; functional homolog of S. cerevisiae Ceg1p	Plate 03	G02	-0.08	N
orf19.5977	CEM1	CAL0000200784	CEM1	ORF|Uncharacterized	Protein similar to S. cerevisiae Cem1p, an acyl carrier protein involved in fatty acid biosynthesis; likely to be essential for growth, based on an insertional mutagenesis strategy	Plate 58	E10	-0.11	N
orf19.2609	CET1	CAL0000199068	CET1	ORF|Verified	mRNA 5'-triphosphatase; large subunit of mRNA capping enzyme; positively regulates Ceg1 activity; functional homolog of S. cerevisiae Cet1; Cet1 and Cgt1 form a 2:1 complex; flow model biofilm induced	Plate 01	G12	0.28	N
orf19.1387		CAL0000176016	CFD1	ORF|Uncharacterized	Ortholog(s) have 4 iron, 4 sulfur cluster binding activity, role in iron-sulfur cluster assembly, tRNA wobble uridine modification and cytoplasm localization	Plate 03	F04	-0.07	N
orf19.2760		CAL0000179267	CFT1	ORF|Verified	Putative mRNA cleavage and polyadenylation factor; heterozygous null mutant exhibits hypersensitivity to parnafungin and cordycepin in the C. albicans fitness test	Plate 38	B08	0.02	N
orf19.2760		CAL0000179267	CFT1	ORF|Verified	Putative mRNA cleavage and polyadenylation factor; heterozygous null mutant exhibits hypersensitivity to parnafungin and cordycepin in the C. albicans fitness test	Plate 28	C07	0.06	N
orf19.325		CAL0000193340	CFT2	ORF|Verified	Putative mRNA cleavage and polyadenlylation factor; heterozygous null mutant exhibits hypersensitivity to parnafungin and cordycepin in the C. albicans fitness test	Plate 04	D07	-0.2	N
orf19.325		CAL0000193340	CFT2	ORF|Verified	Putative mRNA cleavage and polyadenlylation factor; heterozygous null mutant exhibits hypersensitivity to parnafungin and cordycepin in the C. albicans fitness test	Plate 41	E07	-0.01	N
orf19.927		CAL0000182468	CGI121	ORF|Uncharacterized	Ortholog(s) have role in positive regulation of transcription from RNA polymerase II promoter, telomere maintenance and EKC/KEOPS complex, cytosol, nucleus localization	Plate 35	B03	-0.01	N
orf19.7404		CAL0000177340	CHA1	ORF|Uncharacterized	Catabolic L-serine (L-threonine) deaminase;, catalyzes degradation of L-serine and L-threonine; required to use serine or threonine as a sole nitrogen source; Spider biofilm repressed	Plate 23	F05	-0.08	N
orf19.3496	CHC1	CAL0000192308	CHC1	ORF|Uncharacterized	Clathrin heavy chain; subunit of the major coat protein; role in intracellular protein transport and endocytosis; flow model and rat catheter biofilm repressed	Plate 05	G01	0.02	N
orf19.3035		CAL0000187175	CHD1	ORF|Uncharacterized	Ortholog(s) have ATP-dependent DNA helicase activity, chromatin DNA binding, methylated histone residue binding, rDNA binding activity	Plate 12	H07	0.08	N
orf19.3035		CAL0000187175	CHD1	ORF|Uncharacterized	Ortholog(s) have ATP-dependent DNA helicase activity, chromatin DNA binding, methylated histone residue binding, rDNA binding activity	Plate 42	F12	0.26	N
orf19.2000		CAL0000177726	CHL1	ORF|Uncharacterized	Ortholog(s) have DNA helicase activity, role in DNA replication initiation, donor selection, interstrand cross-link repair, mitotic sister chromatid cohesion, negative regulation of DNA recombination and cytosol, nucleus localization	Plate 27	D03	0.03	N
orf19.6851	CHL4	CAL0000188322	CHL4	ORF|Uncharacterized	Protein described as having role in chromosome segregation; RNA abundance regulated by tyrosol and cell density	Plate 34	E10	-0.2	N
orf19.677	CHO1	CAL0000195699	CHO1	ORF|Verified	Putative phosphatidylserine synthase; ortholog of S. cerevisiae CHO1; transposon mutation affects filamentous growth; regulated by Nrg1, Tup1	Plate 06	F10	-0.04	N	yes
orf19.169	CHO2	CAL0000189790	CHO2	ORF|Uncharacterized	Putative phosphatidyl-ethanolamine N-methyltransferase; fungal-specific (no human or murine homolog); amphotericin B repressed; Hap43p-induced gene	Plate 14	E08	-0.16	N
orf19.169	CHO2	CAL0000189790	CHO2	ORF|Uncharacterized	Putative phosphatidyl-ethanolamine N-methyltransferase; fungal-specific (no human or murine homolog); amphotericin B repressed; Hap43p-induced gene	Plate 41	E05	0.26	N
orf19.7298	CHS2	CAL0000189212	CHS1	ORF|Verified	Chitin synthase; nonessential; required for wild-type chitin deposition in hyphae; transcript regulated during dimorphic transition; Chs1 and Chs2, but not Chs3, are inhibited by the protoberberine HWY-289; flow model biofilm repressed	Plate 39	F08	-0.1	N
orf19.7298	CHS2	CAL0000189212	CHS1	ORF|Verified	Chitin synthase; nonessential; required for wild-type chitin deposition in hyphae; transcript regulated during dimorphic transition; Chs1 and Chs2, but not Chs3, are inhibited by the protoberberine HWY-289; flow model biofilm repressed	Plate 25	G07	0.01	N
orf19.5188	CHS1	CAL0000177229	CHS2	ORF|Verified	Chitin synthase; essential; for primary septum synthesis in yeast and hyphae; 1 of several chitin synthases; enzymatically activated by proteolytic processing; complements defects of S. cerevisiae chs1 or chs2; Spider biofilm repressed	Plate 08	C05	0.19	N
orf19.4937	CHS3	CAL0000195982	CHS3	ORF|Verified	Major chitin synthase of yeast and hyphae; synthesizes short-chitin fibrils; Chs4-activated; transcript induced at yeast-hyphal transition; Chs1 and Chs2, but not Chs3, are inhibited by the protoberberine HWY-289; Spider biofilm induced	Plate 25	G03	0.28	N
orf19.807	CHS5	CAL0000186466	CHS5	ORF|Uncharacterized	Putative chitin biosynthesis protein; fungal-specific; repressed upon yeast-to-hypha switch; rat catheter biofilm repressed	Plate 53	F10	-0.07	N
orf19.5155	CHS6	CAL0000201146	CHS6	ORF|Uncharacterized	Protein with tetratricopeptide repeats (TPRs); ortholog of S. cerevisiae Chs6, which has role in localizing chitin synthase; Cyr1-regulated in hyphae; possibly essential, disruptants not obtained by UAU1 method; flow model biofilm repressed	Plate 43	G09	-0.04	N
orf19.2444	CHS7	CAL0000175393	CHS7	ORF|Verified	Protein required for wild-type chitin synthase III activity; similar to (but not functional homolog of) S. cerevisiae Chs7p, which effects ER export of Chs3p; induced cyr1 mutant hyphae and ras1 yeast-form cells; Spider biofilm induced	Plate 12	D01	-0.09	N
orf19.6147		CAL0000184636	CHZ1	ORF|Uncharacterized	Putative histone chaperone; role in chromatin remodeling; rat catheter and Spider biofilm repressed	Plate 55	C07	0.02	N
orf19.4293		CAL0000178398	CIA1	ORF|Uncharacterized	Ortholog(s) have role in iron-sulfur cluster assembly, ribosomal large subunit export from nucleus, tRNA wobble uridine modification and cytosol, nucleus localization	Plate 25	C11	0.21	N
orf19.6455		CAL0000192754	CIA2	ORF|Uncharacterized	Protein of unknown function, transcript is upregulated in clinical isolates from HIV+ patients with oral candidiasis	Plate 03	F06	0.26	N
orf19.124	CIC1	CAL0000187983	CIC1	ORF|Uncharacterized	Putative proteasome-interacting protein; rat catheter biofilm induced	Plate 29	A05	0.16	N
orf19.2510		CAL0000197704	CIN1	ORF|Uncharacterized	Ortholog(s) have role in protein folding, tubulin complex assembly	Plate 37	C09	-0.03	N
orf19.2510		CAL0000197704	CIN1	ORF|Uncharacterized	Ortholog(s) have role in protein folding, tubulin complex assembly	Plate 01	F08	0.12	N
orf19.2925		CAL0000196630	CIN4	ORF|Uncharacterized	Ortholog(s) have role in protein folding, tubulin complex assembly and cytoplasm localization	Plate 23	D03	0.12	N
orf19.3175		CAL0000188515	CIR2	ORF|Uncharacterized	Putative ortholog of human electron transfer flavoprotein dehydrogenase (ETF-dH); alkaline repressed; repressed by nitric oxide; virulence-group-correlated expression; Spider biofilm induced	Plate 28	F03	0.1	N
orf19.4393	CIT1	CAL0000197786	CIT1	ORF|Verified	Citrate synthase; induced by phagocytosis; induced in high iron; Hog1-repressed; Efg1-regulated under yeast, not hyphal growth conditions; present in exponential and stationary phase; Spider biofilm repressed; rat catheter biofilm induced	Plate 32	H09	0.15	N
orf19.7652	CKA1	CAL0000178518	CKA1	ORF|Uncharacterized	Putative alpha subunit (catalytic subunit) of protein kinase CK2; Cka1p and Cka2p have a common target with respect to fluconazole resistance; synthetically lethal with CKA2; flucytosine induced	Plate 09	F10	0.05	N
orf19.3530	CKA2	CAL0000183692	CKA2	ORF|Verified	Catalytic alpha-subunit of protein kinase CK2; interaction with calcineurin pathway affects fluconazole sensitivity; synthetically lethal with CKA1; attenuated virulence in a mouse oropharyngeal candidiasis but not in a systemic mouse model	Plate 07	C04	-0.03	N
orf19.2102	CKB1	CAL0000197149	CKB1	ORF|Verified	Regulatory subunit of protein kinase CK2 (casein kinase II), beta subunit; null mutants are hypersensitive to caspofungin and hydrogen peroxide medium	Plate 19	H07	-0.19	N
orf19.4297	CKB2	CAL0000176259	CKB2	ORF|Verified	Regulatory subunit of protein kinase CK2 (casein kinase II), beta' subunit; null mutants are hypersensitive to caspofungin	Plate 13	D08	-0.06	N
orf19.6966		CAL0000199671	CKI1	ORF|Uncharacterized	Ortholog(s) have choline kinase activity, ethanolamine kinase activity, role in phosphatidylcholine biosynthetic process, phosphatidylethanolamine biosynthetic process and cytosol, nucleus localization	Plate 31	E12	0.07	N
orf19.1282	CKS1	CAL0000189770	CKS1	ORF|Uncharacterized	Ortholog(s) have histone binding, protein complex binding, protein homodimerization activity, protein kinase activator activity, ubiquitin binding activity	Plate 26	G11	0.28	N
orf19.4890	CLA4	CAL0000192143	CLA4	ORF|Verified	Ste20p family Ser/Thr kinase required for wild-type filamentous growth, organ colonization and virulence in mouse systemic infection; role in chlamydospore formation; functional homolog of S. cerevisiae Cla4p; mutant caspofungin sensitive	Plate 06	D11	-0.09	N
orf19.1446	CLB2	CAL0000189817	CLB2	ORF|Verified	B-type mitotic cyclin (cyclin-dependent protein kinase regulatory subunit); essential; required for wild-type mitotic exit; role in cell polarization; interacts with catalytic subunit Cdk1; Spider biofilm repressed	Plate 01	F10	-0.13	N
orf19.7186	CLB4	CAL0000175354	CLB4	ORF|Verified	B-type mitotic cyclin; nonessential; negative regulator of pseudohyphal growth; dispensible for mitotic exit, cytokinesis; Fkh2-represed; flow model biofilm repressed; farnesol-upregulated in biofilm; reduced total RNA in clb4 mutant	Plate 53	B05	0.12	N
orf19.4594	CLC1	CAL0000187026	CLC1	ORF|Uncharacterized	Clathrin light chain; subunit of the major coat protein involved in intracellular protein transport and endocytosis; rat cathetr and Spider biofilm repressed	Plate 58	F05	0.4	N
orf19.4210		CAL0000193235	CLD1	ORF|Uncharacterized	Ortholog(s) have phospholipase A2 activity, role in cardiolipin acyl-chain remodeling and mitochondrion localization	Plate 18	H03	0.06	N
orf19.332		CAL0000187187	CLF1	ORF|Uncharacterized	Member of a complex that contains Prp19; stabilizes U6 snRNA in catalytic forms of the spliceosome containing U2, U5, and U6 snRNAs; Spider biofilm induced	Plate 08	C11	-0.23	N
orf19.6146	CLG1	CAL0000194840	CLG1	ORF|Uncharacterized	Putative cyclin-like protein; transcription is regulated upon yeast-hyphal switch	Plate 44	F02	0.01	N
orf19.6028	HGC1	CAL0000184055	CLN2	ORF|Verified	Hypha-specific G1 cyclin-related protein involved in regulation of morphogenesis, biofilm formation; Cdc28-Hgc1 maintains Cdc11 S394 phosphorylation during hyphal growth; required for virulence in mice; regulated by Nrg1, Tup1, farnesol	Plate 29	E11	0.07	N
orf19.1960	CLN3	CAL0000185532	CLN3	ORF|Verified	G1 cyclin; depletion abolishes budding and causes hyphal growth defects; farnesol regulated, functional in S. cerevisiae; possibly essential (UAU1 method); other biofilm induced; Spider biofilm induced	Plate 22	H09	0.2	N
orf19.6931		CAL0000199618	CLP1	ORF|Verified	Putative cleavage factor I subunit; heterozygous null mutant exhibits hypersensitivity to parnafungin and cordycepin in the C. albicans fitness test	Plate 29	H05	-0.09	N
orf19.51		CAL0000196200	CLU1	ORF|Uncharacterized	Ortholog(s) have role in mitochondrion organization, translational initiation and eukaryotic translation initiation factor 3 complex localization	Plate 13	G01	0.11	N
orf19.51		CAL0000196200	CLU1	ORF|Uncharacterized	Ortholog(s) have role in mitochondrion organization, translational initiation and eukaryotic translation initiation factor 3 complex localization	Plate 38	A11	0.12	N
orf19.1483		CAL0000199281	CMC1	ORF|Uncharacterized	Ortholog(s) have copper ion binding activity, role in mitochondrial respiratory chain complex IV assembly and extrinsic to mitochondrial inner membrane, mitochondrial intermembrane space localization	Plate 37	D01	0.08	N
orf19.4413	CMD1	CAL0000192772	CMD1	ORF|Verified	Calmodulin; calmodulin inhibitors cause a defect in hyphal growth; transcript not regulated by yeast-hyphal transition; mutation confers hypersensitivity to cytochalasin D and high concentrations of tunicamycin; gene has intron	Plate 09	G04	0.09	N
orf19.1754	CMK2	CAL0000178532	CMK2	ORF|Verified	Putative calmodulin-dependent protein kinase; involved in cell wall integrity and oxidative stress response	Plate 10	D05	0.03	N
orf19.6033	CMP1	CAL0000201614	CMP2	ORF|Verified	Catalytic subunit of calcineurin (Ca[2+]-calmodulin-regulated S/T protein phosphatase); required for wild-type virulence, resistance to high pH, Na(+), Li(+), Mn(2+), and fluconazole tolerance; micafungin is fungicidal to null mutant	Plate 07	E03	0.12	N
orf19.217		CAL0000197271	CMR3	ORF|Uncharacterized	Ortholog(s) have sequence-specific DNA binding activity	Plate 37	A08	-0.09	N
orf19.5049		CAL0000195062	CMS1	ORF|Uncharacterized	Putative U3-containing 90S preribosome processome complex subunit; Hap43-induced gene; rat catheter and Spider biofilm induced; F-12/CO2 early biofilm induced	Plate 46	F10	-0.04	N
orf19.4009	CNB1	CAL0000193366	CNB1	ORF|Verified	Regulatory subunit of calcineurin B (Ca[2+]-calmodulin-regulated S/T protein phosphatase); required for wild-type resistance to fluconazole or to SDS; micafungin is fungicidal to null mutant	Plate 25	G06	0.21	N
orf19.3007		CAL0000192366	CNL1	ORF|Uncharacterized	Ortholog(s) have role in endosome organization, regulation of protein localization and BLOC-1 complex localization	Plate 36	G02	-0.03	N
orf19.6052	CNS1	CAL0000195791	CNS1	ORF|Verified	Putative co-chaperone; Hap43p-induced gene; mutation confers hypersensitivity to radicicol	Plate 29	D10	-0.38	N
orf19.5296		CAL0000190031	COA1	ORF|Uncharacterized	Ortholog(s) have role in mitochondrial respiratory chain complex IV assembly and integral to mitochondrial inner membrane localization	Plate 56	H07	-0.15	N
orf19.2822		CAL0000193401	COG2	ORF|Uncharacterized	Essential component of the conserved oligomeric Golgi complex; role in fusion of transport vesicles to Golgi compartments; rat catheter biofilm repressed	Plate 52	C12	0.27	N
orf19.4440	SEC34	CAL0000188287	COG3	ORF|Uncharacterized	Ortholog(s) have role in CVT pathway, ER to Golgi vesicle-mediated transport, macroautophagy, peroxisome degradation, retrograde transport, vesicle recycling within Golgi and Golgi transport complex, cell division site localization	Plate 47	E11	0.26	N
orf19.6880	COG4	CAL0000175481	COG4	ORF|Uncharacterized	Ortholog(s) have role in CVT pathway, macroautophagy, peroxisome degradation, retrograde transport, vesicle recycling within Golgi and Golgi transport complex, cell division site, cell tip, nucleus localization	Plate 05	E03	-0.25	N
orf19.4731		CAL0000181817	COG5	ORF|Uncharacterized	Ortholog(s) have role in CVT pathway, intra-Golgi vesicle-mediated transport and Golgi transport complex localization	Plate 24	F02	0.25	N
orf19.5209		CAL0000198191	COG6	ORF|Uncharacterized	Ortholog(s) have role in CVT pathway, intra-Golgi vesicle-mediated transport and Golgi transport complex, cell division site, cytosol, nucleus localization	Plate 18	H06	-0.03	N
orf19.5397		CAL0000183668	COG7	ORF|Uncharacterized	Putative conserved oligomeric Golgi complex subunit; decreased transcription is observed upon fluphenazine treatment	Plate 43	H03	-0.46	N
orf19.36		CAL0000179931	COG8	ORF|Uncharacterized	Component of the conserved oligomeric Golgi complex; predicted to mediate fusion of transport vesicles to Golgi compartments; clade-associated gene expression	Plate 39	B04	-0.18	N
orf19.1672		CAL0000197947	COP1	ORF|Uncharacterized	Alpha subunit of COPI vesicle coatomer complex; role in ER to Golgi vesicle-mediated transport, retrograde vesicle-mediated transport, Golgi to ER transport; flow model biofilm repressed	Plate 39	C05	-0.06	N
orf19.1672		CAL0000197947	COP1	ORF|Uncharacterized	Alpha subunit of COPI vesicle coatomer complex; role in ER to Golgi vesicle-mediated transport, retrograde vesicle-mediated transport, Golgi to ER transport; flow model biofilm repressed	Plate 04	C02	-0.01	N
orf19.7478		CAL0000201233	COQ1	ORF|Uncharacterized	Ortholog(s) have antioxidant activity, di-trans,poly-cis-decaprenylcistransferase activity, protein heterodimerization activity, trans-hexaprenyltranstransferase activity	Plate 21	C06	0.29	N
orf19.6662		CAL0000186621	COQ10	ORF|Uncharacterized	Putative coenzyme Q (ubiquinone) binding protein; transcript is upregulated in clinical isolates from HIV+ patients with oral candidiasis	Plate 34	A02	0.23	N
orf19.3400	COQ3	CAL0000180484	COQ3	ORF|Uncharacterized	Protein with a predicted role in coenzyme Q biosynthesis; transcriptionally induced by interaction with macrophages; possibly an essential gene, disruptants not obtained by UAU1 method	Plate 16	D04	0.07	N
orf19.3577	COQ5	CAL0000175801	COQ5	ORF|Verified	Putative methyltransferase of ubiquinone biosynthesis; regulated by Gcn4; repressed by amino acid starvation (3-AT), Hap43; induced upon adherence to polystyrene; Spider biofilm repressed	Plate 12	C06	0	N
orf19.3058	COQ6	CAL0000194332	COQ6	ORF|Uncharacterized	Ortholog(s) have role in ubiquinone biosynthetic process and mitochondrial inner membrane localization	Plate 09	C10	-0.16	N
orf19.3331	ABC1	CAL0000176669	COQ8	ORF|Uncharacterized	Putative ubiquinol-cytochrome-c reductase; induced upon adherence to polystyrene; flow model biofilm induced; Spider biofilm induced	Plate 09	H09	0.13	N
orf19.6602		CAL0000175259	COQ9	ORF|Uncharacterized	Ortholog(s) have role in aerobic respiration, ubiquinone biosynthetic process and mitochondrial inner membrane localization	Plate 18	B05	0.11	N
orf19.4016		CAL0000196656	COR1	ORF|Uncharacterized	Putative ubiquinol-cytochrome-c reductase; amphotericin B induced; repressed by nitric oxide; protein level decreases in stationary phase cultures; Hap43-repressed; Spider biofilm repressed	Plate 25	D11	-0.07	N
orf19.4883		CAL0000176152	COS111	ORF|Uncharacterized	Protein of unknown function; S. cerevisiae ortholog Cos111 confers resistance to the antifungal drug ciclopirox olamine; constitutive expression independent of MTL or white-opaque status; Spider biofilm induced	Plate 26	E08	-0.31	N
orf19.3167		CAL0000197403	COX10	ORF|Uncharacterized	Heme A:farnesyltransferase; catalyzes the 1st step in conversion of protoheme to the heme A prosthetic group required for cytochrome c oxidase activity; Spider biofilm repressed	Plate 53	F12	0.11	N
orf19.1416	COX11	CAL0000182913	COX11	ORF|Verified	Cytochrome oxidase assembly protein; transcript regulated by Nrg1; protein repressed during the mating process; Hap43-repressed gene; rat catheter biofilm induced	Plate 32	B08	-0.07	N
orf19.3656	COX15	CAL0000185068	COX15	ORF|Verified	Cytochrome oxidase assembly protein; transcript regulated by Nrg1 and Tup1; alkaline repressed; Hap43-repressed; early-stage flow model biofilm induced; Spider biofilm repressed	Plate 06	E07	0.3	N
orf19.7665		CAL0000184804	COX16	ORF|Uncharacterized	Ortholog(s) have role in mitochondrial respiratory chain complex IV assembly and mitochondrial inner membrane localization	Plate 51	B11	0.08	N
orf19.3946		CAL0000175771	COX18	ORF|Uncharacterized	Ortholog(s) have membrane insertase activity, role in protein insertion into mitochondrial membrane from inner side, respiratory chain complex IV assembly and integral to mitochondrial inner membrane localization	Plate 35	D09	-0.19	N
orf19.4967	COX19	CAL0000176572	COX19	ORF|Uncharacterized	Putative cytochrome c oxidase assembly protein; Plc1-regulated; rat catheter biofilm induced	Plate 33	E05	0.26	N
orf19.1471	COX4	CAL0000200309	COX4	ORF|Verified	Putative cytochrome c oxidase subunit IV; Mig1-regulated; macrophage/pseudohyphal-induced gene; macrophage-induced protein; repressed by nitric oxide; 5'-UTR intron; Hap43-repressed	Plate 33	E12	0.24	N
orf19.4759	COX5	CAL0000179426	COX5A	ORF|Verified	Cytochrome oxidase subunit V; putative upstream CCAAT box regulatory element; macrophage/pseudohyphal-induced; repressed by nitric oxide; intron in 5'-UTR; Hap43p-dependent repression in low iron medium	Plate 53	B04	0.13	N
orf19.841		CAL0000186827	COY1	ORF|Uncharacterized	Ortholog(s) have role in Golgi vesicle transport and Golgi membrane localization	Plate 55	D08	0.19	N
orf19.4630	CPA1	CAL0000174966	CPA1	ORF|Uncharacterized	Putative carbamoyl-phosphate synthase subunit; alkaline repressed; rat catheter, Spider and flow model biofilm induced	Plate 12	C03	0.08	N
orf19.3221	CPA2	CAL0000195469	CPA2	ORF|Uncharacterized	Putative arginine-specific carbamoylphosphate synthetase; protein enriched in stationary phase yeast cultures; rat catheter biofilm induced; Spider biofilm induced	Plate 44	C03	0.11	N
orf19.703		CAL0000174269	CPD1	ORF|Uncharacterized	Ortholog(s) have 2',3'-cyclic-nucleotide 3'-phosphodiesterase activity, role in cyclic nucleotide metabolic process and clathrin-coated vesicle localization	Plate 37	F11	0.44	N
orf19.6472	CYP1	CAL0000183095	CPR1	ORF|Verified	Peptidyl-prolyl cis-trans isomerase; cyclosporin A sensitive activity; soluble in hyphae; biofilm induced, macrophage-induced protein; downregulated upon treatment of biofilm with farnesol; present in exponential and stationary phase cells	Plate 31	G01	0.19	N
orf19.7421	CYP5	CAL0000198409	CPR5	ORF|Verified	Putative peptidyl-prolyl cis-trans isomerase; macrophage-downregulated protein level; protein level decrease in stationary phase cultures; predicted endoplasmic reticulum (ER) localization	Plate 19	E01	-0.13	N
orf19.7654	CPR6	CAL0000193303	CPR6	ORF|Uncharacterized	Putative peptidyl-prolyl cis-trans isomerase; macrophage/pseudohyphal-repressed; heavy metal (cadmium) stress-induced; heterozygous null mutant displays sensitivity to virgineone; rat catheter biofilm induced	Plate 09	F09	0.04	N
orf19.2499		CAL0000194711	CPR7	ORF|Uncharacterized	Putative peptidyl-prolyl cis-trans isomerase	Plate 54	E12	0.28	N
orf19.2599	CRC1	CAL0000195874	CRC1	ORF|Verified	Mitochondrial carnitine carrier protein	Plate 30	B04	-0.15	N
orf19.2706	CRH11	CAL0000181029	CRH1	ORF|Verified	GPI-anchored cell wall transglycosylase, putative ortholog of S. cerevisiae Crh1p; predicted glycosyl hydrolase domain; similar to Csf4p and to antigenic A. fumigatus Aspf9; predicted Kex2p substrate; caspofungin-induced	Plate 41	D04	0.09	N
orf19.7483	CRM1	CAL0000197974	CRM1	ORF|Verified	Functional homolog of S. cerevisiae Crm1, which acts in protein nuclear export; predicted to be resistant to antifungal drug leptomycin B; partially suppresses signal transduction defects of S. cerevisiae ste20 mutant	Plate 39	F04	-0.1	N
orf19.7483	CRM1	CAL0000197974	CRM1	ORF|Verified	Functional homolog of S. cerevisiae Crm1, which acts in protein nuclear export; predicted to be resistant to antifungal drug leptomycin B; partially suppresses signal transduction defects of S. cerevisiae ste20 mutant	Plate 03	G01	0.01	N
orf19.6534.2	CRN1	CAL0000181821	CRN1	ORF|Uncharacterized	Coronin; cortical actin cytoskeletal component; predicted role in regulation of actin patch assembly; rat catheter and Spider biofilm repressed	Plate 39	G02	-0.09	N
orf19.5552		CAL0000201185	CRT10	ORF|Uncharacterized	Putative transcriptional regulator of ribonucleotide reductase genes; Spider biofilm induced	Plate 37	C06	-0.37	N
orf19.7359	CRZ1	CAL0000176618	CRZ1	ORF|Verified	Calcineurin-regulated C2H2 transcription factor; role in maintenance of membrane integrity, azole tolerance; not required for mouse virulence; repressed by low iron; regulates Ca++ influx during alkaline pH response; Spider biofilm induced	Plate 32	C10	-0.16	N
orf19.6163	CSE4	CAL0000183421	CSE4	ORF|Verified	Centromeric histone H3 variant; role in structural changes of centromeric nucleosomes during cell cycle; 4 nucleosomes bind 1 centromere, each has 1 Cse4 molecule during most of cell cycle, 2 molecules in anaphase; Spider biofilm repressed	Plate 05	F04	0.19	N
orf19.956		CAL0000190839	CSF1	ORF|Uncharacterized	Ortholog(s) have role in fermentation and mitochondrion localization	Plate 31	F05	0.08	N
orf19.2302		CAL0000194218	CSG2	ORF|Uncharacterized	Ortholog(s) have enzyme regulator activity, role in cellular calcium ion homeostasis and integral to endoplasmic reticulum membrane localization	Plate 17	H06	-0.34	N
orf19.3535		CAL0000184249	CSI2	ORF|Uncharacterized	Ortholog(s) have cellular bud neck, fungal-type vacuole localization	Plate 36	E01	-0.1	N
orf19.1026		CAL0000197512	CSL4	ORF|Uncharacterized	Ortholog(s) have role in exonucleolytic trimming to generate mature 3'-end of 5.8S rRNA from tricistronic rRNA transcript (SSU-rRNA, 5.8S rRNA and LSU-rRNA), more	Plate 02	F11	0.02	N
orf19.7663		CAL0000199588	CSM1	ORF|Uncharacterized	Ortholog(s) have role in homologous chromosome segregation, protein localization to nucleolar rDNA repeats, rDNA condensation and monopolin complex, nuclear envelope, nucleolus localization	Plate 36	H09	-0.05	N
orf19.4105		CAL0000183710	CSM3	ORF|Uncharacterized	Ortholog(s) have role in DNA repair, DNA replication checkpoint, establishment of mitotic sister chromatid cohesion, maintenance of DNA repeat elements, meiotic chromosome segregation, replication fork arrest, replication fork protection	Plate 37	A05	0.21	N
orf19.5711		CAL0000186109	CSR1	ORF|Uncharacterized	Putative phosphatidylinositol transfer protein; possibly an essential gene, disruptants not obtained by UAU1 method	Plate 57	B10	-0.09	N
orf19.5212		CAL0000188598	CST9	ORF|Uncharacterized	Ortholog(s) have SUMO ligase activity, role in protein sumoylation, reciprocal meiotic recombination, synaptonemal complex assembly and condensed nuclear chromosome localization	Plate 36	D04	-0.23	N
orf19.6247		CAL0000200747	CTF4	ORF|Uncharacterized	Ortholog(s) have chromatin binding activity	Plate 57	B08	0.07	N
orf19.576	CTF8	CAL0000178874	CTF8	ORF|Uncharacterized	Putative kinetochore protein with a predicted role in sister chromatid cohesion; repressed during the mating process; flow model biofilm induced	Plate 38	H09	-0.06	N
orf19.1041		CAL0000177605	CTK2	ORF|Uncharacterized	Ortholog(s) have cyclin-dependent protein serine/threonine kinase activity	Plate 56	B06	-0.11	N
orf19.7612	CTM1	CAL0000189202	CTM1	ORF|Uncharacterized	Putative cytochrome c lysine methyltransferase; regulated by Gcn2 and Gcn4; transcript induced by Mnl1 under weak acid stress; early-stage flow model biofilm induced	Plate 38	G02	0.34	N
orf19.5870	CTP1	CAL0000198975	CTP1	ORF|Verified	Putative citrate transport protein; flucytosine induced; amphotericin B repressed, caspofungin repressed; Hap43p-induced gene	Plate 56	A07	-0.12	N
orf19.3646	CTR1	CAL0000196962	CTR1	ORF|Verified	Copper transporter; transcribed in low copper; induced Mac1, Tye7, macrophage interaction, alkaline pH via Rim101; 17-beta-estradiol repressed; complements S. cerevisiae ctr1 ctr3 copper transport mutant; flow model/Spider biofilm induced	Plate 40	A06	-0.09	N
orf19.4720	CTR2	CAL0000189658	CTR2	ORF|Uncharacterized	Putative low-affinity copper transporter of the vacuolar membrane; induced by nitric oxide; clade-associated gene expression; rat catheter and flow model biofilm induced	Plate 55	E10	0.05	N
orf19.7067		CAL0000184138	CTR9	ORF|Uncharacterized	Ortholog(s) have RNA polymerase II core binding, RNA polymerase II transcription factor binding transcription factor activity, triplex DNA binding activity	Plate 23	C07	-0.05	N
orf19.7067		CAL0000184138	CTR9	ORF|Uncharacterized	Ortholog(s) have RNA polymerase II core binding, RNA polymerase II transcription factor binding transcription factor activity, triplex DNA binding activity	Plate 52	F05	0.04	N
orf19.1515	CHT4	CAL0000185677	CTS2	ORF|Uncharacterized	Chitinase; similar to S. cerevisiae sporulation-specific Cts2p; functionally complements A. gossypii cts2 mutant sporulation defect; homozygous null mutation causes no obvious defects; transcription decreases upon yeast-to-hyphal switch	Plate 16	E03	0.08	N
orf19.6668		CAL0000179547	CUE1	ORF|Uncharacterized	Ortholog(s) have ubiquitin-protein ligase activator activity and role in ER-associated ubiquitin-dependent protein catabolic process, establishment of protein localization to endoplasmic reticulum membrane	Plate 42	H09	0.23	N
orf19.4243		CAL0000199643	CUE2	ORF|Uncharacterized	Ortholog(s) have ubiquitin binding activity	Plate 30	E10	-0.25	N
orf19.2196		CAL0000194330	CUE3	ORF|Uncharacterized	Ortholog(s) have ubiquitin binding activity and cytoplasm localization	Plate 47	G05	0.15	N
orf19.448	CUE5	CAL0000199921	CUE5	ORF|Uncharacterized	Predicted ubiquitin-binding protein; rat catheter biofilm repressed	Plate 25	F10	-0.26	N
orf19.7497		CAL0000197877	CUL3	ORF|Uncharacterized	Ortholog(s) have ubiquitin-protein ligase activity, role in protein ubiquitination involved in ubiquitin-dependent protein catabolic process and Cul3-RING ubiquitin ligase complex, cytoplasm, nucleus localization	Plate 57	B04	0.2	N
orf19.7581		CAL0000196177	CUS1	ORF|Uncharacterized	Protein with a predicted role in assembly of U2 snRNP into the spliceosome; Spider biofilm induced	Plate 05	A05	-0.21	N
orf19.5767		CAL0000190879	CUS2	ORF|Uncharacterized	Ortholog(s) have RNA binding activity and role in mRNA splicing, via spliceosome	Plate 44	E02	-0.1	N
orf19.4474		CAL0000194949	CUZ1	ORF|Uncharacterized	Ortholog(s) have cytoplasm, nucleus localization	Plate 31	A06	0.01	N
orf19.6360		CAL0000187979	CWC15	ORF|Uncharacterized	Protein involved in pre-mRNA splicing; Spider biofilm induced	Plate 38	F11	-0.03	N
orf19.674		CAL0000184865	CWC2	ORF|Uncharacterized	Ortholog(s) have U6 snRNA binding, pre-mRNA binding activity and role in mRNA cis splicing, via spliceosome, spliceosomal snRNP assembly	Plate 26	C05	-0.2	N
orf19.4875		CAL0000190345	CWC21	ORF|Uncharacterized	Ortholog(s) have role in mRNA splicing, via spliceosome and U2-type spliceosomal complex localization	Plate 43	C06	0	N
orf19.1771	CWC22	CAL0000192468	CWC22	ORF|Uncharacterized	Predicted spliceosome-associated protein; role in pre-mRNA splicing; Spider biofilm induced	Plate 05	D09	0.1	N
orf19.3785		CAL0000191563	CWC23	ORF|Uncharacterized	DnaJ chaperone domain protein; role in pre-mRNA splicing; Spider biofilm induced	Plate 38	D02	0.09	N
orf19.2105		CAL0000187163	CWC24	ORF|Uncharacterized	Putative pre-mRNA-splicing factor; possibly an essential gene, disruptants not obtained by UAU1 method	Plate 58	D01	-0.07	N
orf19.1735		CAL0000176936	CWC27	ORF|Uncharacterized	Ortholog(s) have U2-type spliceosomal complex localization	Plate 47	B02	-0.31	N
orf19.3225	CWH43	CAL0000195009	CWH43	ORF|Uncharacterized	Putative sensor/transporter protein with a predicted role in cell wall biogenesis; possibly an essential gene, disruptants not obtained by UAU1 method; flow model and rat catheter biofilm repressed	Plate 06	C07	-0.19	N
orf19.3225	CWH43	CAL0000195009	CWH43	ORF|Uncharacterized	Putative sensor/transporter protein with a predicted role in cell wall biogenesis; possibly an essential gene, disruptants not obtained by UAU1 method; flow model and rat catheter biofilm repressed	Plate 40	E01	0.09	N
orf19.4294		CAL0000191400	CYC2	ORF|Uncharacterized	Ortholog(s) have oxidoreductase activity, role in cytochrome c-heme linkage, mitochondrial membrane organization and extrinsic to mitochondrial inner membrane localization	Plate 34	C08	-0.04	N
orf19.1957	CYC3	CAL0000175773	CYC3	ORF|Verified	Mitochondrial cytochrome c heme lyase; antigenic cell-wall protein; filament induced; induced on polystyrene adherence, interaction with macrophage; N-glycosylation, 2 heme-binding motifs; rat catheter, Spider biofilm induced	Plate 26	E10	0.3	N
orf19.7410	CYM1	CAL0000201699	CYM1	ORF|Uncharacterized	Putative metalloprotease of the mitochondrial intermembrane space; rat catheter biofilm induced	Plate 19	D10	0.13	N
orf19.4536	CYS4	CAL0000179764	CYS4	ORF|Uncharacterized	Cystathionine beta-synthase; sulfur amino acid biosynthesis; antigenic in mouse; flow model biofilm induced; alkaline induced; macrophage/pseudohyphal-induced; present in exponential and stationary growth phase yeast cultures	Plate 18	E12	0.02	N
orf19.3527	CYT1	CAL0000192434	CYT1	ORF|Verified	Cytochrome c1; induced in high iron; alkaline repressed; possibly an essential gene, disruptants not obtained by UAU1 method; Hap43-repressed; Spider biofilm repressed	Plate 12	C02	0.04	N
orf19.4578	CYT2	CAL0000186461	CYT2	ORF|Uncharacterized	Cytochrome c1 heme lyase; transcript regulated by Nrg1; induced in high iron	Plate 22	H02	0.2	N
orf19.5008.1	DAD1	CAL0000195552	DAD1	ORF|Verified	Subunit of the Dam1 (DASH) complex, which acts in chromosome segregation by coupling kinetochores to spindle microtubules	Plate 26	F09	-0.13	N
orf19.4777	DAK2	CAL0000174642	DAK2	ORF|Uncharacterized	Putative dihydroxyacetone kinase; repressed by yeast-hypha switch; fluconazole-induced; caspofungin repressed; protein enriched in stationary phase yeast cultures; flow model biofilm induced; rat catheter and Spider biofilm repressed	Plate 55	E09	0.05	N
orf19.2065		CAL0000178575	DAL2	ORF|Uncharacterized	Ortholog(s) have role in allantoin catabolic process and cytosol, nucleus localization	Plate 30	A02	-0.17	N
orf19.1421		CAL0000197738	DAL3	ORF|Uncharacterized	Ortholog(s) have ureidoglycolate hydrolase activity and cytosol, nucleus localization	Plate 30	E11	-0.29	N
orf19.313	DAL4	CAL0000177936	DAL4	ORF|Uncharacterized	Putative allantoin permease; fungal-specific (no human or murine homolog)	Plate 23	E12	0.28	N
orf19.309	DAL5	CAL0000186369	DAL5	ORF|Uncharacterized	Allantoate permease; nitrogen catabolite repressed, induced in absence of preferred N sources; nitrogen source regulation requires Gat1; possibly essential gene (by UAU1 method); Hap43-repressed	Plate 16	D07	0.05	N
orf19.4837	DAM1	CAL0000195338	DAM1	ORF|Verified	Essential subunit of the Dam1 (DASH) complex, which acts in chromosome segregation by coupling kinetochores to spindle microtubules	Plate 43	C05	0.21	N
orf19.4322	DAP2	CAL0000190899	DAP2	ORF|Uncharacterized	Putative dipeptidyl aminopeptidase; transcriptionally regulated during macrophage response	Plate 06	E04	0.28	N
orf19.2487		CAL0000194407	DAS2	ORF|Uncharacterized	Protein with a predicted phosphoribulokinase/uridine kinase domain; Spider biofilm induced	Plate 56	D04	-0.05	N
orf19.5166	DBF4	CAL0000174858	DBF4	ORF|Uncharacterized	Putative Cdc7p-Dbf4p kinase complex regulatory subunit; Hap43p-induced gene; macrophage/pseudohyphal-repressed; cell-cycle regulated periodic mRNA expression; S. cerevisiae ortholog is not cell-cycle regulated	Plate 13	E11	0.14	N
orf19.5991		CAL0000186628	DBP10	ORF|Uncharacterized	Ortholog(s) have role in maturation of 5.8S rRNA from tricistronic rRNA transcript (SSU-rRNA, 5.8S rRNA, LSU-rRNA), maturation of LSU-rRNA from tricistronic rRNA transcript (SSU-rRNA, 5.8S rRNA, LSU-rRNA)	Plate 11	E10	-0.24	N
orf19.4870	DBP3	CAL0000185988	DBP3	ORF|Uncharacterized	Putative ATP-dependent DEAD-box RNA helicase; Hap43-induced; repressed by prostaglandins; Spider biofilm induced	Plate 08	E08	0.09	N
orf19.1661	DBP5	CAL0000188126	DBP5	ORF|Uncharacterized	Ortholog(s) have RNA helicase activity, RNA-dependent ATPase activity, inositol hexakisphosphate binding activity and role in mRNA export from nucleus, translational termination	Plate 29	C12	0.36	N
orf19.3704		CAL0000190599	DBP6	ORF|Uncharacterized	Ortholog(s) have role in maturation of 5.8S rRNA from tricistronic rRNA transcript (SSU-rRNA, 5.8S rRNA, LSU-rRNA), maturation of LSU-rRNA from tricistronic rRNA transcript (SSU-rRNA, 5.8S rRNA, LSU-rRNA)	Plate 29	F07	0.23	N
orf19.6652	DBP8	CAL0000181153	DBP8	ORF|Uncharacterized	Protein similar to S. cerevisiae Dbp8p, an ATP-dependent helicase involved in rRNA processing; oxidative stress-repressed via Cap1p; flucytosine repressed; likely to be essential for growth, based on insertional mutagenesis	Plate 29	B09	-0.1	N
orf19.3393		CAL0000180288	DBP9	ORF|Uncharacterized	Putative DEAD-box helicase; Hap43-induced; Spider biofilm induced	Plate 28	C04	0.12	N
orf19.3506	DBR1	CAL0000191567	DBR1	ORF|Verified	Debranchase; homozygous mutant accumulates lariat intermediates of mRNA splicing; rat catheter biofilm repressed	Plate 32	D05	-0.27	N
orf19.7083	DCC1	CAL0000186528	DCC1	ORF|Uncharacterized	Protein with a predicted role in sister chromatid cohesion and telomere length maintenance; cell-cycle regulated periodic mRNA expression	Plate 23	H05	0.1	N
orf19.7243		CAL0000182387	DCD1	ORF|Uncharacterized	Deoxycytidine monophosphate (dCMP) deaminase; role in dUMP and dTMP biosynthesis; Spider biofilm repressed	Plate 09	F11	0.09	N
orf19.244	DCG1	CAL0000196442	DCG1	ORF|Uncharacterized	Protein of unknown function; ortholog of S. cerevisiae Dcg1; transcript regulated by Nrg1 and Mig1	Plate 56	G10	0.32	N
orf19.423		CAL0000197764	DCP1	ORF|Uncharacterized	Ortholog(s) have enzyme activator activity, m7G(5')pppN diphosphatase activity, mRNA binding activity, role in deadenylation-dependent decapping of nuclear-transcribed mRNA and cytoplasmic mRNA processing body localization	Plate 02	B08	0.04	N
orf19.6373	DCP2	CAL0000180572	DCP2	ORF|Verified	Ortholog(s) have m7G(5')pppN diphosphatase activity, mRNA binding activity and role in deadenylation-dependent decapping of nuclear-transcribed mRNA, deadenylation-independent decapping of nuclear-transcribed mRNA, stress granule assembly	Plate 27	G01	-0.19	N
orf19.843		CAL0000201620	DCR2	ORF|Uncharacterized	Putative DNA repair exonuclease; fungal-specific (no human or murine homolog)	Plate 19	E11	0.03	N
orf19.6901		CAL0000181791	DCS1	ORF|Uncharacterized	Ortholog(s) have exoribonuclease activator activity, m7G(5')pppN diphosphatase activity	Plate 31	H10	0.23	N
orf19.1989	DCW1	CAL0000197643	DCW1	ORF|Uncharacterized	Protein with predicted GPI modification; dfg5 dcw1 double mutant is inviable; not required for wild-type hyphal growth; upregulated in cyr1 mutant (yeast or hyphal form); Hap43-induced	Plate 04	E01	-0.18	N
orf19.245	DDC1	CAL0000196580	DDC1	ORF|Uncharacterized	Putative DNA damage checkpoint protein; transcript induced during filamentous growth; regulated by Nrg1, Tup1	Plate 55	F02	-0.52	N
orf19.7258	DDI1	CAL0000199868	DDI1	ORF|Uncharacterized	Putative DNA damage inducible v-SNARE binding protein; macrophage/pseudohyphal-repressed	Plate 12	F02	-0.32	N
orf19.1449		CAL0000198765	DDI3	ORF|Uncharacterized	Protein of unknown function; induced in azole-resistant strain that overexpresses MDR1; protein present in exponential and stationary growth phase yeast cultures; Spider biofilm induced	Plate 08	A05	0.22	N
orf19.4229		CAL0000190615	DDP1	ORF|Uncharacterized	Putative polyphosphate phosphatase; role in hydrolysis of diphosphorylated inositol polyphosphates and diadenosine polyphosphates; Spider biofilm induced	Plate 58	H05	0.23	N
orf19.7392	DED1	CAL0000190729	DED1	ORF|Uncharacterized	Predicted ATP-dependent RNA helicase; RNA strand annealing activity; Spider biofilm induced	Plate 05	C08	0.25	N
orf19.4622		CAL0000185361	DEF1	ORF|Uncharacterized	Ortholog(s) have role in telomere maintenance, transcription-coupled nucleotide-excision repair, ubiquitin-dependent protein catabolic process and nucleus localization	Plate 45	H07	0.46	N
orf19.6297		CAL0000197135	DEG1	ORF|Uncharacterized	Ortholog(s) have pseudouridine synthase activity, role in tRNA pseudouridine synthesis and cytosol, nucleus localization	Plate 13	A08	0.21	N
orf19.808		CAL0000180352	DEP1	ORF|Uncharacterized	Ortholog(s) have role in histone deacetylation, negative regulation of chromatin silencing at rDNA and negative regulation of chromatin silencing at silent mating-type cassette, more	Plate 15	A04	0.19	N
orf19.209	DFG10	CAL0000191358	DFG10	ORF|Uncharacterized	Ortholog(s) have role in dolichol biosynthetic process, dolichol-linked oligosaccharide biosynthetic process, polyprenol catabolic process, pseudohyphal growth and endoplasmic reticulum localization	Plate 33	H03	-0.22	N
orf19.881	DFG16	CAL0000185716	DFG16	ORF|Verified	Rim101 pathway protein that acts in Rim101 processing; regulates filamentation in response to alkaline pH; required for host tissue invasion during infection; flow model biofilm induced	Plate 59	E10	0.1	N
orf19.2075	DFG5	CAL0000185288	DFG5	ORF|Verified	N-linked mannoprotein of cell wall and membrane; possible signal transducer; role in hyphal growth and HWP1 induction in alkaline pH; GPI modification predicted; dfg5 dcw1 double mutant is inviable; caspofungin-induced, fungal-specific	Plate 30	E01	0.21	N
orf19.7672		CAL0000186904	DFM1	ORF|Uncharacterized	Ortholog(s) have role in ER-associated ubiquitin-dependent protein catabolic process, endoplasmic reticulum unfolded protein response	Plate 37	A09	-0.08	N
orf19.2045		CAL0000175243	DGK1	ORF|Uncharacterized	Ortholog(s) have diacylglycerol kinase activity, role in phosphatidic acid biosynthetic process and integral to endoplasmic reticulum membrane localization	Plate 08	D06	0.26	N
orf19.1201		CAL0000178091	DIA4	ORF|Uncharacterized	Ortholog(s) have serine-tRNA ligase activity, role in invasive growth in response to glucose limitation, mitochondrial seryl-tRNA aminoacylation, pseudohyphal growth, spore germination and mitochondrion localization	Plate 08	F04	-0.1	N
orf19.4307		CAL0000190743	DID2	ORF|Uncharacterized	Ortholog(s) have role in late endosome to vacuole transport via multivesicular body sorting pathway, protein targeting to vacuole and late endosome localization	Plate 24	H03	-0.04	N
orf19.945	VPS2	CAL0000182454	DID4	ORF|Uncharacterized	Ortholog(s) have role in intralumenal vesicle formation, protein retention in Golgi apparatus, protein targeting to vacuole involved in ubiquitin-dependent protein catabolic process via the multivesicular body sorting pathway	Plate 18	C11	0.05	N
orf19.6971	DIE2	CAL0000181033	DIE2	ORF|Uncharacterized	Ortholog(s) have dolichyl-phosphate-glucose-glycolipid alpha-glucosyltransferase activity, role in protein N-linked glycosylation and endoplasmic reticulum membrane localization	Plate 59	G02	-0.1	N
orf19.5642		CAL0000201863	DIF1	ORF|Uncharacterized	Ortholog of S. cerevisiae Dif1; which regulates nuclear localization of Rnr2 and Rnr4; colony morphology-related gene regulation by Ssn6; induced in cyr1 mutant; Spider biofilm induced	Plate 36	A07	0.09	N
orf19.1666		CAL0000174101	DIG2	ORF|Uncharacterized	Ortholog of Dig2, a MAP kinase-responsive inhibitor of Ste12; regulates mating-specific genes and invasive growth in S. cerevisiae; induced by alpha pheromone in SpiderM medium	Plate 41	B03	0.2	N
orf19.5010	DIM1	CAL0000196194	DIM1	ORF|Uncharacterized	Putative 18S rRNA dimethylase; predicted role in rRNA modification and processing; Hap43-induced; likely to be essential for growth based on insertional mutagenesis strategy; F-12/CO2 early biofilm induced	Plate 28	F08	-0.26	N
orf19.5106	DIP2	CAL0000188650	DIP2	ORF|Verified	Putative small ribonucleoprotein complex; Tn mutation affects filamentous growth; physically interacts with TAP-tagged Nop1; heterozygous null mutant exhibits resistance to parnafungin; Hap43-induced gene; Spider biofilm induced	Plate 04	F12	0.43	N	yes
orf19.2942	DIP5	CAL0000194693	DIP5	ORF|Verified	Dicarboxylic amino acid permease; mutation confers hypersensitivity to toxic ergosterol analog; induced upon phagocytosis by macrophage; Gcn4-regulated; upregulated by Rim101 at pH 8; rat catheter and Spider biofilm induced	Plate 07	E05	0	N
orf19.2942	DIP5	CAL0000194693	DIP5	ORF|Verified	Dicarboxylic amino acid permease; mutation confers hypersensitivity to toxic ergosterol analog; induced upon phagocytosis by macrophage; Gcn4-regulated; upregulated by Rim101 at pH 8; rat catheter and Spider biofilm induced	Plate 07	E10	0.03	N
orf19.5229		CAL0000184500	DIS3	ORF|Uncharacterized	Ortholog(s) have 3'-5'-exoribonuclease activity, endoribonuclease activity, tRNA binding activity	Plate 37	H09	-0.18	N
orf19.5229		CAL0000184500	DIS3	ORF|Uncharacterized	Ortholog(s) have 3'-5'-exoribonuclease activity, endoribonuclease activity, tRNA binding activity	Plate 30	D09	-0.11	N
orf19.1741	DIT1	CAL0000197654	DIT1	ORF|Uncharacterized	Ortholog(s) have catalytic activity and role in ascospore wall assembly	Plate 19	G12	0.04	N
orf19.991	DJP1	CAL0000189099	DJP1	ORF|Uncharacterized	Similar to bacterial DnaJ; reported to have a role in peroxisome biogenesis; induced in low iron and upon adherence to polystyrene	Plate 14	A04	-0.04	N
orf19.6755	DLD2	CAL0000187691	DLD1	ORF|Uncharacterized	Ortholog(s) have D-lactate dehydrogenase (cytochrome) activity, role in aerobic respiration, cellular carbohydrate metabolic process and mitochondrial inner membrane localization	Plate 11	C10	0.02	N
orf19.300	AIP2	CAL0000192859	DLD2	ORF|Uncharacterized	Putative actin interacting protein; regulated by Gcn4; induced in response to amino acid starvation (3-AT); repressed by elevated CO2; flow model biofilm repressed	Plate 13	F09	0.22	N
orf19.4465		CAL0000189517	DLT1	ORF|Uncharacterized	Protein of unknown function; Spider biofilm induced	Plate 39	H01	0	N
orf19.1185		CAL0000178323	DMA2	ORF|Uncharacterized	Ortholog(s) have protein homodimerization activity, ubiquitin-protein ligase activity	Plate 20	B08	0.2	N
orf19.3760	DLH1	CAL0000182507	DMC1	ORF|Verified	Functional homolog of S. cerevisiae Dmc1; a meiosis-specific protein required for repair of double-strand breaks and pairing between homologous chromosomes	Plate 16	B10	0.17	N
orf19.7449		CAL0000200048	DML1	ORF|Uncharacterized	Ortholog(s) have role in mitochondrial genome maintenance, plasmid maintenance and cytosol, mitochondrion localization	Plate 03	C05	0.27	N
orf19.1192	DNA2	CAL0000193143	DNA2	ORF|Uncharacterized	Protein similar to S. cerevisiae Dna2p, which is a DNA replication factor involved in DNA repair; induced under hydroxyurea treatment	Plate 43	A01	-0.37	N
orf19.1192	DNA2	CAL0000193143	DNA2	ORF|Uncharacterized	Protein similar to S. cerevisiae Dna2p, which is a DNA replication factor involved in DNA repair; induced under hydroxyurea treatment	Plate 03	F02	-0.31	N
orf19.932		CAL0000173967	DNF1	ORF|Uncharacterized	Putative aminophospholipid translocase (flippase); merged with orf19.2226 in Assembly 21; possibly an essential gene, disruptants not obtained by UAU1 method	Plate 57	E02	-0.13	N
orf19.2680		CAL0000200114	DNF3	ORF|Uncharacterized	Ortholog(s) have phospholipid-translocating ATPase activity, role in intracellular protein transport, phospholipid translocation and trans-Golgi network transport vesicle localization	Plate 51	H08	-0.16	N
orf19.6987	DNM1	CAL0000174679	DNM1	ORF|Uncharacterized	Putative dynamin-related GTPase; transcript upregulated inbRHE model of oral candidiasis; transcript regulated by Nrg1, Mig1, and Tup1	Plate 12	H02	0.47	N
orf19.4829	DOA1	CAL0000180586	DOA1	ORF|Verified	WD repeat protein; required for ubiquitin-mediated protein degradation; role in control of cellular ubiquitin levels; may promote efficient NHEJ in postdiauxic/stationary phase; Spider biofilm repressed	Plate 24	C03	-0.05	N
orf19.7207	DOA4	CAL0000183207	DOA4	ORF|Verified	Ortholog of S. cerevisiae Doa4;, a ubiquitin hydrolase involved in recycling ubiquitin from proteasome-bound ubiquitinated intermediates; oxidative stress-induced via Cap1; mutants are viable	Plate 31	F04	0.38	N
orf19.5056		CAL0000181158	DOC1	ORF|Uncharacterized	Ortholog(s) have enzyme regulator activity, mitotic anaphase-promoting complex activity	Plate 46	F11	0.16	N
orf19.2419		CAL0000193423	DOM34	ORF|Uncharacterized	Ortholog of S. cerevisiae Dom34; a protein that facilitates ribosomal subunit dissociation when translation is stalled; peloto ortholog; Hap43-repressed gene	Plate 54	E09	0.01	N
orf19.3166		CAL0000178632	DOP1	ORF|Uncharacterized	Ortholog(s) have role in Golgi to endosome transport, cell morphogenesis, cleistothecium development, conidium formation and endoplasmic reticulum organization, more	Plate 27	E12	-0.11	N
orf19.5030	DOS2	CAL0000188424	DOS2	ORF|Uncharacterized	Protein of unknown function; induced during planktonic growth	Plate 56	B11	0.2	N
orf19.7402	DOT1	CAL0000184097	DOT1	ORF|Uncharacterized	Putative modulator of white-opaque switching	Plate 59	A02	0.03	N
orf19.7402	DOT1	CAL0000184097	DOT1	ORF|Uncharacterized	Putative modulator of white-opaque switching	Plate 42	G04	0.32	N
orf19.5417	DOT5	CAL0000195251	DOT5	ORF|Uncharacterized	Putative nuclear thiol peroxidase; alkaline downregulated; sumoylation target; Spider and flow model biofilm induced	Plate 31	B12	-0.15	N
orf19.2545	DOT6	CAL0000186480	DOT6	ORF|Uncharacterized	Protein with a predicted role in telomeric gene silencing and filamentation; repressed by high-level peroxide stress; Spider biofilm induced	Plate 34	H11	0.1	N
orf19.1434		CAL0000188846	DPB11	ORF|Uncharacterized	Ortholog(s) have protein kinase activator activity	Plate 02	B05	0.32	N
orf19.2088	DPB4	CAL0000184121	DPB4	ORF|Verified	Putative DNA polymerase epsilon subunit D; null mutant is viable but slow-growing and displays abnormal invasive growth on SD and YPD media; Spider biofilm repressed	Plate 51	C09	0.19	N
orf19.4173		CAL0000180772	DPH2	ORF|Uncharacterized	Ortholog(s) have role in peptidyl-diphthamide biosynthetic process from peptidyl-histidine and cytosol localization	Plate 32	A04	0.13	N
orf19.839		CAL0000190353	DPH6	ORF|Verified	Putative endoribonuclease; induced by nitric oxide independent of Yhb1p; mutation confers hypersensitivity to aureobasidin A	Plate 16	F07	-0.26	N
orf19.6951		CAL0000198326	DPL1	ORF|Uncharacterized	Ortholog(s) have sphinganine-1-phosphate aldolase activity and role in calcium-mediated signaling, cellular response to starvation, sphingolipid metabolic process	Plate 29	G11	0.23	N
orf19.5073	DPM1	CAL0000190463	DPM1	ORF|Verified	Putative dolichol phosphate mannose synthase; filament induced; Tup1-regulated; flow model and rat catheter biofilm repressed	Plate 06	C02	0.22	N
orf19.2407	DPS1-1	CAL0000190946	DPS1	ORF|Uncharacterized	Putative tRNA-Asp synthetase; genes encoding ribosomal subunits, translation factors, tRNA synthetases are downregulated upon phagocytosis by murine macrophage; protein enriched in stationary phase yeast cultures	Plate 04	G11	0.12	N
orf19.2825	DRE2	CAL0000199333	DRE2	ORF|Uncharacterized	Putative cytosolic Fe-S protein assembly protein; a-specific transcript; regulated by Sef1, Sfu1, and Hap43; rat catheter and Spider biofilm induced	Plate 02	A01	0.23	N
orf19.3666		CAL0000200463	DRN1	ORF|Uncharacterized	Predicted debranching enzyme-associated ribonuclease; rat catheter biofilm induced	Plate 24	A01	-0.26	N
orf19.6778		CAL0000194034	DRS2	ORF|Uncharacterized	Aminophospholipid translocase (flippase); maintains membrane lipid asymmetry in post-Golgi secretory vesicles; contributes to clathrin-coated vesicle formation and endocytosis; flow model biofilm repressed	Plate 38	A10	0.12	N
orf19.6778		CAL0000194034	DRS2	ORF|Uncharacterized	Aminophospholipid translocase (flippase); maintains membrane lipid asymmetry in post-Golgi secretory vesicles; contributes to clathrin-coated vesicle formation and endocytosis; flow model biofilm repressed	Plate 22	D11	0.4	N
orf19.5984		CAL0000195962	DSC2	ORF|Verified	Putative protein of unknown function; homozygous transposon insertion causes decreased colony wrinkling under filamentous growth-inducing conditions, but does not block true hyphal formation in liquid media	Plate 44	E10	-0.39	N
orf19.3517		CAL0000183045	DSC3	ORF|Uncharacterized	Ortholog(s) have Dsc E3 ubiquitin ligase complex, endoplasmic reticulum, fungal-type vacuole lumen localization	Plate 15	F12	-0.28	N
orf19.3517		CAL0000183045	DSC3	ORF|Uncharacterized	Ortholog(s) have Dsc E3 ubiquitin ligase complex, endoplasmic reticulum, fungal-type vacuole lumen localization	Plate 53	B03	0.12	N
orf19.3629	DSE1	CAL0000181989	DSE1	ORF|Verified	Essential cell wall protein involved in cell wall integrity and rigidity; periodic mRNA expression peaks at M/G1 phase; Ace2p-induced; required for virulence in a mouse model of infection	Plate 56	A09	0.06	N
orf19.3066	ENG1	CAL0000184614	DSE4	ORF|Verified	Endo-1,3-beta-glucanase; ortholog of S. cerevisiae Dse4 needed for cell separation; caspofungin, fluconazole repressed; repressed by alpha pheromone in SpiderM medium; flow model biofilm induced; rat catheter biofilm repressed	Plate 45	F10	-0.15	N
orf19.3066	ENG1	CAL0000184614	DSE4	ORF|Verified	Endo-1,3-beta-glucanase; ortholog of S. cerevisiae Dse4 needed for cell separation; caspofungin, fluconazole repressed; repressed by alpha pheromone in SpiderM medium; flow model biofilm induced; rat catheter biofilm repressed	Plate 09	E04	-0.06	N
orf19.6268		CAL0000177039	DSF2	ORF|Uncharacterized	Putative cohesin complex subunit; expression downregulated in an ssr1 null mutant	Plate 21	C10	0.07	N
orf19.2370	DSL1	CAL0000195376	DSL1	ORF|Uncharacterized	Protein similar to S. cerevisiae Dsl1p, which is a member of the t-SNARE complex of the endoplasmic reticulum	Plate 34	A10	0.23	N
orf19.3624	MSU1	CAL0000186154	DSS1	ORF|Uncharacterized	Ortholog(s) have exoribonuclease II activity, role in mitochondrial RNA catabolic process and mitochondrial degradosome localization	Plate 33	E10	0.12	N
orf19.6118		CAL0000190160	DSS4	ORF|Uncharacterized	Putative guanine nucleotide dissociation stimulator; transcription is positively regulated by Tbf1p	Plate 36	E07	-0.05	N
orf19.4537		CAL0000174383	DST1	ORF|Uncharacterized	Ortholog(s) have RNA polymerase II core binding, RNA polymerase II regulatory region DNA binding, core RNA polymerase II recruiting transcription factor activity	Plate 27	D10	-0.01	N
orf19.297	DTD2	CAL0000184836	DTD1	ORF|Uncharacterized	Ortholog(s) have D-leucyl-tRNA(Leu) deacylase activity, D-tyrosyl-tRNA(Tyr) deacylase activity, role in D-leucine catabolic process, D-tyrosine catabolic process, tRNA metabolic process and cytosol, nucleus localization	Plate 35	G06	0.07	N
orf19.553		CAL0000192608	DTR1	ORF|Uncharacterized	Predicted membrane transporter, member of the drug:proton antiporter (12 spanner) (DHA1) family, major facilitator superfamily (MFS)	Plate 26	E07	0.11	N
orf19.3915		CAL0000193256	DUG1	ORF|Uncharacterized	Putative metallodipeptidase; protein present in exponential and stationary growth phase yeast; Hog1-induced; Hap43-repressed; sumoylation target; Spider biofilm repressed	Plate 25	E04	0.16	N
orf19.4002	DUN1	CAL0000178305	DUN1	ORF|Uncharacterized	Protein similar to S. cerevisiae Dun1p, which is a serine-threonine protein kinase involved in DNA damage cell-cycle checkpoint; induced under Cdc5p depletion	Plate 18	F05	0.1	N
orf19.780	DUR1,2	CAL0000184290	DUR1,2	ORF|Verified	Urea amidolyase; hydrolyzes urea to CO2; use of urea as N source and for hyphal switch in macrophage; regulated by Nrg1/Hap43; required for virulence; promotes mouse kidney and brain colonization; rat catheter and flow model biofilm induced	Plate 53	H04	-0.08	N
orf19.780	DUR1,2	CAL0000184290	DUR1,2	ORF|Verified	Urea amidolyase; hydrolyzes urea to CO2; use of urea as N source and for hyphal switch in macrophage; regulated by Nrg1/Hap43; required for virulence; promotes mouse kidney and brain colonization; rat catheter and flow model biofilm induced	Plate 26	F01	0.09	N
orf19.781	DUR3	CAL0000194064	DUR3	ORF|Verified	High affinity spermidine transporter; expression is induced by urea; fungal-specific (no human or murine homolog); not required for virulence in a mouse intravenous model	Plate 13	F06	-0.01	N
orf19.1404		CAL0000188810	DUS1	ORF|Uncharacterized	Predicted tRNA dihydrouridine synthase; Spider biofilm induced	Plate 53	G09	0.05	N
orf19.3322	DUT1	CAL0000195525	DUT1	ORF|Verified	dUTP pyrophosphatase; cell-cycle regulated if expressed in S. cerevisiae; upstream MluI and SCB elements; 17-beta-estradiol, ethynyl estradiol, macrophage induced; decreased in stationary phase yeast; rat catheter, Spider biofilm repressed	Plate 05	G04	0.03	N
orf19.639		CAL0000175807	DXO1	ORF|Uncharacterized	S. cerevisiae ortholog YDR370C/DXO1 has decapping and 5&#8242;-3&#8242; exoRNase activity; decreased transcription is observed upon fluphenazine treatment or in an azole-resistant strain that overexpresses CDR1 and CDR2	Plate 34	H12	0.08	N
orf19.5999	DYN1	CAL0000190089	DYN1	ORF|Verified	Dynein heavy chain; motor protein that moves to microtubule minus end; required for yeast cell separation, spindle positioning, nuclear migration, hyphal growth; regulated by Mig1, Hap43; flow model and rat catheter biofilm repressed	Plate 41	F08	-0.13	N
orf19.5999	DYN1	CAL0000190089	DYN1	ORF|Verified	Dynein heavy chain; motor protein that moves to microtubule minus end; required for yeast cell separation, spindle positioning, nuclear migration, hyphal growth; regulated by Mig1, Hap43; flow model and rat catheter biofilm repressed	Plate 13	C10	-0.09	N
orf19.1626		CAL0000180114	DYS1	ORF|Uncharacterized	Deoxyhypusine synthase; catalyzes formation of deoxyhypusine, the first step in hypusine biosynthesis; Spider biofilm repressed	Plate 10	C06	0.08	N
orf19.2660	EAF3	CAL0000193590	EAF3	ORF|Verified	Subunit of the NuA4 histone acetyltransferase complex; rat catheter and Spider biofilm induced	Plate 34	F07	-0.01	N
orf19.396	EAF6	CAL0000192577	EAF6	ORF|Verified	Subunit of the NuA4 histone acetyltransferase complex; Hap43-repressed; Spider biofilm repressed	Plate 38	C06	0.04	N
orf19.497	EAF7	CAL0000190105	EAF7	ORF|Verified	Subunit of the NuA4 histone acetyltransferase complex	Plate 40	A05	0.13	N
orf19.2703		CAL0000198187	EAR1	ORF|Uncharacterized	Specificity factor required for ubiquitination and sorting of specific cargo proteins at the multivesicular body; ortholog of S. cerevisiae Ear1; transcript regulated by iron; Ssr1-represssed; Spider biofilm induced	Plate 24	F11	0.12	N
orf19.4492		CAL0000183510	EBP2	ORF|Uncharacterized	Ortholog(s) have role in nuclear division, rRNA processing and mitotic spindle pole body, nuclear periphery, nucleolus, preribosome, large subunit precursor localization	Plate 08	A12	-0.3	N
orf19.5299	ECM1	CAL0000196644	ECM1	ORF|Uncharacterized	Putative pre-ribosomal factor; decreased mRNA abundance observed in cyr1 homozygous mutant hyphae; induced by heavy metal (cadmium) stress; Hog1p regulated	Plate 22	D12	-0.26	N
orf19.299	ECM14	CAL0000185255	ECM14	ORF|Uncharacterized	Ortholog(s) have endoplasmic reticulum, fungal-type vacuole localization	Plate 07	F06	0.18	N
orf19.7436.1	ECM15	CAL0000197438	ECM15	ORF|Uncharacterized	Protein of unknown function; predicted role in cell wall organization; Hap43-repressed; caspofungin repressed; Spider biofilm induced; rat catheter biofilm repressed	Plate 22	E04	-0.16	N
orf19.2090		CAL0000195316	ECM16	ORF|Uncharacterized	Ortholog of S. cerevisiae Ecm16, an essential DEAH-box ATP-dependent RNA helicase specific to the U3 snoRNP required for 18S rRNA synthesis; Hap43-induced; Spider biofilm induced	Plate 37	H01	-0.13	N
orf19.2090		CAL0000195316	ECM16	ORF|Uncharacterized	Ortholog of S. cerevisiae Ecm16, an essential DEAH-box ATP-dependent RNA helicase specific to the U3 snoRNP required for 18S rRNA synthesis; Hap43-induced; Spider biofilm induced	Plate 08	D03	0.1	N
orf19.6958	ECM18	CAL0000188060	ECM18	ORF|Uncharacterized	Ortholog(s) have mitochondrion localization	Plate 42	H08	-0.17	N
orf19.5364		CAL0000189228	ECM2	ORF|Uncharacterized	Putative pre-mRNA splicing factor; intron in 5'-UTR; possibly an essential gene, disruptants not obtained by UAU1 method	Plate 22	F05	0.11	N
orf19.4887	ECM21	CAL0000196288	ECM21	ORF|Uncharacterized	Predicted regulator of endcytosis of plasma membrane proteins; fluconazole induced, alkaline induced by Rim101; repressed by caspofungin and in azole-resistant strain overexpressing MDR1; flow model, rat catheter and Spider biofilm induced	Plate 33	F11	0.36	N
orf19.4958	ECM25	CAL0000192000	ECM25	ORF|Verified	Non-essential protein involved in cell morphogenesis	Plate 34	F03	-0.16	N
orf19.4981		CAL0000200303	ECM27	ORF|Uncharacterized	Ortholog(s) have endoplasmic reticulum localization	Plate 02	H08	0.21	N
orf19.6773	ECM29	CAL0000189348	ECM29	ORF|Verified	Putative scaffold protein; assists in association of the proteasome core particle with the regulatory particle; ortholog of S. cerevisiae Ecm29; transposon mutation affects filamentous growth; flow model biofilm repressed	Plate 25	B04	0.23	N	yes
orf19.2996		CAL0000182470	ECM30	ORF|Uncharacterized	Ortholog(s) have cytoplasm localization	Plate 46	A11	-0.28	N
orf19.2996		CAL0000182470	ECM30	ORF|Uncharacterized	Ortholog(s) have cytoplasm localization	Plate 21	B06	0.13	N
orf19.6057		CAL0000175867	ECM31	ORF|Uncharacterized	Ortholog(s) have 3-methyl-2-oxobutanoate hydroxymethyltransferase activity, role in pantothenate biosynthetic process, respiratory chain complex IV assembly and mitochondrion localization	Plate 26	G07	0.14	N
orf19.702		CAL0000189072	ECM32	ORF|Uncharacterized	Ortholog(s) have DNA helicase activity, role in regulation of translational termination and polysome localization	Plate 39	E01	0.17	N
orf19.702		CAL0000189072	ECM32	ORF|Uncharacterized	Ortholog(s) have DNA helicase activity, role in regulation of translational termination and polysome localization	Plate 16	A04	0.23	N
orf19.6053	CIS2	CAL0000184736	ECM38	ORF|Uncharacterized	Putative role in regulation of biogenesis of the cell wall; upregulated in biofilm; Gcn4p-regulated	Plate 24	F12	0.04	N
orf19.2476		CAL0000194639	ECM5	ORF|Uncharacterized	Ortholog(s) have histone demethylase activity (H3-trimethyl-K4 specific) activity	Plate 17	A07	-0.24	N
orf19.5643	ECM7	CAL0000178732	ECM7	ORF|Verified	Protein involved in control of calcium homeostasis and oxidative stress response; mutants show defects in hyphal growth	Plate 35	E01	-0.11	N
orf19.5412		CAL0000186099	ECM9	ORF|Uncharacterized	Ortholog of S. cerevisiae : ECM9, C. glabrata CBS138 : CAGL0L02255g, C. dubliniensis CD36 : Cd36_80470, C. parapsilosis CDC317 : CPAR2_503390 and Candida tenuis NRRL Y-1498 : CANTEDRAFT_133107	Plate 37	D03	-0.33	N
orf19.5053		CAL0000174681	ECO1	ORF|Uncharacterized	Ortholog(s) have acetyltransferase activity, chromatin binding activity	Plate 05	G03	0.34	N
orf19.2107	MUQ1	CAL0000174160	ECT1	ORF|Uncharacterized	Putative choline phosphate cytidylyltransferase/phosphoethanolamine cytidylyltransferase; repressed in hyphae compared vs yeast; Hap43-repressed; flow model biofilm induced; Spider biofilm repressed	Plate 11	B11	0.15	N
orf19.6858	EDC3	CAL0000174840	EDC3	ORF|Verified	Ortholog(s) have role in cytoplasmic mRNA processing body assembly, deadenylation-independent decapping of nuclear-transcribed mRNA and cytoplasmic mRNA processing body localization	Plate 30	C09	-0.03	N
orf19.1166	CTA3	CAL0000185742	EDE1	ORF|Verified	Protein similar to S. cerevisiae Ede1p, which is involved in endocytosis; activates transcription in 1-hybrid assay in S. cerevisiae	Plate 39	E10	0.21	N
orf19.1166	CTA3	CAL0000185742	EDE1	ORF|Verified	Protein similar to S. cerevisiae Ede1p, which is involved in endocytosis; activates transcription in 1-hybrid assay in S. cerevisiae	Plate 16	E05	0.35	N
orf19.3978		CAL0000198404	EFG1	ORF|Uncharacterized	Protein required for maturation of 18S rRNA; rat catheter biofilm repressed	Plate 51	B10	0.31	N
orf19.5808		CAL0000187167	EFM2	ORF|Uncharacterized	Ortholog(s) have protein-lysine N-methyltransferase activity, role in negative regulation of G2/M transition of mitotic cell cycle, peptidyl-lysine methylation and cytosol, nucleus localization	Plate 22	F01	0.26	N
orf19.2066		CAL0000183455	EFM3	ORF|Uncharacterized	Ortholog(s) have cytoplasm localization	Plate 31	E06	0.18	N
orf19.3582		CAL0000200297	EFM4	ORF|Uncharacterized	Ortholog(s) have protein-lysine N-methyltransferase activity, role in peptidyl-lysine dimethylation, vesicle-mediated transport and cytosol, nucleus localization	Plate 55	H09	-0.14	N
orf19.4798		CAL0000200870	EFR3	ORF|Uncharacterized	Ortholog(s) have role in establishment of protein localization to plasma membrane and mitochondrion, plasma membrane localization	Plate 41	G05	-0.04	N
orf19.4798		CAL0000200870	EFR3	ORF|Uncharacterized	Ortholog(s) have role in establishment of protein localization to plasma membrane and mitochondrion, plasma membrane localization	Plate 12	E06	0.27	N
orf19.5788	EFT2	CAL0000189676	EFT1	ORF|Verified	Elongation Factor 2 (eEF2); GTPase; essential; highly expressed; target of sordarin antifungals; antigenic in human/mouse; lacks site for regulatory phosphorylation by eEF2 kinase; GCN-regulated; higher protein amount in stationary phase	Plate 54	A07	0.3	N
orf19.1154	EGD1	CAL0000174763	EGD1	ORF|Uncharacterized	Putative GAL4 DNA-binding enhancer protein; soluble protein in hyphae; biofilm induced; macrophage/pseudohyphal-induced; equal level of protein in exponential and stationary growth phase yeast cultures; Spider biofilm repressed	Plate 01	D02	-0.15	N
orf19.5858	EGD2	CAL0000185584	EGD2	ORF|Verified	Nascent polypeptide associated complex protein alpha subunit; soluble protein in hyphae; macrophage/pseudohyphal-induced; protein level decrease in stationary phase cultures; GlcNAc-induced protein; Spider biofilm repressed	Plate 55	B08	0.01	N
orf19.3029	EHD3	CAL0000174772	EHD3	ORF|Verified	Predicted 3-hydroxyisobutyryl-CoA hydrolase; mitochondrially localized; Spider biofilm induced	Plate 09	E01	0.03	N
orf19.3040	EHT1	CAL0000191944	EHT1	ORF|Uncharacterized	Putative acyl-coenzymeA:ethanol O-acyltransferase; regulated by Sef1, Sfu1, and Hap43; induced by alpha pheromone in SpiderM medium; Spider biofilm induced; promoter bound by Ndt80	Plate 31	H04	-0.35	N
orf19.6160		CAL0000192815	EIS1	ORF|Uncharacterized	Ortholog(s) have role in eisosome assembly and eisosome, membrane raft, mitochondrion, plasma membrane localization	Plate 31	B07	0.47	N
orf19.1028	ELA1	CAL0000185343	ELA1	ORF|Uncharacterized	Elongin A; F-box protein; ubiquitin-protein ligase; role in protein ubiquitination and ubiquitin-dependent protein catabolism; rat catheter biofilm induced	Plate 51	D05	0.02	N
orf19.6623		CAL0000182458	ELF1	ORF|Uncharacterized	Ortholog(s) have RNA polymerase II core binding activity, role in regulation of transcription by chromatin organization, transcription elongation from RNA polymerase II promoter and transcription elongation factor complex localization	Plate 51	A07	0.17	N
orf19.7621		CAL0000179099	ELG1	ORF|Uncharacterized	Putative subunit of an alternative replication factor C complex; role in DNA replication, genome integrity, homologous recombination-mediated repair and telomere homeostasis;	Plate 33	H12	-0.24	N
orf19.5376		CAL0000187386	ELM1	ORF|Uncharacterized	Ortholog of S. cerevisiae Elm1; a serine/threonine protein kinase that regulates cellular morphogenesis, septin behavior, and cytokinesis in S. cerevisiae; possibly an essential gene, disruptants not obtained by UAU1 method	Plate 15	F02	-0.1	N
orf19.908	FEN12	CAL0000193175	ELO3	ORF|Uncharacterized	Putative protein with a predicted role in the elongation of fatty acids; amphotericin B, caspofungin repressed	Plate 21	H09	0.21	N
orf19.2711		CAL0000181143	ELP2	ORF|Uncharacterized	Similar to S. cerevisiae Elp2, an Elongator complex subunit required for modification of wobble nucleosides in tRNA; repressed in core stress response	Plate 30	A06	0.14	N
orf19.7387	ELP3	CAL0000193262	ELP3	ORF|Uncharacterized	Predicted histone acetyltransferase; role in regulation of transcription, tRNA wobble uridine modification; Spider biofilm induced	Plate 14	D03	-0.19	N
orf19.3759		CAL0000191392	ELP4	ORF|Uncharacterized	Putative elongator complex subunit; for modification of wobble nucleosides in tRNA; Spider biofilm induced	Plate 23	F02	-0.25	N
orf19.4701		CAL0000182587	ELP6	ORF|Uncharacterized	Ortholog(s) have ATPase activity, tRNA binding activity, role in protein urmylation, regulation of transcription from RNA polymerase II promoter, tRNA wobble uridine modification and Elongator holoenzyme complex localization	Plate 37	F02	-0.16	N
orf19.4131		CAL0000201797	EMC1	ORF|Uncharacterized	Ortholog(s) have role in protein folding in endoplasmic reticulum and ER membrane protein complex localization	Plate 33	D02	-0.11	N
orf19.4131		CAL0000201797	EMC1	ORF|Uncharacterized	Ortholog(s) have role in protein folding in endoplasmic reticulum and ER membrane protein complex localization	Plate 41	E03	0.16	N
orf19.3939		CAL0000193293	EMC2	ORF|Uncharacterized	Ortholog(s) have role in protein folding in endoplasmic reticulum and ER membrane protein complex, cell division site, cytosol, mitotic spindle pole body, nucleus localization	Plate 44	G08	-0.03	N
orf19.6462		CAL0000176158	EMC3	ORF|Uncharacterized	Ortholog(s) have role in protein folding in endoplasmic reticulum and ER membrane protein complex, cytosol localization	Plate 19	F08	-0.03	N
orf19.3730		CAL0000183553	EMC5	ORF|Uncharacterized	Protein similar to S. cerevisiae Kre27p, which has a role in resistance to killer toxin; predicted Kex2p substrate	Plate 55	C08	0.05	N
orf19.665	NEP1	CAL0000197320	EMG1	ORF|Verified	Ortholog(s) have rRNA (pseudouridine) methyltransferase activity	Plate 04	H06	0.08	N
orf19.3533		CAL0000192157	EMI1	ORF|Uncharacterized	Ortholog(s) have role in ascospore formation, mitochondrial respiratory chain complex assembly, positive regulation of transcription from RNA polymerase II promoter	Plate 35	A08	0.26	N
orf19.6293	EMP24	CAL0000201551	EMP24	ORF|Verified	COPII-coated vesicle component	Plate 54	D11	0.02	N
orf19.731	EMP46	CAL0000179572	EMP46	ORF|Uncharacterized	Protein similar to S. cerevisiae Emp46, an integral membrane component of ER-derived COPII-coated vesicles; functions in ER to Golgi transport; induced by alpha pheromone in SpiderM medium	Plate 37	B10	-0.08	N
orf19.3658		CAL0000190699	EMP65	ORF|Uncharacterized	Ortholog(s) have role in protein folding in endoplasmic reticulum and Golgi apparatus, integral to endoplasmic reticulum membrane, mitochondrion localization	Plate 06	E06	-0.19	N
orf19.5356		CAL0000193421	EMW1	ORF|Uncharacterized	Protein with a predicted role in cell wall integrity; repressed in core stress response	Plate 03	C06	0.33	N
orf19.6070	ENA2	CAL0000188030	ENA2	ORF|Uncharacterized	Putative sodium transporter; induced by ciclopirox olamine; alkaline induced by Rim101; repressed by high-level peroxide stress; induced in oral candidiasis clinical isolates; possibly essential gene; rat catheter and Spider biofilm induced	Plate 41	F05	-0.33	N
orf19.6070	ENA2	CAL0000188030	ENA2	ORF|Uncharacterized	Putative sodium transporter; induced by ciclopirox olamine; alkaline induced by Rim101; repressed by high-level peroxide stress; induced in oral candidiasis clinical isolates; possibly essential gene; rat catheter and Spider biofilm induced	Plate 30	B09	-0.14	N
orf19.1711	END3	CAL0000174035	END3	ORF|Uncharacterized	Regulated by Gcn4p; induced in response to amino acid starvation (3-aminotriazole treatment)	Plate 06	D04	-0.12	N
orf19.395	ENO1	CAL0000185645	ENO1	ORF|Verified	Enolase; glycolysis and gluconeogenesis; major cell-surface antigen; binds host plasmin/plasminogen; immunoprotective; Hap43, phagocytosis induced; farnesol-repressed; flow model biofilm induced; Spider biofilm repressed; may be essential	Plate 11	F02	0.31	N
orf19.5507	ENP1	CAL0000201090	ENP1	ORF|Verified	Protein required for pre-rRNA processing and 40S ribosomal subunit synthesis; associated with U3 and U14 snoRNAs; transposon mutation affects filamentous growth; repressed by prostaglandins; Spider biofilm induced	Plate 05	D02	-0.13	N	yes
orf19.6686	ENP2	CAL0000177364	ENP2	ORF|Verified	Putative nucleolar protein; essential; heterozygous mutation confers resistance to 5-fluorocytosine (5-FC), 5-fluorouracil (5-FU), and tubercidin (7-deazaadenosine); Hap43-induced; Spider biofilm induced	Plate 17	F04	0.16	N
orf19.1444		CAL0000186455	ENT2	ORF|Uncharacterized	Ortholog(s) have phosphatidylinositol-4,5-bisphosphate binding activity, role in actin cortical patch assembly, actin filament organization, endocytosis and actin cortical patch, mating projection tip localization	Plate 32	G08	0.46	N
orf19.1553	ENT3	CAL0000184808	ENT3	ORF|Uncharacterized	Putative epsin; induced during the mating process; transcript is upregulated in an RHE model of oral candidiasis	Plate 33	F04	-0.03	N
orf19.4528		CAL0000175736	ENV10	ORF|Uncharacterized	Ortholog(s) have role in vacuolar protein processing and endoplasmic reticulum localization	Plate 35	A06	0.08	N
orf19.7164		CAL0000190373	ENV7	ORF|Uncharacterized	Ortholog(s) have role in ascospore formation, conidiophore development, conidium formation, response to oxidative stress, sporocarp development involved in sexual reproduction, vacuolar protein processing	Plate 27	B09	0.39	N
orf19.6416		CAL0000188434	EOS1	ORF|Uncharacterized	Protein involved in N-glycosylation; Spider biofilm induced; rat catheter biofilm repressed	Plate 44	A03	0.07	N
orf19.7529	EPL1	CAL0000195210	EPL1	ORF|Verified	Subunit of the NuA4 histone acetyltransferase complex	Plate 04	C05	0.13	N
orf19.6871		CAL0000197165	EPO1	ORF|Uncharacterized	Protein of unknown function; Hap43-induced; flow model biofilm repressed	Plate 21	E05	0.13	N
orf19.1392		CAL0000180758	EPS1	ORF|Uncharacterized	Ortholog(s) have chaperone binding, protein disulfide isomerase activity, unfolded protein binding activity and role in ER-associated ubiquitin-dependent protein catabolic process, protein retention in ER lumen	Plate 46	G02	0.41	N
orf19.3695		CAL0000195072	EPT1	ORF|Uncharacterized	Ortholog(s) have diacylglycerol cholinephosphotransferase activity, ethanolaminephosphotransferase activity, role in phosphatidylcholine biosynthetic process, phosphatidylethanolamine biosynthetic process and Golgi apparatus localization	Plate 18	B10	0.24	N
orf19.1047	ERB1	CAL0000194713	ERB1	ORF|Verified	Protein with a predicted role in ribosomal large subunit biogenesis; mutation confers hypersensitivity to 5-fluorocytosine (5-FC), 5-fluorouracil (5-FU), and tubercidin (7-deazaadenosine); hyphal, macrophage repressed	Plate 01	C07	0.34	N
orf19.6691		CAL0000182629	ERC1	ORF|Uncharacterized	Putative ember of the multi-drug and toxin extrusion (MATE) family of the multidrug/oligosaccharidyl-lipid/polysaccharide exporter superfamily; Spider biofilm induced	Plate 04	E02	0.04	N
orf19.5065	ERD1	CAL0000182859	ERD1	ORF|Uncharacterized	Putative membrane protein required for the retention of lumenal endoplasmic reticulum proteins; rat catheter biofilm induced	Plate 55	G12	-0.28	N
orf19.2756		CAL0000188440	ERD2	ORF|Uncharacterized	Ortholog(s) have HDEL sequence binding activity, role in ER to Golgi vesicle-mediated transport, protein retention in ER lumen and Golgi apparatus, integral to endoplasmic reticulum membrane localization	Plate 02	E11	0.07	N
orf19.4466		CAL0000174768	ERF2	ORF|Uncharacterized	Ortholog(s) have palmitoyltransferase activity and role in ascospore formation, cellular response to cadmium ion, detoxification of cadmium ion, protein palmitoylation, protein targeting to membrane	Plate 32	G12	-0.05	N
orf19.406	ERG1	CAL0000179458	ERG1	ORF|Verified	Squalene epoxidase, epoxidation of squalene to 2,3(S)-oxidosqualene; ergosterol biosynthesis; allylamine antifungal drug target; NADH reducing cofactor but S. cerevisiae Erg1 uses NADPH; flow model biofilm induced; Spider biofilm repressed	Plate 27	H09	0.01	N
orf19.1591	ERG10	CAL0000184591	ERG10	ORF|Uncharacterized	Acetyl-CoA acetyltransferase; role in ergosterol biosynthesis; soluble in hyphae; changes in protein abundance associated with azole resistance; fluconazole or ketoconazole induced; macrophage-downregulated protein; GlcNAc-induced protein	Plate 11	E03	-0.34	N
orf19.1591	ERG10	CAL0000184591	ERG10	ORF|Uncharacterized	Acetyl-CoA acetyltransferase; role in ergosterol biosynthesis; soluble in hyphae; changes in protein abundance associated with azole resistance; fluconazole or ketoconazole induced; macrophage-downregulated protein; GlcNAc-induced protein	Plate 28	A07	-0.2	N
orf19.922	ERG11	CAL0000176310	ERG11	ORF|Verified	Lanosterol 14-alpha-demethylase; cytochrome P450 family; role in ergosterol biosynthesis; target of azole antifungals; may contribute to drug resistance; azole or flow model biofilm induced; drug treated biofilm induced; hypoxia regulated	Plate 16	G10	0.28	N
orf19.4809	ERG12	CAL0000186221	ERG12	ORF|Uncharacterized	Ortholog(s) have mevalonate kinase activity and role in ergosterol biosynthetic process, farnesyl diphosphate biosynthetic process, mevalonate pathway, isopentenyl diphosphate biosynthetic process, mevalonate pathway	Plate 09	E06	0.45	N
orf19.7312	ERG13	CAL0000197068	ERG13	ORF|Verified	3-hydroxy-3-methylglutaryl coenzyme A synthase; ergosterol biosynthesis; sumoylation target; Tn mutation affects filamentation; amphotericin B, caspofungin repressed; exponential, stationary growth phase expressed; Spider biofilm repressed	Plate 07	G03	0.21	N	yes
orf19.6026	ERG2	CAL0000177093	ERG2	ORF|Verified	C-8 sterol isomerase; enzyme of ergosterol biosynthesis; converts fecosterol to episterol; mutant is hypersensitive to multiple drugs; ketoconazole-induced; flow model and Spider biofilm repressed	Plate 22	G10	0.05	N
orf19.4491	ERG20	CAL0000188232	ERG20	ORF|Uncharacterized	Putative farnesyl pyrophosphate synthetase involved in isoprenoid and sterol biosynthesis, based on similarity to S. cerevisiae Erg20p; likely to be essential for growth, based on an insertional mutagenesis strategy	Plate 10	D02	0.14	N
orf19.1598	ERG24	CAL0000185086	ERG24	ORF|Verified	C-14 sterol reductase, has a role in ergosterol biosynthesis; mutation confers increased sensitivity to dyclonine; rat catheter and Spider biofilm repressed	Plate 26	C07	0.12	N
orf19.2909	ERG26	CAL0000199131	ERG26	ORF|Verified	C-3 sterol dehydrogenase, catalyzes the 2nd of 3 steps required to remove 2 C-4 methyl groups from an intermediate in ergosterol biosynthesis; amphotericin B, caspofungin repressed; Spider biofilm repressed	Plate 11	A06	0.12	N
orf19.3240	ERG27	CAL0000174882	ERG27	ORF|Verified	3-Keto sterol reductase of ergosterol biosynthesis; acts in C-4 sterol demethylation with Erg25p and Erg26p; possible drug target, essential for viability; functional homolog of S. cerevisiae Erg27p	Plate 05	A02	0.3	N
orf19.2016	ERG28	CAL0000184284	ERG28	ORF|Uncharacterized	Ortholog(s) have protein binding, bridging activity, role in ergosterol biosynthetic process and endoplasmic reticulum membrane localization	Plate 09	A04	0.2	N
orf19.767	ERG3	CAL0000190948	ERG3	ORF|Verified	C-5 sterol desaturase; introduces C-5(6) double bond into episterol; some clinical isolates show increased azole resistance and defects in hyphal growth and virulence; Efg1p-repressed; fluconazole-induced	Plate 28	H06	0.1	N
orf19.5379	ERG4	CAL0000199354	ERG4	ORF|Uncharacterized	Protein similar to sterol C-24 reductase; shows Mob2p-dependent hyphal regulation; fluconazole-induced; caspofungin repressed; rat catheter biofilm repressed	Plate 40	D01	0.04	N
orf19.1631	ERG6	CAL0000189580	ERG6	ORF|Verified	Delta(24)-sterol C-methyltransferase, converts zymosterol to fecosterol, ergosterol biosynthesis; mutation confers nystatin resistance; Hap43, GlcNAc-, fluconazole-induced; upregulated in azole-resistant strain; Spider biofilm repressed	Plate 22	G12	0.06	N
orf19.1570	ERG7	CAL0000184383	ERG7	ORF|Verified	2,3-epoxysqualene-lanosterol cyclase (lanosterol synthase), conversion of 2,3-oxidosqualene to lanosterol in sterol biosynthesis; fluconazole-induced; possibly essential, disruptants not obtained by UAU1 method; rat catheter biofilm induced	Plate 22	G09	0.25	N
orf19.4606	ERG8	CAL0000200676	ERG8	ORF|Uncharacterized	Putative phosphomevalonate kinase; enzyme of the mevalonate pathway of isoprenoid biosynthesis; transcript regulated by Nrg1; possible drug target; not conserved in H. sapiens	Plate 06	F09	-0.5	N
orf19.641		CAL0000188852	ERJ5	ORF|Uncharacterized	Ortholog(s) have role in protein folding and endoplasmic reticulum localization	Plate 23	B08	0.07	N
orf19.4871	ERO1	CAL0000201231	ERO1	ORF|Uncharacterized	Ortholog of S. cerevisiae Ero1; role in formation of disulfide bonds in the endoplasmic reticulum; fluconazole-induced; induced by Mnl1 under weak acid stress; Spider biofilm induced	Plate 02	F09	0.04	N
orf19.3558		CAL0000195459	ERP3	ORF|Uncharacterized	Ortholog(s) have Golgi apparatus, endoplasmic reticulum localization	Plate 21	E03	-0.1	N
orf19.2423	ZCF11	CAL0000181843	ERT1	ORF|Verified	Zn(II)2Cys6 transcription factor; required for wild-type filamentous growth; mRNA binds She3	Plate 10	C05	0.19	N
orf19.6787		CAL0000176659	ERV14	ORF|Uncharacterized	Ortholog(s) have role in ER to Golgi vesicle-mediated transport, ascospore formation, axial cellular bud site selection and ER to Golgi transport vesicle, endoplasmic reticulum membrane localization	Plate 25	C03	0.07	N
orf19.6552		CAL0000176902	ERV2	ORF|Uncharacterized	Flavin-linked sulfhydryl oxidase; predicted localization to endoplasmic reticulum lumen; involved in disulfide bond formation within the ER; Spider biofilm induced	Plate 54	D10	0	N
orf19.7409	ERV25	CAL0000183368	ERV25	ORF|Verified	Component of COPII-coated vesicles; transcript induced upon filamentous growth; rat catheter biofilm repressed	Plate 32	A06	-0.1	N
orf19.4579	ERV29	CAL0000177973	ERV29	ORF|Verified	Putative SURF4 family member; plasma membrane-localized; flow model biofilm repressed	Plate 30	C02	0.26	N
orf19.5941		CAL0000178050	ERV41	ORF|Uncharacterized	Ortholog(s) have role in ER to Golgi vesicle-mediated transport and ER to Golgi transport vesicle, integral to Golgi membrane, integral to endoplasmic reticulum membrane localization	Plate 24	A09	-0.16	N
orf19.586	ERV46	CAL0000190073	ERV46	ORF|Uncharacterized	Putative ER-derived vesicle protein; COPII-coated vesicle complex subunit; transcript induced by filamentous growth; Spider biofilm repressed	Plate 05	F12	0.39	N
orf19.5416	ESA1	CAL0000179231	ESA1	ORF|Verified	Subunit of the NuA4 histone acetyltransferase complex; member of MYST family; Spider biofilm induced	Plate 07	A08	-0.07	N
orf19.4337		CAL0000197279	ESBP6	ORF|Uncharacterized	Predicted membrane transporter; monocarboxylate porter (MCP) family, major facilitator superfamily (MFS); Spider biofilm induced; rat catheter biofilm repressed	Plate 17	F03	0.15	N
orf19.2850		CAL0000189475	ESC1	ORF|Uncharacterized	Protein of unknown function; induced by nitric oxide independent of Yhb1p	Plate 44	C10	0.31	N
orf19.2326		CAL0000175639	ESC2	ORF|Uncharacterized	Ortholog(s) have role in chromatin silencing at silent mating-type cassette, double-strand break repair via homologous recombination, intra-S DNA damage checkpoint, mitotic sister chromatid cohesion and nucleus localization	Plate 52	H03	-0.06	N
orf19.3161		CAL0000181506	ESF2	ORF|Uncharacterized	Ortholog(s) have ATPase activator activity, RNA binding activity	Plate 56	F04	0.09	N
orf19.4686		CAL0000184628	ESL1	ORF|Uncharacterized	Ortholog of S. cerevisiae : ESL1, C. dubliniensis CD36 : Cd36_41030, C. parapsilosis CDC317 : CPAR2_401340, Candida tenuis NRRL Y-1498 : CANTEDRAFT_104645 and Debaryomyces hansenii CBS767 : DEHA2E18766g	Plate 33	D08	-0.03	N
orf19.3356	ESP1	CAL0000192671	ESP1	ORF|Verified	Putative caspase-like cysteine protease; mutation confers increased sensitivity to nocodazole; periodic mRNA expression, peak at cell-cycle S/G2 phase; mRNA binds She3	Plate 05	A12	-0.01	N
orf19.3356	ESP1	CAL0000192671	ESP1	ORF|Verified	Putative caspase-like cysteine protease; mutation confers increased sensitivity to nocodazole; periodic mRNA expression, peak at cell-cycle S/G2 phase; mRNA binds She3	Plate 40	E10	0.17	N
orf19.5196	ESS1	CAL0000196636	ESS1	ORF|Verified	Prolyl isomerase (parvulin class); essential; involved in yeast-hyphal switching, Cph1p pathway; has inflexible linker between WW and isomerase domains, unlike human homolog; functional homolog of S. cerevisiae Ess1p	Plate 07	D01	0.19	N
orf19.5089	TERT	CAL0000184329	EST2	ORF|Verified	Telomerase reverse transcriptase; catalytic protein subunit of telomere synthesis; essential for telomerase activity; has telomerase-specific motif T and other conserved reverse transcriptase motifs	Plate 40	F03	-0.26	N
orf19.5423	EST3	CAL0000201175	EST3	ORF|Verified	Telomerase subunit; required for telomere maintenance in vivo; separable roles in telomerase activity and processivity; not required for catalytic activity in vitro; related to mammalian Tpp1p	Plate 55	A05	-0.01	N
orf19.1576		CAL0000178272	ETP1	ORF|Uncharacterized	Ortholog(s) have nuclear localization sequence binding, ubiquitin binding activity, role in response to ethanol and cytosol localization	Plate 58	E02	0.1	N
orf19.5450	ETR1	CAL0000200874	ETR1	ORF|Uncharacterized	Putative 2-enoyl thioester reductase; protein present in exponential and stationary growth phase yeast cultures; rat catheter biofilm repressed	Plate 22	F11	0.26	N
orf19.5812		CAL0000200223	ETT1	ORF|Uncharacterized	Ortholog of S. cerevisiae Ett1, a nuclear protein that inhibits replication of Brome mosaic virus; early-stage flow model biofilm induced	Plate 35	C06	-0.18	N
orf19.2990	XOG1	CAL0000190583	EXG1	ORF|Verified	Exo-1,3-beta-glucanase; 5 glycosyl hydrolase family member; affects sensitivity to chitin and glucan synthesis inhibitors; not required for yeast-to-hypha transition or for virulence in mice; Hap43-induced; Spider biofilm induced	Plate 03	H11	-0.26	N
orf19.926	EXO1	CAL0000175291	EXO1	ORF|Uncharacterized	Putative exodeoxyribonuclease; cell-cycle regulated periodic mRNA expression	Plate 08	F01	0.14	N
orf19.4392	DEM1	CAL0000179448	EXO5	ORF|Uncharacterized	Putative mitochondrial exonuclease; alpha-factor induced	Plate 26	E05	0.15	N
orf19.6512	EXO70	CAL0000174683	EXO70	ORF|Verified	Predicted subunit of the exocyst complex, involved in exocytosis; localizes to a crescent on the surface of the hyphal tip	Plate 13	E10	-0.19	N
orf19.272	FAA21	CAL0000178021	FAA2	ORF|Uncharacterized	Predicted acyl CoA synthetase; upregulated upon phagocytosis; transcript regulated by Nrg1 and Mig1	Plate 10	D03	0.06	N
orf19.7592	FAA4	CAL0000190605	FAA4	ORF|Uncharacterized	Predicted acyl CoA synthase	Plate 11	D04	0.11	N
orf19.1513	FAB1	CAL0000182478	FAB1	ORF|Verified	Phosphatidylinositol 3-phosphate 5-kinase; required for hyphal growth on solid media, and for wild-type vacuolar morphology and acidification; not required for wild-type virulence in mouse systemic infection or for adherence to HeLa cells	Plate 17	A09	-0.04	N
orf19.4723	FAD1	CAL0000193566	FAD1	ORF|Uncharacterized	Ortholog(s) have ATP binding, FMN adenylyltransferase activity, magnesium ion binding activity, role in FAD biosynthetic process and cytosol, nucleus localization	Plate 12	E11	-0.23	N
orf19.1250		CAL0000182332	FAF1	ORF|Uncharacterized	Ortholog(s) have role in maturation of SSU-rRNA from tricistronic rRNA transcript (SSU-rRNA, 5.8S rRNA, LSU-rRNA) and cytoplasm, nucleolus localization	Plate 33	G02	0.27	N
orf19.2488	FAL1	CAL0000189056	FAL1	ORF|Uncharacterized	eIF4A subfamily of DEAD-box ATP-dependent RNA helicases; predicted nucleolar protein required for maturation of 18S rRNA; Spider biofilm induced	Plate 27	E02	0.13	N
orf19.3722		CAL0000192740	FAP1	ORF|Uncharacterized	Predicted protein of rapamycin resistance; Spider biofilm induced	Plate 43	D07	-0.03	N
orf19.3722		CAL0000192740	FAP1	ORF|Uncharacterized	Predicted protein of rapamycin resistance; Spider biofilm induced	Plate 31	F08	0.42	N
orf19.6074	HBR1	CAL0000197369	FAP7	ORF|Verified	Essential protein involved in regulation of MTL gene expression; hemoglobin-regulated inhibitor of white-opaque switching, may affect survival in host; activator of MTLalpha1 and MTLalpha2; transcript activated by hemoglobin	Plate 04	C03	0.1	N
orf19.7105	FAR1	CAL0000201162	FAR1	ORF|Verified	Protein involved in regulation of pheromone-mediated mating; repressed by A1p and Alpha2p in white-phase cells; null mutant shows no pheromone response in opaque cells; overexpression causes enhanced pheromone response and cell cycle arrest	Plate 34	A11	0.17	N
orf19.3697		CAL0000198847	FAR11	ORF|Uncharacterized	Ortholog(s) have role in ascospore formation, re-entry into mitotic cell cycle after pheromone arrest, regulation of meiosis I, regulation of mitosis and sporocarp development involved in sexual reproduction, more	Plate 39	A12	0.13	N
orf19.979	FAS1	CAL0000183162	FAS1	ORF|Verified	Beta subunit of fatty-acid synthase; multifunctional enzyme; Hap43, fluconazole-induced; amphotericin B, caspofungin repressed; macrophage/pseudohyphal-induced; flow model and Spider biofilm repressed	Plate 27	G02	-0.4	N
orf19.5949	FAS2	CAL0000182497	FAS2	ORF|Verified	Alpha subunit of fatty-acid synthase; required for virulence in mouse systemic infection and rat oropharyngeal infection models; regulated by Efg1; fluconazole-induced; amphotericin B repressed; flow model and Spider biofilm repressed	Plate 01	G01	-0.23	N
orf19.4523		CAL0000176281	FAU1	ORF|Uncharacterized	Ortholog(s) have 5-formyltetrahydrofolate cyclo-ligase activity, role in folic acid-containing compound biosynthetic process and mitochondrion localization	Plate 54	E04	0.24	N
orf19.4618	FBA1	CAL0000186998	FBA1	ORF|Verified	Fructose-bisphosphate aldolase; glycolytic enzyme; antigenic in murine/human infection; regulated by yeast-hypha switch; induced by Efg1, Gcn4, Hog1, fluconazole; phagocytosis-repressed; flow model biofilm induced; Spider biofilm repressed	Plate 28	D08	-0.06	N
orf19.6178	FBP1	CAL0000200348	FBP1	ORF|Verified	Fructose-1,6-bisphosphatase; key gluconeogenesis enzyme; regulated by Efg1, Ssn6; induced by phagocytosis; effects switch from glycolysis to gluconeogenesis in macrophage; rat flow model biofilm induced; overlaps orf19.6179	Plate 24	B09	0.16	N
orf19.6175		CAL0000179596	FCF2	ORF|Uncharacterized	Putative 35S rRNA processing protein; Hap43-induced; repressed by prostaglandins; Spider biofilm induced	Plate 11	H09	0.22	N
orf19.6742		CAL0000184913	FCP1	ORF|Uncharacterized	Ortholog(s) have CTD phosphatase activity	Plate 02	A02	-0.12	N
orf19.4195.1	FCA1	CAL0000189710	FCY1	ORF|Verified	Cytosine deaminase; enzyme of pyrimidine salvage; functional homolog of S. cerevisiae Fcy1p; mutation is associated with resistance to flucytosine (5-FC) in a clinical isolate; hyphal downregulated; gene has intron	Plate 24	B01	-0.21	N
orf19.1357	FCY21	CAL0000195436	FCY2	ORF|Verified	High affinity, high capacity, hypoxanthine-adenine-guanine-cytosine/H+ symporter; similar to S. cerevisiae Fcy2; mutation confers resistance to 5-fluorocytosine (5-FC); flow model biofilm induced	Plate 17	F11	0.11	N
orf19.638	FDH1	CAL0000180074	FDH1	ORF|Uncharacterized	Formate dehydrogenase; oxidizes formate to CO2; Mig1 regulated; induced by macrophages; fluconazole-repressed; repressed by Efg1 in yeast, not hyphal conditions; stationary phase enriched; rat catheter and Spider biofilm induced	Plate 18	A07	0.12	N
orf19.5535		CAL0000174828	FEN2	ORF|Uncharacterized	Predicted membrane transporter, member of the anion:cation symporter (ACS) family, major facilitator superfamily (MFS)	Plate 21	H08	0.19	N
orf19.3649		CAL0000195916	FES1	ORF|Uncharacterized	Ortholog(s) have adenyl-nucleotide exchange factor activity, role in cytoplasm-associated proteasomal ubiquitin-dependent protein catabolic process, cytoplasmic translation and cytosolic ribosome, nucleus localization	Plate 22	F09	0.03	N
orf19.4213	FET31	CAL0000183587	FET5	ORF|Verified	Putative iron transport multicopper oxidase precursor; flucytosine induced; caspofungin repressed	Plate 17	A10	0.04	N
orf19.7095		CAL0000174776	FEX1	ORF|Uncharacterized	Ortholog(s) have endoplasmic reticulum localization	Plate 54	G10	-0.03	N
orf19.2236	FHL1	CAL0000186899	FHL1	ORF|Verified	Fork-head transcription factor; forms a heterodimer with Ifh1 that is tethered to promoters by Tbf1; positively regulates rRNA and ribosomal protein gene transcription	Plate 38	A04	0.36	N
orf19.138	FIG1	CAL0000178722	FIG1	ORF|Verified	S. cerevisiae Fig1 ortholog; an integral membrane protein required for mating; role in thigmotropism; transcript is opaque-specific and a-specific; activated by Cph1 or alpha pheromone	Plate 39	B01	0.07	N
orf19.5586		CAL0000199050	FIG4	ORF|Uncharacterized	Ortholog(s) have phosphatidylinositol-3,5-bisphosphate 5-phosphatase activity, role in phosphatidylinositol dephosphorylation and PAS complex, cytosol, extrinsic to membrane, fungal-type vacuole membrane localization	Plate 41	E12	0.07	N
orf19.5586		CAL0000199050	FIG4	ORF|Uncharacterized	Ortholog(s) have phosphatidylinositol-3,5-bisphosphate 5-phosphatase activity, role in phosphatidylinositol dephosphorylation and PAS complex, cytosol, extrinsic to membrane, fungal-type vacuole membrane localization	Plate 16	D06	0.26	N
orf19.4258		CAL0000182961	FIP1	ORF|Verified	Puttaive pre-mRNA polyadenylation factor; heterozygous null mutant exhibits hypersensitivity to parnafungin and cordycepin in the C. albicans fitness test	Plate 29	D09	-0.08	N
orf19.7111		CAL0000185855	FIS1	ORF|Uncharacterized	Putative mitochondrial outer membrane protein membrane fission effector; possibly an essential gene, disruptants not obtained by UAU1 method	Plate 19	D07	-0.33	N
orf19.5389	FKH2	CAL0000195461	FKH1	ORF|Verified	Forkhead transcription factor; morphogenesis regulator; required for wild-type hyphal transcription, cell separation, and for virulence in cell culture; mutant lacks true hyphae, is constitutively pseudohyphal; upregulated in RHE model	Plate 19	E02	0.04	N
orf19.1813	FLC2	CAL0000201447	FLC2	ORF|Uncharacterized	Protein involved in heme uptake; putative FAD transporter, similar to S. cerevisiae Flc2p	Plate 24	B12	0.11	N
orf19.1813	FLC2	CAL0000201447	FLC2	ORF|Uncharacterized	Protein involved in heme uptake; putative FAD transporter, similar to S. cerevisiae Flc2p	Plate 47	G10	0.3	N
orf19.5742	ALS9	CAL0000194750	FLO1	ORF|Verified	ALS family cell-surface glycoprotein; expressed during infection of human epithelial cells; confers laminin adhesion to S. cerevisiae; highly variable; putative GPI-anchor; Hap43-repressed	Plate 14	E03	-0.24	N
orf19.5742	ALS9	CAL0000194750	FLO1	ORF|Verified	ALS family cell-surface glycoprotein; expressed during infection of human epithelial cells; confers laminin adhesion to S. cerevisiae; highly variable; putative GPI-anchor; Hap43-repressed	Plate 41	E09	-0.04	N
orf19.6532		CAL0000191717	FLX1	ORF|Uncharacterized	Ortholog(s) have FAD transmembrane transporter activity, role in FAD transport and mitochondrion localization	Plate 18	D04	-0.19	N
orf19.4825		CAL0000192723	FMC1	ORF|Uncharacterized	Mitochondrial matrix protein; required for assembly/stability of the F1 sector of mitochondrial F1F0 ATP synthase at high temperature; rat catheter biofilm repressed	Plate 36	H05	0.08	N
orf19.4373		CAL0000201080	FMN1	ORF|Uncharacterized	Protein similar to S. cerevisiae Fmn1p, which is riboflavin kinase; predicted Kex2p substrate; Hap43p-repressed gene	Plate 09	G05	0.16	N
orf19.3307		CAL0000179574	FMO1	ORF|Uncharacterized	Flavin-containing monooxygenase; catalyzes oxidation of biological thiols to maintain the ER redox buffer ratio for correct folding of disulfide-bonded proteins; Spider biofilm repressed	Plate 24	F09	0.34	N
orf19.3963		CAL0000174856	FMP10	ORF|Uncharacterized	Ortholog(s) have mitochondrion localization	Plate 51	B02	0.4	N
orf19.3422	FMP27	CAL0000174584	FMP27	ORF|Uncharacterized	Putative mitochondrial protein; mRNA binds She3	Plate 18	C07	0.11	N
orf19.3422	FMP27	CAL0000174584	FMP27	ORF|Uncharacterized	Putative mitochondrial protein; mRNA binds She3	Plate 40	E12	0.14	N
orf19.6061		CAL0000184399	FMP30	ORF|Uncharacterized	Ortholog(s) have role in N-acylethanolamine metabolic process, N-acylphosphatidylethanolamine metabolic process and integral to mitochondrial inner membrane localization	Plate 22	A11	0.34	N
orf19.2939		CAL0000177185	FMP32	ORF|Uncharacterized	Ortholog(s) have mitochondrion localization	Plate 07	E04	0.12	N
orf19.2346		CAL0000193111	FMP40	ORF|Uncharacterized	Putative protein of unknown function, transcription is positively regulated by Tbf1p	Plate 13	G12	-0.24	N
orf19.6489	FMP45	CAL0000192127	FMP45	ORF|Verified	Predicted membrane protein induced during mating; mutation confers hypersensitivity to toxic ergosterol analog, to amphotericin B; alkaline repressed; repressed by alpha pheromone in SpiderM medium; rat catheter, Spider biofilm induced	Plate 09	B12	-0.37	N
orf19.4898		CAL0000198473	FMP52	ORF|Uncharacterized	Putative protein of unknown function; induced by prostaglandins	Plate 07	F02	-0.04	N
orf19.4418	FMT1	CAL0000180588	FMT1	ORF|Uncharacterized	Putative methionyl-tRNA transformylase; induced upon adherence to polystyrene	Plate 22	E05	-0.04	N
orf19.579	FOL1	CAL0000194395	FOL1	ORF|Uncharacterized	Putative dihydroneopterin aldolase (dihydro-6-hydroxymethylpterin pyrophosphokinase); fungal-specific (no human or murine homolog)	Plate 05	E05	-0.39	N
orf19.3957		CAL0000195996	FOL2	ORF|Uncharacterized	Ortholog(s) have GTP cyclohydrolase I activity, role in folic acid-containing compound biosynthetic process and cytosol, nucleus localization	Plate 05	B01	0.13	N
orf19.6908		CAL0000182677	FOL3	ORF|Verified	Dihydrofolate synthetase involved in folic acid biosynthesis	Plate 08	D02	0.43	N
orf19.1288	FOX2	CAL0000176075	FOX2	ORF|Verified	3-hydroxyacyl-CoA epimerase; fatty acid beta-oxidation; induced by phagocytosis; regulated by Mig1, by white-opaque switch, by DNA methylation; transcriptional activation by oleate requires Ctf1; rat catheter and Spider biofilm induced	Plate 58	G11	0.02	N
orf19.1288	FOX2	CAL0000176075	FOX2	ORF|Verified	3-hydroxyacyl-CoA epimerase; fatty acid beta-oxidation; induced by phagocytosis; regulated by Mig1, by white-opaque switch, by DNA methylation; transcriptional activation by oleate requires Ctf1; rat catheter and Spider biofilm induced	Plate 44	A05	0.31	N
orf19.6452	RBP1	CAL0000188340	FPR1	ORF|Verified	Peptidyl-prolyl cis-trans isomerase; rapamycin-binding protein; homozygous null mutation confers rapamycin resistance; regulated by Gcn4p; macrophage-induced protein; repressed in response to 3-AT; functional homolog of S. cerevisiae Rbp1p	Plate 30	E08	-0.01	N
orf19.1030		CAL0000196167	FPR3	ORF|Uncharacterized	Putative peptidyl-prolyl cis-trans isomerase	Plate 55	C02	-0.35	N
orf19.2095		CAL0000176020	FRA1	ORF|Uncharacterized	Ortholog(s) have role in negative regulation of transcription from RNA polymerase II promoter in response to iron and cytosol, nucleus localization	Plate 08	G06	0.04	N
orf19.7077		CAL0000183819	FRE7	ORF|Verified	Putative ferric reductase; induced by Mac1 under copper starvation; Plc1-regulated; Rim101-repressed	Plate 13	G09	-0.15	N
orf19.4843		CAL0000198623	FRE8	ORF|Uncharacterized	Putative iron/copper reductas; involved in iron homeostasis; rat catheter and Spider biofilm induced	Plate 34	F02	0.2	N
orf19.3751		CAL0000189750	FRK1	ORF|Uncharacterized	Putative serine/threonine protein kinase; possibly an essential gene, disruptants not obtained by UAU1 method	Plate 07	F10	-0.12	N
orf19.3751		CAL0000189750	FRK1	ORF|Uncharacterized	Putative serine/threonine protein kinase; possibly an essential gene, disruptants not obtained by UAU1 method	Plate 41	E01	0.16	N
orf19.4726		CAL0000194595	FRQ1	ORF|Uncharacterized	Ortholog(s) have calcium ion binding, enzyme activator activity	Plate 04	F01	0.38	N
orf19.2573	FRS1	CAL0000190210	FRS1	ORF|Verified	Phenylalanyl-tRNA synthetase; possible role in early cell wall biosynthesis; downregulated by phagocytosis by macrophages; possibly essential gene, disruptants not obtained by UAU1 method; protein present in exponential and stationary phase	Plate 08	C09	0.01	N
orf19.2960	FRS2	CAL0000201701	FRS2	ORF|Uncharacterized	Putative tRNA-Phe synthetase; downregulated upon phagocytosis by murine macrophage; protein present in exponential and stationary growth phase yeast cultures; Spider biofilm repressed	Plate 03	H07	0.02	N
orf19.4811		CAL0000177270	FSF1	ORF|Verified	Putative tricarboxylate carrier family protein; localized to the mitochondrial membrane	Plate 12	C07	-0.03	N
orf19.6717		CAL0000199614	FSH1	ORF|Uncharacterized	Putative serine hydrolase; Spider biofilm repressed	Plate 35	D01	-0.1	N
orf19.3921		CAL0000181538	FSH3	ORF|Uncharacterized	Ortholog(s) have cell division site, cell tip, cytosol, nucleus localization	Plate 27	H12	-0.06	N
orf19.4802	FTH1	CAL0000186938	FTH1	ORF|Uncharacterized	Protein similar to S. cerevisiae Fth1p, a high affinity iron transporter for intravacuolar stores of iron; repressed by Sfu1p, amphotericin B, caspofungin; induced by alkaline pH, ciclopirox olamine; regulated by Sef1p, Sfu1p, and Hap43p	Plate 14	C09	0.23	N
orf19.7219	FTR1	CAL0000185056	FTR1	ORF|Verified	High-affinity iron permease; required for mouse virulence, low-iron growth; iron, amphotericin B, caspofungin, ciclopirox, Hog1p, Sef1p, Sfu1p, and Hap43p regulated; complements S. cerevisiae ftr1 iron transport; Hap43p-repressed	Plate 27	C01	0.07	N
orf19.543	FUM11	CAL0000183609	FUM1	ORF|Uncharacterized	Fumarate hydratase; induced in high iron; protein in exponential and stationary-phase yeast cells, but higher in stationary phase; rat catheter biofilm repressed	Plate 19	G10	-0.03	N
orf19.5081	FUN12	CAL0000190309	FUN12	ORF|Verified	Functional homolog of S. cerevisiae Fun12 translation initiation factor eIF5B; genes encoding ribosomal subunits, translation factors, and tRNA synthetases are downregulated upon phagocytosis by murine macrophage	Plate 05	F11	0.21	N
orf19.5081	FUN12	CAL0000190309	FUN12	ORF|Verified	Functional homolog of S. cerevisiae Fun12 translation initiation factor eIF5B; genes encoding ribosomal subunits, translation factors, and tRNA synthetases are downregulated upon phagocytosis by murine macrophage	Plate 40	B05	0.42	N
orf19.6291		CAL0000192125	FUN30	ORF|Uncharacterized	Ortholog(s) have DNA binding, DNA-dependent ATPase activity, chromatin binding activity	Plate 32	A03	0.25	N
orf19.2640	FUR1	CAL0000201707	FUR1	ORF|Verified	Uracil phosphoribosyltransferase; predicted tetrameric enzyme of pyrimidine salvage; mutations associated with flucytosine resistance in clade I clinical isolates; flucytosine, macrophage-induced protein; levels decrease in stationary phase	Plate 10	G05	-0.25	N
orf19.1156	FUS1	CAL0000187409	FUS1	ORF|Uncharacterized	Membrane protein required for mating; ortholog of S. cerevisiae Fus1; transcript induced by Cph1 in cells homozygous for the MTLa locus; alpha factor induced	Plate 44	F05	-0.2	N
orf19.3801	FAV1	CAL0000180882	FUS2	ORF|Uncharacterized	Protein with weak similarity to S. cerevisiae Fus2p; induced by alpha pheromone mating factor in MTLa/MTLa opaque cells	Plate 59	E02	-0.24	N
orf19.2886	CEK1	CAL0000176774	FUS3	ORF|Verified	ERK-family protein kinase; required for wild-type yeast-hypha switch, mating efficiency, virulence in mice; Cst20-Hst7-Cek1-Cph1 MAPK pathway regulates mating, and invasive hyphal growth under some conditions; Spider biofilm induced	Plate 23	B03	-0.11	N	yes
orf19.7365		CAL0000193350	FYV10	ORF|Uncharacterized	Ortholog(s) have ubiquitin-protein ligase activity and role in negative regulation of apoptotic process, negative regulation of gluconeogenesis, proteasome-mediated ubiquitin-dependent protein catabolic process	Plate 37	D12	-0.09	N
orf19.3357		CAL0000197617	FYV4	ORF|Uncharacterized	Ortholog(s) have mitochondrion localization	Plate 52	G06	0.18	N
orf19.4143	FYV5	CAL0000198911	FYV7	ORF|Uncharacterized	Protein with a predicted role maturation of 18S rRNA; rat catheter biofilm induced	Plate 38	D11	-0.09	N
orf19.1422	FZO1	CAL0000175191	FZO1	ORF|Uncharacterized	Mitochondrial biogenesis protein; rat catheter and Spider biofilm induced	Plate 42	E02	-0.43	N
orf19.1422	FZO1	CAL0000175191	FZO1	ORF|Uncharacterized	Mitochondrial biogenesis protein; rat catheter and Spider biofilm induced	Plate 27	C06	0.07	N
orf19.5693		CAL0000200941	GAA1	ORF|Uncharacterized	Subunit of the GPI (glycosylphosphatidylinositol):protein transamidase complex; removes the GPI-anchor signal and attaches GPI to proteins in the ER; Spider biofilm repressed	Plate 05	C11	0.46	N
orf19.4341		CAL0000179975	GAB1	ORF|Uncharacterized	Ortholog(s) have role in attachment of GPI anchor to protein, conidium formation, hyphal growth, sporocarp development involved in sexual reproduction and GPI-anchor transamidase complex localization	Plate 25	H09	-0.06	N
orf19.7053	GAC1	CAL0000181604	GAC1	ORF|Uncharacterized	Putative regulatory subunit of ser/thr phosphoprotein phosphatase 1; fluconazole-induced; caspofungin repressed; transcript induced by Mnl1 under weak acid stress; regulated by Nrg1, Tup1; Spider and flow model biofilm induced	Plate 36	G03	-0.18	N
orf19.1153	GAD1	CAL0000195622	GAD1	ORF|Uncharacterized	Putative glutamate decarboxylase; alkaline, macrophage-downregulated gene; amphotericin B induced; induced by Mnl1 under weak acid stress; stationary phase enriched protein; rat catheter biofilm repressed	Plate 14	C12	-0.1	N
orf19.3670	GAL1	CAL0000190186	GAL1	ORF|Verified	Galactokinase; galactose, Mig1, Tup1, Hap43 regulated; fluconazole, ketoconazole-induced; stationary phase enriched protein; GlcNAc-induced protein; farnesol, hypoxia-repressed in biofilm; rat catheter and Spider biofilm induced	Plate 18	E05	-0.11	N
orf19.3672	GAL10	CAL0000174041	GAL10	ORF|Verified	UDP-glucose 4-epimerase; galactose utilization; mutant has cell wall defects and increased filamentation; GlcNAc-, fluconazole- and ketoconazole-induced; stationary phase enriched protein; rat catheter and flow model biofilm induced	Plate 21	D02	0.32	N
orf19.5105	MED15	CAL0000193033	GAL11	ORF|Uncharacterized	RNA polymerase II mediator complex subunit; possibly an essential gene, disruptants not obtained by UAU1 method	Plate 40	B08	-0.1	N
orf19.3675	GAL7	CAL0000182951	GAL7	ORF|Uncharacterized	Putative galactose-1-phoshphate uridyl transferase; downregulated by hypoxia, upregulated by ketoconazole; macrophage/pseudohyphal-repressed	Plate 21	D01	0.42	N
orf19.4084	KIS1	CAL0000178270	GAL83	ORF|Verified	Snf1p complex scaffold protein; similar to S. cerevisiae Gal83p and Sip2p with regions of similarity to Sip1p (ASC and KIS domain); interacts with Snf4p; mutants are hypersensitive to caspofungin and hydrogen peroxide; Hap43p-repressed gene	Plate 55	B02	-0.12	N
orf19.6993	GAP2	CAL0000177766	GAP1	ORF|Verified	General amino acid permease; ketoconazole, flucytosine repressed; Ssy1-dependent histidine induction; regulated by Nrg1, Tup1; colony morphology-related gene regulation by Ssn6; Spider and flow model biofilm induced	Plate 09	D12	0.07	N
orf19.1164	GAR1	CAL0000187800	GAR1	ORF|Verified	Putative H/ACA snoRNP pseudouridylase complex protein; mutation confers hypersensitivity to tubercidin (7-deazaadenosine); macrophage/pseudohyphal-induced; Spider biofilm repressed	Plate 29	H02	0.08	N
orf19.6081	PHR2	CAL0000181783	GAS1	ORF|Verified	Glycosidase; role in vaginal not systemic infection (low pH not neutral); low pH, high iron, fluconazole, Hap43-induced; Rim101-repressed at pH8; rat catheter biofilm induced; Bcr1-repressed in RPMI a/a biofilms	Plate 18	C02	-0.04	N
orf19.4035	PGA4	CAL0000186924	GAS5	ORF|Verified	GPI-anchored cell surface protein; beta-1,3-glucanosyltransferase with similarity to the A. fumigatus GEL family; transcript induced in RHE model of oral candidiasis; fluconazol-induced	Plate 11	G12	0.25	N
orf19.1275	GAT1	CAL0000197994	GAT1	ORF|Verified	GATA-type transcription factor; regulator of nitrogen utilization; required for nitrogen catabolite repression and utilization of isoleucine, tyrosine and tryptophan N sources; required for virulence in a mouse systemic infection model	Plate 12	E05	0.08	N
orf19.1577		CAL0000198820	GAT2	ORF|Uncharacterized	Has domain(s) with predicted sequence-specific DNA binding, sequence-specific DNA binding transcription factor activity, zinc ion binding activity and role in regulation of transcription, DNA-dependent	Plate 40	H03	-0.29	N	yes
orf19.7076	GBP2	CAL0000178755	GBP2	ORF|Uncharacterized	Putative single-strand telomeric DNA-binding protein; protein level decreases in stationary phase cultures; Spider biofilm repressed	Plate 54	D08	0.16	N
orf19.481	GCD1	CAL0000190232	GCD1	ORF|Uncharacterized	Putative translation initiation factor; transcript regulated by Mig1; repressed upon phagocytosis by murine macrophage	Plate 11	E02	-0.41	N
orf19.500		CAL0000185106	GCD10	ORF|Uncharacterized	Ortholog(s) have tRNA (adenine-N1-)-methyltransferase activity, role in tRNA methylation and nucleus, tRNA (m1A) methyltransferase complex localization	Plate 26	H09	0.11	N
orf19.7291		CAL0000194641	GCD14	ORF|Uncharacterized	Ortholog(s) have tRNA (adenine-N1-)-methyltransferase activity, role in tRNA methylation and cytosol, nucleus, tRNA (m1A) methyltransferase complex localization	Plate 04	C08	0.05	N
orf19.6776	GCD2	CAL0000182407	GCD2	ORF|Uncharacterized	Putative translation initiation factor; genes encoding ribosomal subunits, translation factors, and tRNA synthetases are downregulated upon phagocytosis by murine macrophage	Plate 04	F06	-0.31	N
orf19.407	GCD6	CAL0000183518	GCD6	ORF|Uncharacterized	Ortholog of S. cerevisiae Gcd6; catalytic epsilon subunit of the translation initiation factor eIF2B; genes encoding translation factors are repressed by phagocytosis by murine macrophages	Plate 03	G05	-0.43	N
orf19.5328	GCN1	CAL0000192579	GCN1	ORF|Uncharacterized	Ortholog(s) have role in regulation of translational elongation and cytosolic ribosome, extracellular region, mitochondrion localization	Plate 40	H09	0.07	N
orf19.5328	GCN1	CAL0000192579	GCN1	ORF|Uncharacterized	Ortholog(s) have role in regulation of translational elongation and cytosolic ribosome, extracellular region, mitochondrion localization	Plate 19	D05	0.25	N
orf19.6913	GCN2	CAL0000185174	GCN2	ORF|Verified	Translation initiation factor 2-alpha (eIF2alpha) kinase; has nonessential role in amino acid starvation response, in contrast to S. cerevisiae homolog; similar to S. cerevisiae Gcn2p	Plate 08	G03	0.05	N
orf19.6060	GCN20	CAL0000181616	GCN20	ORF|Uncharacterized	YEF3-subfamily ABC family protein, predicted not to be a transporter	Plate 10	H04	-0.1	N
orf19.6904	GCN3	CAL0000186383	GCN3	ORF|Uncharacterized	Putative translation initiator; downregulated in the presence of human whole blood or polymorphonuclear (PMN) cells	Plate 08	A07	0.07	N
orf19.3683	AGE3	CAL0000194066	GCS1	ORF|Verified	Putative ADP-ribosylation factor GTPase activating protein, functional ortholog of S. cerevisiae GCS1; mutation affects endocytosis, hyphal growth, chemical and drug resistance, and sensitivity to cell wall inhibitors	Plate 12	G09	-0.17	N
orf19.5519	GCV1	CAL0000177615	GCV1	ORF|Uncharacterized	Putative T subunit of glycine decarboxylase; transcript negatively regulated by Sfu1; Spider biofilm repressed	Plate 15	G03	-0.14	N
orf19.385	GCV2	CAL0000198461	GCV2	ORF|Uncharacterized	Glycine decarboxylase P subunit; protein of glycine catabolism; repressed by Efg1; Hog1-induced; induced by Rim101 at acid pH; transcript induced in elevated CO2; stationary phase enriched protein	Plate 27	D12	0.01	N
orf19.5006	GCV3	CAL0000189722	GCV3	ORF|Uncharacterized	Glycine decarboxylase, subunit H; protein level decrease in stationary phase cultures	Plate 22	D09	0.2	N
orf19.6757	GCY1	CAL0000178508	GCY1	ORF|Verified	Aldo/keto reductase; mutation confers hypersensitivity to toxic ergosterol analog; farnesol-repressed; stationary phase enriched protein; flow model biofilm induced; Spider biofilm repressed	Plate 20	A11	0.02	N
orf19.7394	GDA1	CAL0000196532	GDA1	ORF|Verified	Golgi membrane GDPase, required for wild-type O-mannosylation, not N-glycosylation; required for wild-type hyphal induction, cell wall, and cell surface charge; not required for HeLa cell adherence; functional homolog of S. cerevisiae Gda1p	Plate 54	F08	0.04	N
orf19.744	GDB1	CAL0000189511	GDB1	ORF|Uncharacterized	Putative glycogen debranching enzyme; expression is regulated upon white-opaque switch; regulated by Nrg1, Tup1; rat catheter biofilm repressed	Plate 31	G07	-0.11	N
orf19.744	GDB1	CAL0000189511	GDB1	ORF|Uncharacterized	Putative glycogen debranching enzyme; expression is regulated upon white-opaque switch; regulated by Nrg1, Tup1; rat catheter biofilm repressed	Plate 40	D09	0.07	N
orf19.3936	GDE1	CAL0000191313	GDE1	ORF|Verified	Glycerophosphocholine phosphodiesterase; mutation confers hypersensitivity to 5-fluorouracil (5-FU); F-12/CO2 early biofilm induced	Plate 44	B06	0.05	N
orf19.3936	GDE1	CAL0000191313	GDE1	ORF|Verified	Glycerophosphocholine phosphodiesterase; mutation confers hypersensitivity to 5-fluorouracil (5-FU); F-12/CO2 early biofilm induced	Plate 09	B11	0.18	N
orf19.2192	GDH2	CAL0000201467	GDH2	ORF|Uncharacterized	Putative NAD-specific glutamate dehydrogenase; fungal-specific; transcript regulated by Nrg1, Mig1, Tup1, and Gcn4; stationary phase enriched protein; flow model biofilm induced; Spider biofilm induced	Plate 38	A01	-0.23	N
orf19.2192	GDH2	CAL0000201467	GDH2	ORF|Uncharacterized	Putative NAD-specific glutamate dehydrogenase; fungal-specific; transcript regulated by Nrg1, Mig1, Tup1, and Gcn4; stationary phase enriched protein; flow model biofilm induced; Spider biofilm induced	Plate 06	E12	-0.19	N
orf19.7261	GDI1	CAL0000192989	GDI1	ORF|Uncharacterized	Putative Rab GDP-dissociation inhibitor; GlcNAc-induced protein; Spider biofilm repressed	Plate 03	G12	-0.08	N
orf19.4496		CAL0000189844	GDT1	ORF|Uncharacterized	Ortholog(s) have role in cellular calcium ion homeostasis and Golgi medial cisterna, cis-Golgi network, endoplasmic reticulum, fungal-type vacuole membrane localization	Plate 26	D11	-0.08	N
orf19.1712	GEA2	CAL0000192304	GEA2	ORF|Uncharacterized	Putative ARF GTP/GDP exchange factor; induced in low iron; flow model biofilm repressed	Plate 06	D03	0.01	N
orf19.5880		CAL0000193105	GEF1	ORF|Uncharacterized	Putative voltage-gated chloride channel; predicted role in copper ion and iron ion homeostasis; flow model biofilm induced	Plate 21	F09	-0.19	N
orf19.5880		CAL0000193105	GEF1	ORF|Uncharacterized	Putative voltage-gated chloride channel; predicted role in copper ion and iron ion homeostasis; flow model biofilm induced	Plate 32	A11	-0.18	N
orf19.6016		CAL0000185710	GEM1	ORF|Uncharacterized	Ortholog(s) have GTPase activity, calcium ion binding activity, role in mitochondrion inheritance, phospholipid homeostasis, regulation of mitochondrion organization and ERMES complex, cytosol, nuclear envelope localization	Plate 22	H11	0.31	N
orf19.6736		CAL0000193890	GEP3	ORF|Uncharacterized	Protein required for mitochondrial ribosome small subunit biogenesis; role in maturation of SSU-rRNA; Spider biofilm induced	Plate 33	H04	-0.33	N
orf19.2101		CAL0000180884	GET1	ORF|Uncharacterized	Ortholog(s) have protein anchor activity, role in protein insertion into ER membrane, retrograde vesicle-mediated transport, Golgi to ER and GET complex, mitochondrion localization	Plate 59	G05	-0.04	N
orf19.4839		CAL0000174567	GET2	ORF|Uncharacterized	GET complex subunit; expression downregulated in an ssr1 null mutant	Plate 50	G04	0.28	N
orf19.2965		CAL0000195169	GET3	ORF|Uncharacterized	Putative guanyl-nucleotide exchange factor; Spider biofilm repressed	Plate 23	E02	0.12	N
orf19.1618	GFA1	CAL0000176261	GFA1	ORF|Verified	Glucosamine-6-phosphate synthase, homotetrameric enzyme of chitin/hexosamine biosynthesis; inhibited by UDP-GlcNAc, FMDP, N-acyl peptide, kanosamine-6-P; functional homolog of S. cerevisiae Gfa1p; Cagrowth-phase regulated; catalytic Cys	Plate 04	G09	0.12	N
orf19.3006	GGA2	CAL0000181277	GGA2	ORF|Uncharacterized	Protein involved in Golgi trafficking; rat catheter and Spider biofilm repressed	Plate 25	A03	-0.1	N
orf19.5131		CAL0000176928	GID7	ORF|Uncharacterized	Ortholog of S. cerevisiae Gid7, a GID complex protein; involved in proteasome-dependent catabolite inactivation of fructose-1,6-bisphosphatase; Hap43-repressed gene	Plate 29	H08	0.15	N
orf19.2305		CAL0000197543	GIM4	ORF|Uncharacterized	Ortholog(s) have tubulin binding activity, role in tubulin complex assembly and prefoldin complex localization	Plate 38	H07	-0.09	N
orf19.2471	GIM5	CAL0000194812	GIM5	ORF|Uncharacterized	Putative heterohexameric cochaperone prefoldin complex subunit; macrophage/pseudohyphal-repressed gene and macrophage-induced protein	Plate 44	A01	0.03	N
orf19.663	GIN4	CAL0000191817	GIN4	ORF|Verified	Autophosphorylated kinase; role in pseudohyphal-hyphal switch and cytokinesis; phosphorylates Cdc11p on S395; necessary for septin ring within germ tube but not for septin band at mother cell junction; physically associates with septins	Plate 39	D11	-0.18	N
orf19.6544	LPI9	CAL0000189406	GIP3	ORF|Uncharacterized	Protein phosphatase type 1 regulator; role in chromosome segregation, regulation of phosphoprotein phosphatase activity; rat catheter and Spider biofilm induced	Plate 03	C11	-0.37	N
orf19.6544	LPI9	CAL0000189406	GIP3	ORF|Uncharacterized	Protein phosphatase type 1 regulator; role in chromosome segregation, regulation of phosphoprotein phosphatase activity; rat catheter and Spider biofilm induced	Plate 56	A02	-0.07	N
orf19.6587	GIR2	CAL0000185013	GIR2	ORF|Verified	Ortholog of S. cerevisiae Gir2; transposon mutation affects filamentous growth	Plate 56	D06	0.15	N
orf19.6003		CAL0000186615	GIS3	ORF|Uncharacterized	Protein of unknown function; role in intracellular signal transduction; Spider biofilm induced	Plate 53	C07	-0.09	N
orf19.2710		CAL0000177434	GLC8	ORF|Uncharacterized	Ortholog(s) have enzyme activator activity, role in chromosome segregation and cytoplasm, nucleus localization	Plate 38	C12	-0.08	N
orf19.2215	GLE1	CAL0000197782	GLE1	ORF|Verified	Putative nucleoporin; moderately induced at 42 degrees C	Plate 58	D02	0.25	N
orf19.734	GLK1	CAL0000189805	GLK1	ORF|Uncharacterized	Putative glucokinase; transcript regulated upon yeast-hyphal switch; Efg1 regulated; fluconazole-induced; induced in core stress response; colony morphology-related gene regulation by Ssn6; GlcNAc-induced protein	Plate 22	G04	0.3	N
orf19.3912	GLN3	CAL0000189426	GLN3	ORF|Verified	GATA transcription factor, involved in regulation of nitrogen starvation-induced filamentous growth; regulates transcription of Mep2 ammonium permease; regulated by Gcn2 and Gcn4; mRNA binds She3; Spider biofilm induced	Plate 58	E12	0.27	N
orf19.7064	GLN4	CAL0000198388	GLN4	ORF|Uncharacterized	Putative tRNA-Gln synthetase; genes encoding ribosomal subunits, translation factors, tRNA synthetases are downregulated upon phagocytosis by murine macrophage; protein present in exponential and stationary growth phase yeast cultures	Plate 12	G02	0.06	N
orf19.6058	GLO1	CAL0000175730	GLO1	ORF|Uncharacterized	Putative monomeric glyoxalase I; oxidative stress-induced via Cap1; flow model and rat catheter biofilm repressed	Plate 12	G12	0.26	N
orf19.4088	GLO2	CAL0000189186	GLO2	ORF|Uncharacterized	Ortholog(s) have hydroxyacylglutathione hydrolase activity, role in cellular carbohydrate metabolic process, methylglyoxal catabolic process to D-lactate and cytosol, mitochondrion, nucleus localization	Plate 07	B04	0.44	N
orf19.4147	GLR1	CAL0000194377	GLR1	ORF|Verified	Glutathione reductase; upregulated by human neutrophils; oxidative stress-induced regulation via Cap1p; overexpression correlates with multidrug resistance in a cap1 mutant, farnesol induced; stationary phase enriched protein	Plate 01	G03	0.22	N
orf19.6257	GLT1	CAL0000182870	GLT1	ORF|Uncharacterized	Putative glutamate synthase; regulated by Sef1, Sfu1, and Hap43; rat catheter biofilm repressed	Plate 44	B05	0.24	N
orf19.6305		CAL0000176940	GLY1	ORF|Verified	Hydroxytrimethyllysine aldolase, the second enzyme in the carnitine biosynthesis pathway; rat catheter biofilm repressed	Plate 09	A07	-0.03	N
orf19.943	FET33	CAL0000197555	GMC1	ORF|Verified	Putative multicopper ferro-O2-oxidoreductase; repressed in core caspofungin response; fails to complement S. cerevisiae fet3 iron-related phenotypes; rat catheter and Spider biofilm induced	Plate 17	A11	-0.1	N
orf19.7228		CAL0000180152	GMH1	ORF|Uncharacterized	Possible Golgi membrane protein; transcript positively regulated by Tbf1; mRNA binds She3	Plate 21	G09	0.03	N
orf19.837	GNA1	CAL0000198802	GNA1	ORF|Verified	Glucosamine-6-phosphate acetyltransferase; enzyme of UDP-GlcNAc biosynthesis; required for viability in absence of GlcNAc supplementation; required for persistent infection and wild-type virulence in mouse systemic infection	Plate 20	B06	0.19	N
orf19.3536		CAL0000177663	GNT1	ORF|Uncharacterized	Ortholog(s) have acetylglucosaminyltransferase activity, role in protein N-linked glycosylation and Golgi medial cisterna localization	Plate 34	F05	-0.02	N
orf19.3688		CAL0000189656	GON7	ORF|Uncharacterized	Ortholog(s) have chromatin DNA binding activity and role in cell wall mannoprotein biosynthetic process, positive regulation of transcription from RNA polymerase II promoter, telomere maintenance	Plate 36	D01	-0.27	N
orf19.2989	GOR1	CAL0000192040	GOR1	ORF|Uncharacterized	Ortholog(s) have glyoxylate reductase activity, role in glyoxylate catabolic process and cytosol, extracellular region, mitochondrion, nucleus localization	Plate 15	G01	-0.2	N
orf19.6551		CAL0000174632	GOS1	ORF|Uncharacterized	Ortholog(s) have SNAP receptor activity, role in Golgi vesicle transport, vesicle fusion and Golgi medial cisterna, SNARE complex localization	Plate 17	H05	0.17	N
orf19.3972		CAL0000176610	GOT1	ORF|Uncharacterized	Ortholog(s) have role in ER to Golgi vesicle-mediated transport, Golgi to endosome transport and ER to Golgi transport vesicle, Golgi membrane, endoplasmic reticulum localization	Plate 24	H06	0.49	N
orf19.4015	CAG1	CAL0000174954	GPA1	ORF|Verified	heterotrimeric G protein alpha subunit; positive role in mating pheromone response; opaque-enriched transcript; transcript repressed by MTLa1-MTLalpha2; regulated by hemoglobin-responsive Hbr1 via MTL genes; rat catheter biofilm repressed	Plate 10	G08	0.13	N
orf19.1621	GPA2	CAL0000186613	GPA2	ORF|Verified	G-protein alpha subunit; regulates filamentous growth, copper resistance; involved in cAMP-mediated glucose signaling; reports differ on role in cAMP-PKA pathway, MAP kinase cascade; Gpr1 C terminus binds Gpa2; regulates HWP1 and ECE1	Plate 32	D11	0.26	N
orf19.4577		CAL0000183187	GPB1	ORF|Uncharacterized	Ortholog(s) have GTPase activating protein binding, cAMP-dependent protein kinase inhibitor activity, signal transducer activity	Plate 36	G06	0.05	N
orf19.1756	GPD1	CAL0000200026	GPD1	ORF|Verified	Glycerol-3-phosphate dehydrogenase; glycerol biosynthesis; regulated by Efg1; regulated by Tsa1, Tsa1B under H2O2 stress conditions; Sflow model and Spider biofilm induced	Plate 53	C12	0	N
orf19.6977	GPI1	CAL0000200471	GPI1	ORF|Uncharacterized	Putative protein of GPI synthesis; expression is reduced in a fluconazole-resistant isolate	Plate 26	C09	-0.14	N
orf19.3996		CAL0000192151	GPI10	ORF|Uncharacterized	Putative mannosyltransferase; similar to S. cerevisiae Gpi10p; has HKEXRF motif	Plate 10	D12	0.06	N
orf19.2761		CAL0000185478	GPI11	ORF|Verified	Putative glycosylphosphatidylinositol (GPI) anchor assembly protein; transposon insertion causes decreased colony wrinkling but does not block true hyphal growth; induced by nitric oxide independent of Yhb1p	Plate 24	D08	0.05	N
orf19.4903		CAL0000183720	GPI12	ORF|Uncharacterized	Ortholog(s) have endoplasmic reticulum localization	Plate 04	D10	0.32	N
orf19.832	GPI13	CAL0000198195	GPI13	ORF|Uncharacterized	Major facilitator superfamily protein; has phosphodiesterase/nucleotide pyrophosphatase domain; similar to S. cerevisiae Gpi13p, which acts in GPI anchor biosynthesis; Hap43p-induced gene	Plate 02	H12	0.06	N
orf19.4581		CAL0000197470	GPI14	ORF|Uncharacterized	Putative glycosylphosphatidylinositol-alpha 1,4 mannosyltransferase I; regulated by Tsa1p, Tsa1Bp under H2O2 stress conditions	Plate 04	G05	-0.42	N
orf19.2529		CAL0000181082	GPI15	ORF|Uncharacterized	Ortholog of S. cerevisiae Gpa15; involved in the synthesis of glycosylphosphatidylinositol (GPI) anchors; shuman Pig-H, which is also involved in GPI assembly; Spider biofilm induced	Plate 42	E12	0.14	N
orf19.2677		CAL0000190236	GPI16	ORF|Uncharacterized	Putative GPI transamidase component; possibly an essential gene, disruptants not obtained by UAU1 method	Plate 05	H05	-0.24	N	yes
orf19.1063		CAL0000178044	GPI18	ORF|Uncharacterized	Ortholog(s) have dolichyl-phosphate-mannose-glycolipid alpha-mannosyltransferase activity, role in GPI anchor biosynthetic process and integral to endoplasmic reticulum membrane, mannosyltransferase complex, mitochondrion localization	Plate 21	C08	0.04	N
orf19.3557	GPI19	CAL0000176510	GPI19	ORF|Verified	Subunit of GPI-GlcNAc transferase; role in synthesis of N-acetylglucosaminyl phosphatidylinositol (GlcNAc-PI), the first intermediate in GPI anchor synthesis; complements S. cerevisiae gpi19 mutant; flow model biofilm induced	Plate 37	F04	-0.02	N
orf19.538	GPI2	CAL0000197896	GPI2	ORF|Verified	Subunit of the GPI-N-acetylglucosaminyl transferase (GPI-GnT) that catalyzes the first step in GPI anchor biosynthesis	Plate 10	E09	0.1	N
orf19.2799	GPI8	CAL0000200776	GPI8	ORF|Uncharacterized	Protein similar to S. cerevisiae Gpi8p, which is a subunit of the GPI transamidase complex that adds GPI anchors to proteins; likely to be essential for growth, based on an insertional mutagenesis strategy	Plate 25	F12	0.29	N
orf19.903	GPM1	CAL0000185566	GPM1	ORF|Verified	Phosphoglycerate mutase; surface protein that binds host complement Factor H and FHL-1; antigenic; fluconazole, or amino acid starvation (3-AT) induced, farnesol-repressed; Hap43, flow model biofilm induced; Spider biofilm repressed	Plate 29	G08	0.07	N
orf19.3169		CAL0000193443	GPN2	ORF|Uncharacterized	Ortholog(s) have role in RNA polymerase II complex localization to nucleus, RNA polymerase III complex localization to nucleus, establishment of mitotic sister chromatid cohesion and cytosol, nucleus localization	Plate 09	H03	0.02	N
orf19.3130		CAL0000198582	GPN3	ORF|Uncharacterized	Ortholog of S. cerevisiae Gpn3 a GTPase with a role in biogenesis of RNA pol II and polIII; possibly an essential gene, disruptants not obtained by UAU1 method	Plate 28	C08	0.31	N
orf19.5437	RHR2	CAL0000177047	GPP1	ORF|Verified	Glycerol 3-phosphatase; roles in osmotic tolerance, glycerol accumulation in response to salt; Spider/flow model biofilm induced; regulated by macrophage, stress, yeast-hyphal switch, pheromone, Gcn4, Hog1, Nrg1, Tup1	Plate 12	H11	0.09	N
orf19.5815	SCT2	CAL0000191565	GPT2	ORF|Uncharacterized	Putative glycerol-3-phosphate acyltransferase; fungal-specific (no human or murine homolog)	Plate 07	F01	0.27	N
orf19.721		CAL0000182248	GRC3	ORF|Uncharacterized	Ortholog(s) have polynucleotide 5'-hydroxyl-kinase activity	Plate 05	B11	-0.06	N
orf19.5611		CAL0000179051	GRE2	ORF|Uncharacterized	Predicted 3-methylbutanol:NAD(P) oxidoreductase and methylglyoxal reductase (NADPH-dependent); role in ergosterol metabolic process; early stage flow model biofilm induced; Spider biofilm induced	Plate 59	B02	0.14	N
orf19.4317	GRE3	CAL0000192827	GRE3	ORF|Uncharacterized	Putative D-xylose reductase; antigenic in murine systemic infection; soluble protein in hyphae; induced by farnesol, macrophage interaction and by Mnl1 under weak acid stress; stationary-phase enriched protein; Spider biofilm induced	Plate 09	H05	0.06	N
orf19.3944	GRR1	CAL0000180420	GRR1	ORF|Verified	F-box protein component of the SCF ubiquitin-ligase complex required for cell cycle progression; involved in negative control of pseudohyphal growth; Spider biofilm induced	Plate 07	D04	0.14	N
orf19.437	GRS1	CAL0000176302	GRS1	ORF|Uncharacterized	Putative tRNA-Gly synthetase; genes encoding ribosomal subunits, translation factors, tRNA synthetases are downregulated upon phagocytosis by murine macrophage; stationary phase enriched protein	Plate 29	D03	0.12	N
orf19.6059	TTR1	CAL0000190988	GRX2	ORF|Verified	Putative glutaredoxin; described as a glutathione reductase; induced by human neutrophils and benomyl treatment; alkaline repressed; regulated by Gcn2 and Gcn4; required for virulence in mouse model; Spider biofilm induced	Plate 06	D02	-0.06	N
orf19.2782		CAL0000183749	GRX5	ORF|Uncharacterized	Ortholog(s) have disulfide oxidoreductase activity, role in cellular response to oxidative stress, response to osmotic stress and mitochondrial matrix localization	Plate 33	E02	0.11	N
orf19.4150		CAL0000192543	GRX7	ORF|Uncharacterized	Putative glutaredoxin; induced by nitric oxide; Spider biofilm induced	Plate 25	F04	-0.1	N
orf19.2929	GSC1	CAL0000176780	GSC2	ORF|Verified	Essential beta-1,3-glucan synthase subunit; gsc1 allele determines resistance/sensitivity to echinocandins; 16 predicted membrane-spanning regions; mRNA abundance declines after yeast-to-hypha transition; Spider biofilm induced	Plate 42	F08	-0.5	N
orf19.2929	GSC1	CAL0000176780	GSC2	ORF|Verified	Essential beta-1,3-glucan synthase subunit; gsc1 allele determines resistance/sensitivity to echinocandins; 16 predicted membrane-spanning regions; mRNA abundance declines after yeast-to-hypha transition; Spider biofilm induced	Plate 01	H01	-0.25	N
orf19.6082		CAL0000182274	GSF2	ORF|Verified	Ortholog(s) have unfolded protein binding activity, role in protein folding, protein localization to cell surface and integral to endoplasmic reticulum membrane, mitochondrial outer membrane localization	Plate 38	D07	-0.14	N
orf19.5059	GCS1	CAL0000193135	GSH1	ORF|Verified	Gamma-glutamylcysteine synthetase; glutathione synthesis, required for virulence;induced in low iron, H2O2, Cd, or presence of human neutrophils; possibly adherence-induced; Spider and F-12/CO2 biofilm induced	Plate 32	B07	0.31	N
orf19.3286		CAL0000200391	GTB1	ORF|Uncharacterized	Ortholog(s) have alpha-glucosidase activity, role in polysaccharide biosynthetic process, protein N-linked glycosylation and endoplasmic reticulum lumen, glucosidase II complex localization	Plate 31	F06	0.21	N
orf19.3617	GTR1	CAL0000174018	GTR1	ORF|Uncharacterized	Putative GTP-binding protein; transcript is upregulated in clinical isolates from HIV+ patients with oral candidiasis; (see Locus History Note for Assembly 19 correction)	Plate 06	E05	-0.09	N
orf19.6393		CAL0000185294	GTS1	ORF|Uncharacterized	Putative Arf3p GTPase activating protein; Hap43p-repressed gene; possibly an essential gene, disruptants not obtained by UAU1 method	Plate 48	E12	0.02	N
orf19.359	GTT12	CAL0000179604	GTT1	ORF|Uncharacterized	Ortholog(s) have glutathione peroxidase activity, glutathione transferase activity, role in glutathione metabolic process and endoplasmic reticulum, mitochondrial outer membrane, plasma membrane localization	Plate 57	A01	-0.01	N
orf19.3430		CAL0000194149	GTT3	ORF|Verified	Plasma membrane-associated protein; physically interacts with TAP-tagged Nop1p	Plate 53	H05	0.13	N
orf19.4813	GUA1	CAL0000179678	GUA1	ORF|Verified	Putative GMP synthase, involved in the final step of guanine biosynthesis; soluble protein in hyphae; flucytosine induced; macrophage-downregulated protein abundance; protein level decreases in stationary phase cultures	Plate 08	D07	0.11	N
orf19.4985	GUP1	CAL0000180356	GUP1	ORF|Verified	Putative O-acyltransferase with a role in glycerol uptake; functionally complements growth of S. cerevisiae gup1 mutant under salt stress; required for normal ergosterol distribution, hyphal growth, biofilm formation	Plate 12	C01	0.49	N
orf19.7057	GUS1	CAL0000193213	GUS1	ORF|Uncharacterized	Putative glutamine-tRNA ligase; stationary phase enriched protein; Spider biofilm repressed	Plate 04	F08	0.12	N
orf19.558	GUT1	CAL0000201946	GUT1	ORF|Uncharacterized	Putative glycerol kinase; downregulated upon adherence to polystyrene; greater mRNA abundance observed in a cyr1 homozygous null mutant than in wild type	Plate 32	G03	-0.04	N
orf19.1236	GVP36	CAL0000197945	GVP36	ORF|Uncharacterized	BAR domain protein; ocalizes to early and late Golgi vesicles; predicted role in adaptation to varying nutrient concentrations, fluid-phase endocytosis, actin cytoskeleton polarization and vacuole biogenesis; rat catheter biofilm repressed	Plate 24	F01	-0.09	N
orf19.4315		CAL0000196358	GYP8	ORF|Uncharacterized	Ortholog(s) have Rab GTPase activator activity, role in vesicle-mediated transport and intracellular localization	Plate 37	C10	0.1	N
orf19.2842	GZF3	CAL0000183131	GZF3	ORF|Verified	GATA-type transcription factor; oxidative stress-induced via Cap1; mutant has abnormal colony morphology and altered sensitivity to fluconazole, LiCl, and copper; Spider biofilm induced	Plate 02	F04	0.01	N
orf19.5001	CUP2	CAL0000185450	HAA1	ORF|Verified	Putative copper-binding transcription factor; required for normal resistance to copper; activates transcription of metallothionein genes; Hap43-repressed; Spider biofilm induced	Plate 45	H05	-0.14	N
orf19.2432	HAC1	CAL0000199458	HAC1	ORF|Verified	bZIP transcription factor; role in unfolded protein response and control of morphology; transcript undergoes atypical splicing at C terminus under ER stress; induced during mating and by caspofungin; mRNA binds She3; Spider biofilm induced	Plate 53	B07	0	N
orf19.1108	HAM1	CAL0000174774	HAM1	ORF|Uncharacterized	Putative deoxyribonucleoside triphosphate pyrophosphohydrolase; caspofungin repressed; regulated by Gcn2p and Gcn4p	Plate 24	D04	0.08	N
orf19.4145	ZCF20	CAL0000186748	HAP1	ORF|Uncharacterized	Zn(II)2Cys6 transcription factor orthologous to S. cerevisiae Hap1; regulated by Sef1, Sfu1; Hap43-induced; Spider biofilm induced	Plate 37	C03	-0.15	N
orf19.1228	HAP2	CAL0000184546	HAP2	ORF|Verified	CCAAT-binding transcription factor; regulates low-iron induction of FRP1; in these conditions CBF comprises Hap43 and probably Hap2 and Hap3; possibly essential, disruptants not obtained by UAU1 method; Cap1-dependent induction in low iron	Plate 54	G11	-0.11	N
orf19.517	HAP31	CAL0000175007	HAP3	ORF|Verified	Putative CCAAT-binding transcription factor; regulates CYC1; required for resistance to rapamycin, copper; induced in high iron; repressed in low iron; Sef1, Sfu1, and Hap43 regulated; rat catheter and Spider biofilm induced	Plate 22	E07	0.1	N
orf19.1973	HAP5	CAL0000182721	HAP5	ORF|Verified	Component of CCAAT-binding transcription factor; roles in filamentous growth, low-iron induction of FRP1; regulates genes involved in respiratory growth; functional homolog of S. cerevisiae Hap5p; Cap1p-dependent expression in low iron	Plate 22	A02	-0.2	N
orf19.3962	HAS1	CAL0000175982	HAS1	ORF|Verified	Functional homolog of S. cerevisiae Has1p, which is a nucleolar protein of the DEAD-box ATP-dependent RNA helicase family that is involved in biogenesis of the ribosome, particularly the small (40S) subunit; caspofungin-downregulated	Plate 27	A07	0.25	N
orf19.779	HAT1	CAL0000199484	HAT1	ORF|Verified	Hat1-Hat2 histone acetyltransferase complex subunit; involved in DNA damage repair and morphogenesis; mutations cause constitutive pseudohyphal growth, white to opaque switch, caspofungin sensitivity; rat catheter, Spider biofilm repressed	Plate 21	G05	0.03	N
orf19.2146	HAT2	CAL0000185853	HAT2	ORF|Verified	Putative Hat1-Hat2 histone acetyltransferase complex subunit; role in DNA damage repair and morphogenesis; mutations cause constitutive pseudohyphal growth, caspofungin sensitivity; rat catheter and Spider biofilm repressed	Plate 32	H11	-0.04	N
orf19.7144		CAL0000193151	HBS1	ORF|Uncharacterized	Ortholog(s) have GTPase activity, ribosome binding activity, role in nonfunctional rRNA decay, nuclear-transcribed mRNA catabolic process, no-go decay, ribosome disassembly and cytosol localization	Plate 57	D10	0.04	N
orf19.2712	HCA4	CAL0000199884	HCA4	ORF|Uncharacterized	Putative role in regulation of cell wall biogenesis; Hap43p-induced gene; possibly an essential gene, disruptants not obtained by UAU1 method; flow model and rat catheter biofilm induced	Plate 27	E09	-0.14	N
orf19.3396	HCH1	CAL0000176856	HCH1	ORF|Uncharacterized	Ortholog of S. cerevisiae Hch1, a regulator of heat shock protein Hsp90; regulated by Gcn4; induced in response to amino acid starvation (3-aminotriazole treatment); mutants are viable	Plate 33	H02	0.26	N
orf19.4853	HCM1	CAL0000174229	HCM1	ORF|Uncharacterized	Protein with forkhead domain; similar to S. cerevisiae Hcm1p; Hap43p-induced gene	Plate 55	H11	0.07	N
orf19.7613	HCR1	CAL0000183414	HCR1	ORF|Uncharacterized	Putative translation initiation factor; repressed upon phagocytosis by murine macrophage; Spider biofilm repressed	Plate 51	A11	0.2	N
orf19.2606	HDA1	CAL0000201463	HDA1	ORF|Verified	Histone deacetylase; inducer of filamentation; conserved deacetylation motif; regulates white-to-opaque switch frequency but not opaque-to-white switch; greater expression in white cells than opaque cells; inhibited by trichostatin-A;	Plate 08	B08	-0.24	N
orf19.6952		CAL0000193742	HDA2	ORF|Verified	Ortholog(s) have DNA binding, chromatin binding, histone deacetylase activity	Plate 37	E11	-0.11	N
orf19.5627		CAL0000175912	HEK2	ORF|Uncharacterized	S. cerevisiae ortholog Hek2/Khd1 is a putative RNA binding protein involved in the asymmetric localization of ASH1 mRNA; Hap43-induced gene	Plate 41	D01	0.2	N
orf19.3449		CAL0000200284	HEL2	ORF|Uncharacterized	Ortholog(s) have ubiquitin-protein ligase activity, role in histone catabolic process, histone ubiquitination and cytoplasm, ribosome localization	Plate 14	E02	0.27	N
orf19.2601	HEM1	CAL0000189686	HEM1	ORF|Verified	Putative 5-aminolevulinate synthase; caspofungin repressed; induced by high iron, nitric oxide; regulated by Ssn6; Hap43-repressed; Spider biofilm induced	Plate 07	E06	0.05	N
orf19.5369		CAL0000200987	HEM12	ORF|Uncharacterized	Uroporphyrinogen decarboxylase; catalyzes the 5th step in the heme biosynthetic pathway; flow model and Spider biofilm repressed	Plate 05	H11	0.11	N
orf19.2803	HEM13	CAL0000191428	HEM13	ORF|Verified	Coproporphyrinogen III oxidase; antigenic; on yeast cell surface, not hyphae; iron-regulated expression; Hap43, macrophage-repressed; farnesol-induced; possibly essential; flow model biofilm induced; rat catheter, Spider biofilm repressed	Plate 02	B09	0	N
orf19.4747	HEM14	CAL0000182679	HEM14	ORF|Uncharacterized	Putative protoporphyrinogen oxidase; involved in heme biosynthesis; predicted Kex2p substrate; iron regulated transcript; Yfh1-induced; Hap43-repressed; rat catheter biofilm repressed	Plate 25	A05	0.11	N
orf19.1880	HEM15	CAL0000185155	HEM15	ORF|Uncharacterized	Putative ferrochelatase involved in heme biosynthesis; transcript not regulated by iron levels and not affected by a yfh1 null mutation; Spider biofilm repressed	Plate 08	A02	-0.3	N
orf19.898	HEM2	CAL0000184061	HEM2	ORF|Uncharacterized	Putative porphobilinogen synthase; induced in high iron; protein level decrease in stationary phase cultures; Spider biofilm repressed	Plate 01	C03	0.06	N
orf19.1742	HEM3	CAL0000176208	HEM3	ORF|Verified	Hydroxymethylbilane synthase; converts 4-porphobilinogen to hydroxymethylbilane in heme biosynthesis; induced in high iron, CO2; alkaline repressed; regulated by Sef1, Sfu1, and Hap43; rat catheter and Spider biofilm induced	Plate 28	G01	0.07	N
orf19.6066		CAL0000181570	HFD1	ORF|Uncharacterized	Hexadecenal dehydrogenase; involved in the conversion of sphingosine 1-phosphate breakdown product hexadecenal to hexadecenoic acid; Spider biofilm induced	Plate 17	E09	-0.1	N
orf19.810		CAL0000197478	HFM1	ORF|Uncharacterized	Ortholog(s) have DNA helicase activity, role in DNA unwinding involved in DNA replication, reciprocal meiotic recombination, synapsis and nucleus localization	Plate 44	B10	0.18	N
orf19.4587	HGH1	CAL0000178023	HGH1	ORF|Uncharacterized	Putative HMG1/2-related protein; transcript regulated by Mig1	Plate 12	H05	0.15	N
orf19.1854	HHF22	CAL0000199430	HHF2	ORF|Uncharacterized	Putative histone H4; regulated by Efg1; flucytosine, fluconazole-induced; amphotericin B, caspofungin repressed; colony morphology-related gene regulation by Ssn6; Hap43-induced; rat catheter and Spider biofilm repressed	Plate 21	C12	0.12	N
orf19.1853	HHT2	CAL0000187299	HHT2	ORF|Uncharacterized	Putative histone H3; farnesol regulated; Hap43-induced; rat catheter and Spider biofilm repressed	Plate 23	E10	-0.08	N
orf19.4295		CAL0000181007	HIR2	ORF|Uncharacterized	Ortholog(s) have DNA binding, nucleosome binding, transcription corepressor activity	Plate 17	C03	0.02	N
orf19.6719		CAL0000198181	HIR3	ORF|Verified	Putative nucleosome assembly protein; homozygous transposon insertion causes decreased colony wrinkling under filamentous growth-inducing conditions, but does not block true hyphal formation in liquid media	Plate 13	E02	-0.05	N
orf19.6719		CAL0000198181	HIR3	ORF|Verified	Putative nucleosome assembly protein; homozygous transposon insertion causes decreased colony wrinkling under filamentous growth-inducing conditions, but does not block true hyphal formation in liquid media	Plate 38	A07	0.19	N
orf19.4026	HIS1	CAL0000180598	HIS1	ORF|Verified	ATP phosphoribosyl transferase; enzyme of histidine biosynthesis; acid upregulated/alkaline repressed by Rim101; regulated by Gcn2, Gcn4; strain CA9 is a his1 mutant; flow model biofilm induced; Spider biofilm repressed	Plate 08	H01	0.02	N
orf19.6699		CAL0000186253	HIS2	ORF|Uncharacterized	Ortholog(s) have histidinol-phosphatase activity, role in histidine biosynthetic process and cytosol, nucleus localization	Plate 13	D11	0.01	N
orf19.183	HIS3	CAL0000187142	HIS3	ORF|Verified	Imidazoleglycerol-phosphate dehydratase, enzyme of histidine biosynthesis; functionally complements S. cerevisiae his3-1 mutation; hyphal-induced expression; regulated by Gcn2p and Gcn4p; fungal-specific (no human or murine homolog)	Plate 26	A10	-0.18	N
orf19.5639	HIS4	CAL0000177625	HIS4	ORF|Verified	Multifunctional enzyme that catalyzes three steps of histidine biosynthesis, with phosphoribosyl-AMP cyclohydrolase, phosphoribosyl-ATP diphosphatase, and histidinol dehydrogenase activities; required for wild-type adhesion to human calls	Plate 22	G03	-0.12	N
orf19.1249		CAL0000175514	HIS6	ORF|Uncharacterized	Ortholog(s) have 1-(5-phosphoribosyl)-5-[(5-phosphoribosylamino)methylideneamino]imidazole-4-carboxamide isomerase activity, role in histidine biosynthetic process and cytosol, nucleus localization	Plate 07	D03	-0.1	N
orf19.5505	HIS7	CAL0000179206	HIS7	ORF|Uncharacterized	Putative imidazole glycerol phosphate synthase; histidine biosynthesis; no human/murine homolog; transcription induced by histidine starvation; regulated by Gcn2p and Gcn4p; higher protein level in stationary phase	Plate 25	E09	-0.11	N
orf19.2723	HIT1	CAL0000190275	HIT1	ORF|Uncharacterized	Ortholog of S. cerevisiae Hit1; protein of unknown function required for high temperature growth; flow model biofilm induced; Spider biofilm induced	Plate 35	H03	-0.28	N
orf19.7175	HLJ1	CAL0000175895	HLJ1	ORF|Uncharacterized	Putative HSP40 co-chaperone; repressed during the mating process	Plate 27	B10	0.03	N
orf19.7661	HMI1	CAL0000191199	HMI1	ORF|Verified	ATP-dependent 3' - 5' helicase involved in maintenance of mitochondrial DNA; ortholog of S. cerevisiae Hmi1; rat catheter biofilm repressed	Plate 21	F11	-0.09	N
orf19.6645	HMO1	CAL0000192851	HMO1	ORF|Verified	HMG-box transcription factor; binds upstream of hexose and ergosterol metabolism and cell cycle genes; activates pseudohyphal growth when expressed in S. cerevisiae; repressed in hyphae; Spider biofilm repressed	Plate 52	H04	0.09	N
orf19.3291	HMT1	CAL0000187520	HMT1	ORF|Verified	Major type I protein arginine methyltransferase (PRMT); involved in asymmetric dimethylation of arginine residues; involved in nuclear export of Npl3p; Spider biofilm repressed	Plate 22	D06	0.21	N
orf19.2072		CAL0000192010	HNM1	ORF|Uncharacterized	Ortholog(s) have (R)-carnitine transmembrane transporter activity, choline transmembrane transporter activity, ethanolamine transmembrane transporter activity	Plate 08	G09	0	N
orf19.2341	HNT1	CAL0000178567	HNT1	ORF|Uncharacterized	Protein with similarity to protein kinase C inhibitor-I; protein level decreases in stationary phase cultures	Plate 23	D04	-0.03	N
orf19.7419	HNT2	CAL0000200540	HNT2	ORF|Uncharacterized	Putative dinucleoside triphosphate hydrolase; induced upon low-level peroxide stress	Plate 19	D12	0.21	N
orf19.3445	HOC1	CAL0000179200	HOC1	ORF|Uncharacterized	Protein with similarity to mannosyltransferases; similar to S. cerevisiae Hoc1p and C. albicans Och1p	Plate 16	H05	0.13	N
orf19.5664	HOF1	CAL0000193415	HOF1	ORF|Uncharacterized	Ortholog of S. cerevisiae Hof1; a protein localized to the bud neck and required for cytokinesis in S. cerevisiae; periodic mRNA expression, peak at cell-cycle G2/M phase; mutant is viable	Plate 37	G07	0.08	N
orf19.895	HOG1	CAL0000197240	HOG1	ORF|Verified	MAP kinase of osmotic-, heavy metal-, and core stress response; role in regulation of glycerol, D-arabitol in response to stress; phosphorylated in response to H2O2 (Ssk1-dependent) or NaCl; mutant induces protective mouse immune response	Plate 06	A09	-0.1	N
orf19.4889		CAL0000190891	HOL1	ORF|Uncharacterized	Predicted MFS family membrane transporter, member of the drug:proton antiporter (12 spanner) (DHA1) family; Spider biofilm induced	Plate 28	F04	-0.13	N
orf19.1559	HOM2	CAL0000179646	HOM2	ORF|Uncharacterized	Aspartate-semialdehyde dehydrogenase; forms a homodimer; conserved in bacteria, archaea, and fungi but not in mammals; ketoconazole-repressed; protein present in exponential and stationary growth phase yeast cultures; GlcNAc-induced protein	Plate 27	D06	-0.12	N
orf19.1235	HOM3	CAL0000181037	HOM3	ORF|Uncharacterized	Putative L-aspartate 4-P-transferase; fungal-specific (no human or murine homolog); regulated by Gcn2 and Gcn4; early-stage flow model biofilm induced	Plate 16	F11	0.09	N
orf19.2951	HOM6	CAL0000188452	HOM6	ORF|Uncharacterized	Putative homoserine dehydrogenase; Gcn4-regulated; induced by amino acid starvation (3-ATtreatment); macrophage-induced protein; protein level decreases in stationary phase cultures; flow model biofilm repressed	Plate 29	G09	0.07	N
orf19.4411	HOS1	CAL0000175821	HOS1	ORF|Uncharacterized	Histone deacetylase; similar to S. cerevisiae Hos1; has conserved deacetylation motif; slightly greater expression in white cells than in opaque cells	Plate 14	E04	0.04	N
orf19.2772	HOS3	CAL0000178358	HOS3	ORF|Uncharacterized	Histone deacetylase; similar to S. cerevisiae Hos3p; greater expression and longer mRNA in white cells, compared to opaque cells; has conserved deacetylation motif	Plate 13	B08	-0.18	N
orf19.4728		CAL0000179227	HOS4	ORF|Uncharacterized	Ortholog(s) have role in histone deacetylation, negative regulation of meiosis and Set3 complex localization	Plate 16	C03	0.19	N
orf19.3328		CAL0000195853	HOT1	ORF|Uncharacterized	Putative transcription factor; S. cerevisiae ortholog Hot1 is required for the transient induction of glycerol biosynthetic genes GPD1 and GPP2 in response to high osmolarity; filament induced	Plate 31	A11	-0.09	N
orf19.6323	HPA2	CAL0000189823	HPA3	ORF|Uncharacterized	Ortholog(s) have D-amino-acid N-acetyltransferase activity, role in D-amino acid metabolic process and cytosol, nucleus localization	Plate 52	F11	-0.14	N
orf19.5035	HPC2	CAL0000198690	HPC2	ORF|Uncharacterized	Ortholog(s) have DNA binding, nucleosome binding activity	Plate 31	G11	-0.02	N
orf19.4760		CAL0000175693	HPM1	ORF|Uncharacterized	Putative protein-histidine N-methyltransferase; Spider biofilm induced	Plate 15	G07	0.27	N
orf19.5832	HPT1	CAL0000179091	HPT1	ORF|Uncharacterized	Putative hypoxanthine-guanine phosphoribosyltransferase; protein abundance affected by URA3 expression in the CAI4 strain background; protein level decreases in stationary phase; Spider biofilm induced	Plate 14	D07	0.2	N
orf19.719		CAL0000177443	HRD1	ORF|Uncharacterized	Ortholog(s) have ubiquitin-protein ligase activity	Plate 43	C08	0.42	N
orf19.1191		CAL0000187118	HRD3	ORF|Uncharacterized	Ortholog(s) have ubiquitin-protein ligase activity and role in ER-associated ubiquitin-dependent protein catabolic process	Plate 13	G02	-0.15	N
orf19.6788		CAL0000177945	HRI1	ORF|Uncharacterized	Protein with a predicted role in cotranslational protein targeting to membrane; induced during chlamydospore formation in both C. albicans and C. dubliniensis	Plate 56	G06	0.15	N
orf19.5408	HRK1	CAL0000192730	HRK1	ORF|Uncharacterized	Putative serine/threonine kinase; predicted role in cellular ion homeostasis; Spider biofilm repressed	Plate 11	B01	-0.23	N
orf19.5989		CAL0000180372	HRP1	ORF|Uncharacterized	Putative cleavage factor I subunit; required for the cleavage and polyadenylation of pre-mRNA 3' ends; Spider biofilm repressed	Plate 09	F07	0.01	N
orf19.7213		CAL0000197857	HRQ1	ORF|Uncharacterized	Putative ATP-dependent RNA helicase; fungal-specific (no human or murine homolog)	Plate 53	H02	-0.15	N
orf19.3476	HRR25	CAL0000187651	HRR25	ORF|Uncharacterized	Predicted protein serine/threonine kinase; Spider biofilm induced	Plate 20	B09	-0.19	N
orf19.4637		CAL0000177479	HRT3	ORF|Uncharacterized	Ortholog(s) have role in SCF-dependent proteasomal ubiquitin-dependent protein catabolic process, cellular response to methylmercury and SCF ubiquitin ligase complex, cytosol localization	Plate 54	H07	-0.23	N
orf19.6515	HSP90	CAL0000201062	HSC82	ORF|Verified	Essential chaperone, regulates several signal transduction pathways and temperature-induced morphogenesis; activated by heat shock, stress; localizes to surface of hyphae, not yeast cells; mediates echinocandin and biofilm azole resistance	Plate 28	C12	0.51	N
orf19.3233	HSE1	CAL0000197264	HSE1	ORF|Uncharacterized	ESCRT-0 complex subunit; SH3-domain-containing protein	Plate 10	H02	0.03	N
orf19.4775	CTA8	CAL0000175059	HSF1	ORF|Verified	Essential transcription factor, mediates heat shock transcriptional induction; in the absence of heat stress, Cta8p levels are modulated by growth temperature to regulate basal expression of genes involved in protein folding	Plate 03	E01	0.32	N
orf19.2675		CAL0000190260	HSH155	ORF|Uncharacterized	Ortholog(s) have mRNA binding activity, role in spliceosomal complex assembly and U2 snRNP, U2-type prespliceosome localization	Plate 04	D11	0.22	N
orf19.2261		CAL0000197531	HSH49	ORF|Uncharacterized	Ortholog(s) have RNA binding activity, role in mRNA splicing, via spliceosome and U2 snRNP, U2-type prespliceosome, cytosol localization	Plate 02	B07	0.31	N
orf19.4308	HSL1	CAL0000190859	HSL1	ORF|Verified	Probable protein kinase involved in determination of morphology during the cell cycle of both yeast-form and hyphal cells via regulation of Swe1p and Cdc28p; required for full virulence and kidney colonization in mouse systemic infection	Plate 07	G10	0.04	N
orf19.6387	HSP104	CAL0000200274	HSP104	ORF|Verified	Heat-shock protein; roles in biofilm and virulence; complements chaperone, prion activity in S. cerevisiae; guanidine-insensitive; heat shock/stress induced; repressed in farnesol-treated biofilm; sumoylation target; Spider biofilm induced	Plate 27	B07	0.19	N
orf19.4526	HSP30	CAL0000192328	HSP30	ORF|Verified	Putative heat shock protein; fluconazole repressed; amphotericin B induced; Spider biofilm induced; rat catheter biofilm induced	Plate 21	H06	0.29	N
orf19.251	GLX3	CAL0000194072	HSP31	ORF|Verified	Glutathione-independent glyoxalase; binds human immunoglobulin E; alkaline, fluconazole, Hog1 repressed; hypoxia, oxidative stress via Cap1, Hap43 induced; stationary-phase enriched; rat catheter, Spider biofilm induced	Plate 24	E10	-0.2	N
orf19.717	HSP60	CAL0000174464	HSP60	ORF|Verified	Heat shock protein; soluble in hyphae; regulated by Nrg1 and by iron; induced in high iron; heavy metal (cadmium) stress-induced; sumoylation target; protein present in exponential and stationary phase cells; Hap43-repressed	Plate 04	G02	0.23	N
orf19.4761	HST1	CAL0000190389	HST1	ORF|Verified	Putative histone deacetylase, involved in regulation of white-opaque switching	Plate 23	H10	0.03	N
orf19.2580	HST2	CAL0000178194	HST2	ORF|Verified	Putative histone deacetylase; role in regulation of white-opaque switch; Spider biofilm induced	Plate 11	A09	0.1	N
orf19.1934	HST3	CAL0000186930	HST3	ORF|Verified	Histone H3K56 deacetylase; reduced copy number increases opaque cell formation; repressed by MMS, hydroxyurea and high-levels of hydrogen peroxide; Hap43p-induced; ectopic expression blocks genotoxin-induced switching; nicotinamide target	Plate 16	D12	0.12	N
orf19.1793		CAL0000194175	HSV2	ORF|Uncharacterized	Ortholog(s) have phosphatidylinositol binding activity, role in cellular response to nitrogen starvation, piecemeal microautophagy of nucleus and Golgi apparatus, endosome, extrinsic to membrane, fungal-type vacuole localization	Plate 21	B10	0.48	N
orf19.1051	HTA2	CAL0000200441	HTA1	ORF|Uncharacterized	Putative histone H2A; farnesol regulated; rat catheter biofilm repressed; Spider biofilm repressed; Hap43-induced	Plate 21	F04	0.01	N
orf19.6925	HTB1	CAL0000196000	HTB1	ORF|Uncharacterized	Histone H2B; induced by adherence to polystyrene; amphotericin B, caspofungin repressed; flucytosine, fluconazole induced; Efg1 regulated; slow growth, increased white-to opaque switch in ectopic expression strains; Spider biofilm repressed	Plate 29	D04	-0.07	N
orf19.4051	HTS1	CAL0000190585	HTS1	ORF|Uncharacterized	Putative tRNA-His synthetase; downregulated upon phagocytosis by murine macrophage; stationary phase enriched protein; Spider biofilm repressed	Plate 06	C05	0.09	N
orf19.5892		CAL0000198465	HUL4	ORF|Uncharacterized	Ortholog of S. cerevisiae Hul4; similar to hect domain E3 ubiquitin-protein ligases; Hap43-repressed gene	Plate 51	G04	-0.14	N
orf19.6803	HUT1	CAL0000194078	HUT1	ORF|Uncharacterized	Ortholog(s) have UDP-galactose transmembrane transporter activity, role in UDP-galactose transmembrane transport, UDP-glucose transport, regulation of protein folding in endoplasmic reticulum and endoplasmic reticulum localization	Plate 32	A10	-0.15	N
orf19.2154	HXK1	CAL0000186127	HXK1	ORF|Verified	N-acetylglucosamine (GlcNAc) kinase; involved in GlcNAc utilization; required for wild-type hyphal growth and mouse virulence; GlcNAc-induced transcript; induced by alpha pheromone in SpiderM medium	Plate 30	A09	0.09	N
orf19.2020	HGT6	CAL0000181092	HXT6	ORF|Verified	Putative high-affinity MFS glucose transporter; 20 family members; induced in core stress response; fluconazole, oralpharyngeal candidasis induced; flow model biofilm induced; Spider biofilm induced	Plate 15	G12	0.09	N
orf19.796	HYM1	CAL0000174685	HYM1	ORF|Verified	Protein of RAM cell wall integrity signaling network; involved in regulation of Ace2 activity and cellular morphogenesis; role in cell separation, azole sensitivity; required for hyphal growth	Plate 04	D06	-0.09	N
orf19.3426	ANB1	CAL0000197571	HYP2	ORF|Uncharacterized	Translation initiation factor eIF-5A; repressed in hyphae vs yeast cells; downregulated upon phagocytosis by murine macrophage; Hap43-induced; GlcNAc-induced protein; Spider biofilm repressed	Plate 07	D09	-0.13	N
orf19.86		CAL0000196844	HYR1	ORF|Uncharacterized	Putative glutathione peroxidase; induced by peroxide, exposure to neutrophils and macrophage blood fractions; repressed during infection of macrophages; Spider biofilm induced; flow model biofilm repressed	Plate 15	F01	0.17	N
orf19.318		CAL0000190751	IBA57	ORF|Uncharacterized	Ortholog(s) have role in iron-sulfur cluster assembly and mitochondrial matrix localization	Plate 18	A02	-0.12	N
orf19.698		CAL0000191691	ICE2	ORF|Uncharacterized	Integral ER membrane protein; predicted role in maintenance of ER zinc homeostasis; Spider biofilm induced	Plate 12	G01	0.18	N
orf19.6844	ICL1	CAL0000178151	ICL1	ORF|Verified	Isocitrate lyase; glyoxylate cycle enzyme; required for virulence in mice; induced upon phagocytosis by macrophage; farnesol regulated; Pex5-dependent peroxisomal localization; stationary phase enriched; rat catheter, Spider biofilm induced	Plate 13	D12	0.42	N
orf19.354		CAL0000189838	ICP55	ORF|Uncharacterized	Ortholog(s) have aminopeptidase activity, role in protein processing, protein stabilization and extrinsic to mitochondrial inner membrane, nucleus localization	Plate 33	B08	0.01	N
orf19.4826	IDH1	CAL0000189143	IDH1	ORF|Uncharacterized	Putative mitochondrial NAD-isocitrate dehydrogenase subunit 1; soluble protein in hyphae; protein level decrease in stationary phase cultures	Plate 11	H02	0.16	N
orf19.2775	IDI1	CAL0000180278	IDI1	ORF|Uncharacterized	Ortholog(s) have isopentenyl-diphosphate delta-isomerase activity, role in farnesyl diphosphate biosynthetic process and cytosol, nucleus localization	Plate 03	D09	0.18	N
orf19.835		CAL0000189200	IES1	ORF|Uncharacterized	Ortholog(s) have role in nucleosome mobilization and Ino80 complex, cytosol localization	Plate 24	G07	-0.21	N
orf19.3604		CAL0000185104	IES2	ORF|Uncharacterized	Ortholog(s) have nucleus localization	Plate 35	G11	-0.02	N
orf19.2889		CAL0000200288	IES6	ORF|Uncharacterized	Ortholog(s) have role in chromatin remodeling and Ino80 complex, cytoplasm localization	Plate 56	H02	0.09	N
orf19.3859		CAL0000189692	IFA38	ORF|Uncharacterized	Putative microsomal beta-keto-reductase; transcript upregulated by treatment with ciclopirox olamine; induced by alpha pheromone in SpiderM medium; regulated by Sef1, Sfu1, and Hap43	Plate 16	G06	0.34	N
orf19.285		CAL0000186920	IGO2	ORF|Uncharacterized	Ortholog of S. cerevisiae Igo2; role in mRNA stabilization of mRNA; Spider biofilm induced	Plate 35	F10	-0.16	N
orf19.2676		CAL0000180661	IKI1	ORF|Uncharacterized	Predicted hexameric RecA-like ATPase Elp456 Elongator subcomplex subunit; required for modification of wobble nucleosides in tRNA; Spider biofilm induced	Plate 15	A09	-0.08	N
orf19.428		CAL0000176582	IKS1	ORF|Uncharacterized	Putative serine/threonine kinase; induced during planktonic growth; rat catheter biofilm repressed	Plate 13	B02	0.11	N
orf19.3057		CAL0000201498	ILM1	ORF|Uncharacterized	Ortholog(s) have role in mitochondrial genome maintenance and endoplasmic reticulum localization	Plate 44	G02	-0.06	N
orf19.2138	ILS1	CAL0000188404	ILS1	ORF|Uncharacterized	Putative isoleucyl-tRNA synthetase, the target of drugs including the cyclic beta-amino acid icofungipen/PLD-118/BAY-10-8888 and mupirocin; protein present in exponential and stationary growth phase yeast cultures	Plate 02	E07	-0.21	N
orf19.5480	ILV1	CAL0000199398	ILV1	ORF|Verified	Putative threonine dehydratase; regulated by Gcn4 and Gcn2; induced by amino acid starvation (3-AT); protein present in yeast exponential and stationary phase cultures; early-stage flow model biofilm induced	Plate 07	E12	0.27	N
orf19.1613	ILV2	CAL0000198378	ILV2	ORF|Verified	Putative acetolactate synthase; regulated by Gcn4p; induced by amino acid starvation (3-AT treatment); stationary phase enriched protein	Plate 07	C01	0.09	N
orf19.4040	ILV3	CAL0000180914	ILV3	ORF|Uncharacterized	Dihydroxyacid dehydratase; repressed by nitric oxide; macrophage-induced protein; protein in exponential and stationary growth phase; Sef1, Sfu1p, Hap43-regulated; farnesol-repressed; flow model biofilm induced; Spider biofilm repressed	Plate 58	E01	0.06	N
orf19.88	ILV5	CAL0000180692	ILV5	ORF|Uncharacterized	Ketol-acid reductoisomerase; antigenic; regulated by Gcn4; GlcNAc, amino acid starvation (3-AT)-induced; macrophage-repressed protein; protein present in exponential and stationary phase; flow model and Spider biofilm repressed	Plate 02	C09	-0.02	N
orf19.4650	ILV6	CAL0000184099	ILV6	ORF|Uncharacterized	Putative regulatory subunit of acetolacetate synthase; alkaline induced; regulated by Gcn2 and Gcn4; protein present in exponential and stationary growth phase yeast; Spider biofilm repressed	Plate 24	D12	-0.09	N
orf19.7668	MAL2	CAL0000190188	IMA1	ORF|Verified	Alpha-glucosidase; hydrolyzes sucrose for sucrose utilization; transcript regulated by Suc1, induced by maltose, repressed by glucose; Tn mutation affects filamentous growth; upregulated in RHE model; rat catheter and Spider biofilm induced	Plate 02	G02	0.05	N	yes
orf19.18	IMH3	CAL0000175344	IMD4	ORF|Verified	Inosine monophosphate (IMP) dehydrogenase; enzyme of GMP biosynthesis; target of mycophenolic acid and mizoribine monophosphate; antigenic during infection; repressed in core stress response; snoRNA snR54 encoded within IMH3 intron	Plate 33	B10	0.15	N
orf19.2395	IME2	CAL0000192224	IME2	ORF|Verified	Putative serine/threonine protein kinase; mutation confers hypersensitivity to amphotericin B	Plate 10	F06	0.07	N
orf19.1967		CAL0000175674	IMG1	ORF|Uncharacterized	Ortholog(s) have structural constituent of ribosome activity and mitochondrial large ribosomal subunit localization	Plate 31	H01	0.14	N
orf19.3777	IMG2	CAL0000196484	IMG2	ORF|Uncharacterized	Mitochondrial ribosomal protein of the large subunit; rat catheter biofilm induced	Plate 38	C01	0.13	N
orf19.2410	SYS3	CAL0000181494	IMH1	ORF|Uncharacterized	Protein similar to S. cerevisiae Sys3p; putative role in endosome-Golgi vesicle docking; upregulated in biofilm; induced upon adherence to polystyrene	Plate 22	B06	-0.18	N
orf19.2949	IML1	CAL0000199259	IML1	ORF|Uncharacterized	Putative protein with a role in autophagy; rat catheter biofilm induced	Plate 21	F06	0.25	N
orf19.2949	IML1	CAL0000199259	IML1	ORF|Uncharacterized	Putative protein with a role in autophagy; rat catheter biofilm induced	Plate 42	F09	0.32	N
orf19.7229	IML2	CAL0000188632	IML2	ORF|Uncharacterized	Protein of unknown function; early-stage flow model biofilm induced; Hap43-repressed; Spider biofilm repressed	Plate 57	B05	0.32	N
orf19.2352		CAL0000181267	IMO32	ORF|Uncharacterized	Ortholog(s) have mitochondrion localization	Plate 07	F08	0.26	N
orf19.3061	IMP1	CAL0000180500	IMP1	ORF|Uncharacterized	Predicted subunit of the mitochondrial inner membrane peptidase complex involved in protein targeting to mitochondria	Plate 51	C05	-0.01	N
[truncated: 3,613 more rows]
